# Supplementary material for: Topological and kinetic determinants of the modal matrices of dynamic models of metabolism
Source: PLoS One. 2017 Dec 21;12(12):e0189880. doi: 10.1371/journal.pone.0189880 (PMC5739448; doi:10.1371/journal.pone.0189880)
Supplement: S1 Model Files — (GZ) [file pone.0189880.s002.tar.gz]

Archive with 27 entries (25 files):
- S1 model files/mathematical_models/ADK.m
- S1 model files
- S1 model files/mathematical_models/LDH.m
- S1 model files/mathematical_models/G6PDH.m
- S1 model files/mathematical_models/PK.m
- S1 model files/LDH.xml
- S1 model files/PFK.xml
- S1 model files/model information.txt
- S1 model files/GAPDH.xml
- S1 model files/PGK.xml
- S1 model files/PGI.xml
- S1 model files/mathematical_models/PFK.m
- S1 model files/mathematical_models/PGK.m
- S1 model files/mathematical_models/GAPDH.m
- S1 model files/mathematical_models/PGI.m
- S1 model files/mathematical_models/GND.m
- S1 model files/massmodel.xml
- S1 model files/G6PDH.xml
- S1 model files/mathematical_models
- S1 model files/PK.xml
- S1 model files/ADK.xml
- S1 model files/modelw10enzyme_modules.xml
- S1 model files/mathematical_models/modelw10enzyme_modules.m
- S1 model files/mathematical_models/massmodel.m
- S1 model files/mathematical_models/HEX1.m
- S1 model files/GND.xml
- S1 model files/HEX.xml
