# Supplementary material for: Topological and kinetic determinants of the modal matrices of dynamic models of metabolism
Source: PLoS One. 2017 Dec 21;12(12):e0189880. doi: 10.1371/journal.pone.0189880 (PMC5739448; doi:10.1371/journal.pone.0189880)
Supplement: S1 Model Files — (GZ) [file pone.0189880.s002.tar.gz › S1 model files/mathematical_models/ADK.m]

(* Created by Wolfram Mathematica 9.0 : www.wolfram.com *)
MASSmodel[{"ID" -> "MASSmodel", "Stoichiometry" -> 
   SparseArray[Automatic, {8, 5}, 0, {1, {{0, 2, 4, 6, 8, 10, 11, 12, 14}, 
      {{1}, {2}, {2}, {4}, {1}, {3}, {4}, {5}, {2}, {4}, {1}, {3}, {3}, 
      {5}}}, {-1, 1, -1, 1, 1, -1, -1, 1, 1, 1, -1, -1, 1, -1}}], 
  "Species" -> {enzyme[{"ID" -> "ADK1", "Compartment" -> "c", 
      "BoundCatalytic" -> {}, "BoundActivators" -> {}, 
      "BoundInhibitors" -> {}, "CatalyticSites" -> Infinity, 
      "ActivationSites" -> 0, "InhibitionSites" -> 0}], 
    enzyme[{"ID" -> "ADK1", "Compartment" -> "c", "BoundCatalytic" -> 
       {Toolbox`Private`wrap[metabolite]["adp", "c"]}, 
      "BoundActivators" -> {}, "BoundInhibitors" -> {}, 
      "CatalyticSites" -> Infinity, "ActivationSites" -> 0, 
      "InhibitionSites" -> 0}], enzyme[{"ID" -> "ADK1", "Compartment" -> "c", 
      "BoundCatalytic" -> {Toolbox`Private`wrap[metabolite]["amp", "c"]}, 
      "BoundActivators" -> {}, "BoundInhibitors" -> {}, 
      "CatalyticSites" -> Infinity, "ActivationSites" -> 0, 
      "InhibitionSites" -> 0}], enzyme[{"ID" -> "ADK1", "Compartment" -> "c", 
      "BoundCatalytic" -> {Toolbox`Private`wrap[metabolite]["adp", "c"], 
        Toolbox`Private`wrap[metabolite]["adp", "c"]}, 
      "BoundActivators" -> {}, "BoundInhibitors" -> {}, 
      "CatalyticSites" -> Infinity, "ActivationSites" -> 0, 
      "InhibitionSites" -> 0}], metabolite["adp", "c"], 
    metabolite["amp", "c"], metabolite["atp", "c"], 
    enzyme[{"ID" -> "ADK1", "Compartment" -> "c", "BoundCatalytic" -> 
       {Toolbox`Private`wrap[metabolite]["amp", "c"], 
        Toolbox`Private`wrap[metabolite]["atp", "c"]}, 
      "BoundActivators" -> {}, "BoundInhibitors" -> {}, 
      "CatalyticSites" -> Infinity, "ActivationSites" -> 0, 
      "InhibitionSites" -> 0}]}, "Fluxes" -> {v["ADK11"], v["ADK12"], 
    v["ADK13"], v["ADK14"], v["ADK15"]}, "Constraints" -> {}, "GPR" -> {}, 
  "BoundaryConditions" -> {}, "Constant" -> {}, 
  "ReversibleColumnIndices" -> {1, 2, 3, 4, 5}, "CustomODE" -> {}, 
  "Name" -> "MASSmodel", "ElementalComposition" -> 
   {enzyme[{"ID" -> "ADK1", "Compartment" -> "c", "BoundCatalytic" -> {}, 
       "BoundActivators" -> {}, "BoundInhibitors" -> {}, 
       "CatalyticSites" -> Infinity, "ActivationSites" -> 0, 
       "InhibitionSites" -> 0}] -> "&ADK1&", 
    enzyme[{"ID" -> "ADK1", "Compartment" -> "c", "BoundCatalytic" -> 
        {Toolbox`Private`wrap[metabolite]["adp", "c"]}, 
       "BoundActivators" -> {}, "BoundInhibitors" -> {}, 
       "CatalyticSites" -> Infinity, "ActivationSites" -> 0, 
       "InhibitionSites" -> 0}] -> "&ADK1&", 
    enzyme[{"ID" -> "ADK1", "Compartment" -> "c", "BoundCatalytic" -> 
        {Toolbox`Private`wrap[metabolite]["amp", "c"]}, 
       "BoundActivators" -> {}, "BoundInhibitors" -> {}, 
       "CatalyticSites" -> Infinity, "ActivationSites" -> 0, 
       "InhibitionSites" -> 0}] -> "&ADK1&", 
    enzyme[{"ID" -> "ADK1", "Compartment" -> "c", "BoundCatalytic" -> 
        {Toolbox`Private`wrap[metabolite]["adp", "c"], 
         Toolbox`Private`wrap[metabolite]["adp", "c"]}, 
       "BoundActivators" -> {}, "BoundInhibitors" -> {}, 
       "CatalyticSites" -> Infinity, "ActivationSites" -> 0, 
       "InhibitionSites" -> 0}] -> "&ADK1&", 
    enzyme[{"ID" -> "ADK1", "Compartment" -> "c", "BoundCatalytic" -> 
        {Toolbox`Private`wrap[metabolite]["amp", "c"], 
         Toolbox`Private`wrap[metabolite]["atp", "c"]}, 
       "BoundActivators" -> {}, "BoundInhibitors" -> {}, 
       "CatalyticSites" -> Infinity, "ActivationSites" -> 0, 
       "InhibitionSites" -> 0}] -> "&ADK1&", metabolite["adp", "c"] -> 
     "&adp&", metabolite["amp", "c"] -> "&amp&", metabolite["atp", "c"] -> 
     "&atp&"}, "Notes" -> "", "Ignore" -> {}, "UnitChecking" -> False, 
  "Synonyms" -> {}, "Events" -> {}, "CustomRateLaws" -> 
   {v["ADK11"] -> parameter["Volume", "c"]*rateconst["ADK11", True]*
      (-(enzyme[{"ID" -> "ADK1", "Compartment" -> "c", "BoundCatalytic" -> 
             {Toolbox`Private`wrap[metabolite]["amp", "c"]}, 
            "BoundActivators" -> {}, "BoundInhibitors" -> {}, 
            "CatalyticSites" -> Infinity, "ActivationSites" -> 0, 
            "InhibitionSites" -> 0}][t]/Keq["ADK11"]) + 
       enzyme[{"ID" -> "ADK1", "Compartment" -> "c", "BoundCatalytic" -> {}, 
           "BoundActivators" -> {}, "BoundInhibitors" -> {}, 
           "CatalyticSites" -> Infinity, "ActivationSites" -> 0, 
           "InhibitionSites" -> 0}][t]*metabolite["amp", "c"][t]), 
    v["ADK12"] -> parameter["Volume", "c"]*rateconst["ADK12", True]*
      (enzyme[{"ID" -> "ADK1", "Compartment" -> "c", "BoundCatalytic" -> 
           {Toolbox`Private`wrap[metabolite]["adp", "c"]}, 
          "BoundActivators" -> {}, "BoundInhibitors" -> {}, 
          "CatalyticSites" -> Infinity, "ActivationSites" -> 0, 
          "InhibitionSites" -> 0}][t] - 
       (enzyme[{"ID" -> "ADK1", "Compartment" -> "c", "BoundCatalytic" -> {}, 
            "BoundActivators" -> {}, "BoundInhibitors" -> {}, 
            "CatalyticSites" -> Infinity, "ActivationSites" -> 0, 
            "InhibitionSites" -> 0}][t]*metabolite["adp", "c"][t])/
        Keq["ADK12"]), v["ADK13"] -> parameter["Volume", "c"]*
      rateconst["ADK13", True]*
      (-(enzyme[{"ID" -> "ADK1", "Compartment" -> "c", "BoundCatalytic" -> 
             {Toolbox`Private`wrap[metabolite]["amp", "c"], 
              Toolbox`Private`wrap[metabolite]["atp", "c"]}, 
            "BoundActivators" -> {}, "BoundInhibitors" -> {}, 
            "CatalyticSites" -> Infinity, "ActivationSites" -> 0, 
            "InhibitionSites" -> 0}][t]/Keq["ADK13"]) + 
       enzyme[{"ID" -> "ADK1", "Compartment" -> "c", "BoundCatalytic" -> 
            {Toolbox`Private`wrap[metabolite]["amp", "c"]}, 
           "BoundActivators" -> {}, "BoundInhibitors" -> {}, 
           "CatalyticSites" -> Infinity, "ActivationSites" -> 0, 
           "InhibitionSites" -> 0}][t]*metabolite["atp", "c"][t]), 
    v["ADK14"] -> parameter["Volume", "c"]*rateconst["ADK14", True]*
      (enzyme[{"ID" -> "ADK1", "Compartment" -> "c", "BoundCatalytic" -> 
           {Toolbox`Private`wrap[metabolite]["adp", "c"], 
            Toolbox`Private`wrap[metabolite]["adp", "c"]}, 
          "BoundActivators" -> {}, "BoundInhibitors" -> {}, 
          "CatalyticSites" -> Infinity, "ActivationSites" -> 0, 
          "InhibitionSites" -> 0}][t] - 
       (enzyme[{"ID" -> "ADK1", "Compartment" -> "c", "BoundCatalytic" -> 
             {Toolbox`Private`wrap[metabolite]["adp", "c"]}, 
            "BoundActivators" -> {}, "BoundInhibitors" -> {}, 
            "CatalyticSites" -> Infinity, "ActivationSites" -> 0, 
            "InhibitionSites" -> 0}][t]*metabolite["adp", "c"][t])/
        Keq["ADK14"]), v["ADK15"] -> parameter["Volume", "c"]*
      rateconst["ADK15", True]*
      (-(enzyme[{"ID" -> "ADK1", "Compartment" -> "c", "BoundCatalytic" -> 
             {Toolbox`Private`wrap[metabolite]["adp", "c"], 
              Toolbox`Private`wrap[metabolite]["adp", "c"]}, 
            "BoundActivators" -> {}, "BoundInhibitors" -> {}, 
            "CatalyticSites" -> Infinity, "ActivationSites" -> 0, 
            "InhibitionSites" -> 0}][t]/Keq["ADK15"]) + 
       enzyme[{"ID" -> "ADK1", "Compartment" -> "c", "BoundCatalytic" -> 
           {Toolbox`Private`wrap[metabolite]["amp", "c"], 
            Toolbox`Private`wrap[metabolite]["atp", "c"]}, 
          "BoundActivators" -> {}, "BoundInhibitors" -> {}, 
          "CatalyticSites" -> Infinity, "ActivationSites" -> 0, 
          "InhibitionSites" -> 0}][t])}, "Parameters" -> 
   {parameter["Volume", "c"] -> 1, Keq["ADK11"] -> 3.0303030303030303, 
    Keq["ADK12"] -> 0.12, Keq["ADK13"] -> 1.0526315789473684, 
    Keq["ADK14"] -> 0.22, Keq["ADK15"] -> 27.470969083344556, 
    rateconst["ADK11", True] -> 77236.38665520669, 
    rateconst["ADK12", True] -> 5.0001119538435176*^7, 
    rateconst["ADK13", True] -> 5.000727069810238*^7, 
    rateconst["ADK14", True] -> 5.000051482163895*^7, 
    rateconst["ADK15", True] -> 5.000716000435689*^7}, 
  "InitialConditions" -> 
   {enzyme[{"ID" -> "ADK1", "Compartment" -> "c", "BoundCatalytic" -> {}, 
       "BoundActivators" -> {}, "BoundInhibitors" -> {}, 
       "CatalyticSites" -> Infinity, "ActivationSites" -> 0, 
       "InhibitionSites" -> 0}] -> 0.00010154990696670923, 
    enzyme[{"ID" -> "ADK1", "Compartment" -> "c", "BoundCatalytic" -> 
        {Toolbox`Private`wrap[metabolite]["adp", "c"]}, 
       "BoundActivators" -> {}, "BoundInhibitors" -> {}, 
       "CatalyticSites" -> Infinity, "ActivationSites" -> 0, 
       "InhibitionSites" -> 0}] -> 0.00031297499755471184, 
    enzyme[{"ID" -> "ADK1", "Compartment" -> "c", "BoundCatalytic" -> 
        {Toolbox`Private`wrap[metabolite]["amp", "c"]}, 
       "BoundActivators" -> {}, "BoundInhibitors" -> {}, 
       "CatalyticSites" -> Infinity, "ActivationSites" -> 0, 
       "InhibitionSites" -> 0}] -> 0.00001018337910674663, 
    enzyme[{"ID" -> "ADK1", "Compartment" -> "c", "BoundCatalytic" -> 
        {Toolbox`Private`wrap[metabolite]["adp", "c"], 
         Toolbox`Private`wrap[metabolite]["adp", "c"]}, 
       "BoundActivators" -> {}, "BoundInhibitors" -> {}, 
       "CatalyticSites" -> Infinity, "ActivationSites" -> 0, 
       "InhibitionSites" -> 0}] -> 0.0005261296641770225, 
    enzyme[{"ID" -> "ADK1", "Compartment" -> "c", "BoundCatalytic" -> 
        {Toolbox`Private`wrap[metabolite]["amp", "c"], 
         Toolbox`Private`wrap[metabolite]["atp", "c"]}, 
       "BoundActivators" -> {}, "BoundInhibitors" -> {}, 
       "CatalyticSites" -> Infinity, "ActivationSites" -> 0, 
       "InhibitionSites" -> 0}] -> 0.000019162052194531812}}]
