# Supplementary material for: Topological and kinetic determinants of the modal matrices of dynamic models of metabolism
Source: PLoS One. 2017 Dec 21;12(12):e0189880. doi: 10.1371/journal.pone.0189880 (PMC5739448; doi:10.1371/journal.pone.0189880)
Supplement: S1 Model Files — (GZ) [file pone.0189880.s002.tar.gz › S1 model files/mathematical_models/LDH.m]

(* Created with the Wolfram Language : www.wolfram.com *)
MASSmodel[{"ID" -> "MASSmodel", "Stoichiometry" -> 
   SparseArray[Automatic, {10, 6}, 0, {1, {{0, 3, 5, 7, 8, 10, 11, 12, 13, 
      15, 17}, {{1}, {2}, {3}, {3}, {5}, {2}, {4}, {1}, {5}, {6}, {5}, {3}, 
      {2}, {1}, {4}, {4}, {6}}}, {-1, -1, 1, -1, 1, 1, -1, 1, -1, 1, 1, 1, 
     -1, -1, -1, 1, -1}}], "Species" -> 
   {enzyme[{"ID" -> "LDH_L", "Compartment" -> "c", "BoundCatalytic" -> {}, 
      "BoundActivators" -> {}, "BoundInhibitors" -> {}, 
      "CatalyticSites" -> Infinity, "ActivationSites" -> 0, 
      "InhibitionSites" -> 0}], enzyme[{"ID" -> "LDH_L", 
      "Compartment" -> "c", "BoundCatalytic" -> 
       {Toolbox`Private`wrap[metabolite]["nad", "c"]}, 
      "BoundActivators" -> {}, "BoundInhibitors" -> {}, 
      "CatalyticSites" -> Infinity, "ActivationSites" -> 0, 
      "InhibitionSites" -> 0}], enzyme[{"ID" -> "LDH_L", 
      "Compartment" -> "c", "BoundCatalytic" -> 
       {Toolbox`Private`wrap[metabolite]["nadh", "c"]}, 
      "BoundActivators" -> {}, "BoundInhibitors" -> {}, 
      "CatalyticSites" -> Infinity, "ActivationSites" -> 0, 
      "InhibitionSites" -> 0}], enzyme[{"ID" -> "LDH_L", 
      "Compartment" -> "c", "BoundCatalytic" -> 
       {Toolbox`Private`wrap[metabolite]["pyr", "c"]}, 
      "BoundActivators" -> {}, "BoundInhibitors" -> {}, 
      "CatalyticSites" -> Infinity, "ActivationSites" -> 0, 
      "InhibitionSites" -> 0}], enzyme[{"ID" -> "LDH_L", 
      "Compartment" -> "c", "BoundCatalytic" -> 
       {Toolbox`Private`wrap[metabolite]["nad", "c"], 
        Toolbox`Private`wrap[metabolite]["lac-L", "c"]}, 
      "BoundActivators" -> {}, "BoundInhibitors" -> {}, 
      "CatalyticSites" -> Infinity, "ActivationSites" -> 0, 
      "InhibitionSites" -> 0}], metabolite["lac-L", "c"], 
    metabolite["nad", "c"], metabolite["nadh", "c"], metabolite["pyr", "c"], 
    enzyme[{"ID" -> "LDH_L", "Compartment" -> "c", "BoundCatalytic" -> 
       {Toolbox`Private`wrap[metabolite]["nadh", "c"], 
        Toolbox`Private`wrap[metabolite]["pyr", "c"]}, 
      "BoundActivators" -> {}, "BoundInhibitors" -> {}, 
      "CatalyticSites" -> Infinity, "ActivationSites" -> 0, 
      "InhibitionSites" -> 0}]}, "Fluxes" -> {v["LDH_L1"], v["LDH_L2"], 
    v["LDH_L3"], v["LDH_L4"], v["LDH_L5"], v["LDH_L6"]}, "Constraints" -> {}, 
  "GPR" -> {}, "BoundaryConditions" -> {}, "Constant" -> {}, 
  "ReversibleColumnIndices" -> {1, 2, 3, 4, 5, 6}, "CustomODE" -> {}, 
  "Name" -> "MASSmodel", "ElementalComposition" -> 
   {enzyme[{"ID" -> "LDH_L", "Compartment" -> "c", "BoundCatalytic" -> {}, 
       "BoundActivators" -> {}, "BoundInhibitors" -> {}, 
       "CatalyticSites" -> Infinity, "ActivationSites" -> 0, 
       "InhibitionSites" -> 0}] -> "&LDH_L&", 
    enzyme[{"ID" -> "LDH_L", "Compartment" -> "c", "BoundCatalytic" -> 
        {Toolbox`Private`wrap[metabolite]["nad", "c"]}, 
       "BoundActivators" -> {}, "BoundInhibitors" -> {}, 
       "CatalyticSites" -> Infinity, "ActivationSites" -> 0, 
       "InhibitionSites" -> 0}] -> "&LDH_L&", 
    enzyme[{"ID" -> "LDH_L", "Compartment" -> "c", "BoundCatalytic" -> 
        {Toolbox`Private`wrap[metabolite]["nadh", "c"]}, 
       "BoundActivators" -> {}, "BoundInhibitors" -> {}, 
       "CatalyticSites" -> Infinity, "ActivationSites" -> 0, 
       "InhibitionSites" -> 0}] -> "&LDH_L&", 
    enzyme[{"ID" -> "LDH_L", "Compartment" -> "c", "BoundCatalytic" -> 
        {Toolbox`Private`wrap[metabolite]["pyr", "c"]}, 
       "BoundActivators" -> {}, "BoundInhibitors" -> {}, 
       "CatalyticSites" -> Infinity, "ActivationSites" -> 0, 
       "InhibitionSites" -> 0}] -> "&LDH_L&", 
    enzyme[{"ID" -> "LDH_L", "Compartment" -> "c", "BoundCatalytic" -> 
        {Toolbox`Private`wrap[metabolite]["nad", "c"], 
         Toolbox`Private`wrap[metabolite]["lac-L", "c"]}, 
       "BoundActivators" -> {}, "BoundInhibitors" -> {}, 
       "CatalyticSites" -> Infinity, "ActivationSites" -> 0, 
       "InhibitionSites" -> 0}] -> "&LDH_L&", 
    enzyme[{"ID" -> "LDH_L", "Compartment" -> "c", "BoundCatalytic" -> 
        {Toolbox`Private`wrap[metabolite]["nadh", "c"], 
         Toolbox`Private`wrap[metabolite]["pyr", "c"]}, 
       "BoundActivators" -> {}, "BoundInhibitors" -> {}, 
       "CatalyticSites" -> Infinity, "ActivationSites" -> 0, 
       "InhibitionSites" -> 0}] -> "&LDH_L&", metabolite["lac-L", "c"] -> 
     "&lac-L&", metabolite["nad", "c"] -> "&nad&", 
    metabolite["nadh", "c"] -> "&nadh&", metabolite["pyr", "c"] -> "&pyr&"}, 
  "Notes" -> "", "Ignore" -> {}, "UnitChecking" -> False, "Synonyms" -> {}, 
  "Events" -> {}, "CustomRateLaws" -> 
   {v["LDH_L1"] -> parameter["Volume", "c"]*rateconst["LDH_L1", True]*
      (-(enzyme[{"ID" -> "LDH_L", "Compartment" -> "c", "BoundCatalytic" -> 
             {Toolbox`Private`wrap[metabolite]["pyr", "c"]}, 
            "BoundActivators" -> {}, "BoundInhibitors" -> {}, 
            "CatalyticSites" -> Infinity, "ActivationSites" -> 0, 
            "InhibitionSites" -> 0}][t]/Keq["LDH_L1"]) + 
       enzyme[{"ID" -> "LDH_L", "Compartment" -> "c", "BoundCatalytic" -> {}, 
           "BoundActivators" -> {}, "BoundInhibitors" -> {}, 
           "CatalyticSites" -> Infinity, "ActivationSites" -> 0, 
           "InhibitionSites" -> 0}][t]*metabolite["pyr", "c"][t]), 
    v["LDH_L2"] -> parameter["Volume", "c"]*rateconst["LDH_L2", True]*
      (-(enzyme[{"ID" -> "LDH_L", "Compartment" -> "c", "BoundCatalytic" -> 
             {Toolbox`Private`wrap[metabolite]["nadh", "c"]}, 
            "BoundActivators" -> {}, "BoundInhibitors" -> {}, 
            "CatalyticSites" -> Infinity, "ActivationSites" -> 0, 
            "InhibitionSites" -> 0}][t]/Keq["LDH_L2"]) + 
       enzyme[{"ID" -> "LDH_L", "Compartment" -> "c", "BoundCatalytic" -> {}, 
           "BoundActivators" -> {}, "BoundInhibitors" -> {}, 
           "CatalyticSites" -> Infinity, "ActivationSites" -> 0, 
           "InhibitionSites" -> 0}][t]*metabolite["nadh", "c"][t]), 
    v["LDH_L3"] -> parameter["Volume", "c"]*rateconst["LDH_L3", True]*
      (enzyme[{"ID" -> "LDH_L", "Compartment" -> "c", "BoundCatalytic" -> 
           {Toolbox`Private`wrap[metabolite]["nad", "c"]}, 
          "BoundActivators" -> {}, "BoundInhibitors" -> {}, 
          "CatalyticSites" -> Infinity, "ActivationSites" -> 0, 
          "InhibitionSites" -> 0}][t] - 
       (enzyme[{"ID" -> "LDH_L", "Compartment" -> "c", "BoundCatalytic" -> 
             {}, "BoundActivators" -> {}, "BoundInhibitors" -> {}, 
            "CatalyticSites" -> Infinity, "ActivationSites" -> 0, 
            "InhibitionSites" -> 0}][t]*metabolite["nad", "c"][t])/
        Keq["LDH_L3"]), v["LDH_L4"] -> parameter["Volume", "c"]*
      rateconst["LDH_L4", True]*
      (-(enzyme[{"ID" -> "LDH_L", "Compartment" -> "c", "BoundCatalytic" -> 
             {Toolbox`Private`wrap[metabolite]["nadh", "c"], 
              Toolbox`Private`wrap[metabolite]["pyr", "c"]}, 
            "BoundActivators" -> {}, "BoundInhibitors" -> {}, 
            "CatalyticSites" -> Infinity, "ActivationSites" -> 0, 
            "InhibitionSites" -> 0}][t]/Keq["LDH_L4"]) + 
       enzyme[{"ID" -> "LDH_L", "Compartment" -> "c", "BoundCatalytic" -> 
            {Toolbox`Private`wrap[metabolite]["nadh", "c"]}, 
           "BoundActivators" -> {}, "BoundInhibitors" -> {}, 
           "CatalyticSites" -> Infinity, "ActivationSites" -> 0, 
           "InhibitionSites" -> 0}][t]*metabolite["pyr", "c"][t]), 
    v["LDH_L5"] -> parameter["Volume", "c"]*rateconst["LDH_L5", True]*
      (enzyme[{"ID" -> "LDH_L", "Compartment" -> "c", "BoundCatalytic" -> 
           {Toolbox`Private`wrap[metabolite]["nad", "c"], 
            Toolbox`Private`wrap[metabolite]["lac-L", "c"]}, 
          "BoundActivators" -> {}, "BoundInhibitors" -> {}, 
          "CatalyticSites" -> Infinity, "ActivationSites" -> 0, 
          "InhibitionSites" -> 0}][t] - 
       (enzyme[{"ID" -> "LDH_L", "Compartment" -> "c", "BoundCatalytic" -> 
             {Toolbox`Private`wrap[metabolite]["nad", "c"]}, 
            "BoundActivators" -> {}, "BoundInhibitors" -> {}, 
            "CatalyticSites" -> Infinity, "ActivationSites" -> 0, 
            "InhibitionSites" -> 0}][t]*metabolite["lac-L", "c"][t])/
        Keq["LDH_L5"]), v["LDH_L6"] -> parameter["Volume", "c"]*
      rateconst["LDH_L6", True]*
      (-(enzyme[{"ID" -> "LDH_L", "Compartment" -> "c", "BoundCatalytic" -> 
             {Toolbox`Private`wrap[metabolite]["nad", "c"], 
              Toolbox`Private`wrap[metabolite]["lac-L", "c"]}, 
            "BoundActivators" -> {}, "BoundInhibitors" -> {}, 
            "CatalyticSites" -> Infinity, "ActivationSites" -> 0, 
            "InhibitionSites" -> 0}][t]/Keq["LDH_L6"]) + 
       enzyme[{"ID" -> "LDH_L", "Compartment" -> "c", "BoundCatalytic" -> 
           {Toolbox`Private`wrap[metabolite]["nadh", "c"], 
            Toolbox`Private`wrap[metabolite]["pyr", "c"]}, 
          "BoundActivators" -> {}, "BoundInhibitors" -> {}, 
          "CatalyticSites" -> Infinity, "ActivationSites" -> 0, 
          "InhibitionSites" -> 0}][t])}, "Parameters" -> 
   {parameter["Volume", "c"] -> 1, Keq["LDH_L1"] -> 9.900990099009901, 
    Keq["LDH_L2"] -> 147.05882352941177, Keq["LDH_L3"] -> 0.1066, 
    Keq["LDH_L4"] -> 9.900990099009901, Keq["LDH_L5"] -> 7, 
    Keq["LDH_L6"] -> 28.407304830069055, rateconst["LDH_L1", True] -> 
     5.000492474105629*^7, rateconst["LDH_L2", True] -> 5.002368352161152*^7, 
    rateconst["LDH_L3", True] -> 5.000031563085935*^7, 
    rateconst["LDH_L4", True] -> 5.000492474105629*^7, 
    rateconst["LDH_L5", True] -> 590.1942960008612, 
    rateconst["LDH_L6", True] -> 5.000076540780027*^7}, 
  "InitialConditions" -> 
   {enzyme[{"ID" -> "LDH_L", "Compartment" -> "c", "BoundCatalytic" -> {}, 
       "BoundActivators" -> {}, "BoundInhibitors" -> {}, 
       "CatalyticSites" -> Infinity, "ActivationSites" -> 0, 
       "InhibitionSites" -> 0}] -> 0.00002875560753140089, 
    enzyme[{"ID" -> "LDH_L", "Compartment" -> "c", "BoundCatalytic" -> 
        {Toolbox`Private`wrap[metabolite]["nad", "c"]}, 
       "BoundActivators" -> {}, "BoundInhibitors" -> {}, 
       "CatalyticSites" -> Infinity, "ActivationSites" -> 0, 
       "InhibitionSites" -> 0}] -> 0.00001632278271756773, 
    enzyme[{"ID" -> "LDH_L", "Compartment" -> "c", "BoundCatalytic" -> 
        {Toolbox`Private`wrap[metabolite]["nadh", "c"]}, 
       "BoundActivators" -> {}, "BoundInhibitors" -> {}, 
       "CatalyticSites" -> Infinity, "ActivationSites" -> 0, 
       "InhibitionSites" -> 0}] -> 0.00011608756498184889, 
    enzyme[{"ID" -> "LDH_L", "Compartment" -> "c", "BoundCatalytic" -> 
        {Toolbox`Private`wrap[metabolite]["pyr", "c"]}, 
       "BoundActivators" -> {}, "BoundInhibitors" -> {}, 
       "CatalyticSites" -> Infinity, "ActivationSites" -> 0, 
       "InhibitionSites" -> 0}] -> 0.000024804139875964783, 
    enzyme[{"ID" -> "LDH_L", "Compartment" -> "c", "BoundCatalytic" -> 
        {Toolbox`Private`wrap[metabolite]["nad", "c"], 
         Toolbox`Private`wrap[metabolite]["lac-L", "c"]}, 
       "BoundActivators" -> {}, "BoundInhibitors" -> {}, 
       "CatalyticSites" -> Infinity, "ActivationSites" -> 0, 
       "InhibitionSites" -> 0}] -> 0.0028342254724090486, 
    enzyme[{"ID" -> "LDH_L", "Compartment" -> "c", "BoundCatalytic" -> 
        {Toolbox`Private`wrap[metabolite]["nadh", "c"], 
         Toolbox`Private`wrap[metabolite]["pyr", "c"]}, 
       "BoundActivators" -> {}, "BoundInhibitors" -> {}, 
       "CatalyticSites" -> Infinity, "ActivationSites" -> 0, 
       "InhibitionSites" -> 0}] -> 0.00009980443248443087}}]
