# Supplementary material for: Topological and kinetic determinants of the modal matrices of dynamic models of metabolism
Source: PLoS One. 2017 Dec 21;12(12):e0189880. doi: 10.1371/journal.pone.0189880 (PMC5739448; doi:10.1371/journal.pone.0189880)
Supplement: S1 Model Files — (GZ) [file pone.0189880.s002.tar.gz › S1 model files/mathematical_models/G6PDH.m]

(* Created with the Wolfram Language : www.wolfram.com *)
MASSmodel[{"ID" -> "MASSmodel", "Stoichiometry" -> 
   SparseArray[Automatic, {12, 7}, 0, {1, {{0, 4, 6, 7, 9, 10, 12, 13, 14, 
      15, 16, 18, 20}, {{1}, {2}, {3}, {4}, {4}, {6}, {2}, {3}, {5}, {1}, 
      {5}, {7}, {4}, {2}, {3}, {5}, {1}, {6}, {6}, {7}}}, {-1, -1, -1, 1, -1, 
     1, 1, 1, -1, 1, 1, -1, 1, -1, -1, -1, -1, 1, -1, 1}}], 
  "Species" -> {enzyme[{"ID" -> "G6PDH", "Compartment" -> "c", 
      "BoundCatalytic" -> {}, "BoundActivators" -> {}, 
      "BoundInhibitors" -> {}, "CatalyticSites" -> Infinity, 
      "ActivationSites" -> 0, "InhibitionSites" -> 0}], 
    enzyme[{"ID" -> "G6PDH", "Compartment" -> "c", "BoundCatalytic" -> 
       {Toolbox`Private`wrap[metabolite]["6pgl", "c"]}, 
      "BoundActivators" -> {}, "BoundInhibitors" -> {}, 
      "CatalyticSites" -> Infinity, "ActivationSites" -> 0, 
      "InhibitionSites" -> 0}], enzyme[{"ID" -> "G6PDH", 
      "Compartment" -> "c", "BoundCatalytic" -> 
       {Toolbox`Private`wrap[metabolite]["atp", "c"]}, 
      "BoundActivators" -> {}, "BoundInhibitors" -> {}, 
      "CatalyticSites" -> Infinity, "ActivationSites" -> 0, 
      "InhibitionSites" -> 0}], enzyme[{"ID" -> "G6PDH", 
      "Compartment" -> "c", "BoundCatalytic" -> 
       {Toolbox`Private`wrap[metabolite]["g6p", "c"]}, 
      "BoundActivators" -> {}, "BoundInhibitors" -> {}, 
      "CatalyticSites" -> Infinity, "ActivationSites" -> 0, 
      "InhibitionSites" -> 0}], enzyme[{"ID" -> "G6PDH", 
      "Compartment" -> "c", "BoundCatalytic" -> 
       {Toolbox`Private`wrap[metabolite]["nadph", "c"]}, 
      "BoundActivators" -> {}, "BoundInhibitors" -> {}, 
      "CatalyticSites" -> Infinity, "ActivationSites" -> 0, 
      "InhibitionSites" -> 0}], enzyme[{"ID" -> "G6PDH", 
      "Compartment" -> "c", "BoundCatalytic" -> 
       {Toolbox`Private`wrap[metabolite]["nadp", "c"], 
        Toolbox`Private`wrap[metabolite]["g6p", "c"]}, 
      "BoundActivators" -> {}, "BoundInhibitors" -> {}, 
      "CatalyticSites" -> Infinity, "ActivationSites" -> 0, 
      "InhibitionSites" -> 0}], metabolite["6pgl", "c"], 
    metabolite["atp", "c"], metabolite["g6p", "c"], metabolite["nadp", "c"], 
    metabolite["nadph", "c"], enzyme[{"ID" -> "G6PDH", "Compartment" -> "c", 
      "BoundCatalytic" -> {Toolbox`Private`wrap[metabolite]["nadph", "c"], 
        Toolbox`Private`wrap[metabolite]["6pgl", "c"]}, 
      "BoundActivators" -> {}, "BoundInhibitors" -> {}, 
      "CatalyticSites" -> Infinity, "ActivationSites" -> 0, 
      "InhibitionSites" -> 0}]}, "Fluxes" -> {v["G6PDH1"], v["G6PDH2"], 
    v["G6PDH3"], v["G6PDH4"], v["G6PDH5"], v["G6PDH6"], v["G6PDH7"]}, 
  "Constraints" -> {}, "GPR" -> {}, "BoundaryConditions" -> {}, 
  "Constant" -> {}, "ReversibleColumnIndices" -> {1, 2, 3, 4, 5, 6, 7}, 
  "CustomODE" -> {}, "Name" -> "MASSmodel", "ElementalComposition" -> 
   {enzyme[{"ID" -> "G6PDH", "Compartment" -> "c", "BoundCatalytic" -> {}, 
       "BoundActivators" -> {}, "BoundInhibitors" -> {}, 
       "CatalyticSites" -> Infinity, "ActivationSites" -> 0, 
       "InhibitionSites" -> 0}] -> "&G6PDH&", 
    enzyme[{"ID" -> "G6PDH", "Compartment" -> "c", "BoundCatalytic" -> 
        {Toolbox`Private`wrap[metabolite]["6pgl", "c"]}, 
       "BoundActivators" -> {}, "BoundInhibitors" -> {}, 
       "CatalyticSites" -> Infinity, "ActivationSites" -> 0, 
       "InhibitionSites" -> 0}] -> "&G6PDH&", 
    enzyme[{"ID" -> "G6PDH", "Compartment" -> "c", "BoundCatalytic" -> 
        {Toolbox`Private`wrap[metabolite]["atp", "c"]}, 
       "BoundActivators" -> {}, "BoundInhibitors" -> {}, 
       "CatalyticSites" -> Infinity, "ActivationSites" -> 0, 
       "InhibitionSites" -> 0}] -> "&G6PDH&", 
    enzyme[{"ID" -> "G6PDH", "Compartment" -> "c", "BoundCatalytic" -> 
        {Toolbox`Private`wrap[metabolite]["g6p", "c"]}, 
       "BoundActivators" -> {}, "BoundInhibitors" -> {}, 
       "CatalyticSites" -> Infinity, "ActivationSites" -> 0, 
       "InhibitionSites" -> 0}] -> "&G6PDH&", 
    enzyme[{"ID" -> "G6PDH", "Compartment" -> "c", "BoundCatalytic" -> 
        {Toolbox`Private`wrap[metabolite]["nadph", "c"]}, 
       "BoundActivators" -> {}, "BoundInhibitors" -> {}, 
       "CatalyticSites" -> Infinity, "ActivationSites" -> 0, 
       "InhibitionSites" -> 0}] -> "&G6PDH&", 
    enzyme[{"ID" -> "G6PDH", "Compartment" -> "c", "BoundCatalytic" -> 
        {Toolbox`Private`wrap[metabolite]["nadp", "c"], 
         Toolbox`Private`wrap[metabolite]["g6p", "c"]}, 
       "BoundActivators" -> {}, "BoundInhibitors" -> {}, 
       "CatalyticSites" -> Infinity, "ActivationSites" -> 0, 
       "InhibitionSites" -> 0}] -> "&G6PDH&", 
    enzyme[{"ID" -> "G6PDH", "Compartment" -> "c", "BoundCatalytic" -> 
        {Toolbox`Private`wrap[metabolite]["nadph", "c"], 
         Toolbox`Private`wrap[metabolite]["6pgl", "c"]}, 
       "BoundActivators" -> {}, "BoundInhibitors" -> {}, 
       "CatalyticSites" -> Infinity, "ActivationSites" -> 0, 
       "InhibitionSites" -> 0}] -> "&G6PDH&", metabolite["6pgl", "c"] -> 
     "&6pgl&", metabolite["atp", "c"] -> "&atp&", metabolite["g6p", "c"] -> 
     "&g6p&", metabolite["nadp", "c"] -> "&nadp&", 
    metabolite["nadph", "c"] -> "&nadph&"}, "Notes" -> "", "Ignore" -> {}, 
  "UnitChecking" -> False, "Synonyms" -> {}, "Events" -> {}, 
  "CustomRateLaws" -> {}, "Parameters" -> {parameter["Volume", "c"] -> 1, 
    Keq["G6PDH1"] -> 41.666666666666664, Keq["G6PDH2"] -> 22.72727272727273, 
    Keq["G6PDH3"] -> 37.03703703703704, Keq["G6PDH4"] -> 0.05, 
    Keq["G6PDH5"] -> 52.631578947368425, Keq["G6PDH6"] -> 0.0105, 
    Keq["G6PDH7"] -> 81102.85714285713, rateconst["G6PDH3", True] -> 
     563103.3106044235, rateconst["G6PDH4", True] -> 5.000222760321142*^7, 
    rateconst["G6PDH5", True] -> 6.820644998427029*^7, 
    rateconst["G6PDH6", True] -> 5.0000225664203495*^7, 
    rateconst["G6PDH7", True] -> 5.05305982371963*^7, 
    rateconst["G6PDH1", True] -> 1.*^6, rateconst["G6PDH2", True] -> 1.*^6}, 
  "InitialConditions" -> 
   {enzyme[{"ID" -> "G6PDH", "Compartment" -> "c", "BoundCatalytic" -> {}, 
       "BoundActivators" -> {}, "BoundInhibitors" -> {}, 
       "CatalyticSites" -> Infinity, "ActivationSites" -> 0, 
       "InhibitionSites" -> 0}] -> 0.000021945526845825552, 
    enzyme[{"ID" -> "G6PDH", "Compartment" -> "c", "BoundCatalytic" -> 
        {Toolbox`Private`wrap[metabolite]["6pgl", "c"]}, 
       "BoundActivators" -> {}, "BoundInhibitors" -> {}, 
       "CatalyticSites" -> Infinity, "ActivationSites" -> 0, 
       "InhibitionSites" -> 0}] -> 7.624204150719639*^-7, 
    enzyme[{"ID" -> "G6PDH", "Compartment" -> "c", "BoundCatalytic" -> 
        {Toolbox`Private`wrap[metabolite]["atp", "c"]}, 
       "BoundActivators" -> {}, "BoundInhibitors" -> {}, 
       "CatalyticSites" -> Infinity, "ActivationSites" -> 0, 
       "InhibitionSites" -> 0}] -> 0.0008920760516609697, 
    enzyme[{"ID" -> "G6PDH", "Compartment" -> "c", "BoundCatalytic" -> 
        {Toolbox`Private`wrap[metabolite]["g6p", "c"]}, 
       "BoundActivators" -> {}, "BoundInhibitors" -> {}, 
       "CatalyticSites" -> Infinity, "ActivationSites" -> 0, 
       "InhibitionSites" -> 0}] -> 0.000020263213735428162, 
    enzyme[{"ID" -> "G6PDH", "Compartment" -> "c", "BoundCatalytic" -> 
        {Toolbox`Private`wrap[metabolite]["nadph", "c"]}, 
       "BoundActivators" -> {}, "BoundInhibitors" -> {}, 
       "CatalyticSites" -> Infinity, "ActivationSites" -> 0, 
       "InhibitionSites" -> 0}] -> 0.000060164237195185777, 
    enzyme[{"ID" -> "G6PDH", "Compartment" -> "c", "BoundCatalytic" -> 
        {Toolbox`Private`wrap[metabolite]["nadp", "c"], 
         Toolbox`Private`wrap[metabolite]["g6p", "c"]}, 
       "BoundActivators" -> {}, "BoundInhibitors" -> {}, 
       "CatalyticSites" -> Infinity, "ActivationSites" -> 0, 
       "InhibitionSites" -> 0}] -> 5.480883708863924*^-9, 
    enzyme[{"ID" -> "G6PDH", "Compartment" -> "c", "BoundCatalytic" -> 
        {Toolbox`Private`wrap[metabolite]["nadph", "c"], 
         Toolbox`Private`wrap[metabolite]["6pgl", "c"]}, 
       "BoundActivators" -> {}, "BoundInhibitors" -> {}, 
       "CatalyticSites" -> Infinity, "ActivationSites" -> 0, 
       "InhibitionSites" -> 0}] -> 4.78306926380975*^-6}}]
