# Supplementary material for: Topological and kinetic determinants of the modal matrices of dynamic models of metabolism
Source: PLoS One. 2017 Dec 21;12(12):e0189880. doi: 10.1371/journal.pone.0189880 (PMC5739448; doi:10.1371/journal.pone.0189880)
Supplement: S1 Model Files — (GZ) [file pone.0189880.s002.tar.gz › S1 model files/mathematical_models/PK.m]

(* Created by Wolfram Mathematica 9.0 : www.wolfram.com *)
MASSmodel[{"ID" -> "MASSmodel$20", "Stoichiometry" -> 
   SparseArray[Automatic, {30, 34}, 0, {1, {{0, 5, 10, 15, 20, 24, 26, 28, 
      30, 32, 34, 36, 38, 40, 42, 44, 47, 50, 53, 56, 59, 61, 63, 65, 67, 77, 
      78, 87, 91, 101, 106}, {{1}, {2}, {5}, {26}, {34}, {6}, {7}, {10}, 
      {26}, {27}, {11}, {12}, {15}, {27}, {28}, {16}, {17}, {20}, {28}, {29}, 
      {21}, {22}, {25}, {29}, {2}, {3}, {7}, {8}, {12}, {13}, {17}, {18}, 
      {22}, {23}, {1}, {4}, {6}, {9}, {11}, {14}, {16}, {19}, {21}, {24}, 
      {3}, {4}, {5}, {8}, {9}, {10}, {13}, {14}, {15}, {18}, {19}, {20}, 
      {23}, {24}, {25}, {30}, {34}, {30}, {31}, {31}, {32}, {32}, {33}, {2}, 
      {4}, {7}, {9}, {12}, {14}, {17}, {19}, {22}, {24}, {33}, {5}, {10}, 
      {15}, {20}, {25}, {30}, {31}, {32}, {33}, {26}, {27}, {28}, {29}, {1}, 
      {3}, {6}, {8}, {11}, {13}, {16}, {18}, {21}, {23}, {5}, {10}, {15}, 
      {20}, {25}}}, {-1, -1, 1, -1, -1, -1, -1, 1, 1, -1, -1, -1, 1, 1, -1, 
     -1, -1, 1, 1, -1, -1, -1, 1, 1, 1, -1, 1, -1, 1, -1, 1, -1, 1, -1, 1, 
     -1, 1, -1, 1, -1, 1, -1, 1, -1, 1, 1, -1, 1, 1, -1, 1, 1, -1, 1, 1, -1, 
     1, 1, -1, -1, 1, 1, -1, 1, -1, 1, -1, -1, -1, -1, -1, -1, -1, -1, -1, 
     -1, -1, 1, 1, 1, 1, 1, 1, -1, -1, -1, -1, -1, -1, -1, -1, -1, -1, -1, 
     -1, -1, -1, -1, -1, -1, -1, 1, 1, 1, 1, 1}}], 
  "Species" -> {enzyme[{"ID" -> "PYK", "Compartment" -> "c", 
      "BoundCatalytic" -> {}, "BoundActivators" -> {}, 
      "BoundInhibitors" -> {}, "CatalyticSites" -> Infinity, 
      "ActivationSites" -> 4, "InhibitionSites" -> 4}], 
    enzyme[{"ID" -> "PYK", "Compartment" -> "c", "BoundCatalytic" -> {}, 
      "BoundActivators" -> {Toolbox`Private`wrap[metabolite]["fdp", "c"]}, 
      "BoundInhibitors" -> {}, "CatalyticSites" -> Infinity, 
      "ActivationSites" -> 4, "InhibitionSites" -> 4}], 
    enzyme[{"ID" -> "PYK", "Compartment" -> "c", "BoundCatalytic" -> {}, 
      "BoundActivators" -> {Toolbox`Private`wrap[metabolite]["fdp", "c"], 
        Toolbox`Private`wrap[metabolite]["fdp", "c"]}, 
      "BoundInhibitors" -> {}, "CatalyticSites" -> Infinity, 
      "ActivationSites" -> 4, "InhibitionSites" -> 4}], 
    enzyme[{"ID" -> "PYK", "Compartment" -> "c", "BoundCatalytic" -> {}, 
      "BoundActivators" -> {Toolbox`Private`wrap[metabolite]["fdp", "c"], 
        Toolbox`Private`wrap[metabolite]["fdp", "c"], 
        Toolbox`Private`wrap[metabolite]["fdp", "c"]}, 
      "BoundInhibitors" -> {}, "CatalyticSites" -> Infinity, 
      "ActivationSites" -> 4, "InhibitionSites" -> 4}], 
    enzyme[{"ID" -> "PYK", "Compartment" -> "c", "BoundCatalytic" -> {}, 
      "BoundActivators" -> {Toolbox`Private`wrap[metabolite]["fdp", "c"], 
        Toolbox`Private`wrap[metabolite]["fdp", "c"], 
        Toolbox`Private`wrap[metabolite]["fdp", "c"], 
        Toolbox`Private`wrap[metabolite]["fdp", "c"]}, 
      "BoundInhibitors" -> {}, "CatalyticSites" -> Infinity, 
      "ActivationSites" -> 4, "InhibitionSites" -> 4}], 
    enzyme[{"ID" -> "PYK", "Compartment" -> "c", "BoundCatalytic" -> 
       {Toolbox`Private`wrap[metabolite]["adp", "c"]}, 
      "BoundActivators" -> {}, "BoundInhibitors" -> {}, 
      "CatalyticSites" -> Infinity, "ActivationSites" -> 4, 
      "InhibitionSites" -> 4}], enzyme[{"ID" -> "PYK", "Compartment" -> "c", 
      "BoundCatalytic" -> {Toolbox`Private`wrap[metabolite]["adp", "c"]}, 
      "BoundActivators" -> {Toolbox`Private`wrap[metabolite]["fdp", "c"]}, 
      "BoundInhibitors" -> {}, "CatalyticSites" -> Infinity, 
      "ActivationSites" -> 4, "InhibitionSites" -> 4}], 
    enzyme[{"ID" -> "PYK", "Compartment" -> "c", "BoundCatalytic" -> 
       {Toolbox`Private`wrap[metabolite]["adp", "c"]}, 
      "BoundActivators" -> {Toolbox`Private`wrap[metabolite]["fdp", "c"], 
        Toolbox`Private`wrap[metabolite]["fdp", "c"]}, 
      "BoundInhibitors" -> {}, "CatalyticSites" -> Infinity, 
      "ActivationSites" -> 4, "InhibitionSites" -> 4}], 
    enzyme[{"ID" -> "PYK", "Compartment" -> "c", "BoundCatalytic" -> 
       {Toolbox`Private`wrap[metabolite]["adp", "c"]}, 
      "BoundActivators" -> {Toolbox`Private`wrap[metabolite]["fdp", "c"], 
        Toolbox`Private`wrap[metabolite]["fdp", "c"], 
        Toolbox`Private`wrap[metabolite]["fdp", "c"]}, 
      "BoundInhibitors" -> {}, "CatalyticSites" -> Infinity, 
      "ActivationSites" -> 4, "InhibitionSites" -> 4}], 
    enzyme[{"ID" -> "PYK", "Compartment" -> "c", "BoundCatalytic" -> 
       {Toolbox`Private`wrap[metabolite]["adp", "c"]}, 
      "BoundActivators" -> {Toolbox`Private`wrap[metabolite]["fdp", "c"], 
        Toolbox`Private`wrap[metabolite]["fdp", "c"], 
        Toolbox`Private`wrap[metabolite]["fdp", "c"], 
        Toolbox`Private`wrap[metabolite]["fdp", "c"]}, 
      "BoundInhibitors" -> {}, "CatalyticSites" -> Infinity, 
      "ActivationSites" -> 4, "InhibitionSites" -> 4}], 
    enzyme[{"ID" -> "PYK", "Compartment" -> "c", "BoundCatalytic" -> 
       {Toolbox`Private`wrap[metabolite]["pep", "c"]}, 
      "BoundActivators" -> {}, "BoundInhibitors" -> {}, 
      "CatalyticSites" -> Infinity, "ActivationSites" -> 4, 
      "InhibitionSites" -> 4}], enzyme[{"ID" -> "PYK", "Compartment" -> "c", 
      "BoundCatalytic" -> {Toolbox`Private`wrap[metabolite]["pep", "c"]}, 
      "BoundActivators" -> {Toolbox`Private`wrap[metabolite]["fdp", "c"]}, 
      "BoundInhibitors" -> {}, "CatalyticSites" -> Infinity, 
      "ActivationSites" -> 4, "InhibitionSites" -> 4}], 
    enzyme[{"ID" -> "PYK", "Compartment" -> "c", "BoundCatalytic" -> 
       {Toolbox`Private`wrap[metabolite]["pep", "c"]}, 
      "BoundActivators" -> {Toolbox`Private`wrap[metabolite]["fdp", "c"], 
        Toolbox`Private`wrap[metabolite]["fdp", "c"]}, 
      "BoundInhibitors" -> {}, "CatalyticSites" -> Infinity, 
      "ActivationSites" -> 4, "InhibitionSites" -> 4}], 
    enzyme[{"ID" -> "PYK", "Compartment" -> "c", "BoundCatalytic" -> 
       {Toolbox`Private`wrap[metabolite]["pep", "c"]}, 
      "BoundActivators" -> {Toolbox`Private`wrap[metabolite]["fdp", "c"], 
        Toolbox`Private`wrap[metabolite]["fdp", "c"], 
        Toolbox`Private`wrap[metabolite]["fdp", "c"]}, 
      "BoundInhibitors" -> {}, "CatalyticSites" -> Infinity, 
      "ActivationSites" -> 4, "InhibitionSites" -> 4}], 
    enzyme[{"ID" -> "PYK", "Compartment" -> "c", "BoundCatalytic" -> 
       {Toolbox`Private`wrap[metabolite]["pep", "c"]}, 
      "BoundActivators" -> {Toolbox`Private`wrap[metabolite]["fdp", "c"], 
        Toolbox`Private`wrap[metabolite]["fdp", "c"], 
        Toolbox`Private`wrap[metabolite]["fdp", "c"], 
        Toolbox`Private`wrap[metabolite]["fdp", "c"]}, 
      "BoundInhibitors" -> {}, "CatalyticSites" -> Infinity, 
      "ActivationSites" -> 4, "InhibitionSites" -> 4}], 
    enzyme[{"ID" -> "PYK", "Compartment" -> "c", "BoundCatalytic" -> 
       {Toolbox`Private`wrap[metabolite]["pep", "c"], 
        Toolbox`Private`wrap[metabolite]["adp", "c"]}, 
      "BoundActivators" -> {}, "BoundInhibitors" -> {}, 
      "CatalyticSites" -> Infinity, "ActivationSites" -> 4, 
      "InhibitionSites" -> 4}], enzyme[{"ID" -> "PYK", "Compartment" -> "c", 
      "BoundCatalytic" -> {Toolbox`Private`wrap[metabolite]["pep", "c"], 
        Toolbox`Private`wrap[metabolite]["adp", "c"]}, 
      "BoundActivators" -> {Toolbox`Private`wrap[metabolite]["fdp", "c"]}, 
      "BoundInhibitors" -> {}, "CatalyticSites" -> Infinity, 
      "ActivationSites" -> 4, "InhibitionSites" -> 4}], 
    enzyme[{"ID" -> "PYK", "Compartment" -> "c", "BoundCatalytic" -> 
       {Toolbox`Private`wrap[metabolite]["pep", "c"], 
        Toolbox`Private`wrap[metabolite]["adp", "c"]}, 
      "BoundActivators" -> {Toolbox`Private`wrap[metabolite]["fdp", "c"], 
        Toolbox`Private`wrap[metabolite]["fdp", "c"]}, 
      "BoundInhibitors" -> {}, "CatalyticSites" -> Infinity, 
      "ActivationSites" -> 4, "InhibitionSites" -> 4}], 
    enzyme[{"ID" -> "PYK", "Compartment" -> "c", "BoundCatalytic" -> 
       {Toolbox`Private`wrap[metabolite]["pep", "c"], 
        Toolbox`Private`wrap[metabolite]["adp", "c"]}, 
      "BoundActivators" -> {Toolbox`Private`wrap[metabolite]["fdp", "c"], 
        Toolbox`Private`wrap[metabolite]["fdp", "c"], 
        Toolbox`Private`wrap[metabolite]["fdp", "c"]}, 
      "BoundInhibitors" -> {}, "CatalyticSites" -> Infinity, 
      "ActivationSites" -> 4, "InhibitionSites" -> 4}], 
    enzyme[{"ID" -> "PYK", "Compartment" -> "c", "BoundCatalytic" -> 
       {Toolbox`Private`wrap[metabolite]["pep", "c"], 
        Toolbox`Private`wrap[metabolite]["adp", "c"]}, 
      "BoundActivators" -> {Toolbox`Private`wrap[metabolite]["fdp", "c"], 
        Toolbox`Private`wrap[metabolite]["fdp", "c"], 
        Toolbox`Private`wrap[metabolite]["fdp", "c"], 
        Toolbox`Private`wrap[metabolite]["fdp", "c"]}, 
      "BoundInhibitors" -> {}, "CatalyticSites" -> Infinity, 
      "ActivationSites" -> 4, "InhibitionSites" -> 4}], 
    enzyme[{"ID" -> "PYK_T", "Compartment" -> "c", "BoundCatalytic" -> {}, 
      "BoundActivators" -> {}, "BoundInhibitors" -> {}, 
      "CatalyticSites" -> Infinity, "ActivationSites" -> 4, 
      "InhibitionSites" -> 4}], enzyme[{"ID" -> "PYK_T", 
      "Compartment" -> "c", "BoundCatalytic" -> {}, "BoundActivators" -> {}, 
      "BoundInhibitors" -> {Toolbox`Private`wrap[metabolite]["atp", "c"]}, 
      "CatalyticSites" -> Infinity, "ActivationSites" -> 4, 
      "InhibitionSites" -> 4}], enzyme[{"ID" -> "PYK_T", 
      "Compartment" -> "c", "BoundCatalytic" -> {}, "BoundActivators" -> {}, 
      "BoundInhibitors" -> {Toolbox`Private`wrap[metabolite]["atp", "c"], 
        Toolbox`Private`wrap[metabolite]["atp", "c"]}, 
      "CatalyticSites" -> Infinity, "ActivationSites" -> 4, 
      "InhibitionSites" -> 4}], enzyme[{"ID" -> "PYK_T", 
      "Compartment" -> "c", "BoundCatalytic" -> {}, "BoundActivators" -> {}, 
      "BoundInhibitors" -> {Toolbox`Private`wrap[metabolite]["atp", "c"], 
        Toolbox`Private`wrap[metabolite]["atp", "c"], 
        Toolbox`Private`wrap[metabolite]["atp", "c"]}, 
      "CatalyticSites" -> Infinity, "ActivationSites" -> 4, 
      "InhibitionSites" -> 4}], metabolite["adp", "c"], 
    enzyme[{"ID" -> "PYK_T", "Compartment" -> "c", "BoundCatalytic" -> {}, 
      "BoundActivators" -> {}, "BoundInhibitors" -> 
       {Toolbox`Private`wrap[metabolite]["atp", "c"], 
        Toolbox`Private`wrap[metabolite]["atp", "c"], 
        Toolbox`Private`wrap[metabolite]["atp", "c"], 
        Toolbox`Private`wrap[metabolite]["atp", "c"]}, 
      "CatalyticSites" -> Infinity, "ActivationSites" -> 4, 
      "InhibitionSites" -> 4}], metabolite["atp", "c"], 
    metabolite["fdp", "c"], metabolite["pep", "c"], metabolite["pyr", "c"]}, 
  "Fluxes" -> {v["PYK1"], v["PYK2"], v["PYK3"], v["PYK4"], v["PYK5"], 
    v["PYK1$3"], v["PYK2$3"], v["PYK3$3"], v["PYK4$3"], v["PYK5$3"], 
    v["PYK1$7"], v["PYK2$7"], v["PYK3$7"], v["PYK4$7"], v["PYK5$7"], 
    v["PYK1$8"], v["PYK2$8"], v["PYK3$8"], v["PYK4$8"], v["PYK5$8"], 
    v["PYK1$10"], v["PYK2$10"], v["PYK3$10"], v["PYK4$10"], v["PYK5$10"], 
    v["PYK_Activation_fdp$11"], v["PYK_Activation_fdp$12"], 
    v["PYK_Activation_fdp$13"], v["PYK_Activation_fdp$14"], 
    v["PYK_Inhibition_atp$15"], v["PYK_Inhibition_atp$16"], 
    v["PYK_Inhibition_atp$17"], v["PYK_Inhibition_atp$18"], 
    v["PYK_TransitionStep"]}, "Constraints" -> {}, "GPR" -> {}, 
  "BoundaryConditions" -> {}, "Constant" -> {}, 
  "ReversibleColumnIndices" -> {1, 2, 3, 4, 5, 6, 7, 8, 9, 10, 11, 12, 13, 
    14, 15, 16, 17, 18, 19, 20, 21, 22, 23, 24, 25, 26, 27, 28, 29, 30, 31, 
    32, 33, 34}, "CustomODE" -> {}, "Name" -> "MASSmodel$20", 
  "ElementalComposition" -> 
   {enzyme[{"ID" -> "PYK", "Compartment" -> "c", "BoundCatalytic" -> {}, 
       "BoundActivators" -> {}, "BoundInhibitors" -> {}, 
       "CatalyticSites" -> Infinity, "ActivationSites" -> 4, 
       "InhibitionSites" -> 4}] -> "&PYK&", 
    enzyme[{"ID" -> "PYK", "Compartment" -> "c", "BoundCatalytic" -> {}, 
       "BoundActivators" -> {Toolbox`Private`wrap[metabolite]["fdp", "c"]}, 
       "BoundInhibitors" -> {}, "CatalyticSites" -> Infinity, 
       "ActivationSites" -> 4, "InhibitionSites" -> 4}] -> "&PYK&", 
    enzyme[{"ID" -> "PYK", "Compartment" -> "c", "BoundCatalytic" -> {}, 
       "BoundActivators" -> {Toolbox`Private`wrap[metabolite]["fdp", "c"], 
         Toolbox`Private`wrap[metabolite]["fdp", "c"]}, 
       "BoundInhibitors" -> {}, "CatalyticSites" -> Infinity, 
       "ActivationSites" -> 4, "InhibitionSites" -> 4}] -> "&PYK&", 
    enzyme[{"ID" -> "PYK", "Compartment" -> "c", "BoundCatalytic" -> {}, 
       "BoundActivators" -> {Toolbox`Private`wrap[metabolite]["fdp", "c"], 
         Toolbox`Private`wrap[metabolite]["fdp", "c"], 
         Toolbox`Private`wrap[metabolite]["fdp", "c"]}, 
       "BoundInhibitors" -> {}, "CatalyticSites" -> Infinity, 
       "ActivationSites" -> 4, "InhibitionSites" -> 4}] -> "&PYK&", 
    enzyme[{"ID" -> "PYK", "Compartment" -> "c", "BoundCatalytic" -> {}, 
       "BoundActivators" -> {Toolbox`Private`wrap[metabolite]["fdp", "c"], 
         Toolbox`Private`wrap[metabolite]["fdp", "c"], 
         Toolbox`Private`wrap[metabolite]["fdp", "c"], 
         Toolbox`Private`wrap[metabolite]["fdp", "c"]}, 
       "BoundInhibitors" -> {}, "CatalyticSites" -> Infinity, 
       "ActivationSites" -> 4, "InhibitionSites" -> 4}] -> "&PYK&", 
    enzyme[{"ID" -> "PYK", "Compartment" -> "c", "BoundCatalytic" -> 
        {Toolbox`Private`wrap[metabolite]["adp", "c"]}, 
       "BoundActivators" -> {}, "BoundInhibitors" -> {}, 
       "CatalyticSites" -> Infinity, "ActivationSites" -> 4, 
       "InhibitionSites" -> 4}] -> "&PYK&", 
    enzyme[{"ID" -> "PYK", "Compartment" -> "c", "BoundCatalytic" -> 
        {Toolbox`Private`wrap[metabolite]["adp", "c"]}, 
       "BoundActivators" -> {Toolbox`Private`wrap[metabolite]["fdp", "c"]}, 
       "BoundInhibitors" -> {}, "CatalyticSites" -> Infinity, 
       "ActivationSites" -> 4, "InhibitionSites" -> 4}] -> "&PYK&", 
    enzyme[{"ID" -> "PYK", "Compartment" -> "c", "BoundCatalytic" -> 
        {Toolbox`Private`wrap[metabolite]["adp", "c"]}, 
       "BoundActivators" -> {Toolbox`Private`wrap[metabolite]["fdp", "c"], 
         Toolbox`Private`wrap[metabolite]["fdp", "c"]}, 
       "BoundInhibitors" -> {}, "CatalyticSites" -> Infinity, 
       "ActivationSites" -> 4, "InhibitionSites" -> 4}] -> "&PYK&", 
    enzyme[{"ID" -> "PYK", "Compartment" -> "c", "BoundCatalytic" -> 
        {Toolbox`Private`wrap[metabolite]["adp", "c"]}, 
       "BoundActivators" -> {Toolbox`Private`wrap[metabolite]["fdp", "c"], 
         Toolbox`Private`wrap[metabolite]["fdp", "c"], 
         Toolbox`Private`wrap[metabolite]["fdp", "c"]}, 
       "BoundInhibitors" -> {}, "CatalyticSites" -> Infinity, 
       "ActivationSites" -> 4, "InhibitionSites" -> 4}] -> "&PYK&", 
    enzyme[{"ID" -> "PYK", "Compartment" -> "c", "BoundCatalytic" -> 
        {Toolbox`Private`wrap[metabolite]["adp", "c"]}, 
       "BoundActivators" -> {Toolbox`Private`wrap[metabolite]["fdp", "c"], 
         Toolbox`Private`wrap[metabolite]["fdp", "c"], 
         Toolbox`Private`wrap[metabolite]["fdp", "c"], 
         Toolbox`Private`wrap[metabolite]["fdp", "c"]}, 
       "BoundInhibitors" -> {}, "CatalyticSites" -> Infinity, 
       "ActivationSites" -> 4, "InhibitionSites" -> 4}] -> "&PYK&", 
    enzyme[{"ID" -> "PYK", "Compartment" -> "c", "BoundCatalytic" -> 
        {Toolbox`Private`wrap[metabolite]["pep", "c"]}, 
       "BoundActivators" -> {}, "BoundInhibitors" -> {}, 
       "CatalyticSites" -> Infinity, "ActivationSites" -> 4, 
       "InhibitionSites" -> 4}] -> "&PYK&", 
    enzyme[{"ID" -> "PYK", "Compartment" -> "c", "BoundCatalytic" -> 
        {Toolbox`Private`wrap[metabolite]["pep", "c"]}, 
       "BoundActivators" -> {Toolbox`Private`wrap[metabolite]["fdp", "c"]}, 
       "BoundInhibitors" -> {}, "CatalyticSites" -> Infinity, 
       "ActivationSites" -> 4, "InhibitionSites" -> 4}] -> "&PYK&", 
    enzyme[{"ID" -> "PYK", "Compartment" -> "c", "BoundCatalytic" -> 
        {Toolbox`Private`wrap[metabolite]["pep", "c"]}, 
       "BoundActivators" -> {Toolbox`Private`wrap[metabolite]["fdp", "c"], 
         Toolbox`Private`wrap[metabolite]["fdp", "c"]}, 
       "BoundInhibitors" -> {}, "CatalyticSites" -> Infinity, 
       "ActivationSites" -> 4, "InhibitionSites" -> 4}] -> "&PYK&", 
    enzyme[{"ID" -> "PYK", "Compartment" -> "c", "BoundCatalytic" -> 
        {Toolbox`Private`wrap[metabolite]["pep", "c"]}, 
       "BoundActivators" -> {Toolbox`Private`wrap[metabolite]["fdp", "c"], 
         Toolbox`Private`wrap[metabolite]["fdp", "c"], 
         Toolbox`Private`wrap[metabolite]["fdp", "c"]}, 
       "BoundInhibitors" -> {}, "CatalyticSites" -> Infinity, 
       "ActivationSites" -> 4, "InhibitionSites" -> 4}] -> "&PYK&", 
    enzyme[{"ID" -> "PYK", "Compartment" -> "c", "BoundCatalytic" -> 
        {Toolbox`Private`wrap[metabolite]["pep", "c"]}, 
       "BoundActivators" -> {Toolbox`Private`wrap[metabolite]["fdp", "c"], 
         Toolbox`Private`wrap[metabolite]["fdp", "c"], 
         Toolbox`Private`wrap[metabolite]["fdp", "c"], 
         Toolbox`Private`wrap[metabolite]["fdp", "c"]}, 
       "BoundInhibitors" -> {}, "CatalyticSites" -> Infinity, 
       "ActivationSites" -> 4, "InhibitionSites" -> 4}] -> "&PYK&", 
    enzyme[{"ID" -> "PYK", "Compartment" -> "c", "BoundCatalytic" -> 
        {Toolbox`Private`wrap[metabolite]["pep", "c"], 
         Toolbox`Private`wrap[metabolite]["adp", "c"]}, 
       "BoundActivators" -> {}, "BoundInhibitors" -> {}, 
       "CatalyticSites" -> Infinity, "ActivationSites" -> 4, 
       "InhibitionSites" -> 4}] -> "&PYK&", 
    enzyme[{"ID" -> "PYK", "Compartment" -> "c", "BoundCatalytic" -> 
        {Toolbox`Private`wrap[metabolite]["pep", "c"], 
         Toolbox`Private`wrap[metabolite]["adp", "c"]}, 
       "BoundActivators" -> {Toolbox`Private`wrap[metabolite]["fdp", "c"]}, 
       "BoundInhibitors" -> {}, "CatalyticSites" -> Infinity, 
       "ActivationSites" -> 4, "InhibitionSites" -> 4}] -> "&PYK&", 
    enzyme[{"ID" -> "PYK", "Compartment" -> "c", "BoundCatalytic" -> 
        {Toolbox`Private`wrap[metabolite]["pep", "c"], 
         Toolbox`Private`wrap[metabolite]["adp", "c"]}, 
       "BoundActivators" -> {Toolbox`Private`wrap[metabolite]["fdp", "c"], 
         Toolbox`Private`wrap[metabolite]["fdp", "c"]}, 
       "BoundInhibitors" -> {}, "CatalyticSites" -> Infinity, 
       "ActivationSites" -> 4, "InhibitionSites" -> 4}] -> "&PYK&", 
    enzyme[{"ID" -> "PYK", "Compartment" -> "c", "BoundCatalytic" -> 
        {Toolbox`Private`wrap[metabolite]["pep", "c"], 
         Toolbox`Private`wrap[metabolite]["adp", "c"]}, 
       "BoundActivators" -> {Toolbox`Private`wrap[metabolite]["fdp", "c"], 
         Toolbox`Private`wrap[metabolite]["fdp", "c"], 
         Toolbox`Private`wrap[metabolite]["fdp", "c"]}, 
       "BoundInhibitors" -> {}, "CatalyticSites" -> Infinity, 
       "ActivationSites" -> 4, "InhibitionSites" -> 4}] -> "&PYK&", 
    enzyme[{"ID" -> "PYK", "Compartment" -> "c", "BoundCatalytic" -> 
        {Toolbox`Private`wrap[metabolite]["pep", "c"], 
         Toolbox`Private`wrap[metabolite]["adp", "c"]}, 
       "BoundActivators" -> {Toolbox`Private`wrap[metabolite]["fdp", "c"], 
         Toolbox`Private`wrap[metabolite]["fdp", "c"], 
         Toolbox`Private`wrap[metabolite]["fdp", "c"], 
         Toolbox`Private`wrap[metabolite]["fdp", "c"]}, 
       "BoundInhibitors" -> {}, "CatalyticSites" -> Infinity, 
       "ActivationSites" -> 4, "InhibitionSites" -> 4}] -> "&PYK&", 
    enzyme[{"ID" -> "PYK_T", "Compartment" -> "c", "BoundCatalytic" -> {}, 
       "BoundActivators" -> {}, "BoundInhibitors" -> {}, 
       "CatalyticSites" -> Infinity, "ActivationSites" -> 4, 
       "InhibitionSites" -> 4}] -> "&PYK_T&", 
    enzyme[{"ID" -> "PYK_T", "Compartment" -> "c", "BoundCatalytic" -> {}, 
       "BoundActivators" -> {}, "BoundInhibitors" -> 
        {Toolbox`Private`wrap[metabolite]["atp", "c"]}, 
       "CatalyticSites" -> Infinity, "ActivationSites" -> 4, 
       "InhibitionSites" -> 4}] -> "&PYK_T&", 
    enzyme[{"ID" -> "PYK_T", "Compartment" -> "c", "BoundCatalytic" -> {}, 
       "BoundActivators" -> {}, "BoundInhibitors" -> 
        {Toolbox`Private`wrap[metabolite]["atp", "c"], 
         Toolbox`Private`wrap[metabolite]["atp", "c"]}, 
       "CatalyticSites" -> Infinity, "ActivationSites" -> 4, 
       "InhibitionSites" -> 4}] -> "&PYK_T&", 
    enzyme[{"ID" -> "PYK_T", "Compartment" -> "c", "BoundCatalytic" -> {}, 
       "BoundActivators" -> {}, "BoundInhibitors" -> 
        {Toolbox`Private`wrap[metabolite]["atp", "c"], 
         Toolbox`Private`wrap[metabolite]["atp", "c"], 
         Toolbox`Private`wrap[metabolite]["atp", "c"]}, 
       "CatalyticSites" -> Infinity, "ActivationSites" -> 4, 
       "InhibitionSites" -> 4}] -> "&PYK_T&", 
    enzyme[{"ID" -> "PYK_T", "Compartment" -> "c", "BoundCatalytic" -> {}, 
       "BoundActivators" -> {}, "BoundInhibitors" -> 
        {Toolbox`Private`wrap[metabolite]["atp", "c"], 
         Toolbox`Private`wrap[metabolite]["atp", "c"], 
         Toolbox`Private`wrap[metabolite]["atp", "c"], 
         Toolbox`Private`wrap[metabolite]["atp", "c"]}, 
       "CatalyticSites" -> Infinity, "ActivationSites" -> 4, 
       "InhibitionSites" -> 4}] -> "&PYK_T&", metabolite["adp", "c"] -> 
     "&adp&", metabolite["atp", "c"] -> "&atp&", metabolite["fdp", "c"] -> 
     "&fdp&", metabolite["pep", "c"] -> "&pep&", metabolite["pyr", "c"] -> 
     "&pyr&"}, "Notes" -> "", "Ignore" -> {}, "UnitChecking" -> False, 
  "Synonyms" -> {}, "Events" -> {}, "CustomRateLaws" -> 
   {v["PYK1"] -> parameter["Volume", "c"]*rateconst["PYK1", True]*
      (-(enzyme[{"ID" -> "PYK", "Compartment" -> "c", "BoundCatalytic" -> 
             {Toolbox`Private`wrap[metabolite]["pep", "c"]}, 
            "BoundActivators" -> {}, "BoundInhibitors" -> {}, 
            "CatalyticSites" -> Infinity, "ActivationSites" -> 4, 
            "InhibitionSites" -> 4}][t]/Keq["PYK1"]) + 
       enzyme[{"ID" -> "PYK", "Compartment" -> "c", "BoundCatalytic" -> {}, 
           "BoundActivators" -> {}, "BoundInhibitors" -> {}, 
           "CatalyticSites" -> Infinity, "ActivationSites" -> 4, 
           "InhibitionSites" -> 4}][t]*metabolite["pep", "c"][t]), 
    v["PYK2"] -> parameter["Volume", "c"]*rateconst["PYK2", True]*
      (-(enzyme[{"ID" -> "PYK", "Compartment" -> "c", "BoundCatalytic" -> 
             {Toolbox`Private`wrap[metabolite]["adp", "c"]}, 
            "BoundActivators" -> {}, "BoundInhibitors" -> {}, 
            "CatalyticSites" -> Infinity, "ActivationSites" -> 4, 
            "InhibitionSites" -> 4}][t]/Keq["PYK2"]) + 
       enzyme[{"ID" -> "PYK", "Compartment" -> "c", "BoundCatalytic" -> {}, 
           "BoundActivators" -> {}, "BoundInhibitors" -> {}, 
           "CatalyticSites" -> Infinity, "ActivationSites" -> 4, 
           "InhibitionSites" -> 4}][t]*metabolite["adp", "c"][t]), 
    v["PYK3"] -> parameter["Volume", "c"]*rateconst["PYK3", True]*
      (-(enzyme[{"ID" -> "PYK", "Compartment" -> "c", "BoundCatalytic" -> 
             {Toolbox`Private`wrap[metabolite]["pep", "c"], 
              Toolbox`Private`wrap[metabolite]["adp", "c"]}, 
            "BoundActivators" -> {}, "BoundInhibitors" -> {}, 
            "CatalyticSites" -> Infinity, "ActivationSites" -> 4, 
            "InhibitionSites" -> 4}][t]/Keq["PYK3"]) + 
       enzyme[{"ID" -> "PYK", "Compartment" -> "c", "BoundCatalytic" -> 
            {Toolbox`Private`wrap[metabolite]["adp", "c"]}, 
           "BoundActivators" -> {}, "BoundInhibitors" -> {}, 
           "CatalyticSites" -> Infinity, "ActivationSites" -> 4, 
           "InhibitionSites" -> 4}][t]*metabolite["pep", "c"][t]), 
    v["PYK4"] -> parameter["Volume", "c"]*rateconst["PYK4", True]*
      (-(enzyme[{"ID" -> "PYK", "Compartment" -> "c", "BoundCatalytic" -> 
             {Toolbox`Private`wrap[metabolite]["pep", "c"], 
              Toolbox`Private`wrap[metabolite]["adp", "c"]}, 
            "BoundActivators" -> {}, "BoundInhibitors" -> {}, 
            "CatalyticSites" -> Infinity, "ActivationSites" -> 4, 
            "InhibitionSites" -> 4}][t]/Keq["PYK4"]) + 
       enzyme[{"ID" -> "PYK", "Compartment" -> "c", "BoundCatalytic" -> 
            {Toolbox`Private`wrap[metabolite]["pep", "c"]}, 
           "BoundActivators" -> {}, "BoundInhibitors" -> {}, 
           "CatalyticSites" -> Infinity, "ActivationSites" -> 4, 
           "InhibitionSites" -> 4}][t]*metabolite["adp", "c"][t]), 
    v["PYK5"] -> parameter["Volume", "c"]*rateconst["PYK5", True]*
      (enzyme[{"ID" -> "PYK", "Compartment" -> "c", "BoundCatalytic" -> 
           {Toolbox`Private`wrap[metabolite]["pep", "c"], 
            Toolbox`Private`wrap[metabolite]["adp", "c"]}, 
          "BoundActivators" -> {}, "BoundInhibitors" -> {}, 
          "CatalyticSites" -> Infinity, "ActivationSites" -> 4, 
          "InhibitionSites" -> 4}][t] - 
       (enzyme[{"ID" -> "PYK", "Compartment" -> "c", "BoundCatalytic" -> {}, 
            "BoundActivators" -> {}, "BoundInhibitors" -> {}, 
            "CatalyticSites" -> Infinity, "ActivationSites" -> 4, 
            "InhibitionSites" -> 4}][t]*metabolite["atp", "c"][t]*
         metabolite["pyr", "c"][t])/Keq["PYK5"]), 
    v["PYK1$3"] -> parameter["Volume", "c"]*rateconst["PYK1", True]*
      (-(enzyme[{"ID" -> "PYK", "Compartment" -> "c", "BoundCatalytic" -> 
             {Toolbox`Private`wrap[metabolite]["pep", "c"]}, 
            "BoundActivators" -> {Toolbox`Private`wrap[metabolite]["fdp", 
               "c"]}, "BoundInhibitors" -> {}, "CatalyticSites" -> Infinity, 
            "ActivationSites" -> 4, "InhibitionSites" -> 4}][t]/
         Keq["PYK1"]) + enzyme[{"ID" -> "PYK", "Compartment" -> "c", 
           "BoundCatalytic" -> {}, "BoundActivators" -> 
            {Toolbox`Private`wrap[metabolite]["fdp", "c"]}, 
           "BoundInhibitors" -> {}, "CatalyticSites" -> Infinity, 
           "ActivationSites" -> 4, "InhibitionSites" -> 4}][t]*
        metabolite["pep", "c"][t]), v["PYK2$3"] -> parameter["Volume", "c"]*
      rateconst["PYK2", True]*
      (-(enzyme[{"ID" -> "PYK", "Compartment" -> "c", "BoundCatalytic" -> 
             {Toolbox`Private`wrap[metabolite]["adp", "c"]}, 
            "BoundActivators" -> {Toolbox`Private`wrap[metabolite]["fdp", 
               "c"]}, "BoundInhibitors" -> {}, "CatalyticSites" -> Infinity, 
            "ActivationSites" -> 4, "InhibitionSites" -> 4}][t]/
         Keq["PYK2"]) + enzyme[{"ID" -> "PYK", "Compartment" -> "c", 
           "BoundCatalytic" -> {}, "BoundActivators" -> 
            {Toolbox`Private`wrap[metabolite]["fdp", "c"]}, 
           "BoundInhibitors" -> {}, "CatalyticSites" -> Infinity, 
           "ActivationSites" -> 4, "InhibitionSites" -> 4}][t]*
        metabolite["adp", "c"][t]), v["PYK3$3"] -> parameter["Volume", "c"]*
      rateconst["PYK3", True]*
      (-(enzyme[{"ID" -> "PYK", "Compartment" -> "c", "BoundCatalytic" -> 
             {Toolbox`Private`wrap[metabolite]["pep", "c"], 
              Toolbox`Private`wrap[metabolite]["adp", "c"]}, 
            "BoundActivators" -> {Toolbox`Private`wrap[metabolite]["fdp", 
               "c"]}, "BoundInhibitors" -> {}, "CatalyticSites" -> Infinity, 
            "ActivationSites" -> 4, "InhibitionSites" -> 4}][t]/
         Keq["PYK3"]) + enzyme[{"ID" -> "PYK", "Compartment" -> "c", 
           "BoundCatalytic" -> {Toolbox`Private`wrap[metabolite]["adp", 
              "c"]}, "BoundActivators" -> {Toolbox`Private`wrap[metabolite][
              "fdp", "c"]}, "BoundInhibitors" -> {}, "CatalyticSites" -> 
            Infinity, "ActivationSites" -> 4, "InhibitionSites" -> 4}][t]*
        metabolite["pep", "c"][t]), v["PYK4$3"] -> parameter["Volume", "c"]*
      rateconst["PYK4", True]*
      (-(enzyme[{"ID" -> "PYK", "Compartment" -> "c", "BoundCatalytic" -> 
             {Toolbox`Private`wrap[metabolite]["pep", "c"], 
              Toolbox`Private`wrap[metabolite]["adp", "c"]}, 
            "BoundActivators" -> {Toolbox`Private`wrap[metabolite]["fdp", 
               "c"]}, "BoundInhibitors" -> {}, "CatalyticSites" -> Infinity, 
            "ActivationSites" -> 4, "InhibitionSites" -> 4}][t]/
         Keq["PYK4"]) + enzyme[{"ID" -> "PYK", "Compartment" -> "c", 
           "BoundCatalytic" -> {Toolbox`Private`wrap[metabolite]["pep", 
              "c"]}, "BoundActivators" -> {Toolbox`Private`wrap[metabolite][
              "fdp", "c"]}, "BoundInhibitors" -> {}, "CatalyticSites" -> 
            Infinity, "ActivationSites" -> 4, "InhibitionSites" -> 4}][t]*
        metabolite["adp", "c"][t]), v["PYK5$3"] -> parameter["Volume", "c"]*
      rateconst["PYK5", True]*(enzyme[{"ID" -> "PYK", "Compartment" -> "c", 
          "BoundCatalytic" -> {Toolbox`Private`wrap[metabolite]["pep", "c"], 
            Toolbox`Private`wrap[metabolite]["adp", "c"]}, 
          "BoundActivators" -> {Toolbox`Private`wrap[metabolite]["fdp", 
             "c"]}, "BoundInhibitors" -> {}, "CatalyticSites" -> Infinity, 
          "ActivationSites" -> 4, "InhibitionSites" -> 4}][t] - 
       (enzyme[{"ID" -> "PYK", "Compartment" -> "c", "BoundCatalytic" -> {}, 
            "BoundActivators" -> {Toolbox`Private`wrap[metabolite]["fdp", 
               "c"]}, "BoundInhibitors" -> {}, "CatalyticSites" -> Infinity, 
            "ActivationSites" -> 4, "InhibitionSites" -> 4}][t]*
         metabolite["atp", "c"][t]*metabolite["pyr", "c"][t])/Keq["PYK5"]), 
    v["PYK1$7"] -> parameter["Volume", "c"]*rateconst["PYK1", True]*
      (-(enzyme[{"ID" -> "PYK", "Compartment" -> "c", "BoundCatalytic" -> 
             {Toolbox`Private`wrap[metabolite]["pep", "c"]}, 
            "BoundActivators" -> {Toolbox`Private`wrap[metabolite]["fdp", 
               "c"], Toolbox`Private`wrap[metabolite]["fdp", "c"]}, 
            "BoundInhibitors" -> {}, "CatalyticSites" -> Infinity, 
            "ActivationSites" -> 4, "InhibitionSites" -> 4}][t]/
         Keq["PYK1"]) + enzyme[{"ID" -> "PYK", "Compartment" -> "c", 
           "BoundCatalytic" -> {}, "BoundActivators" -> 
            {Toolbox`Private`wrap[metabolite]["fdp", "c"], 
             Toolbox`Private`wrap[metabolite]["fdp", "c"]}, 
           "BoundInhibitors" -> {}, "CatalyticSites" -> Infinity, 
           "ActivationSites" -> 4, "InhibitionSites" -> 4}][t]*
        metabolite["pep", "c"][t]), v["PYK2$7"] -> parameter["Volume", "c"]*
      rateconst["PYK2", True]*
      (-(enzyme[{"ID" -> "PYK", "Compartment" -> "c", "BoundCatalytic" -> 
             {Toolbox`Private`wrap[metabolite]["adp", "c"]}, 
            "BoundActivators" -> {Toolbox`Private`wrap[metabolite]["fdp", 
               "c"], Toolbox`Private`wrap[metabolite]["fdp", "c"]}, 
            "BoundInhibitors" -> {}, "CatalyticSites" -> Infinity, 
            "ActivationSites" -> 4, "InhibitionSites" -> 4}][t]/
         Keq["PYK2"]) + enzyme[{"ID" -> "PYK", "Compartment" -> "c", 
           "BoundCatalytic" -> {}, "BoundActivators" -> 
            {Toolbox`Private`wrap[metabolite]["fdp", "c"], 
             Toolbox`Private`wrap[metabolite]["fdp", "c"]}, 
           "BoundInhibitors" -> {}, "CatalyticSites" -> Infinity, 
           "ActivationSites" -> 4, "InhibitionSites" -> 4}][t]*
        metabolite["adp", "c"][t]), v["PYK3$7"] -> parameter["Volume", "c"]*
      rateconst["PYK3", True]*
      (-(enzyme[{"ID" -> "PYK", "Compartment" -> "c", "BoundCatalytic" -> 
             {Toolbox`Private`wrap[metabolite]["pep", "c"], 
              Toolbox`Private`wrap[metabolite]["adp", "c"]}, 
            "BoundActivators" -> {Toolbox`Private`wrap[metabolite]["fdp", 
               "c"], Toolbox`Private`wrap[metabolite]["fdp", "c"]}, 
            "BoundInhibitors" -> {}, "CatalyticSites" -> Infinity, 
            "ActivationSites" -> 4, "InhibitionSites" -> 4}][t]/
         Keq["PYK3"]) + enzyme[{"ID" -> "PYK", "Compartment" -> "c", 
           "BoundCatalytic" -> {Toolbox`Private`wrap[metabolite]["adp", 
              "c"]}, "BoundActivators" -> {Toolbox`Private`wrap[metabolite][
              "fdp", "c"], Toolbox`Private`wrap[metabolite]["fdp", "c"]}, 
           "BoundInhibitors" -> {}, "CatalyticSites" -> Infinity, 
           "ActivationSites" -> 4, "InhibitionSites" -> 4}][t]*
        metabolite["pep", "c"][t]), v["PYK4$7"] -> parameter["Volume", "c"]*
      rateconst["PYK4", True]*
      (-(enzyme[{"ID" -> "PYK", "Compartment" -> "c", "BoundCatalytic" -> 
             {Toolbox`Private`wrap[metabolite]["pep", "c"], 
              Toolbox`Private`wrap[metabolite]["adp", "c"]}, 
            "BoundActivators" -> {Toolbox`Private`wrap[metabolite]["fdp", 
               "c"], Toolbox`Private`wrap[metabolite]["fdp", "c"]}, 
            "BoundInhibitors" -> {}, "CatalyticSites" -> Infinity, 
            "ActivationSites" -> 4, "InhibitionSites" -> 4}][t]/
         Keq["PYK4"]) + enzyme[{"ID" -> "PYK", "Compartment" -> "c", 
           "BoundCatalytic" -> {Toolbox`Private`wrap[metabolite]["pep", 
              "c"]}, "BoundActivators" -> {Toolbox`Private`wrap[metabolite][
              "fdp", "c"], Toolbox`Private`wrap[metabolite]["fdp", "c"]}, 
           "BoundInhibitors" -> {}, "CatalyticSites" -> Infinity, 
           "ActivationSites" -> 4, "InhibitionSites" -> 4}][t]*
        metabolite["adp", "c"][t]), v["PYK5$7"] -> parameter["Volume", "c"]*
      rateconst["PYK5", True]*(enzyme[{"ID" -> "PYK", "Compartment" -> "c", 
          "BoundCatalytic" -> {Toolbox`Private`wrap[metabolite]["pep", "c"], 
            Toolbox`Private`wrap[metabolite]["adp", "c"]}, 
          "BoundActivators" -> {Toolbox`Private`wrap[metabolite]["fdp", "c"], 
            Toolbox`Private`wrap[metabolite]["fdp", "c"]}, 
          "BoundInhibitors" -> {}, "CatalyticSites" -> Infinity, 
          "ActivationSites" -> 4, "InhibitionSites" -> 4}][t] - 
       (enzyme[{"ID" -> "PYK", "Compartment" -> "c", "BoundCatalytic" -> {}, 
            "BoundActivators" -> {Toolbox`Private`wrap[metabolite]["fdp", 
               "c"], Toolbox`Private`wrap[metabolite]["fdp", "c"]}, 
            "BoundInhibitors" -> {}, "CatalyticSites" -> Infinity, 
            "ActivationSites" -> 4, "InhibitionSites" -> 4}][t]*
         metabolite["atp", "c"][t]*metabolite["pyr", "c"][t])/Keq["PYK5"]), 
    v["PYK1$8"] -> parameter["Volume", "c"]*rateconst["PYK1", True]*
      (-(enzyme[{"ID" -> "PYK", "Compartment" -> "c", "BoundCatalytic" -> 
             {Toolbox`Private`wrap[metabolite]["pep", "c"]}, 
            "BoundActivators" -> {Toolbox`Private`wrap[metabolite]["fdp", 
               "c"], Toolbox`Private`wrap[metabolite]["fdp", "c"], 
              Toolbox`Private`wrap[metabolite]["fdp", "c"]}, 
            "BoundInhibitors" -> {}, "CatalyticSites" -> Infinity, 
            "ActivationSites" -> 4, "InhibitionSites" -> 4}][t]/
         Keq["PYK1"]) + enzyme[{"ID" -> "PYK", "Compartment" -> "c", 
           "BoundCatalytic" -> {}, "BoundActivators" -> 
            {Toolbox`Private`wrap[metabolite]["fdp", "c"], 
             Toolbox`Private`wrap[metabolite]["fdp", "c"], 
             Toolbox`Private`wrap[metabolite]["fdp", "c"]}, 
           "BoundInhibitors" -> {}, "CatalyticSites" -> Infinity, 
           "ActivationSites" -> 4, "InhibitionSites" -> 4}][t]*
        metabolite["pep", "c"][t]), v["PYK2$8"] -> parameter["Volume", "c"]*
      rateconst["PYK2", True]*
      (-(enzyme[{"ID" -> "PYK", "Compartment" -> "c", "BoundCatalytic" -> 
             {Toolbox`Private`wrap[metabolite]["adp", "c"]}, 
            "BoundActivators" -> {Toolbox`Private`wrap[metabolite]["fdp", 
               "c"], Toolbox`Private`wrap[metabolite]["fdp", "c"], 
              Toolbox`Private`wrap[metabolite]["fdp", "c"]}, 
            "BoundInhibitors" -> {}, "CatalyticSites" -> Infinity, 
            "ActivationSites" -> 4, "InhibitionSites" -> 4}][t]/
         Keq["PYK2"]) + enzyme[{"ID" -> "PYK", "Compartment" -> "c", 
           "BoundCatalytic" -> {}, "BoundActivators" -> 
            {Toolbox`Private`wrap[metabolite]["fdp", "c"], 
             Toolbox`Private`wrap[metabolite]["fdp", "c"], 
             Toolbox`Private`wrap[metabolite]["fdp", "c"]}, 
           "BoundInhibitors" -> {}, "CatalyticSites" -> Infinity, 
           "ActivationSites" -> 4, "InhibitionSites" -> 4}][t]*
        metabolite["adp", "c"][t]), v["PYK3$8"] -> parameter["Volume", "c"]*
      rateconst["PYK3", True]*
      (-(enzyme[{"ID" -> "PYK", "Compartment" -> "c", "BoundCatalytic" -> 
             {Toolbox`Private`wrap[metabolite]["pep", "c"], 
              Toolbox`Private`wrap[metabolite]["adp", "c"]}, 
            "BoundActivators" -> {Toolbox`Private`wrap[metabolite]["fdp", 
               "c"], Toolbox`Private`wrap[metabolite]["fdp", "c"], 
              Toolbox`Private`wrap[metabolite]["fdp", "c"]}, 
            "BoundInhibitors" -> {}, "CatalyticSites" -> Infinity, 
            "ActivationSites" -> 4, "InhibitionSites" -> 4}][t]/
         Keq["PYK3"]) + enzyme[{"ID" -> "PYK", "Compartment" -> "c", 
           "BoundCatalytic" -> {Toolbox`Private`wrap[metabolite]["adp", 
              "c"]}, "BoundActivators" -> {Toolbox`Private`wrap[metabolite][
              "fdp", "c"], Toolbox`Private`wrap[metabolite]["fdp", "c"], 
             Toolbox`Private`wrap[metabolite]["fdp", "c"]}, 
           "BoundInhibitors" -> {}, "CatalyticSites" -> Infinity, 
           "ActivationSites" -> 4, "InhibitionSites" -> 4}][t]*
        metabolite["pep", "c"][t]), v["PYK4$8"] -> parameter["Volume", "c"]*
      rateconst["PYK4", True]*
      (-(enzyme[{"ID" -> "PYK", "Compartment" -> "c", "BoundCatalytic" -> 
             {Toolbox`Private`wrap[metabolite]["pep", "c"], 
              Toolbox`Private`wrap[metabolite]["adp", "c"]}, 
            "BoundActivators" -> {Toolbox`Private`wrap[metabolite]["fdp", 
               "c"], Toolbox`Private`wrap[metabolite]["fdp", "c"], 
              Toolbox`Private`wrap[metabolite]["fdp", "c"]}, 
            "BoundInhibitors" -> {}, "CatalyticSites" -> Infinity, 
            "ActivationSites" -> 4, "InhibitionSites" -> 4}][t]/
         Keq["PYK4"]) + enzyme[{"ID" -> "PYK", "Compartment" -> "c", 
           "BoundCatalytic" -> {Toolbox`Private`wrap[metabolite]["pep", 
              "c"]}, "BoundActivators" -> {Toolbox`Private`wrap[metabolite][
              "fdp", "c"], Toolbox`Private`wrap[metabolite]["fdp", "c"], 
             Toolbox`Private`wrap[metabolite]["fdp", "c"]}, 
           "BoundInhibitors" -> {}, "CatalyticSites" -> Infinity, 
           "ActivationSites" -> 4, "InhibitionSites" -> 4}][t]*
        metabolite["adp", "c"][t]), v["PYK5$8"] -> parameter["Volume", "c"]*
      rateconst["PYK5", True]*(enzyme[{"ID" -> "PYK", "Compartment" -> "c", 
          "BoundCatalytic" -> {Toolbox`Private`wrap[metabolite]["pep", "c"], 
            Toolbox`Private`wrap[metabolite]["adp", "c"]}, 
          "BoundActivators" -> {Toolbox`Private`wrap[metabolite]["fdp", "c"], 
            Toolbox`Private`wrap[metabolite]["fdp", "c"], 
            Toolbox`Private`wrap[metabolite]["fdp", "c"]}, 
          "BoundInhibitors" -> {}, "CatalyticSites" -> Infinity, 
          "ActivationSites" -> 4, "InhibitionSites" -> 4}][t] - 
       (enzyme[{"ID" -> "PYK", "Compartment" -> "c", "BoundCatalytic" -> {}, 
            "BoundActivators" -> {Toolbox`Private`wrap[metabolite]["fdp", 
               "c"], Toolbox`Private`wrap[metabolite]["fdp", "c"], 
              Toolbox`Private`wrap[metabolite]["fdp", "c"]}, 
            "BoundInhibitors" -> {}, "CatalyticSites" -> Infinity, 
            "ActivationSites" -> 4, "InhibitionSites" -> 4}][t]*
         metabolite["atp", "c"][t]*metabolite["pyr", "c"][t])/Keq["PYK5"]), 
    v["PYK1$10"] -> parameter["Volume", "c"]*rateconst["PYK1", True]*
      (-(enzyme[{"ID" -> "PYK", "Compartment" -> "c", "BoundCatalytic" -> 
             {Toolbox`Private`wrap[metabolite]["pep", "c"]}, 
            "BoundActivators" -> {Toolbox`Private`wrap[metabolite]["fdp", 
               "c"], Toolbox`Private`wrap[metabolite]["fdp", "c"], 
              Toolbox`Private`wrap[metabolite]["fdp", "c"], 
              Toolbox`Private`wrap[metabolite]["fdp", "c"]}, 
            "BoundInhibitors" -> {}, "CatalyticSites" -> Infinity, 
            "ActivationSites" -> 4, "InhibitionSites" -> 4}][t]/
         Keq["PYK1"]) + enzyme[{"ID" -> "PYK", "Compartment" -> "c", 
           "BoundCatalytic" -> {}, "BoundActivators" -> 
            {Toolbox`Private`wrap[metabolite]["fdp", "c"], 
             Toolbox`Private`wrap[metabolite]["fdp", "c"], 
             Toolbox`Private`wrap[metabolite]["fdp", "c"], 
             Toolbox`Private`wrap[metabolite]["fdp", "c"]}, 
           "BoundInhibitors" -> {}, "CatalyticSites" -> Infinity, 
           "ActivationSites" -> 4, "InhibitionSites" -> 4}][t]*
        metabolite["pep", "c"][t]), v["PYK2$10"] -> 
     parameter["Volume", "c"]*rateconst["PYK2", True]*
      (-(enzyme[{"ID" -> "PYK", "Compartment" -> "c", "BoundCatalytic" -> 
             {Toolbox`Private`wrap[metabolite]["adp", "c"]}, 
            "BoundActivators" -> {Toolbox`Private`wrap[metabolite]["fdp", 
               "c"], Toolbox`Private`wrap[metabolite]["fdp", "c"], 
              Toolbox`Private`wrap[metabolite]["fdp", "c"], 
              Toolbox`Private`wrap[metabolite]["fdp", "c"]}, 
            "BoundInhibitors" -> {}, "CatalyticSites" -> Infinity, 
            "ActivationSites" -> 4, "InhibitionSites" -> 4}][t]/
         Keq["PYK2"]) + enzyme[{"ID" -> "PYK", "Compartment" -> "c", 
           "BoundCatalytic" -> {}, "BoundActivators" -> 
            {Toolbox`Private`wrap[metabolite]["fdp", "c"], 
             Toolbox`Private`wrap[metabolite]["fdp", "c"], 
             Toolbox`Private`wrap[metabolite]["fdp", "c"], 
             Toolbox`Private`wrap[metabolite]["fdp", "c"]}, 
           "BoundInhibitors" -> {}, "CatalyticSites" -> Infinity, 
           "ActivationSites" -> 4, "InhibitionSites" -> 4}][t]*
        metabolite["adp", "c"][t]), v["PYK3$10"] -> 
     parameter["Volume", "c"]*rateconst["PYK3", True]*
      (-(enzyme[{"ID" -> "PYK", "Compartment" -> "c", "BoundCatalytic" -> 
             {Toolbox`Private`wrap[metabolite]["pep", "c"], 
              Toolbox`Private`wrap[metabolite]["adp", "c"]}, 
            "BoundActivators" -> {Toolbox`Private`wrap[metabolite]["fdp", 
               "c"], Toolbox`Private`wrap[metabolite]["fdp", "c"], 
              Toolbox`Private`wrap[metabolite]["fdp", "c"], 
              Toolbox`Private`wrap[metabolite]["fdp", "c"]}, 
            "BoundInhibitors" -> {}, "CatalyticSites" -> Infinity, 
            "ActivationSites" -> 4, "InhibitionSites" -> 4}][t]/
         Keq["PYK3"]) + enzyme[{"ID" -> "PYK", "Compartment" -> "c", 
           "BoundCatalytic" -> {Toolbox`Private`wrap[metabolite]["adp", 
              "c"]}, "BoundActivators" -> {Toolbox`Private`wrap[metabolite][
              "fdp", "c"], Toolbox`Private`wrap[metabolite]["fdp", "c"], 
             Toolbox`Private`wrap[metabolite]["fdp", "c"], 
             Toolbox`Private`wrap[metabolite]["fdp", "c"]}, 
           "BoundInhibitors" -> {}, "CatalyticSites" -> Infinity, 
           "ActivationSites" -> 4, "InhibitionSites" -> 4}][t]*
        metabolite["pep", "c"][t]), v["PYK4$10"] -> 
     parameter["Volume", "c"]*rateconst["PYK4", True]*
      (-(enzyme[{"ID" -> "PYK", "Compartment" -> "c", "BoundCatalytic" -> 
             {Toolbox`Private`wrap[metabolite]["pep", "c"], 
              Toolbox`Private`wrap[metabolite]["adp", "c"]}, 
            "BoundActivators" -> {Toolbox`Private`wrap[metabolite]["fdp", 
               "c"], Toolbox`Private`wrap[metabolite]["fdp", "c"], 
              Toolbox`Private`wrap[metabolite]["fdp", "c"], 
              Toolbox`Private`wrap[metabolite]["fdp", "c"]}, 
            "BoundInhibitors" -> {}, "CatalyticSites" -> Infinity, 
            "ActivationSites" -> 4, "InhibitionSites" -> 4}][t]/
         Keq["PYK4"]) + enzyme[{"ID" -> "PYK", "Compartment" -> "c", 
           "BoundCatalytic" -> {Toolbox`Private`wrap[metabolite]["pep", 
              "c"]}, "BoundActivators" -> {Toolbox`Private`wrap[metabolite][
              "fdp", "c"], Toolbox`Private`wrap[metabolite]["fdp", "c"], 
             Toolbox`Private`wrap[metabolite]["fdp", "c"], 
             Toolbox`Private`wrap[metabolite]["fdp", "c"]}, 
           "BoundInhibitors" -> {}, "CatalyticSites" -> Infinity, 
           "ActivationSites" -> 4, "InhibitionSites" -> 4}][t]*
        metabolite["adp", "c"][t]), v["PYK5$10"] -> 
     parameter["Volume", "c"]*rateconst["PYK5", True]*
      (enzyme[{"ID" -> "PYK", "Compartment" -> "c", "BoundCatalytic" -> 
           {Toolbox`Private`wrap[metabolite]["pep", "c"], 
            Toolbox`Private`wrap[metabolite]["adp", "c"]}, 
          "BoundActivators" -> {Toolbox`Private`wrap[metabolite]["fdp", "c"], 
            Toolbox`Private`wrap[metabolite]["fdp", "c"], 
            Toolbox`Private`wrap[metabolite]["fdp", "c"], 
            Toolbox`Private`wrap[metabolite]["fdp", "c"]}, 
          "BoundInhibitors" -> {}, "CatalyticSites" -> Infinity, 
          "ActivationSites" -> 4, "InhibitionSites" -> 4}][t] - 
       (enzyme[{"ID" -> "PYK", "Compartment" -> "c", "BoundCatalytic" -> {}, 
            "BoundActivators" -> {Toolbox`Private`wrap[metabolite]["fdp", 
               "c"], Toolbox`Private`wrap[metabolite]["fdp", "c"], 
              Toolbox`Private`wrap[metabolite]["fdp", "c"], 
              Toolbox`Private`wrap[metabolite]["fdp", "c"]}, 
            "BoundInhibitors" -> {}, "CatalyticSites" -> Infinity, 
            "ActivationSites" -> 4, "InhibitionSites" -> 4}][t]*
         metabolite["atp", "c"][t]*metabolite["pyr", "c"][t])/Keq["PYK5"]), 
    v["PYK_Activation_fdp$11"] -> rateconst["PYK_Activation_fdp", True]*
      (-(enzyme[{"ID" -> "PYK", "Compartment" -> "c", "BoundCatalytic" -> {}, 
            "BoundActivators" -> {Toolbox`Private`wrap[metabolite]["fdp", 
               "c"]}, "BoundInhibitors" -> {}, "CatalyticSites" -> Infinity, 
            "ActivationSites" -> 4, "InhibitionSites" -> 4}][t]/
         Keq["PYK_Activation_fdp"]) + 
       4*enzyme[{"ID" -> "PYK", "Compartment" -> "c", "BoundCatalytic" -> {}, 
           "BoundActivators" -> {}, "BoundInhibitors" -> {}, 
           "CatalyticSites" -> Infinity, "ActivationSites" -> 4, 
           "InhibitionSites" -> 4}][t]*metabolite["fdp", "c"][t]), 
    v["PYK_Activation_fdp$12"] -> rateconst["PYK_Activation_fdp", True]*
      ((-2*enzyme[{"ID" -> "PYK", "Compartment" -> "c", "BoundCatalytic" -> 
             {}, "BoundActivators" -> {Toolbox`Private`wrap[metabolite][
               "fdp", "c"], Toolbox`Private`wrap[metabolite]["fdp", "c"]}, 
            "BoundInhibitors" -> {}, "CatalyticSites" -> Infinity, 
            "ActivationSites" -> 4, "InhibitionSites" -> 4}][t])/
        Keq["PYK_Activation_fdp"] + 
       3*enzyme[{"ID" -> "PYK", "Compartment" -> "c", "BoundCatalytic" -> {}, 
           "BoundActivators" -> {Toolbox`Private`wrap[metabolite]["fdp", 
              "c"]}, "BoundInhibitors" -> {}, "CatalyticSites" -> Infinity, 
           "ActivationSites" -> 4, "InhibitionSites" -> 4}][t]*
        metabolite["fdp", "c"][t]), v["PYK_Activation_fdp$13"] -> 
     rateconst["PYK_Activation_fdp", True]*
      ((-3*enzyme[{"ID" -> "PYK", "Compartment" -> "c", "BoundCatalytic" -> 
             {}, "BoundActivators" -> {Toolbox`Private`wrap[metabolite][
               "fdp", "c"], Toolbox`Private`wrap[metabolite]["fdp", "c"], 
              Toolbox`Private`wrap[metabolite]["fdp", "c"]}, 
            "BoundInhibitors" -> {}, "CatalyticSites" -> Infinity, 
            "ActivationSites" -> 4, "InhibitionSites" -> 4}][t])/
        Keq["PYK_Activation_fdp"] + 
       2*enzyme[{"ID" -> "PYK", "Compartment" -> "c", "BoundCatalytic" -> {}, 
           "BoundActivators" -> {Toolbox`Private`wrap[metabolite]["fdp", 
              "c"], Toolbox`Private`wrap[metabolite]["fdp", "c"]}, 
           "BoundInhibitors" -> {}, "CatalyticSites" -> Infinity, 
           "ActivationSites" -> 4, "InhibitionSites" -> 4}][t]*
        metabolite["fdp", "c"][t]), v["PYK_Activation_fdp$14"] -> 
     rateconst["PYK_Activation_fdp", True]*
      ((-4*enzyme[{"ID" -> "PYK", "Compartment" -> "c", "BoundCatalytic" -> 
             {}, "BoundActivators" -> {Toolbox`Private`wrap[metabolite][
               "fdp", "c"], Toolbox`Private`wrap[metabolite]["fdp", "c"], 
              Toolbox`Private`wrap[metabolite]["fdp", "c"], 
              Toolbox`Private`wrap[metabolite]["fdp", "c"]}, 
            "BoundInhibitors" -> {}, "CatalyticSites" -> Infinity, 
            "ActivationSites" -> 4, "InhibitionSites" -> 4}][t])/
        Keq["PYK_Activation_fdp"] + 
       enzyme[{"ID" -> "PYK", "Compartment" -> "c", "BoundCatalytic" -> {}, 
           "BoundActivators" -> {Toolbox`Private`wrap[metabolite]["fdp", 
              "c"], Toolbox`Private`wrap[metabolite]["fdp", "c"], 
             Toolbox`Private`wrap[metabolite]["fdp", "c"]}, 
           "BoundInhibitors" -> {}, "CatalyticSites" -> Infinity, 
           "ActivationSites" -> 4, "InhibitionSites" -> 4}][t]*
        metabolite["fdp", "c"][t]), v["PYK_Inhibition_atp$15"] -> 
     rateconst["PYK_Inhibition_atp", True]*
      (-(enzyme[{"ID" -> "PYK_T", "Compartment" -> "c", "BoundCatalytic" -> 
             {}, "BoundActivators" -> {}, "BoundInhibitors" -> 
             {Toolbox`Private`wrap[metabolite]["atp", "c"]}, 
            "CatalyticSites" -> Infinity, "ActivationSites" -> 4, 
            "InhibitionSites" -> 4}][t]/Keq["PYK_Inhibition_atp"]) + 
       4*enzyme[{"ID" -> "PYK_T", "Compartment" -> "c", "BoundCatalytic" -> 
            {}, "BoundActivators" -> {}, "BoundInhibitors" -> {}, 
           "CatalyticSites" -> Infinity, "ActivationSites" -> 4, 
           "InhibitionSites" -> 4}][t]*metabolite["atp", "c"][t]), 
    v["PYK_Inhibition_atp$16"] -> rateconst["PYK_Inhibition_atp", True]*
      ((-2*enzyme[{"ID" -> "PYK_T", "Compartment" -> "c", "BoundCatalytic" -> 
             {}, "BoundActivators" -> {}, "BoundInhibitors" -> 
             {Toolbox`Private`wrap[metabolite]["atp", "c"], 
              Toolbox`Private`wrap[metabolite]["atp", "c"]}, 
            "CatalyticSites" -> Infinity, "ActivationSites" -> 4, 
            "InhibitionSites" -> 4}][t])/Keq["PYK_Inhibition_atp"] + 
       3*enzyme[{"ID" -> "PYK_T", "Compartment" -> "c", "BoundCatalytic" -> 
            {}, "BoundActivators" -> {}, "BoundInhibitors" -> 
            {Toolbox`Private`wrap[metabolite]["atp", "c"]}, 
           "CatalyticSites" -> Infinity, "ActivationSites" -> 4, 
           "InhibitionSites" -> 4}][t]*metabolite["atp", "c"][t]), 
    v["PYK_Inhibition_atp$17"] -> rateconst["PYK_Inhibition_atp", True]*
      ((-3*enzyme[{"ID" -> "PYK_T", "Compartment" -> "c", "BoundCatalytic" -> 
             {}, "BoundActivators" -> {}, "BoundInhibitors" -> 
             {Toolbox`Private`wrap[metabolite]["atp", "c"], 
              Toolbox`Private`wrap[metabolite]["atp", "c"], 
              Toolbox`Private`wrap[metabolite]["atp", "c"]}, 
            "CatalyticSites" -> Infinity, "ActivationSites" -> 4, 
            "InhibitionSites" -> 4}][t])/Keq["PYK_Inhibition_atp"] + 
       2*enzyme[{"ID" -> "PYK_T", "Compartment" -> "c", "BoundCatalytic" -> 
            {}, "BoundActivators" -> {}, "BoundInhibitors" -> 
            {Toolbox`Private`wrap[metabolite]["atp", "c"], 
             Toolbox`Private`wrap[metabolite]["atp", "c"]}, 
           "CatalyticSites" -> Infinity, "ActivationSites" -> 4, 
           "InhibitionSites" -> 4}][t]*metabolite["atp", "c"][t]), 
    v["PYK_Inhibition_atp$18"] -> rateconst["PYK_Inhibition_atp", True]*
      ((-4*enzyme[{"ID" -> "PYK_T", "Compartment" -> "c", "BoundCatalytic" -> 
             {}, "BoundActivators" -> {}, "BoundInhibitors" -> 
             {Toolbox`Private`wrap[metabolite]["atp", "c"], 
              Toolbox`Private`wrap[metabolite]["atp", "c"], 
              Toolbox`Private`wrap[metabolite]["atp", "c"], 
              Toolbox`Private`wrap[metabolite]["atp", "c"]}, 
            "CatalyticSites" -> Infinity, "ActivationSites" -> 4, 
            "InhibitionSites" -> 4}][t])/Keq["PYK_Inhibition_atp"] + 
       enzyme[{"ID" -> "PYK_T", "Compartment" -> "c", "BoundCatalytic" -> {}, 
           "BoundActivators" -> {}, "BoundInhibitors" -> 
            {Toolbox`Private`wrap[metabolite]["atp", "c"], 
             Toolbox`Private`wrap[metabolite]["atp", "c"], 
             Toolbox`Private`wrap[metabolite]["atp", "c"]}, 
           "CatalyticSites" -> Infinity, "ActivationSites" -> 4, 
           "InhibitionSites" -> 4}][t]*metabolite["atp", "c"][t]), 
    v["PYK_TransitionStep"] -> parameter["Volume", "c"]*
      rateconst["PYK_TransitionStep", True]*
      (enzyme[{"ID" -> "PYK", "Compartment" -> "c", "BoundCatalytic" -> {}, 
          "BoundActivators" -> {}, "BoundInhibitors" -> {}, 
          "CatalyticSites" -> Infinity, "ActivationSites" -> 4, 
          "InhibitionSites" -> 4}][t] - 
       enzyme[{"ID" -> "PYK_T", "Compartment" -> "c", "BoundCatalytic" -> {}, 
           "BoundActivators" -> {}, "BoundInhibitors" -> {}, 
           "CatalyticSites" -> Infinity, "ActivationSites" -> 4, 
           "InhibitionSites" -> 4}][t]/Keq["PYK_TransitionStep"])}, 
  "Parameters" -> {parameter["Volume", "c"] -> 1, 
    Keq["PYK1"] -> 4.444444444444445, Keq["PYK2"] -> 2.109704641350211, 
    Keq["PYK3"] -> 4.444444444444445, Keq["PYK4"] -> 2.109704641350211, 
    Keq["PYK5"] -> 6263.345, Keq["PYK_Activation_fdp"] -> 200, 
    Keq["PYK_Inhibition_atp"] -> 0.2949852507374631, 
    Keq["PYK_TransitionStep"] -> 19, rateconst["PYK1", True] -> 4.017955*^6, 
    rateconst["PYK2", True] -> 9.979979104712787*^7, 
    rateconst["PYK3", True] -> 4.017955*^6, rateconst["PYK4", True] -> 
     9.979979104712787*^7, rateconst["PYK5", True] -> 100000000, 
    rateconst["PYK_Activation_fdp", True] -> 1000000, 
    rateconst["PYK_Inhibition_atp", True] -> 1000000, 
    rateconst["PYK_TransitionStep", True] -> 100000000}, 
  "InitialConditions" -> 
   {enzyme[{"ID" -> "PYK", "Compartment" -> "c", "BoundCatalytic" -> {}, 
       "BoundActivators" -> {}, "BoundInhibitors" -> {}, 
       "CatalyticSites" -> Infinity, "ActivationSites" -> 4, 
       "InhibitionSites" -> 4}] -> 5.2067248789926885*^-8, 
    enzyme[{"ID" -> "PYK", "Compartment" -> "c", "BoundCatalytic" -> {}, 
       "BoundActivators" -> {Toolbox`Private`wrap[metabolite]["fdp", "c"]}, 
       "BoundInhibitors" -> {}, "CatalyticSites" -> Infinity, 
       "ActivationSites" -> 4, "InhibitionSites" -> 4}] -> 
     8.572850986434965*^-7, enzyme[{"ID" -> "PYK", "Compartment" -> "c", 
       "BoundCatalytic" -> {}, "BoundActivators" -> 
        {Toolbox`Private`wrap[metabolite]["fdp", "c"], 
         Toolbox`Private`wrap[metabolite]["fdp", "c"]}, 
       "BoundInhibitors" -> {}, "CatalyticSites" -> Infinity, 
       "ActivationSites" -> 4, "InhibitionSites" -> 4}] -> 
     5.2931863895003805*^-6, enzyme[{"ID" -> "PYK", "Compartment" -> "c", 
       "BoundCatalytic" -> {}, "BoundActivators" -> 
        {Toolbox`Private`wrap[metabolite]["fdp", "c"], 
         Toolbox`Private`wrap[metabolite]["fdp", "c"], 
         Toolbox`Private`wrap[metabolite]["fdp", "c"]}, 
       "BoundInhibitors" -> {}, "CatalyticSites" -> Infinity, 
       "ActivationSites" -> 4, "InhibitionSites" -> 4}] -> 
     0.000014525349176695061, enzyme[{"ID" -> "PYK", "Compartment" -> "c", 
       "BoundCatalytic" -> {}, "BoundActivators" -> 
        {Toolbox`Private`wrap[metabolite]["fdp", "c"], 
         Toolbox`Private`wrap[metabolite]["fdp", "c"], 
         Toolbox`Private`wrap[metabolite]["fdp", "c"], 
         Toolbox`Private`wrap[metabolite]["fdp", "c"]}, 
       "BoundInhibitors" -> {}, "CatalyticSites" -> Infinity, 
       "ActivationSites" -> 4, "InhibitionSites" -> 4}] -> 
     0.000014947454603390884, enzyme[{"ID" -> "PYK", "Compartment" -> "c", 
       "BoundCatalytic" -> {Toolbox`Private`wrap[metabolite]["adp", "c"]}, 
       "BoundActivators" -> {}, "BoundInhibitors" -> {}, 
       "CatalyticSites" -> Infinity, "ActivationSites" -> 4, 
       "InhibitionSites" -> 4}] -> 4.0575734217570134*^-8, 
    enzyme[{"ID" -> "PYK", "Compartment" -> "c", "BoundCatalytic" -> 
        {Toolbox`Private`wrap[metabolite]["adp", "c"]}, 
       "BoundActivators" -> {Toolbox`Private`wrap[metabolite]["fdp", "c"]}, 
       "BoundInhibitors" -> {}, "CatalyticSites" -> Infinity, 
       "ActivationSites" -> 4, "InhibitionSites" -> 4}] -> 
     6.680777863179807*^-7, enzyme[{"ID" -> "PYK", "Compartment" -> "c", 
       "BoundCatalytic" -> {Toolbox`Private`wrap[metabolite]["adp", "c"]}, 
       "BoundActivators" -> {Toolbox`Private`wrap[metabolite]["fdp", "c"], 
         Toolbox`Private`wrap[metabolite]["fdp", "c"]}, 
       "BoundInhibitors" -> {}, "CatalyticSites" -> Infinity, 
       "ActivationSites" -> 4, "InhibitionSites" -> 4}] -> 
     4.124952423950202*^-6, enzyme[{"ID" -> "PYK", "Compartment" -> "c", 
       "BoundCatalytic" -> {Toolbox`Private`wrap[metabolite]["adp", "c"]}, 
       "BoundActivators" -> {Toolbox`Private`wrap[metabolite]["fdp", "c"], 
         Toolbox`Private`wrap[metabolite]["fdp", "c"], 
         Toolbox`Private`wrap[metabolite]["fdp", "c"]}, 
       "BoundInhibitors" -> {}, "CatalyticSites" -> Infinity, 
       "ActivationSites" -> 4, "InhibitionSites" -> 4}] -> 
     0.000011319528519528823, enzyme[{"ID" -> "PYK", "Compartment" -> "c", 
       "BoundCatalytic" -> {Toolbox`Private`wrap[metabolite]["adp", "c"]}, 
       "BoundActivators" -> {Toolbox`Private`wrap[metabolite]["fdp", "c"], 
         Toolbox`Private`wrap[metabolite]["fdp", "c"], 
         Toolbox`Private`wrap[metabolite]["fdp", "c"], 
         Toolbox`Private`wrap[metabolite]["fdp", "c"]}, 
       "BoundInhibitors" -> {}, "CatalyticSites" -> Infinity, 
       "ActivationSites" -> 4, "InhibitionSites" -> 4}] -> 
     0.00001164847306727142, enzyme[{"ID" -> "PYK", "Compartment" -> "c", 
       "BoundCatalytic" -> {Toolbox`Private`wrap[metabolite]["pep", "c"]}, 
       "BoundActivators" -> {}, "BoundInhibitors" -> {}, 
       "CatalyticSites" -> Infinity, "ActivationSites" -> 4, 
       "InhibitionSites" -> 4}] -> 1.4542545058638558*^-10, 
    enzyme[{"ID" -> "PYK", "Compartment" -> "c", "BoundCatalytic" -> 
        {Toolbox`Private`wrap[metabolite]["pep", "c"]}, 
       "BoundActivators" -> {Toolbox`Private`wrap[metabolite]["fdp", "c"]}, 
       "BoundInhibitors" -> {}, "CatalyticSites" -> Infinity, 
       "ActivationSites" -> 4, "InhibitionSites" -> 4}] -> 
     2.394424031395026*^-9, enzyme[{"ID" -> "PYK", "Compartment" -> "c", 
       "BoundCatalytic" -> {Toolbox`Private`wrap[metabolite]["pep", "c"]}, 
       "BoundActivators" -> {Toolbox`Private`wrap[metabolite]["fdp", "c"], 
         Toolbox`Private`wrap[metabolite]["fdp", "c"]}, 
       "BoundInhibitors" -> {}, "CatalyticSites" -> Infinity, 
       "ActivationSites" -> 4, "InhibitionSites" -> 4}] -> 
     1.4784034755447605*^-8, enzyme[{"ID" -> "PYK", "Compartment" -> "c", 
       "BoundCatalytic" -> {Toolbox`Private`wrap[metabolite]["pep", "c"]}, 
       "BoundActivators" -> {Toolbox`Private`wrap[metabolite]["fdp", "c"], 
         Toolbox`Private`wrap[metabolite]["fdp", "c"], 
         Toolbox`Private`wrap[metabolite]["fdp", "c"]}, 
       "BoundInhibitors" -> {}, "CatalyticSites" -> Infinity, 
       "ActivationSites" -> 4, "InhibitionSites" -> 4}] -> 
     4.0569753502207855*^-8, enzyme[{"ID" -> "PYK", "Compartment" -> "c", 
       "BoundCatalytic" -> {Toolbox`Private`wrap[metabolite]["pep", "c"]}, 
       "BoundActivators" -> {Toolbox`Private`wrap[metabolite]["fdp", "c"], 
         Toolbox`Private`wrap[metabolite]["fdp", "c"], 
         Toolbox`Private`wrap[metabolite]["fdp", "c"], 
         Toolbox`Private`wrap[metabolite]["fdp", "c"]}, 
       "BoundInhibitors" -> {}, "CatalyticSites" -> Infinity, 
       "ActivationSites" -> 4, "InhibitionSites" -> 4}] -> 
     4.174870713042557*^-8, enzyme[{"ID" -> "PYK", "Compartment" -> "c", 
       "BoundCatalytic" -> {Toolbox`Private`wrap[metabolite]["pep", "c"], 
         Toolbox`Private`wrap[metabolite]["adp", "c"]}, 
       "BoundActivators" -> {}, "BoundInhibitors" -> {}, 
       "CatalyticSites" -> Infinity, "ActivationSites" -> 4, 
       "InhibitionSites" -> 4}] -> 5.285600740716847*^-11, 
    enzyme[{"ID" -> "PYK", "Compartment" -> "c", "BoundCatalytic" -> 
        {Toolbox`Private`wrap[metabolite]["pep", "c"], 
         Toolbox`Private`wrap[metabolite]["adp", "c"]}, 
       "BoundActivators" -> {Toolbox`Private`wrap[metabolite]["fdp", "c"]}, 
       "BoundInhibitors" -> {}, "CatalyticSites" -> Infinity, 
       "ActivationSites" -> 4, "InhibitionSites" -> 4}] -> 
     8.702719766657262*^-10, enzyme[{"ID" -> "PYK", "Compartment" -> "c", 
       "BoundCatalytic" -> {Toolbox`Private`wrap[metabolite]["pep", "c"], 
         Toolbox`Private`wrap[metabolite]["adp", "c"]}, 
       "BoundActivators" -> {Toolbox`Private`wrap[metabolite]["fdp", "c"], 
         Toolbox`Private`wrap[metabolite]["fdp", "c"]}, 
       "BoundInhibitors" -> {}, "CatalyticSites" -> Infinity, 
       "ActivationSites" -> 4, "InhibitionSites" -> 4}] -> 
     5.373372043138989*^-9, enzyme[{"ID" -> "PYK", "Compartment" -> "c", 
       "BoundCatalytic" -> {Toolbox`Private`wrap[metabolite]["pep", "c"], 
         Toolbox`Private`wrap[metabolite]["adp", "c"]}, 
       "BoundActivators" -> {Toolbox`Private`wrap[metabolite]["fdp", "c"], 
         Toolbox`Private`wrap[metabolite]["fdp", "c"], 
         Toolbox`Private`wrap[metabolite]["fdp", "c"]}, 
       "BoundInhibitors" -> {}, "CatalyticSites" -> Infinity, 
       "ActivationSites" -> 4, "InhibitionSites" -> 4}] -> 
     1.4745391422018722*^-8, enzyme[{"ID" -> "PYK", "Compartment" -> "c", 
       "BoundCatalytic" -> {Toolbox`Private`wrap[metabolite]["pep", "c"], 
         Toolbox`Private`wrap[metabolite]["adp", "c"]}, 
       "BoundActivators" -> {Toolbox`Private`wrap[metabolite]["fdp", "c"], 
         Toolbox`Private`wrap[metabolite]["fdp", "c"], 
         Toolbox`Private`wrap[metabolite]["fdp", "c"], 
         Toolbox`Private`wrap[metabolite]["fdp", "c"]}, 
       "BoundInhibitors" -> {}, "CatalyticSites" -> Infinity, 
       "ActivationSites" -> 4, "InhibitionSites" -> 4}] -> 
     1.5173891257876318*^-8, enzyme[{"ID" -> "PYK_T", "Compartment" -> "c", 
       "BoundCatalytic" -> {}, "BoundActivators" -> {}, 
       "BoundInhibitors" -> {}, "CatalyticSites" -> Infinity, 
       "ActivationSites" -> 4, "InhibitionSites" -> 4}] -> 
     9.89277727008611*^-7, enzyme[{"ID" -> "PYK_T", "Compartment" -> "c", 
       "BoundCatalytic" -> {}, "BoundActivators" -> {}, 
       "BoundInhibitors" -> {Toolbox`Private`wrap[metabolite]["atp", "c"]}, 
       "CatalyticSites" -> Infinity, "ActivationSites" -> 4, 
       "InhibitionSites" -> 4}] -> 2.0877912356886202*^-6, 
    enzyme[{"ID" -> "PYK_T", "Compartment" -> "c", "BoundCatalytic" -> {}, 
       "BoundActivators" -> {}, "BoundInhibitors" -> 
        {Toolbox`Private`wrap[metabolite]["atp", "c"], 
         Toolbox`Private`wrap[metabolite]["atp", "c"]}, 
       "CatalyticSites" -> Infinity, "ActivationSites" -> 4, 
       "InhibitionSites" -> 4}] -> 1.6522934326788932*^-6, 
    enzyme[{"ID" -> "PYK_T", "Compartment" -> "c", "BoundCatalytic" -> {}, 
       "BoundActivators" -> {}, "BoundInhibitors" -> 
        {Toolbox`Private`wrap[metabolite]["atp", "c"], 
         Toolbox`Private`wrap[metabolite]["atp", "c"], 
         Toolbox`Private`wrap[metabolite]["atp", "c"]}, 
       "CatalyticSites" -> Infinity, "ActivationSites" -> 4, 
       "InhibitionSites" -> 4}] -> 5.811721106137929*^-7, 
    enzyme[{"ID" -> "PYK_T", "Compartment" -> "c", "BoundCatalytic" -> {}, 
       "BoundActivators" -> {}, "BoundInhibitors" -> 
        {Toolbox`Private`wrap[metabolite]["atp", "c"], 
         Toolbox`Private`wrap[metabolite]["atp", "c"], 
         Toolbox`Private`wrap[metabolite]["atp", "c"], 
         Toolbox`Private`wrap[metabolite]["atp", "c"]}, 
       "CatalyticSites" -> Infinity, "ActivationSites" -> 4, 
       "InhibitionSites" -> 4}] -> 7.665731812713025*^-8}}]
