# Supplementary material for: Topological and kinetic determinants of the modal matrices of dynamic models of metabolism
Source: PLoS One. 2017 Dec 21;12(12):e0189880. doi: 10.1371/journal.pone.0189880 (PMC5739448; doi:10.1371/journal.pone.0189880)
Supplement: S1 Model Files — (GZ) [file pone.0189880.s002.tar.gz › S1 model files/LDH.xml]

<?xml version='1.0' encoding='UTF-8'?>
<!-- Generated 18-Nov-2017 14:57:51 (TimeZone) -->
<!-- Generated by MathSBML 2.7.5 [2-May-2008] -->
<!-- Generated using Mathematica Version 10.2.0 for Mac OS X x86 (64-bit) (July 29, 2015) -->
<sbml xmlns='http://www.sbml.org/sbml/level2/version3'
    level='2'
    version='3'>
 <model id='MASSmodel'
     name='MASSmodel'
     metaid='_MASSmodel'>
  <notes>
   <body xmlns='http://www.w3.org/1999/xhtml'>
    <p style='font-size:x-small;'>This is a Systems Biology Markup Language (SBML) file, generated by MathSBML 2.7.5 [2-May-2008] 18-Nov-2017 14:57:50 (TimeZone). SBML is a form of XML, and most XML files will not display properly in an internet browser. To view the contents of an XML file use the &quot;Page Source&quot; or equivalent button on you browser.</p>
   </body>
  </notes>
  <listOfCompartments>
   <compartment id='c'
       name='c'
       spatialDimensions='3'
       units='volume' />
  </listOfCompartments>
  <listOfSpecies>
   <species id='E_LDH_L_Char91_c_Char93_'
       name='E_LDH_L_Char91_c_Char93_'
       compartment='c'
       boundaryCondition='false'
       constant='false'
       initialConcentration='0.00002875560753140089'
       substanceUnits='substance'
       hasOnlySubstanceUnits='false' />
   <species id='E_LDH_L_Char91_c_Char93__Char38_nad'
       name='E_LDH_L_Char91_c_Char93__Char38_nad'
       compartment='c'
       boundaryCondition='false'
       constant='false'
       initialConcentration='0.00001632278271756773'
       substanceUnits='substance'
       hasOnlySubstanceUnits='false' />
   <species id='E_LDH_L_Char91_c_Char93__Char38_nadh'
       name='E_LDH_L_Char91_c_Char93__Char38_nadh'
       compartment='c'
       boundaryCondition='false'
       constant='false'
       initialConcentration='0.00011608756498184889'
       substanceUnits='substance'
       hasOnlySubstanceUnits='false' />
   <species id='E_LDH_L_Char91_c_Char93__Char38_pyr'
       name='E_LDH_L_Char91_c_Char93__Char38_pyr'
       compartment='c'
       boundaryCondition='false'
       constant='false'
       initialConcentration='0.000024804139875964783'
       substanceUnits='substance'
       hasOnlySubstanceUnits='false' />
   <species id='E_LDH_L_Char91_c_Char93__Char38_nad_Char38_lac_Char45_L'
       name='E_LDH_L_Char91_c_Char93__Char38_nad_Char38_lac_Char45_L'
       compartment='c'
       boundaryCondition='false'
       constant='false'
       initialConcentration='0.0028342254724090486'
       substanceUnits='substance'
       hasOnlySubstanceUnits='false' />
   <species id='E_LDH_L_Char91_c_Char93__Char38_nadh_Char38_pyr'
       name='E_LDH_L_Char91_c_Char93__Char38_nadh_Char38_pyr'
       compartment='c'
       boundaryCondition='false'
       constant='false'
       initialConcentration='0.00009980443248443087'
       substanceUnits='substance'
       hasOnlySubstanceUnits='false' />
   <species id='M_lac_Char45_L_c'
       name='M_lac_Char45_L_c'
       compartment='c'
       boundaryCondition='false'
       constant='false'
       substanceUnits='substance'
       hasOnlySubstanceUnits='false' />
   <species id='M_nad_c'
       name='M_nad_c'
       compartment='c'
       boundaryCondition='false'
       constant='false'
       substanceUnits='substance'
       hasOnlySubstanceUnits='false' />
   <species id='M_nadh_c'
       name='M_nadh_c'
       compartment='c'
       boundaryCondition='false'
       constant='false'
       substanceUnits='substance'
       hasOnlySubstanceUnits='false' />
   <species id='M_pyr_c'
       name='M_pyr_c'
       compartment='c'
       boundaryCondition='false'
       constant='false'
       substanceUnits='substance'
       hasOnlySubstanceUnits='false' />
  </listOfSpecies>
  <listOfReactions>
   <reaction id='LDH_L1'
       name='LDH_L1'
       reversible='true'
       fast='false'>
    <listOfReactants>
     <speciesReference species='E_LDH_L_Char91_c_Char93_' />
     <speciesReference species='M_pyr_c' />
    </listOfReactants>
    <listOfProducts>
     <speciesReference species='E_LDH_L_Char91_c_Char93__Char38_pyr' />
    </listOfProducts>
    <kineticLaw>
     <math xmlns='http://www.w3.org/1998/Math/MathML'>
      <mrow>
       <ci>c</ci>
       <mtext />
       <ci>k_LDH_L1_fwd</ci>
       <mtext />
       <mrow>
        <mo>(</mo>
        <mrow>
         <mrow>
          <ci>E_LDH_L_Char91_c_Char93_</ci>
          <mtext />
          <ci>M_pyr_c</ci>
         </mrow>
         <mo>-</mo>
         <mfrac>
          <ci>E_LDH_L_Char91_c_Char93__Char38_pyr</ci>
          <ci>Keq_LDH_L1</ci>
         </mfrac>
        </mrow>
        <mo>)</mo>
       </mrow>
      </mrow>
     </math>
     <listOfParameters>
      <parameter id='Keq_LDH_L1'
          value='9.900990099009901' />
      <parameter id='k_LDH_L1_fwd'
          value='5.000492474105629e7' />
     </listOfParameters>
    </kineticLaw>
   </reaction>
   <reaction id='LDH_L2'
       name='LDH_L2'
       reversible='true'
       fast='false'>
    <listOfReactants>
     <speciesReference species='E_LDH_L_Char91_c_Char93_' />
     <speciesReference species='M_nadh_c' />
    </listOfReactants>
    <listOfProducts>
     <speciesReference species='E_LDH_L_Char91_c_Char93__Char38_nadh' />
    </listOfProducts>
    <kineticLaw>
     <math xmlns='http://www.w3.org/1998/Math/MathML'>
      <mrow>
       <ci>c</ci>
       <mtext />
       <ci>k_LDH_L2_fwd</ci>
       <mtext />
       <mrow>
        <mo>(</mo>
        <mrow>
         <mrow>
          <ci>E_LDH_L_Char91_c_Char93_</ci>
          <mtext />
          <ci>M_nadh_c</ci>
         </mrow>
         <mo>-</mo>
         <mfrac>
          <ci>E_LDH_L_Char91_c_Char93__Char38_nadh</ci>
          <ci>Keq_LDH_L2</ci>
         </mfrac>
        </mrow>
        <mo>)</mo>
       </mrow>
      </mrow>
     </math>
     <listOfParameters>
      <parameter id='Keq_LDH_L2'
          value='147.05882352941177' />
      <parameter id='k_LDH_L2_fwd'
          value='5.002368352161152e7' />
     </listOfParameters>
    </kineticLaw>
   </reaction>
   <reaction id='LDH_L3'
       name='LDH_L3'
       reversible='true'
       fast='false'>
    <listOfReactants>
     <speciesReference species='E_LDH_L_Char91_c_Char93__Char38_nad' />
    </listOfReactants>
    <listOfProducts>
     <speciesReference species='E_LDH_L_Char91_c_Char93_' />
     <speciesReference species='M_nad_c' />
    </listOfProducts>
    <kineticLaw>
     <math xmlns='http://www.w3.org/1998/Math/MathML'>
      <mrow>
       <ci>c</ci>
       <mtext />
       <ci>k_LDH_L3_fwd</ci>
       <mtext />
       <mrow>
        <mo>(</mo>
        <mrow>
         <ci>E_LDH_L_Char91_c_Char93__Char38_nad</ci>
         <mo>-</mo>
         <mfrac>
          <mrow>
           <ci>E_LDH_L_Char91_c_Char93_</ci>
           <mtext />
           <ci>M_nad_c</ci>
          </mrow>
          <ci>Keq_LDH_L3</ci>
         </mfrac>
        </mrow>
        <mo>)</mo>
       </mrow>
      </mrow>
     </math>
     <listOfParameters>
      <parameter id='Keq_LDH_L3'
          value='0.1066' />
      <parameter id='k_LDH_L3_fwd'
          value='5.000031563085935e7' />
     </listOfParameters>
    </kineticLaw>
   </reaction>
   <reaction id='LDH_L4'
       name='LDH_L4'
       reversible='true'
       fast='false'>
    <listOfReactants>
     <speciesReference species='E_LDH_L_Char91_c_Char93__Char38_nadh' />
     <speciesReference species='M_pyr_c' />
    </listOfReactants>
    <listOfProducts>
     <speciesReference species='E_LDH_L_Char91_c_Char93__Char38_nadh_Char38_pyr' />
    </listOfProducts>
    <kineticLaw>
     <math xmlns='http://www.w3.org/1998/Math/MathML'>
      <mrow>
       <ci>c</ci>
       <mtext />
       <ci>k_LDH_L4_fwd</ci>
       <mtext />
       <mrow>
        <mo>(</mo>
        <mrow>
         <mrow>
          <ci>E_LDH_L_Char91_c_Char93__Char38_nadh</ci>
          <mtext />
          <ci>M_pyr_c</ci>
         </mrow>
         <mo>-</mo>
         <mfrac>
          <ci>E_LDH_L_Char91_c_Char93__Char38_nadh_Char38_pyr</ci>
          <ci>Keq_LDH_L4</ci>
         </mfrac>
        </mrow>
        <mo>)</mo>
       </mrow>
      </mrow>
     </math>
     <listOfParameters>
      <parameter id='Keq_LDH_L4'
          value='9.900990099009901' />
      <parameter id='k_LDH_L4_fwd'
          value='5.000492474105629e7' />
     </listOfParameters>
    </kineticLaw>
   </reaction>
   <reaction id='LDH_L5'
       name='LDH_L5'
       reversible='true'
       fast='false'>
    <listOfReactants>
     <speciesReference species='E_LDH_L_Char91_c_Char93__Char38_nad_Char38_lac_Char45_L' />
    </listOfReactants>
    <listOfProducts>
     <speciesReference species='E_LDH_L_Char91_c_Char93__Char38_nad' />
     <speciesReference species='M_lac_Char45_L_c' />
    </listOfProducts>
    <kineticLaw>
     <math xmlns='http://www.w3.org/1998/Math/MathML'>
      <mrow>
       <ci>c</ci>
       <mtext />
       <ci>k_LDH_L5_fwd</ci>
       <mtext />
       <mrow>
        <mo>(</mo>
        <mrow>
         <ci>E_LDH_L_Char91_c_Char93__Char38_nad_Char38_lac_Char45_L</ci>
         <mo>-</mo>
         <mfrac>
          <mrow>
           <ci>E_LDH_L_Char91_c_Char93__Char38_nad</ci>
           <mtext />
           <ci>M_lac_Char45_L_c</ci>
          </mrow>
          <ci>Keq_LDH_L5</ci>
         </mfrac>
        </mrow>
        <mo>)</mo>
       </mrow>
      </mrow>
     </math>
     <listOfParameters>
      <parameter id='Keq_LDH_L5'
          value='7' />
      <parameter id='k_LDH_L5_fwd'
          value='590.1942960008612' />
     </listOfParameters>
    </kineticLaw>
   </reaction>
   <reaction id='LDH_L6'
       name='LDH_L6'
       reversible='true'
       fast='false'>
    <listOfReactants>
     <speciesReference species='E_LDH_L_Char91_c_Char93__Char38_nadh_Char38_pyr' />
    </listOfReactants>
    <listOfProducts>
     <speciesReference species='E_LDH_L_Char91_c_Char93__Char38_nad_Char38_lac_Char45_L' />
    </listOfProducts>
    <kineticLaw>
     <math xmlns='http://www.w3.org/1998/Math/MathML'>
      <mrow>
       <ci>c</ci>
       <mtext />
       <ci>k_LDH_L6_fwd</ci>
       <mtext />
       <mrow>
        <mo>(</mo>
        <mrow>
         <ci>E_LDH_L_Char91_c_Char93__Char38_nadh_Char38_pyr</ci>
         <mo>-</mo>
         <mfrac>
          <ci>E_LDH_L_Char91_c_Char93__Char38_nad_Char38_lac_Char45_L</ci>
          <ci>Keq_LDH_L6</ci>
         </mfrac>
        </mrow>
        <mo>)</mo>
       </mrow>
      </mrow>
     </math>
     <listOfParameters>
      <parameter id='Keq_LDH_L6'
          value='28.407304830069055' />
      <parameter id='k_LDH_L6_fwd'
          value='5.000076540780027e7' />
     </listOfParameters>
    </kineticLaw>
   </reaction>
  </listOfReactions>
 </model>
</sbml>
