# Supplementary material for: Topological and kinetic determinants of the modal matrices of dynamic models of metabolism
Source: PLoS One. 2017 Dec 21;12(12):e0189880. doi: 10.1371/journal.pone.0189880 (PMC5739448; doi:10.1371/journal.pone.0189880)
Supplement: S1 Model Files — (GZ) [file pone.0189880.s002.tar.gz › S1 model files/PFK.xml]

<?xml version='1.0' encoding='UTF-8'?>
<!-- Generated 18-Nov-2017 14:58:04 (TimeZone) -->
<!-- Generated by MathSBML 2.7.5 [2-May-2008] -->
<!-- Generated using Mathematica Version 10.2.0 for Mac OS X x86 (64-bit) (July 29, 2015) -->
<sbml xmlns='http://www.sbml.org/sbml/level2/version3'
    level='2'
    version='3'>
 <model id='MASSmodel_20'
     name='MASSmodel_20'
     metaid='_MASSmodel_20'>
  <notes>
   <body xmlns='http://www.w3.org/1999/xhtml'>
    <p style='font-size:x-small;'>This is a Systems Biology Markup Language (SBML) file, generated by MathSBML 2.7.5 [2-May-2008] 18-Nov-2017 14:58:00 (TimeZone). SBML is a form of XML, and most XML files will not display properly in an internet browser. To view the contents of an XML file use the &quot;Page Source&quot; or equivalent button on you browser.</p>
   </body>
  </notes>
  <listOfCompartments>
   <compartment id='c'
       name='c'
       spatialDimensions='3'
       units='volume' />
  </listOfCompartments>
  <listOfSpecies>
   <species id='E_PFK_Char91_c_Char93_'
       name='E_PFK_Char91_c_Char93_'
       compartment='c'
       boundaryCondition='false'
       constant='false'
       initialConcentration='4.393330794220069e-9'
       substanceUnits='substance'
       hasOnlySubstanceUnits='false' />
   <species id='E_PFK_Char91_c_Char93__Char64_amp'
       name='E_PFK_Char91_c_Char93__Char64_amp'
       compartment='c'
       boundaryCondition='false'
       constant='false'
       initialConcentration='4.8134748577417986e-8'
       substanceUnits='substance'
       hasOnlySubstanceUnits='false' />
   <species id='E_PFK_Char91_c_Char93__Char64_amp_Char64_amp'
       name='E_PFK_Char91_c_Char93__Char64_amp_Char64_amp'
       compartment='c'
       boundaryCondition='false'
       constant='false'
       initialConcentration='1.9776743396429382e-7'
       substanceUnits='substance'
       hasOnlySubstanceUnits='false' />
   <species id='E_PFK_Char91_c_Char93__Char64_amp_Char64_amp_Char64_amp'
       name='E_PFK_Char91_c_Char93__Char64_amp_Char64_amp_Char64_amp'
       compartment='c'
       boundaryCondition='false'
       constant='false'
       initialConcentration='3.6113396101792796e-7'
       substanceUnits='substance'
       hasOnlySubstanceUnits='false' />
   <species id='E_PFK_Char91_c_Char93__Char64_amp_Char64_amp_Char64_amp_Char64_amp'
       name='E_PFK_Char91_c_Char93__Char64_amp_Char64_amp_Char64_amp_Char64_amp'
       compartment='c'
       boundaryCondition='false'
       constant='false'
       initialConcentration='2.4729375658490257e-7'
       substanceUnits='substance'
       hasOnlySubstanceUnits='false' />
   <species id='E_PFK_Char91_c_Char93__Char38_adp'
       name='E_PFK_Char91_c_Char93__Char38_adp'
       compartment='c'
       boundaryCondition='false'
       constant='false'
       initialConcentration='1.4770626477805272e-8'
       substanceUnits='substance'
       hasOnlySubstanceUnits='false' />
   <species id='E_PFK_Char91_c_Char93__Char38_adp_Char64_amp'
       name='E_PFK_Char91_c_Char93__Char38_adp_Char64_amp'
       compartment='c'
       boundaryCondition='false'
       constant='false'
       initialConcentration='1.6183174569406114e-7'
       substanceUnits='substance'
       hasOnlySubstanceUnits='false' />
   <species id='E_PFK_Char91_c_Char93__Char38_adp_Char64_amp_Char64_amp'
       name='E_PFK_Char91_c_Char93__Char38_adp_Char64_amp_Char64_amp'
       compartment='c'
       boundaryCondition='false'
       constant='false'
       initialConcentration='6.64905292450027e-7'
       substanceUnits='substance'
       hasOnlySubstanceUnits='false' />
   <species id='E_PFK_Char91_c_Char93__Char38_adp_Char64_amp_Char64_amp_Char64_amp'
       name='E_PFK_Char91_c_Char93__Char38_adp_Char64_amp_Char64_amp_Char64_amp'
       compartment='c'
       boundaryCondition='false'
       constant='false'
       initialConcentration='1.2141527912407195e-6'
       substanceUnits='substance'
       hasOnlySubstanceUnits='false' />
   <species id='E_PFK_Char91_c_Char93__Char38_adp_Char64_amp_Char64_amp_Char64_amp_Char64_amp'
       name='E_PFK_Char91_c_Char93__Char38_adp_Char64_amp_Char64_amp_Char64_amp_Char64_amp'
       compartment='c'
       boundaryCondition='false'
       constant='false'
       initialConcentration='8.314155887406471e-7'
       substanceUnits='substance'
       hasOnlySubstanceUnits='false' />
   <species id='E_PFK_Char91_c_Char93__Char38_atp'
       name='E_PFK_Char91_c_Char93__Char38_atp'
       compartment='c'
       boundaryCondition='false'
       constant='false'
       initialConcentration='1.1385664620955587e-7'
       substanceUnits='substance'
       hasOnlySubstanceUnits='false' />
   <species id='E_PFK_Char91_c_Char93__Char38_atp_Char64_amp'
       name='E_PFK_Char91_c_Char93__Char38_atp_Char64_amp'
       compartment='c'
       boundaryCondition='false'
       constant='false'
       initialConcentration='1.2474501228942688e-6'
       substanceUnits='substance'
       hasOnlySubstanceUnits='false' />
   <species id='E_PFK_Char91_c_Char93__Char38_atp_Char64_amp_Char64_amp'
       name='E_PFK_Char91_c_Char93__Char38_atp_Char64_amp_Char64_amp'
       compartment='c'
       boundaryCondition='false'
       constant='false'
       initialConcentration='5.125299645150367e-6'
       substanceUnits='substance'
       hasOnlySubstanceUnits='false' />
   <species id='E_PFK_Char91_c_Char93__Char38_atp_Char64_amp_Char64_amp_Char64_amp'
       name='E_PFK_Char91_c_Char93__Char38_atp_Char64_amp_Char64_amp_Char64_amp'
       compartment='c'
       boundaryCondition='false'
       constant='false'
       initialConcentration='9.359072548775193e-6'
       substanceUnits='substance'
       hasOnlySubstanceUnits='false' />
   <species id='E_PFK_Char91_c_Char93__Char38_atp_Char64_amp_Char64_amp_Char64_amp_Char64_amp'
       name='E_PFK_Char91_c_Char93__Char38_atp_Char64_amp_Char64_amp_Char64_amp_Char64_amp'
       compartment='c'
       boundaryCondition='false'
       constant='false'
       initialConcentration='6.408813511234294e-6'
       substanceUnits='substance'
       hasOnlySubstanceUnits='false' />
   <species id='E_PFK_Char91_c_Char93__Char38_f6p'
       name='E_PFK_Char91_c_Char93__Char38_f6p'
       compartment='c'
       boundaryCondition='false'
       constant='false'
       initialConcentration='1.0680468111924455e-9'
       substanceUnits='substance'
       hasOnlySubstanceUnits='false' />
   <species id='E_PFK_Char91_c_Char93__Char38_f6p_Char64_amp'
       name='E_PFK_Char91_c_Char93__Char38_f6p_Char64_amp'
       compartment='c'
       boundaryCondition='false'
       constant='false'
       initialConcentration='1.1701865198335927e-8'
       substanceUnits='substance'
       hasOnlySubstanceUnits='false' />
   <species id='E_PFK_Char91_c_Char93__Char38_f6p_Char64_amp_Char64_amp'
       name='E_PFK_Char91_c_Char93__Char38_f6p_Char64_amp_Char64_amp'
       compartment='c'
       boundaryCondition='false'
       constant='false'
       initialConcentration='4.807852790897674e-8'
       substanceUnits='substance'
       hasOnlySubstanceUnits='false' />
   <species id='E_PFK_Char91_c_Char93__Char38_f6p_Char64_amp_Char64_amp_Char64_amp'
       name='E_PFK_Char91_c_Char93__Char38_f6p_Char64_amp_Char64_amp_Char64_amp'
       compartment='c'
       boundaryCondition='false'
       constant='false'
       initialConcentration='8.779397535599593e-8'
       substanceUnits='substance'
       hasOnlySubstanceUnits='false' />
   <species id='E_PFK_Char91_c_Char93__Char38_f6p_Char64_amp_Char64_amp_Char64_amp_Char64_amp'
       name='E_PFK_Char91_c_Char93__Char38_f6p_Char64_amp_Char64_amp_Char64_amp_Char64_amp'
       compartment='c'
       boundaryCondition='false'
       constant='false'
       initialConcentration='6.011869365625457e-8'
       substanceUnits='substance'
       hasOnlySubstanceUnits='false' />
   <species id='E_PFK_Char91_c_Char93__Char38_adp_Char38_f6p'
       name='E_PFK_Char91_c_Char93__Char38_adp_Char38_f6p'
       compartment='c'
       boundaryCondition='false'
       constant='false'
       initialConcentration='3.5908337541278232e-9'
       substanceUnits='substance'
       hasOnlySubstanceUnits='false' />
   <species id='E_PFK_Char91_c_Char93__Char38_adp_Char38_f6p_Char64_amp'
       name='E_PFK_Char91_c_Char93__Char38_adp_Char38_f6p_Char64_amp'
       compartment='c'
       boundaryCondition='false'
       constant='false'
       initialConcentration='3.9342332283661556e-8'
       substanceUnits='substance'
       hasOnlySubstanceUnits='false' />
   <species id='E_PFK_Char91_c_Char93__Char38_adp_Char38_f6p_Char64_amp_Char64_amp'
       name='E_PFK_Char91_c_Char93__Char38_adp_Char38_f6p_Char64_amp_Char64_amp'
       compartment='c'
       boundaryCondition='false'
       constant='false'
       initialConcentration='1.6164272862870132e-7'
       substanceUnits='substance'
       hasOnlySubstanceUnits='false' />
   <species id='E_PFK_Char91_c_Char93__Char38_adp_Char38_f6p_Char64_amp_Char64_amp_Char64_amp'
       name='E_PFK_Char91_c_Char93__Char38_adp_Char38_f6p_Char64_amp_Char64_amp_Char64_amp'
       compartment='c'
       boundaryCondition='false'
       constant='false'
       initialConcentration='2.9516830799335875e-7'
       substanceUnits='substance'
       hasOnlySubstanceUnits='false' />
   <species id='E_PFK_Char91_c_Char93__Char38_adp_Char38_f6p_Char64_amp_Char64_amp_Char64_amp_Char64_amp'
       name='E_PFK_Char91_c_Char93__Char38_adp_Char38_f6p_Char64_amp_Char64_amp_Char64_amp_Char64_amp'
       compartment='c'
       boundaryCondition='false'
       constant='false'
       initialConcentration='2.0212244648146943e-7'
       substanceUnits='substance'
       hasOnlySubstanceUnits='false' />
   <species id='E_PFK_Char91_c_Char93__Char38_atp_Char38_f6p'
       name='E_PFK_Char91_c_Char93__Char38_atp_Char38_f6p'
       compartment='c'
       boundaryCondition='false'
       constant='false'
       initialConcentration='2.8007110627197642e-8'
       substanceUnits='substance'
       hasOnlySubstanceUnits='false' />
   <species id='E_PFK_Char91_c_Char93__Char38_atp_Char38_f6p_Char64_amp'
       name='E_PFK_Char91_c_Char93__Char38_atp_Char38_f6p_Char64_amp'
       compartment='c'
       boundaryCondition='false'
       constant='false'
       initialConcentration='3.0685493343539937e-7'
       substanceUnits='substance'
       hasOnlySubstanceUnits='false' />
   <species id='E_PFK_Char91_c_Char93__Char38_atp_Char38_f6p_Char64_amp_Char64_amp'
       name='E_PFK_Char91_c_Char93__Char38_atp_Char38_f6p_Char64_amp_Char64_amp'
       compartment='c'
       boundaryCondition='false'
       constant='false'
       initialConcentration='1.2607505924165854e-6'
       substanceUnits='substance'
       hasOnlySubstanceUnits='false' />
   <species id='E_PFK_Char91_c_Char93__Char38_atp_Char38_f6p_Char64_amp_Char64_amp_Char64_amp'
       name='E_PFK_Char91_c_Char93__Char38_atp_Char38_f6p_Char64_amp_Char64_amp_Char64_amp'
       compartment='c'
       boundaryCondition='false'
       constant='false'
       initialConcentration='2.3021983254194595e-6'
       substanceUnits='substance'
       hasOnlySubstanceUnits='false' />
   <species id='E_PFK_Char91_c_Char93__Char38_atp_Char38_f6p_Char64_amp_Char64_amp_Char64_amp_Char64_amp'
       name='E_PFK_Char91_c_Char93__Char38_atp_Char38_f6p_Char64_amp_Char64_amp_Char64_amp_Char64_amp'
       compartment='c'
       boundaryCondition='false'
       constant='false'
       initialConcentration='1.5764766921718202e-6'
       substanceUnits='substance'
       hasOnlySubstanceUnits='false' />
   <species id='E_PFK_T_Char91_c_Char93_'
       name='E_PFK_T_Char91_c_Char93_'
       compartment='c'
       boundaryCondition='false'
       constant='false'
       initialConcentration='4.832663873642077e-12'
       substanceUnits='substance'
       hasOnlySubstanceUnits='false' />
   <species id='E_PFK_T_Char91_c_Char93__Char35_atp'
       name='E_PFK_T_Char91_c_Char93__Char35_atp'
       compartment='c'
       boundaryCondition='false'
       constant='false'
       initialConcentration='3.4574437781032265e-10'
       substanceUnits='substance'
       hasOnlySubstanceUnits='false' />
   <species id='E_PFK_T_Char91_c_Char93__Char35_atp_Char35_atp'
       name='E_PFK_T_Char91_c_Char93__Char35_atp_Char35_atp'
       compartment='c'
       boundaryCondition='false'
       constant='false'
       initialConcentration='9.275875938689935e-9'
       substanceUnits='substance'
       hasOnlySubstanceUnits='false' />
   <species id='E_PFK_T_Char91_c_Char93__Char35_atp_Char35_atp_Char35_atp'
       name='E_PFK_T_Char91_c_Char93__Char35_atp_Char35_atp_Char35_atp'
       compartment='c'
       boundaryCondition='false'
       constant='false'
       initialConcentration='1.1060435262078061e-7'
       substanceUnits='substance'
       hasOnlySubstanceUnits='false' />
   <species id='E_PFK_T_Char91_c_Char93__Char35_atp_Char35_atp_Char35_atp_Char35_atp'
       name='E_PFK_T_Char91_c_Char93__Char35_atp_Char35_atp_Char35_atp_Char35_atp'
       compartment='c'
       boundaryCondition='false'
       constant='false'
       initialConcentration='4.945620324506138e-7'
       substanceUnits='substance'
       hasOnlySubstanceUnits='false' />
   <species id='M_adp_c'
       name='M_adp_c'
       compartment='c'
       boundaryCondition='false'
       constant='false'
       substanceUnits='substance'
       hasOnlySubstanceUnits='false' />
   <species id='M_amp_c'
       name='M_amp_c'
       compartment='c'
       boundaryCondition='false'
       constant='false'
       substanceUnits='substance'
       hasOnlySubstanceUnits='false' />
   <species id='M_atp_c'
       name='M_atp_c'
       compartment='c'
       boundaryCondition='false'
       constant='false'
       substanceUnits='substance'
       hasOnlySubstanceUnits='false' />
   <species id='M_f6p_c'
       name='M_f6p_c'
       compartment='c'
       boundaryCondition='false'
       constant='false'
       substanceUnits='substance'
       hasOnlySubstanceUnits='false' />
   <species id='M_fdp_c'
       name='M_fdp_c'
       compartment='c'
       boundaryCondition='false'
       constant='false'
       substanceUnits='substance'
       hasOnlySubstanceUnits='false' />
  </listOfSpecies>
  <listOfReactions>
   <reaction id='PFK1'
       name='PFK1'
       reversible='true'
       fast='false'>
    <listOfReactants>
     <speciesReference species='E_PFK_Char91_c_Char93_' />
     <speciesReference species='M_adp_c' />
    </listOfReactants>
    <listOfProducts>
     <speciesReference species='E_PFK_Char91_c_Char93__Char38_adp' />
    </listOfProducts>
    <kineticLaw>
     <math xmlns='http://www.w3.org/1998/Math/MathML'>
      <mrow>
       <ci>c</ci>
       <mtext />
       <ci>k_PFK1_fwd</ci>
       <mtext />
       <mrow>
        <mo>(</mo>
        <mrow>
         <mrow>
          <ci>E_PFK_Char91_c_Char93_</ci>
          <mtext />
          <ci>M_adp_c</ci>
         </mrow>
         <mo>-</mo>
         <mfrac>
          <ci>E_PFK_Char91_c_Char93__Char38_adp</ci>
          <ci>Keq_PFK1</ci>
         </mfrac>
        </mrow>
        <mo>)</mo>
       </mrow>
      </mrow>
     </math>
     <listOfParameters>
      <parameter id='Keq_PFK1'
          value='9.090909090909092' />
      <parameter id='k_PFK1_fwd'
          value='1000000' />
     </listOfParameters>
    </kineticLaw>
   </reaction>
   <reaction id='PFK2'
       name='PFK2'
       reversible='true'
       fast='false'>
    <listOfReactants>
     <speciesReference species='E_PFK_Char91_c_Char93_' />
     <speciesReference species='M_atp_c' />
    </listOfReactants>
    <listOfProducts>
     <speciesReference species='E_PFK_Char91_c_Char93__Char38_atp' />
    </listOfProducts>
    <kineticLaw>
     <math xmlns='http://www.w3.org/1998/Math/MathML'>
      <mrow>
       <ci>c</ci>
       <mtext />
       <ci>k_PFK2_fwd</ci>
       <mtext />
       <mrow>
        <mo>(</mo>
        <mrow>
         <mrow>
          <ci>E_PFK_Char91_c_Char93_</ci>
          <mtext />
          <ci>M_atp_c</ci>
         </mrow>
         <mo>-</mo>
         <mfrac>
          <ci>E_PFK_Char91_c_Char93__Char38_atp</ci>
          <ci>Keq_PFK2</ci>
         </mfrac>
        </mrow>
        <mo>)</mo>
       </mrow>
      </mrow>
     </math>
     <listOfParameters>
      <parameter id='Keq_PFK2'
          value='14.705882352941176' />
      <parameter id='k_PFK2_fwd'
          value='7.054963777151401e7' />
     </listOfParameters>
    </kineticLaw>
   </reaction>
   <reaction id='PFK3'
       name='PFK3'
       reversible='true'
       fast='false'>
    <listOfReactants>
     <speciesReference species='E_PFK_Char91_c_Char93_' />
     <speciesReference species='M_f6p_c' />
    </listOfReactants>
    <listOfProducts>
     <speciesReference species='E_PFK_Char91_c_Char93__Char38_f6p' />
    </listOfProducts>
    <kineticLaw>
     <math xmlns='http://www.w3.org/1998/Math/MathML'>
      <mrow>
       <ci>c</ci>
       <mtext />
       <ci>k_PFK3_fwd</ci>
       <mtext />
       <mrow>
        <mo>(</mo>
        <mrow>
         <mrow>
          <ci>E_PFK_Char91_c_Char93_</ci>
          <mtext />
          <ci>M_f6p_c</ci>
         </mrow>
         <mo>-</mo>
         <mfrac>
          <ci>E_PFK_Char91_c_Char93__Char38_f6p</ci>
          <ci>Keq_PFK3</ci>
         </mfrac>
        </mrow>
        <mo>)</mo>
       </mrow>
      </mrow>
     </math>
     <listOfParameters>
      <parameter id='Keq_PFK3'
          value='13.333333333333334' />
      <parameter id='k_PFK3_fwd'
          value='100000000' />
     </listOfParameters>
    </kineticLaw>
   </reaction>
   <reaction id='PFK4'
       name='PFK4'
       reversible='true'
       fast='false'>
    <listOfReactants>
     <speciesReference species='E_PFK_Char91_c_Char93__Char38_f6p' />
     <speciesReference species='M_adp_c' />
    </listOfReactants>
    <listOfProducts>
     <speciesReference species='E_PFK_Char91_c_Char93__Char38_adp_Char38_f6p' />
    </listOfProducts>
    <kineticLaw>
     <math xmlns='http://www.w3.org/1998/Math/MathML'>
      <mrow>
       <ci>c</ci>
       <mtext />
       <ci>k_PFK4_fwd</ci>
       <mtext />
       <mrow>
        <mo>(</mo>
        <mrow>
         <mrow>
          <ci>E_PFK_Char91_c_Char93__Char38_f6p</ci>
          <mtext />
          <ci>M_adp_c</ci>
         </mrow>
         <mo>-</mo>
         <mfrac>
          <ci>E_PFK_Char91_c_Char93__Char38_adp_Char38_f6p</ci>
          <ci>Keq_PFK4</ci>
         </mfrac>
        </mrow>
        <mo>)</mo>
       </mrow>
      </mrow>
     </math>
     <listOfParameters>
      <parameter id='Keq_PFK4'
          value='9.090909090909092' />
      <parameter id='k_PFK4_fwd'
          value='1000000' />
     </listOfParameters>
    </kineticLaw>
   </reaction>
   <reaction id='PFK5'
       name='PFK5'
       reversible='true'
       fast='false'>
    <listOfReactants>
     <speciesReference species='E_PFK_Char91_c_Char93__Char38_f6p' />
     <speciesReference species='M_atp_c' />
    </listOfReactants>
    <listOfProducts>
     <speciesReference species='E_PFK_Char91_c_Char93__Char38_atp_Char38_f6p' />
    </listOfProducts>
    <kineticLaw>
     <math xmlns='http://www.w3.org/1998/Math/MathML'>
      <mrow>
       <ci>c</ci>
       <mtext />
       <ci>k_PFK5_fwd</ci>
       <mtext />
       <mrow>
        <mo>(</mo>
        <mrow>
         <mrow>
          <ci>E_PFK_Char91_c_Char93__Char38_f6p</ci>
          <mtext />
          <ci>M_atp_c</ci>
         </mrow>
         <mo>-</mo>
         <mfrac>
          <ci>E_PFK_Char91_c_Char93__Char38_atp_Char38_f6p</ci>
          <ci>Keq_PFK5</ci>
         </mfrac>
        </mrow>
        <mo>)</mo>
       </mrow>
      </mrow>
     </math>
     <listOfParameters>
      <parameter id='Keq_PFK5'
          value='14.705882352941176' />
      <parameter id='k_PFK5_fwd'
          value='7.054963777151401e7' />
     </listOfParameters>
    </kineticLaw>
   </reaction>
   <reaction id='PFK6'
       name='PFK6'
       reversible='true'
       fast='false'>
    <listOfReactants>
     <speciesReference species='E_PFK_Char91_c_Char93__Char38_atp' />
     <speciesReference species='M_f6p_c' />
    </listOfReactants>
    <listOfProducts>
     <speciesReference species='E_PFK_Char91_c_Char93__Char38_atp_Char38_f6p' />
    </listOfProducts>
    <kineticLaw>
     <math xmlns='http://www.w3.org/1998/Math/MathML'>
      <mrow>
       <ci>c</ci>
       <mtext />
       <ci>k_PFK6_fwd</ci>
       <mtext />
       <mrow>
        <mo>(</mo>
        <mrow>
         <mrow>
          <ci>E_PFK_Char91_c_Char93__Char38_atp</ci>
          <mtext />
          <ci>M_f6p_c</ci>
         </mrow>
         <mo>-</mo>
         <mfrac>
          <ci>E_PFK_Char91_c_Char93__Char38_atp_Char38_f6p</ci>
          <ci>Keq_PFK6</ci>
         </mfrac>
        </mrow>
        <mo>)</mo>
       </mrow>
      </mrow>
     </math>
     <listOfParameters>
      <parameter id='Keq_PFK6'
          value='13.333333333333334' />
      <parameter id='k_PFK6_fwd'
          value='100000000' />
     </listOfParameters>
    </kineticLaw>
   </reaction>
   <reaction id='PFK7'
       name='PFK7'
       reversible='true'
       fast='false'>
    <listOfReactants>
     <speciesReference species='E_PFK_Char91_c_Char93__Char38_atp_Char38_f6p' />
    </listOfReactants>
    <listOfProducts>
     <speciesReference species='E_PFK_Char91_c_Char93_' />
     <speciesReference species='M_adp_c' />
     <speciesReference species='M_fdp_c' />
    </listOfProducts>
    <kineticLaw>
     <math xmlns='http://www.w3.org/1998/Math/MathML'>
      <mrow>
       <ci>c</ci>
       <mtext />
       <ci>k_PFK7_fwd</ci>
       <mtext />
       <mrow>
        <mo>(</mo>
        <mrow>
         <ci>E_PFK_Char91_c_Char93__Char38_atp_Char38_f6p</ci>
         <mo>-</mo>
         <mfrac>
          <mrow>
           <ci>E_PFK_Char91_c_Char93_</ci>
           <mtext />
           <ci>M_adp_c</ci>
           <mtext />
           <ci>M_fdp_c</ci>
          </mrow>
          <ci>Keq_PFK7</ci>
         </mfrac>
        </mrow>
        <mo>)</mo>
       </mrow>
      </mrow>
     </math>
     <listOfParameters>
      <parameter id='Keq_PFK7'
          value='4.6240000000000006' />
      <parameter id='k_PFK7_fwd'
          value='305832.09126853186' />
     </listOfParameters>
    </kineticLaw>
   </reaction>
   <reaction id='PFK1_Char36_3'
       name='PFK1_Char36_3'
       reversible='true'
       fast='false'>
    <listOfReactants>
     <speciesReference species='E_PFK_Char91_c_Char93__Char64_amp' />
     <speciesReference species='M_adp_c' />
    </listOfReactants>
    <listOfProducts>
     <speciesReference species='E_PFK_Char91_c_Char93__Char38_adp_Char64_amp' />
    </listOfProducts>
    <kineticLaw>
     <math xmlns='http://www.w3.org/1998/Math/MathML'>
      <mrow>
       <ci>c</ci>
       <mtext />
       <ci>k_PFK1_fwd</ci>
       <mtext />
       <mrow>
        <mo>(</mo>
        <mrow>
         <mrow>
          <ci>E_PFK_Char91_c_Char93__Char64_amp</ci>
          <mtext />
          <ci>M_adp_c</ci>
         </mrow>
         <mo>-</mo>
         <mfrac>
          <ci>E_PFK_Char91_c_Char93__Char38_adp_Char64_amp</ci>
          <ci>Keq_PFK1</ci>
         </mfrac>
        </mrow>
        <mo>)</mo>
       </mrow>
      </mrow>
     </math>
    </kineticLaw>
   </reaction>
   <reaction id='PFK2_Char36_3'
       name='PFK2_Char36_3'
       reversible='true'
       fast='false'>
    <listOfReactants>
     <speciesReference species='E_PFK_Char91_c_Char93__Char64_amp' />
     <speciesReference species='M_atp_c' />
    </listOfReactants>
    <listOfProducts>
     <speciesReference species='E_PFK_Char91_c_Char93__Char38_atp_Char64_amp' />
    </listOfProducts>
    <kineticLaw>
     <math xmlns='http://www.w3.org/1998/Math/MathML'>
      <mrow>
       <ci>c</ci>
       <mtext />
       <ci>k_PFK2_fwd</ci>
       <mtext />
       <mrow>
        <mo>(</mo>
        <mrow>
         <mrow>
          <ci>E_PFK_Char91_c_Char93__Char64_amp</ci>
          <mtext />
          <ci>M_atp_c</ci>
         </mrow>
         <mo>-</mo>
         <mfrac>
          <ci>E_PFK_Char91_c_Char93__Char38_atp_Char64_amp</ci>
          <ci>Keq_PFK2</ci>
         </mfrac>
        </mrow>
        <mo>)</mo>
       </mrow>
      </mrow>
     </math>
    </kineticLaw>
   </reaction>
   <reaction id='PFK3_Char36_3'
       name='PFK3_Char36_3'
       reversible='true'
       fast='false'>
    <listOfReactants>
     <speciesReference species='E_PFK_Char91_c_Char93__Char64_amp' />
     <speciesReference species='M_f6p_c' />
    </listOfReactants>
    <listOfProducts>
     <speciesReference species='E_PFK_Char91_c_Char93__Char38_f6p_Char64_amp' />
    </listOfProducts>
    <kineticLaw>
     <math xmlns='http://www.w3.org/1998/Math/MathML'>
      <mrow>
       <ci>c</ci>
       <mtext />
       <ci>k_PFK3_fwd</ci>
       <mtext />
       <mrow>
        <mo>(</mo>
        <mrow>
         <mrow>
          <ci>E_PFK_Char91_c_Char93__Char64_amp</ci>
          <mtext />
          <ci>M_f6p_c</ci>
         </mrow>
         <mo>-</mo>
         <mfrac>
          <ci>E_PFK_Char91_c_Char93__Char38_f6p_Char64_amp</ci>
          <ci>Keq_PFK3</ci>
         </mfrac>
        </mrow>
        <mo>)</mo>
       </mrow>
      </mrow>
     </math>
    </kineticLaw>
   </reaction>
   <reaction id='PFK4_Char36_3'
       name='PFK4_Char36_3'
       reversible='true'
       fast='false'>
    <listOfReactants>
     <speciesReference species='E_PFK_Char91_c_Char93__Char38_f6p_Char64_amp' />
     <speciesReference species='M_adp_c' />
    </listOfReactants>
    <listOfProducts>
     <speciesReference species='E_PFK_Char91_c_Char93__Char38_adp_Char38_f6p_Char64_amp' />
    </listOfProducts>
    <kineticLaw>
     <math xmlns='http://www.w3.org/1998/Math/MathML'>
      <mrow>
       <ci>c</ci>
       <mtext />
       <ci>k_PFK4_fwd</ci>
       <mtext />
       <mrow>
        <mo>(</mo>
        <mrow>
         <mrow>
          <ci>E_PFK_Char91_c_Char93__Char38_f6p_Char64_amp</ci>
          <mtext />
          <ci>M_adp_c</ci>
         </mrow>
         <mo>-</mo>
         <mfrac>
          <ci>E_PFK_Char91_c_Char93__Char38_adp_Char38_f6p_Char64_amp</ci>
          <ci>Keq_PFK4</ci>
         </mfrac>
        </mrow>
        <mo>)</mo>
       </mrow>
      </mrow>
     </math>
    </kineticLaw>
   </reaction>
   <reaction id='PFK5_Char36_3'
       name='PFK5_Char36_3'
       reversible='true'
       fast='false'>
    <listOfReactants>
     <speciesReference species='E_PFK_Char91_c_Char93__Char38_f6p_Char64_amp' />
     <speciesReference species='M_atp_c' />
    </listOfReactants>
    <listOfProducts>
     <speciesReference species='E_PFK_Char91_c_Char93__Char38_atp_Char38_f6p_Char64_amp' />
    </listOfProducts>
    <kineticLaw>
     <math xmlns='http://www.w3.org/1998/Math/MathML'>
      <mrow>
       <ci>c</ci>
       <mtext />
       <ci>k_PFK5_fwd</ci>
       <mtext />
       <mrow>
        <mo>(</mo>
        <mrow>
         <mrow>
          <ci>E_PFK_Char91_c_Char93__Char38_f6p_Char64_amp</ci>
          <mtext />
          <ci>M_atp_c</ci>
         </mrow>
         <mo>-</mo>
         <mfrac>
          <ci>E_PFK_Char91_c_Char93__Char38_atp_Char38_f6p_Char64_amp</ci>
          <ci>Keq_PFK5</ci>
         </mfrac>
        </mrow>
        <mo>)</mo>
       </mrow>
      </mrow>
     </math>
    </kineticLaw>
   </reaction>
   <reaction id='PFK6_Char36_3'
       name='PFK6_Char36_3'
       reversible='true'
       fast='false'>
    <listOfReactants>
     <speciesReference species='E_PFK_Char91_c_Char93__Char38_atp_Char64_amp' />
     <speciesReference species='M_f6p_c' />
    </listOfReactants>
    <listOfProducts>
     <speciesReference species='E_PFK_Char91_c_Char93__Char38_atp_Char38_f6p_Char64_amp' />
    </listOfProducts>
    <kineticLaw>
     <math xmlns='http://www.w3.org/1998/Math/MathML'>
      <mrow>
       <ci>c</ci>
       <mtext />
       <ci>k_PFK6_fwd</ci>
       <mtext />
       <mrow>
        <mo>(</mo>
        <mrow>
         <mrow>
          <ci>E_PFK_Char91_c_Char93__Char38_atp_Char64_amp</ci>
          <mtext />
          <ci>M_f6p_c</ci>
         </mrow>
         <mo>-</mo>
         <mfrac>
          <ci>E_PFK_Char91_c_Char93__Char38_atp_Char38_f6p_Char64_amp</ci>
          <ci>Keq_PFK6</ci>
         </mfrac>
        </mrow>
        <mo>)</mo>
       </mrow>
      </mrow>
     </math>
    </kineticLaw>
   </reaction>
   <reaction id='PFK7_Char36_3'
       name='PFK7_Char36_3'
       reversible='true'
       fast='false'>
    <listOfReactants>
     <speciesReference species='E_PFK_Char91_c_Char93__Char38_atp_Char38_f6p_Char64_amp' />
    </listOfReactants>
    <listOfProducts>
     <speciesReference species='E_PFK_Char91_c_Char93__Char64_amp' />
     <speciesReference species='M_adp_c' />
     <speciesReference species='M_fdp_c' />
    </listOfProducts>
    <kineticLaw>
     <math xmlns='http://www.w3.org/1998/Math/MathML'>
      <mrow>
       <ci>c</ci>
       <mtext />
       <ci>k_PFK7_fwd</ci>
       <mtext />
       <mrow>
        <mo>(</mo>
        <mrow>
         <ci>E_PFK_Char91_c_Char93__Char38_atp_Char38_f6p_Char64_amp</ci>
         <mo>-</mo>
         <mfrac>
          <mrow>
           <ci>E_PFK_Char91_c_Char93__Char64_amp</ci>
           <mtext />
           <ci>M_adp_c</ci>
           <mtext />
           <ci>M_fdp_c</ci>
          </mrow>
          <ci>Keq_PFK7</ci>
         </mfrac>
        </mrow>
        <mo>)</mo>
       </mrow>
      </mrow>
     </math>
    </kineticLaw>
   </reaction>
   <reaction id='PFK1_Char36_7'
       name='PFK1_Char36_7'
       reversible='true'
       fast='false'>
    <listOfReactants>
     <speciesReference species='E_PFK_Char91_c_Char93__Char64_amp_Char64_amp' />
     <speciesReference species='M_adp_c' />
    </listOfReactants>
    <listOfProducts>
     <speciesReference species='E_PFK_Char91_c_Char93__Char38_adp_Char64_amp_Char64_amp' />
    </listOfProducts>
    <kineticLaw>
     <math xmlns='http://www.w3.org/1998/Math/MathML'>
      <mrow>
       <ci>c</ci>
       <mtext />
       <ci>k_PFK1_fwd</ci>
       <mtext />
       <mrow>
        <mo>(</mo>
        <mrow>
         <mrow>
          <ci>E_PFK_Char91_c_Char93__Char64_amp_Char64_amp</ci>
          <mtext />
          <ci>M_adp_c</ci>
         </mrow>
         <mo>-</mo>
         <mfrac>
          <ci>E_PFK_Char91_c_Char93__Char38_adp_Char64_amp_Char64_amp</ci>
          <ci>Keq_PFK1</ci>
         </mfrac>
        </mrow>
        <mo>)</mo>
       </mrow>
      </mrow>
     </math>
    </kineticLaw>
   </reaction>
   <reaction id='PFK2_Char36_7'
       name='PFK2_Char36_7'
       reversible='true'
       fast='false'>
    <listOfReactants>
     <speciesReference species='E_PFK_Char91_c_Char93__Char64_amp_Char64_amp' />
     <speciesReference species='M_atp_c' />
    </listOfReactants>
    <listOfProducts>
     <speciesReference species='E_PFK_Char91_c_Char93__Char38_atp_Char64_amp_Char64_amp' />
    </listOfProducts>
    <kineticLaw>
     <math xmlns='http://www.w3.org/1998/Math/MathML'>
      <mrow>
       <ci>c</ci>
       <mtext />
       <ci>k_PFK2_fwd</ci>
       <mtext />
       <mrow>
        <mo>(</mo>
        <mrow>
         <mrow>
          <ci>E_PFK_Char91_c_Char93__Char64_amp_Char64_amp</ci>
          <mtext />
          <ci>M_atp_c</ci>
         </mrow>
         <mo>-</mo>
         <mfrac>
          <ci>E_PFK_Char91_c_Char93__Char38_atp_Char64_amp_Char64_amp</ci>
          <ci>Keq_PFK2</ci>
         </mfrac>
        </mrow>
        <mo>)</mo>
       </mrow>
      </mrow>
     </math>
    </kineticLaw>
   </reaction>
   <reaction id='PFK3_Char36_7'
       name='PFK3_Char36_7'
       reversible='true'
       fast='false'>
    <listOfReactants>
     <speciesReference species='E_PFK_Char91_c_Char93__Char64_amp_Char64_amp' />
     <speciesReference species='M_f6p_c' />
    </listOfReactants>
    <listOfProducts>
     <speciesReference species='E_PFK_Char91_c_Char93__Char38_f6p_Char64_amp_Char64_amp' />
    </listOfProducts>
    <kineticLaw>
     <math xmlns='http://www.w3.org/1998/Math/MathML'>
      <mrow>
       <ci>c</ci>
       <mtext />
       <ci>k_PFK3_fwd</ci>
       <mtext />
       <mrow>
        <mo>(</mo>
        <mrow>
         <mrow>
          <ci>E_PFK_Char91_c_Char93__Char64_amp_Char64_amp</ci>
          <mtext />
          <ci>M_f6p_c</ci>
         </mrow>
         <mo>-</mo>
         <mfrac>
          <ci>E_PFK_Char91_c_Char93__Char38_f6p_Char64_amp_Char64_amp</ci>
          <ci>Keq_PFK3</ci>
         </mfrac>
        </mrow>
        <mo>)</mo>
       </mrow>
      </mrow>
     </math>
    </kineticLaw>
   </reaction>
   <reaction id='PFK4_Char36_7'
       name='PFK4_Char36_7'
       reversible='true'
       fast='false'>
    <listOfReactants>
     <speciesReference species='E_PFK_Char91_c_Char93__Char38_f6p_Char64_amp_Char64_amp' />
     <speciesReference species='M_adp_c' />
    </listOfReactants>
    <listOfProducts>
     <speciesReference species='E_PFK_Char91_c_Char93__Char38_adp_Char38_f6p_Char64_amp_Char64_amp' />
    </listOfProducts>
    <kineticLaw>
     <math xmlns='http://www.w3.org/1998/Math/MathML'>
      <mrow>
       <ci>c</ci>
       <mtext />
       <ci>k_PFK4_fwd</ci>
       <mtext />
       <mrow>
        <mo>(</mo>
        <mrow>
         <mrow>
          <ci>E_PFK_Char91_c_Char93__Char38_f6p_Char64_amp_Char64_amp</ci>
          <mtext />
          <ci>M_adp_c</ci>
         </mrow>
         <mo>-</mo>
         <mfrac>
          <ci>E_PFK_Char91_c_Char93__Char38_adp_Char38_f6p_Char64_amp_Char64_amp</ci>
          <ci>Keq_PFK4</ci>
         </mfrac>
        </mrow>
        <mo>)</mo>
       </mrow>
      </mrow>
     </math>
    </kineticLaw>
   </reaction>
   <reaction id='PFK5_Char36_7'
       name='PFK5_Char36_7'
       reversible='true'
       fast='false'>
    <listOfReactants>
     <speciesReference species='E_PFK_Char91_c_Char93__Char38_f6p_Char64_amp_Char64_amp' />
     <speciesReference species='M_atp_c' />
    </listOfReactants>
    <listOfProducts>
     <speciesReference species='E_PFK_Char91_c_Char93__Char38_atp_Char38_f6p_Char64_amp_Char64_amp' />
    </listOfProducts>
    <kineticLaw>
     <math xmlns='http://www.w3.org/1998/Math/MathML'>
      <mrow>
       <ci>c</ci>
       <mtext />
       <ci>k_PFK5_fwd</ci>
       <mtext />
       <mrow>
        <mo>(</mo>
        <mrow>
         <mrow>
          <ci>E_PFK_Char91_c_Char93__Char38_f6p_Char64_amp_Char64_amp</ci>
          <mtext />
          <ci>M_atp_c</ci>
         </mrow>
         <mo>-</mo>
         <mfrac>
          <ci>E_PFK_Char91_c_Char93__Char38_atp_Char38_f6p_Char64_amp_Char64_amp</ci>
          <ci>Keq_PFK5</ci>
         </mfrac>
        </mrow>
        <mo>)</mo>
       </mrow>
      </mrow>
     </math>
    </kineticLaw>
   </reaction>
   <reaction id='PFK6_Char36_7'
       name='PFK6_Char36_7'
       reversible='true'
       fast='false'>
    <listOfReactants>
     <speciesReference species='E_PFK_Char91_c_Char93__Char38_atp_Char64_amp_Char64_amp' />
     <speciesReference species='M_f6p_c' />
    </listOfReactants>
    <listOfProducts>
     <speciesReference species='E_PFK_Char91_c_Char93__Char38_atp_Char38_f6p_Char64_amp_Char64_amp' />
    </listOfProducts>
    <kineticLaw>
     <math xmlns='http://www.w3.org/1998/Math/MathML'>
      <mrow>
       <ci>c</ci>
       <mtext />
       <ci>k_PFK6_fwd</ci>
       <mtext />
       <mrow>
        <mo>(</mo>
        <mrow>
         <mrow>
          <ci>E_PFK_Char91_c_Char93__Char38_atp_Char64_amp_Char64_amp</ci>
          <mtext />
          <ci>M_f6p_c</ci>
         </mrow>
         <mo>-</mo>
         <mfrac>
          <ci>E_PFK_Char91_c_Char93__Char38_atp_Char38_f6p_Char64_amp_Char64_amp</ci>
          <ci>Keq_PFK6</ci>
         </mfrac>
        </mrow>
        <mo>)</mo>
       </mrow>
      </mrow>
     </math>
    </kineticLaw>
   </reaction>
   <reaction id='PFK7_Char36_7'
       name='PFK7_Char36_7'
       reversible='true'
       fast='false'>
    <listOfReactants>
     <speciesReference species='E_PFK_Char91_c_Char93__Char38_atp_Char38_f6p_Char64_amp_Char64_amp' />
    </listOfReactants>
    <listOfProducts>
     <speciesReference species='E_PFK_Char91_c_Char93__Char64_amp_Char64_amp' />
     <speciesReference species='M_adp_c' />
     <speciesReference species='M_fdp_c' />
    </listOfProducts>
    <kineticLaw>
     <math xmlns='http://www.w3.org/1998/Math/MathML'>
      <mrow>
       <ci>c</ci>
       <mtext />
       <ci>k_PFK7_fwd</ci>
       <mtext />
       <mrow>
        <mo>(</mo>
        <mrow>
         <ci>E_PFK_Char91_c_Char93__Char38_atp_Char38_f6p_Char64_amp_Char64_amp</ci>
         <mo>-</mo>
         <mfrac>
          <mrow>
           <ci>E_PFK_Char91_c_Char93__Char64_amp_Char64_amp</ci>
           <mtext />
           <ci>M_adp_c</ci>
           <mtext />
           <ci>M_fdp_c</ci>
          </mrow>
          <ci>Keq_PFK7</ci>
         </mfrac>
        </mrow>
        <mo>)</mo>
       </mrow>
      </mrow>
     </math>
    </kineticLaw>
   </reaction>
   <reaction id='PFK1_Char36_8'
       name='PFK1_Char36_8'
       reversible='true'
       fast='false'>
    <listOfReactants>
     <speciesReference species='E_PFK_Char91_c_Char93__Char64_amp_Char64_amp_Char64_amp' />
     <speciesReference species='M_adp_c' />
    </listOfReactants>
    <listOfProducts>
     <speciesReference species='E_PFK_Char91_c_Char93__Char38_adp_Char64_amp_Char64_amp_Char64_amp' />
    </listOfProducts>
    <kineticLaw>
     <math xmlns='http://www.w3.org/1998/Math/MathML'>
      <mrow>
       <ci>c</ci>
       <mtext />
       <ci>k_PFK1_fwd</ci>
       <mtext />
       <mrow>
        <mo>(</mo>
        <mrow>
         <mrow>
          <ci>E_PFK_Char91_c_Char93__Char64_amp_Char64_amp_Char64_amp</ci>
          <mtext />
          <ci>M_adp_c</ci>
         </mrow>
         <mo>-</mo>
         <mfrac>
          <ci>E_PFK_Char91_c_Char93__Char38_adp_Char64_amp_Char64_amp_Char64_amp</ci>
          <ci>Keq_PFK1</ci>
         </mfrac>
        </mrow>
        <mo>)</mo>
       </mrow>
      </mrow>
     </math>
    </kineticLaw>
   </reaction>
   <reaction id='PFK2_Char36_8'
       name='PFK2_Char36_8'
       reversible='true'
       fast='false'>
    <listOfReactants>
     <speciesReference species='E_PFK_Char91_c_Char93__Char64_amp_Char64_amp_Char64_amp' />
     <speciesReference species='M_atp_c' />
    </listOfReactants>
    <listOfProducts>
     <speciesReference species='E_PFK_Char91_c_Char93__Char38_atp_Char64_amp_Char64_amp_Char64_amp' />
    </listOfProducts>
    <kineticLaw>
     <math xmlns='http://www.w3.org/1998/Math/MathML'>
      <mrow>
       <ci>c</ci>
       <mtext />
       <ci>k_PFK2_fwd</ci>
       <mtext />
       <mrow>
        <mo>(</mo>
        <mrow>
         <mrow>
          <ci>E_PFK_Char91_c_Char93__Char64_amp_Char64_amp_Char64_amp</ci>
          <mtext />
          <ci>M_atp_c</ci>
         </mrow>
         <mo>-</mo>
         <mfrac>
          <ci>E_PFK_Char91_c_Char93__Char38_atp_Char64_amp_Char64_amp_Char64_amp</ci>
          <ci>Keq_PFK2</ci>
         </mfrac>
        </mrow>
        <mo>)</mo>
       </mrow>
      </mrow>
     </math>
    </kineticLaw>
   </reaction>
   <reaction id='PFK3_Char36_8'
       name='PFK3_Char36_8'
       reversible='true'
       fast='false'>
    <listOfReactants>
     <speciesReference species='E_PFK_Char91_c_Char93__Char64_amp_Char64_amp_Char64_amp' />
     <speciesReference species='M_f6p_c' />
    </listOfReactants>
    <listOfProducts>
     <speciesReference species='E_PFK_Char91_c_Char93__Char38_f6p_Char64_amp_Char64_amp_Char64_amp' />
    </listOfProducts>
    <kineticLaw>
     <math xmlns='http://www.w3.org/1998/Math/MathML'>
      <mrow>
       <ci>c</ci>
       <mtext />
       <ci>k_PFK3_fwd</ci>
       <mtext />
       <mrow>
        <mo>(</mo>
        <mrow>
         <mrow>
          <ci>E_PFK_Char91_c_Char93__Char64_amp_Char64_amp_Char64_amp</ci>
          <mtext />
          <ci>M_f6p_c</ci>
         </mrow>
         <mo>-</mo>
         <mfrac>
          <ci>E_PFK_Char91_c_Char93__Char38_f6p_Char64_amp_Char64_amp_Char64_amp</ci>
          <ci>Keq_PFK3</ci>
         </mfrac>
        </mrow>
        <mo>)</mo>
       </mrow>
      </mrow>
     </math>
    </kineticLaw>
   </reaction>
   <reaction id='PFK4_Char36_8'
       name='PFK4_Char36_8'
       reversible='true'
       fast='false'>
    <listOfReactants>
     <speciesReference species='E_PFK_Char91_c_Char93__Char38_f6p_Char64_amp_Char64_amp_Char64_amp' />
     <speciesReference species='M_adp_c' />
    </listOfReactants>
    <listOfProducts>
     <speciesReference species='E_PFK_Char91_c_Char93__Char38_adp_Char38_f6p_Char64_amp_Char64_amp_Char64_amp' />
    </listOfProducts>
    <kineticLaw>
     <math xmlns='http://www.w3.org/1998/Math/MathML'>
      <mrow>
       <ci>c</ci>
       <mtext />
       <ci>k_PFK4_fwd</ci>
       <mtext />
       <mrow>
        <mo>(</mo>
        <mrow>
         <mrow>
          <ci>E_PFK_Char91_c_Char93__Char38_f6p_Char64_amp_Char64_amp_Char64_amp</ci>
          <mtext />
          <ci>M_adp_c</ci>
         </mrow>
         <mo>-</mo>
         <mfrac>
          <ci>E_PFK_Char91_c_Char93__Char38_adp_Char38_f6p_Char64_amp_Char64_amp_Char64_amp</ci>
          <ci>Keq_PFK4</ci>
         </mfrac>
        </mrow>
        <mo>)</mo>
       </mrow>
      </mrow>
     </math>
    </kineticLaw>
   </reaction>
   <reaction id='PFK5_Char36_8'
       name='PFK5_Char36_8'
       reversible='true'
       fast='false'>
    <listOfReactants>
     <speciesReference species='E_PFK_Char91_c_Char93__Char38_f6p_Char64_amp_Char64_amp_Char64_amp' />
     <speciesReference species='M_atp_c' />
    </listOfReactants>
    <listOfProducts>
     <speciesReference species='E_PFK_Char91_c_Char93__Char38_atp_Char38_f6p_Char64_amp_Char64_amp_Char64_amp' />
    </listOfProducts>
    <kineticLaw>
     <math xmlns='http://www.w3.org/1998/Math/MathML'>
      <mrow>
       <ci>c</ci>
       <mtext />
       <ci>k_PFK5_fwd</ci>
       <mtext />
       <mrow>
        <mo>(</mo>
        <mrow>
         <mrow>
          <ci>E_PFK_Char91_c_Char93__Char38_f6p_Char64_amp_Char64_amp_Char64_amp</ci>
          <mtext />
          <ci>M_atp_c</ci>
         </mrow>
         <mo>-</mo>
         <mfrac>
          <ci>E_PFK_Char91_c_Char93__Char38_atp_Char38_f6p_Char64_amp_Char64_amp_Char64_amp</ci>
          <ci>Keq_PFK5</ci>
         </mfrac>
        </mrow>
        <mo>)</mo>
       </mrow>
      </mrow>
     </math>
    </kineticLaw>
   </reaction>
   <reaction id='PFK6_Char36_8'
       name='PFK6_Char36_8'
       reversible='true'
       fast='false'>
    <listOfReactants>
     <speciesReference species='E_PFK_Char91_c_Char93__Char38_atp_Char64_amp_Char64_amp_Char64_amp' />
     <speciesReference species='M_f6p_c' />
    </listOfReactants>
    <listOfProducts>
     <speciesReference species='E_PFK_Char91_c_Char93__Char38_atp_Char38_f6p_Char64_amp_Char64_amp_Char64_amp' />
    </listOfProducts>
    <kineticLaw>
     <math xmlns='http://www.w3.org/1998/Math/MathML'>
      <mrow>
       <ci>c</ci>
       <mtext />
       <ci>k_PFK6_fwd</ci>
       <mtext />
       <mrow>
        <mo>(</mo>
        <mrow>
         <mrow>
          <ci>E_PFK_Char91_c_Char93__Char38_atp_Char64_amp_Char64_amp_Char64_amp</ci>
          <mtext />
          <ci>M_f6p_c</ci>
         </mrow>
         <mo>-</mo>
         <mfrac>
          <ci>E_PFK_Char91_c_Char93__Char38_atp_Char38_f6p_Char64_amp_Char64_amp_Char64_amp</ci>
          <ci>Keq_PFK6</ci>
         </mfrac>
        </mrow>
        <mo>)</mo>
       </mrow>
      </mrow>
     </math>
    </kineticLaw>
   </reaction>
   <reaction id='PFK7_Char36_8'
       name='PFK7_Char36_8'
       reversible='true'
       fast='false'>
    <listOfReactants>
     <speciesReference species='E_PFK_Char91_c_Char93__Char38_atp_Char38_f6p_Char64_amp_Char64_amp_Char64_amp' />
    </listOfReactants>
    <listOfProducts>
     <speciesReference species='E_PFK_Char91_c_Char93__Char64_amp_Char64_amp_Char64_amp' />
     <speciesReference species='M_adp_c' />
     <speciesReference species='M_fdp_c' />
    </listOfProducts>
    <kineticLaw>
     <math xmlns='http://www.w3.org/1998/Math/MathML'>
      <mrow>
       <ci>c</ci>
       <mtext />
       <ci>k_PFK7_fwd</ci>
       <mtext />
       <mrow>
        <mo>(</mo>
        <mrow>
         <ci>E_PFK_Char91_c_Char93__Char38_atp_Char38_f6p_Char64_amp_Char64_amp_Char64_amp</ci>
         <mo>-</mo>
         <mfrac>
          <mrow>
           <ci>E_PFK_Char91_c_Char93__Char64_amp_Char64_amp_Char64_amp</ci>
           <mtext />
           <ci>M_adp_c</ci>
           <mtext />
           <ci>M_fdp_c</ci>
          </mrow>
          <ci>Keq_PFK7</ci>
         </mfrac>
        </mrow>
        <mo>)</mo>
       </mrow>
      </mrow>
     </math>
    </kineticLaw>
   </reaction>
   <reaction id='PFK1_Char36_10'
       name='PFK1_Char36_10'
       reversible='true'
       fast='false'>
    <listOfReactants>
     <speciesReference species='E_PFK_Char91_c_Char93__Char64_amp_Char64_amp_Char64_amp_Char64_amp' />
     <speciesReference species='M_adp_c' />
    </listOfReactants>
    <listOfProducts>
     <speciesReference species='E_PFK_Char91_c_Char93__Char38_adp_Char64_amp_Char64_amp_Char64_amp_Char64_amp' />
    </listOfProducts>
    <kineticLaw>
     <math xmlns='http://www.w3.org/1998/Math/MathML'>
      <mrow>
       <ci>c</ci>
       <mtext />
       <ci>k_PFK1_fwd</ci>
       <mtext />
       <mrow>
        <mo>(</mo>
        <mrow>
         <mrow>
          <ci>E_PFK_Char91_c_Char93__Char64_amp_Char64_amp_Char64_amp_Char64_amp</ci>
          <mtext />
          <ci>M_adp_c</ci>
         </mrow>
         <mo>-</mo>
         <mfrac>
          <ci>E_PFK_Char91_c_Char93__Char38_adp_Char64_amp_Char64_amp_Char64_amp_Char64_amp</ci>
          <ci>Keq_PFK1</ci>
         </mfrac>
        </mrow>
        <mo>)</mo>
       </mrow>
      </mrow>
     </math>
    </kineticLaw>
   </reaction>
   <reaction id='PFK2_Char36_10'
       name='PFK2_Char36_10'
       reversible='true'
       fast='false'>
    <listOfReactants>
     <speciesReference species='E_PFK_Char91_c_Char93__Char64_amp_Char64_amp_Char64_amp_Char64_amp' />
     <speciesReference species='M_atp_c' />
    </listOfReactants>
    <listOfProducts>
     <speciesReference species='E_PFK_Char91_c_Char93__Char38_atp_Char64_amp_Char64_amp_Char64_amp_Char64_amp' />
    </listOfProducts>
    <kineticLaw>
     <math xmlns='http://www.w3.org/1998/Math/MathML'>
      <mrow>
       <ci>c</ci>
       <mtext />
       <ci>k_PFK2_fwd</ci>
       <mtext />
       <mrow>
        <mo>(</mo>
        <mrow>
         <mrow>
          <ci>E_PFK_Char91_c_Char93__Char64_amp_Char64_amp_Char64_amp_Char64_amp</ci>
          <mtext />
          <ci>M_atp_c</ci>
         </mrow>
         <mo>-</mo>
         <mfrac>
          <ci>E_PFK_Char91_c_Char93__Char38_atp_Char64_amp_Char64_amp_Char64_amp_Char64_amp</ci>
          <ci>Keq_PFK2</ci>
         </mfrac>
        </mrow>
        <mo>)</mo>
       </mrow>
      </mrow>
     </math>
    </kineticLaw>
   </reaction>
   <reaction id='PFK3_Char36_10'
       name='PFK3_Char36_10'
       reversible='true'
       fast='false'>
    <listOfReactants>
     <speciesReference species='E_PFK_Char91_c_Char93__Char64_amp_Char64_amp_Char64_amp_Char64_amp' />
     <speciesReference species='M_f6p_c' />
    </listOfReactants>
    <listOfProducts>
     <speciesReference species='E_PFK_Char91_c_Char93__Char38_f6p_Char64_amp_Char64_amp_Char64_amp_Char64_amp' />
    </listOfProducts>
    <kineticLaw>
     <math xmlns='http://www.w3.org/1998/Math/MathML'>
      <mrow>
       <ci>c</ci>
       <mtext />
       <ci>k_PFK3_fwd</ci>
       <mtext />
       <mrow>
        <mo>(</mo>
        <mrow>
         <mrow>
          <ci>E_PFK_Char91_c_Char93__Char64_amp_Char64_amp_Char64_amp_Char64_amp</ci>
          <mtext />
          <ci>M_f6p_c</ci>
         </mrow>
         <mo>-</mo>
         <mfrac>
          <ci>E_PFK_Char91_c_Char93__Char38_f6p_Char64_amp_Char64_amp_Char64_amp_Char64_amp</ci>
          <ci>Keq_PFK3</ci>
         </mfrac>
        </mrow>
        <mo>)</mo>
       </mrow>
      </mrow>
     </math>
    </kineticLaw>
   </reaction>
   <reaction id='PFK4_Char36_10'
       name='PFK4_Char36_10'
       reversible='true'
       fast='false'>
    <listOfReactants>
     <speciesReference species='E_PFK_Char91_c_Char93__Char38_f6p_Char64_amp_Char64_amp_Char64_amp_Char64_amp' />
     <speciesReference species='M_adp_c' />
    </listOfReactants>
    <listOfProducts>
     <speciesReference species='E_PFK_Char91_c_Char93__Char38_adp_Char38_f6p_Char64_amp_Char64_amp_Char64_amp_Char64_amp' />
    </listOfProducts>
    <kineticLaw>
     <math xmlns='http://www.w3.org/1998/Math/MathML'>
      <mrow>
       <ci>c</ci>
       <mtext />
       <ci>k_PFK4_fwd</ci>
       <mtext />
       <mrow>
        <mo>(</mo>
        <mrow>
         <mrow>
          <ci>E_PFK_Char91_c_Char93__Char38_f6p_Char64_amp_Char64_amp_Char64_amp_Char64_amp</ci>
          <mtext />
          <ci>M_adp_c</ci>
         </mrow>
         <mo>-</mo>
         <mfrac>
          <ci>E_PFK_Char91_c_Char93__Char38_adp_Char38_f6p_Char64_amp_Char64_amp_Char64_amp_Char64_amp</ci>
          <ci>Keq_PFK4</ci>
         </mfrac>
        </mrow>
        <mo>)</mo>
       </mrow>
      </mrow>
     </math>
    </kineticLaw>
   </reaction>
   <reaction id='PFK5_Char36_10'
       name='PFK5_Char36_10'
       reversible='true'
       fast='false'>
    <listOfReactants>
     <speciesReference species='E_PFK_Char91_c_Char93__Char38_f6p_Char64_amp_Char64_amp_Char64_amp_Char64_amp' />
     <speciesReference species='M_atp_c' />
    </listOfReactants>
    <listOfProducts>
     <speciesReference species='E_PFK_Char91_c_Char93__Char38_atp_Char38_f6p_Char64_amp_Char64_amp_Char64_amp_Char64_amp' />
    </listOfProducts>
    <kineticLaw>
     <math xmlns='http://www.w3.org/1998/Math/MathML'>
      <mrow>
       <ci>c</ci>
       <mtext />
       <ci>k_PFK5_fwd</ci>
       <mtext />
       <mrow>
        <mo>(</mo>
        <mrow>
         <mrow>
          <ci>E_PFK_Char91_c_Char93__Char38_f6p_Char64_amp_Char64_amp_Char64_amp_Char64_amp</ci>
          <mtext />
          <ci>M_atp_c</ci>
         </mrow>
         <mo>-</mo>
         <mfrac>
          <ci>E_PFK_Char91_c_Char93__Char38_atp_Char38_f6p_Char64_amp_Char64_amp_Char64_amp_Char64_amp</ci>
          <ci>Keq_PFK5</ci>
         </mfrac>
        </mrow>
        <mo>)</mo>
       </mrow>
      </mrow>
     </math>
    </kineticLaw>
   </reaction>
   <reaction id='PFK6_Char36_10'
       name='PFK6_Char36_10'
       reversible='true'
       fast='false'>
    <listOfReactants>
     <speciesReference species='E_PFK_Char91_c_Char93__Char38_atp_Char64_amp_Char64_amp_Char64_amp_Char64_amp' />
     <speciesReference species='M_f6p_c' />
    </listOfReactants>
    <listOfProducts>
     <speciesReference species='E_PFK_Char91_c_Char93__Char38_atp_Char38_f6p_Char64_amp_Char64_amp_Char64_amp_Char64_amp' />
    </listOfProducts>
    <kineticLaw>
     <math xmlns='http://www.w3.org/1998/Math/MathML'>
      <mrow>
       <ci>c</ci>
       <mtext />
       <ci>k_PFK6_fwd</ci>
       <mtext />
       <mrow>
        <mo>(</mo>
        <mrow>
         <mrow>
          <ci>E_PFK_Char91_c_Char93__Char38_atp_Char64_amp_Char64_amp_Char64_amp_Char64_amp</ci>
          <mtext />
          <ci>M_f6p_c</ci>
         </mrow>
         <mo>-</mo>
         <mfrac>
          <ci>E_PFK_Char91_c_Char93__Char38_atp_Char38_f6p_Char64_amp_Char64_amp_Char64_amp_Char64_amp</ci>
          <ci>Keq_PFK6</ci>
         </mfrac>
        </mrow>
        <mo>)</mo>
       </mrow>
      </mrow>
     </math>
    </kineticLaw>
   </reaction>
   <reaction id='PFK7_Char36_10'
       name='PFK7_Char36_10'
       reversible='true'
       fast='false'>
    <listOfReactants>
     <speciesReference species='E_PFK_Char91_c_Char93__Char38_atp_Char38_f6p_Char64_amp_Char64_amp_Char64_amp_Char64_amp' />
    </listOfReactants>
    <listOfProducts>
     <speciesReference species='E_PFK_Char91_c_Char93__Char64_amp_Char64_amp_Char64_amp_Char64_amp' />
     <speciesReference species='M_adp_c' />
     <speciesReference species='M_fdp_c' />
    </listOfProducts>
    <kineticLaw>
     <math xmlns='http://www.w3.org/1998/Math/MathML'>
      <mrow>
       <ci>c</ci>
       <mtext />
       <ci>k_PFK7_fwd</ci>
       <mtext />
       <mrow>
        <mo>(</mo>
        <mrow>
         <ci>E_PFK_Char91_c_Char93__Char38_atp_Char38_f6p_Char64_amp_Char64_amp_Char64_amp_Char64_amp</ci>
         <mo>-</mo>
         <mfrac>
          <mrow>
           <ci>E_PFK_Char91_c_Char93__Char64_amp_Char64_amp_Char64_amp_Char64_amp</ci>
           <mtext />
           <ci>M_adp_c</ci>
           <mtext />
           <ci>M_fdp_c</ci>
          </mrow>
          <ci>Keq_PFK7</ci>
         </mfrac>
        </mrow>
        <mo>)</mo>
       </mrow>
      </mrow>
     </math>
    </kineticLaw>
   </reaction>
   <reaction id='PFK_Activation_amp_Char36_11'
       name='PFK_Activation_amp_Char36_11'
       reversible='true'
       fast='false'>
    <listOfReactants>
     <speciesReference species='E_PFK_Char91_c_Char93_' />
     <speciesReference species='M_amp_c' />
    </listOfReactants>
    <listOfProducts>
     <speciesReference species='E_PFK_Char91_c_Char93__Char64_amp' />
    </listOfProducts>
    <kineticLaw>
     <math xmlns='http://www.w3.org/1998/Math/MathML'>
      <mrow>
       <ci>k_PFK_Activation_amp_fwd</ci>
       <mtext />
       <mrow>
        <mo>(</mo>
        <mrow>
         <mrow>
          <mn>4</mn>
          <mtext />
          <ci>E_PFK_Char91_c_Char93_</ci>
          <mtext />
          <ci>M_amp_c</ci>
         </mrow>
         <mo>-</mo>
         <mfrac>
          <ci>E_PFK_Char91_c_Char93__Char64_amp</ci>
          <ci>Keq_PFK_Activation_amp</ci>
         </mfrac>
        </mrow>
        <mo>)</mo>
       </mrow>
      </mrow>
     </math>
    </kineticLaw>
   </reaction>
   <reaction id='PFK_Activation_amp_Char36_12'
       name='PFK_Activation_amp_Char36_12'
       reversible='true'
       fast='false'>
    <listOfReactants>
     <speciesReference species='E_PFK_Char91_c_Char93__Char64_amp' />
     <speciesReference species='M_amp_c' />
    </listOfReactants>
    <listOfProducts>
     <speciesReference species='E_PFK_Char91_c_Char93__Char64_amp_Char64_amp' />
    </listOfProducts>
    <kineticLaw>
     <math xmlns='http://www.w3.org/1998/Math/MathML'>
      <mrow>
       <ci>k_PFK_Activation_amp_fwd</ci>
       <mtext />
       <mrow>
        <mo>(</mo>
        <mrow>
         <mrow>
          <mn>3</mn>
          <mtext />
          <ci>E_PFK_Char91_c_Char93__Char64_amp</ci>
          <mtext />
          <ci>M_amp_c</ci>
         </mrow>
         <mo>-</mo>
         <mfrac>
          <mrow>
           <mn>2</mn>
           <mtext />
           <ci>E_PFK_Char91_c_Char93__Char64_amp_Char64_amp</ci>
          </mrow>
          <ci>Keq_PFK_Activation_amp</ci>
         </mfrac>
        </mrow>
        <mo>)</mo>
       </mrow>
      </mrow>
     </math>
    </kineticLaw>
   </reaction>
   <reaction id='PFK_Activation_amp_Char36_13'
       name='PFK_Activation_amp_Char36_13'
       reversible='true'
       fast='false'>
    <listOfReactants>
     <speciesReference species='E_PFK_Char91_c_Char93__Char64_amp_Char64_amp' />
     <speciesReference species='M_amp_c' />
    </listOfReactants>
    <listOfProducts>
     <speciesReference species='E_PFK_Char91_c_Char93__Char64_amp_Char64_amp_Char64_amp' />
    </listOfProducts>
    <kineticLaw>
     <math xmlns='http://www.w3.org/1998/Math/MathML'>
      <mrow>
       <ci>k_PFK_Activation_amp_fwd</ci>
       <mtext />
       <mrow>
        <mo>(</mo>
        <mrow>
         <mrow>
          <mn>2</mn>
          <mtext />
          <ci>E_PFK_Char91_c_Char93__Char64_amp_Char64_amp</ci>
          <mtext />
          <ci>M_amp_c</ci>
         </mrow>
         <mo>-</mo>
         <mfrac>
          <mrow>
           <mn>3</mn>
           <mtext />
           <ci>E_PFK_Char91_c_Char93__Char64_amp_Char64_amp_Char64_amp</ci>
          </mrow>
          <ci>Keq_PFK_Activation_amp</ci>
         </mfrac>
        </mrow>
        <mo>)</mo>
       </mrow>
      </mrow>
     </math>
    </kineticLaw>
   </reaction>
   <reaction id='PFK_Activation_amp_Char36_14'
       name='PFK_Activation_amp_Char36_14'
       reversible='true'
       fast='false'>
    <listOfReactants>
     <speciesReference species='E_PFK_Char91_c_Char93__Char64_amp_Char64_amp_Char64_amp' />
     <speciesReference species='M_amp_c' />
    </listOfReactants>
    <listOfProducts>
     <speciesReference species='E_PFK_Char91_c_Char93__Char64_amp_Char64_amp_Char64_amp_Char64_amp' />
    </listOfProducts>
    <kineticLaw>
     <math xmlns='http://www.w3.org/1998/Math/MathML'>
      <mrow>
       <ci>k_PFK_Activation_amp_fwd</ci>
       <mtext />
       <mrow>
        <mo>(</mo>
        <mrow>
         <mrow>
          <ci>E_PFK_Char91_c_Char93__Char64_amp_Char64_amp_Char64_amp</ci>
          <mtext />
          <ci>M_amp_c</ci>
         </mrow>
         <mo>-</mo>
         <mfrac>
          <mrow>
           <mn>4</mn>
           <mtext />
           <ci>E_PFK_Char91_c_Char93__Char64_amp_Char64_amp_Char64_amp_Char64_amp</ci>
          </mrow>
          <ci>Keq_PFK_Activation_amp</ci>
         </mfrac>
        </mrow>
        <mo>)</mo>
       </mrow>
      </mrow>
     </math>
    </kineticLaw>
   </reaction>
   <reaction id='PFK_Inhibition_atp_Char36_15'
       name='PFK_Inhibition_atp_Char36_15'
       reversible='true'
       fast='false'>
    <listOfReactants>
     <speciesReference species='E_PFK_T_Char91_c_Char93_' />
     <speciesReference species='M_atp_c' />
    </listOfReactants>
    <listOfProducts>
     <speciesReference species='E_PFK_T_Char91_c_Char93__Char35_atp' />
    </listOfProducts>
    <kineticLaw>
     <math xmlns='http://www.w3.org/1998/Math/MathML'>
      <mrow>
       <ci>k_PFK_Inhibition_atp_fwd</ci>
       <mtext />
       <mrow>
        <mo>(</mo>
        <mrow>
         <mrow>
          <mn>4</mn>
          <mtext />
          <ci>E_PFK_T_Char91_c_Char93_</ci>
          <mtext />
          <ci>M_atp_c</ci>
         </mrow>
         <mo>-</mo>
         <mfrac>
          <ci>E_PFK_T_Char91_c_Char93__Char35_atp</ci>
          <ci>Keq_PFK_Inhibition_atp</ci>
         </mfrac>
        </mrow>
        <mo>)</mo>
       </mrow>
      </mrow>
     </math>
    </kineticLaw>
   </reaction>
   <reaction id='PFK_Inhibition_atp_Char36_16'
       name='PFK_Inhibition_atp_Char36_16'
       reversible='true'
       fast='false'>
    <listOfReactants>
     <speciesReference species='E_PFK_T_Char91_c_Char93__Char35_atp' />
     <speciesReference species='M_atp_c' />
    </listOfReactants>
    <listOfProducts>
     <speciesReference species='E_PFK_T_Char91_c_Char93__Char35_atp_Char35_atp' />
    </listOfProducts>
    <kineticLaw>
     <math xmlns='http://www.w3.org/1998/Math/MathML'>
      <mrow>
       <ci>k_PFK_Inhibition_atp_fwd</ci>
       <mtext />
       <mrow>
        <mo>(</mo>
        <mrow>
         <mrow>
          <mn>3</mn>
          <mtext />
          <ci>E_PFK_T_Char91_c_Char93__Char35_atp</ci>
          <mtext />
          <ci>M_atp_c</ci>
         </mrow>
         <mo>-</mo>
         <mfrac>
          <mrow>
           <mn>2</mn>
           <mtext />
           <ci>E_PFK_T_Char91_c_Char93__Char35_atp_Char35_atp</ci>
          </mrow>
          <ci>Keq_PFK_Inhibition_atp</ci>
         </mfrac>
        </mrow>
        <mo>)</mo>
       </mrow>
      </mrow>
     </math>
    </kineticLaw>
   </reaction>
   <reaction id='PFK_Inhibition_atp_Char36_17'
       name='PFK_Inhibition_atp_Char36_17'
       reversible='true'
       fast='false'>
    <listOfReactants>
     <speciesReference species='E_PFK_T_Char91_c_Char93__Char35_atp_Char35_atp' />
     <speciesReference species='M_atp_c' />
    </listOfReactants>
    <listOfProducts>
     <speciesReference species='E_PFK_T_Char91_c_Char93__Char35_atp_Char35_atp_Char35_atp' />
    </listOfProducts>
    <kineticLaw>
     <math xmlns='http://www.w3.org/1998/Math/MathML'>
      <mrow>
       <ci>k_PFK_Inhibition_atp_fwd</ci>
       <mtext />
       <mrow>
        <mo>(</mo>
        <mrow>
         <mrow>
          <mn>2</mn>
          <mtext />
          <ci>E_PFK_T_Char91_c_Char93__Char35_atp_Char35_atp</ci>
          <mtext />
          <ci>M_atp_c</ci>
         </mrow>
         <mo>-</mo>
         <mfrac>
          <mrow>
           <mn>3</mn>
           <mtext />
           <ci>E_PFK_T_Char91_c_Char93__Char35_atp_Char35_atp_Char35_atp</ci>
          </mrow>
          <ci>Keq_PFK_Inhibition_atp</ci>
         </mfrac>
        </mrow>
        <mo>)</mo>
       </mrow>
      </mrow>
     </math>
    </kineticLaw>
   </reaction>
   <reaction id='PFK_Inhibition_atp_Char36_18'
       name='PFK_Inhibition_atp_Char36_18'
       reversible='true'
       fast='false'>
    <listOfReactants>
     <speciesReference species='E_PFK_T_Char91_c_Char93__Char35_atp_Char35_atp_Char35_atp' />
     <speciesReference species='M_atp_c' />
    </listOfReactants>
    <listOfProducts>
     <speciesReference species='E_PFK_T_Char91_c_Char93__Char35_atp_Char35_atp_Char35_atp_Char35_atp' />
    </listOfProducts>
    <kineticLaw>
     <math xmlns='http://www.w3.org/1998/Math/MathML'>
      <mrow>
       <ci>k_PFK_Inhibition_atp_fwd</ci>
       <mtext />
       <mrow>
        <mo>(</mo>
        <mrow>
         <mrow>
          <ci>E_PFK_T_Char91_c_Char93__Char35_atp_Char35_atp_Char35_atp</ci>
          <mtext />
          <ci>M_atp_c</ci>
         </mrow>
         <mo>-</mo>
         <mfrac>
          <mrow>
           <mn>4</mn>
           <mtext />
           <ci>E_PFK_T_Char91_c_Char93__Char35_atp_Char35_atp_Char35_atp_Char35_atp</ci>
          </mrow>
          <ci>Keq_PFK_Inhibition_atp</ci>
         </mfrac>
        </mrow>
        <mo>)</mo>
       </mrow>
      </mrow>
     </math>
    </kineticLaw>
   </reaction>
   <reaction id='PFK_TransitionStep'
       name='PFK_TransitionStep'
       reversible='true'
       fast='false'>
    <listOfReactants>
     <speciesReference species='E_PFK_Char91_c_Char93_' />
    </listOfReactants>
    <listOfProducts>
     <speciesReference species='E_PFK_T_Char91_c_Char93_' />
    </listOfProducts>
    <kineticLaw>
     <math xmlns='http://www.w3.org/1998/Math/MathML'>
      <mrow>
       <ci>c</ci>
       <mtext />
       <ci>k_PFK_TransitionStep_fwd</ci>
       <mtext />
       <mrow>
        <mo>(</mo>
        <mrow>
         <ci>E_PFK_Char91_c_Char93_</ci>
         <mo>-</mo>
         <mfrac>
          <ci>E_PFK_T_Char91_c_Char93_</ci>
          <ci>Keq_PFK_TransitionStep</ci>
         </mfrac>
        </mrow>
        <mo>)</mo>
       </mrow>
      </mrow>
     </math>
     <listOfParameters>
      <parameter id='Keq_PFK_TransitionStep'
          value='0.0011' />
      <parameter id='k_PFK_TransitionStep_fwd'
          value='100000000' />
     </listOfParameters>
    </kineticLaw>
   </reaction>
  </listOfReactions>
 </model>
</sbml>
