# Supplementary material for: Topological and kinetic determinants of the modal matrices of dynamic models of metabolism
Source: PLoS One. 2017 Dec 21;12(12):e0189880. doi: 10.1371/journal.pone.0189880 (PMC5739448; doi:10.1371/journal.pone.0189880)
Supplement: S1 Model Files — (GZ) [file pone.0189880.s002.tar.gz › S1 model files/model information.txt]

massmodel: whole-cell red blood cell kinetic model (Bordbar et al, PMID: 27136057)
GND: Phosphogluconate dehydrogenase
LDH: Lactate dehydrogenase
G6PDH: Glucose-6-phosphate dehydrogenase 
GAPDH: Glyceraldehyde 3-phosphate dehydrogenase
HEX1: Hexokinase
PK: Pyruvate kinase
PFK: Phosphofructokinase
PGK: Phosphoglycerate kinase
ADK: Adenylate kinase
PGI: Glucose-6-phosphate isomerase
modelw10enzyme_modules: massmodel + 10 enzyme modules listed above
