# Supplementary material for: Topological and kinetic determinants of the modal matrices of dynamic models of metabolism
Source: PLoS One. 2017 Dec 21;12(12):e0189880. doi: 10.1371/journal.pone.0189880 (PMC5739448; doi:10.1371/journal.pone.0189880)
Supplement: S1 Model Files — (GZ) [file pone.0189880.s002.tar.gz › S1 model files/GAPDH.xml]

<?xml version='1.0' encoding='UTF-8'?>
<!-- Generated 18-Nov-2017 14:57:55 (TimeZone) -->
<!-- Generated by MathSBML 2.7.5 [2-May-2008] -->
<!-- Generated using Mathematica Version 10.2.0 for Mac OS X x86 (64-bit) (July 29, 2015) -->
<sbml xmlns='http://www.sbml.org/sbml/level2/version3'
    level='2'
    version='3'>
 <model id='MASSmodel_37'
     name='MASSmodel_37'
     metaid='_MASSmodel_37'>
  <notes>
   <body xmlns='http://www.w3.org/1999/xhtml'>
    <p style='font-size:x-small;'>This is a Systems Biology Markup Language (SBML) file, generated by MathSBML 2.7.5 [2-May-2008] 18-Nov-2017 14:57:53 (TimeZone). SBML is a form of XML, and most XML files will not display properly in an internet browser. To view the contents of an XML file use the &quot;Page Source&quot; or equivalent button on you browser.</p>
   </body>
  </notes>
  <listOfCompartments>
   <compartment id='c'
       name='c'
       spatialDimensions='3'
       units='volume' />
  </listOfCompartments>
  <listOfSpecies>
   <species id='E_GAPDH_Char91_c_Char93_'
       name='E_GAPDH_Char91_c_Char93_'
       compartment='c'
       boundaryCondition='false'
       constant='false'
       initialConcentration='0.000934477697297114'
       substanceUnits='substance'
       hasOnlySubstanceUnits='false' />
   <species id='E_GAPDH_Char91_c_Char93__Char38_nad'
       name='E_GAPDH_Char91_c_Char93__Char38_nad'
       compartment='c'
       boundaryCondition='false'
       constant='false'
       initialConcentration='0.00007408629663188435'
       substanceUnits='substance'
       hasOnlySubstanceUnits='false' />
   <species id='E_GAPDH_Char91_c_Char93__Char38_nadh'
       name='E_GAPDH_Char91_c_Char93__Char38_nadh'
       compartment='c'
       boundaryCondition='false'
       constant='false'
       initialConcentration='0.0020569040144186286'
       substanceUnits='substance'
       hasOnlySubstanceUnits='false' />
   <species id='E_GAPDH_Char91_c_Char93__Char38_nad_Char38_g3p'
       name='E_GAPDH_Char91_c_Char93__Char38_nad_Char38_g3p'
       compartment='c'
       boundaryCondition='false'
       constant='false'
       initialConcentration='1.876719420398158e-6'
       substanceUnits='substance'
       hasOnlySubstanceUnits='false' />
   <species id='E_GAPDH_Char91_c_Char93__Char38_nadh_Char38_13dpg'
       name='E_GAPDH_Char91_c_Char93__Char38_nadh_Char38_13dpg'
       compartment='c'
       boundaryCondition='false'
       constant='false'
       initialConcentration='0.0009083470780079122'
       substanceUnits='substance'
       hasOnlySubstanceUnits='false' />
   <species id='E_GAPDH_Char91_c_Char93__Char38_nad_Char38_g3p_Char38_pi'
       name='E_GAPDH_Char91_c_Char93__Char38_nad_Char38_g3p_Char38_pi'
       compartment='c'
       boundaryCondition='false'
       constant='false'
       initialConcentration='0.000057950184766937135'
       substanceUnits='substance'
       hasOnlySubstanceUnits='false' />
   <species id='E_GAPDH_T_Char91_c_Char93_'
       name='E_GAPDH_T_Char91_c_Char93_'
       compartment='c'
       boundaryCondition='false'
       constant='false'
       initialConcentration='5.678897941771645e-6'
       substanceUnits='substance'
       hasOnlySubstanceUnits='false' />
   <species id='E_GAPDH_T_Char91_c_Char93__Char35_3pg'
       name='E_GAPDH_T_Char91_c_Char93__Char35_3pg'
       compartment='c'
       boundaryCondition='false'
       constant='false'
       initialConcentration='0.00008936430285538337'
       substanceUnits='substance'
       hasOnlySubstanceUnits='false' />
   <species id='E_GAPDH_T_Char91_c_Char93__Char35_g3p'
       name='E_GAPDH_T_Char91_c_Char93__Char35_g3p'
       compartment='c'
       boundaryCondition='false'
       constant='false'
       initialConcentration='6.450214694244907e-6'
       substanceUnits='substance'
       hasOnlySubstanceUnits='false' />
   <species id='E_GAPDH_T_Char91_c_Char93__Char35_3pg_Char35_3pg'
       name='E_GAPDH_T_Char91_c_Char93__Char35_3pg_Char35_3pg'
       compartment='c'
       boundaryCondition='false'
       constant='false'
       initialConcentration='0.0005273456249816823'
       substanceUnits='substance'
       hasOnlySubstanceUnits='false' />
   <species id='E_GAPDH_T_Char91_c_Char93__Char35_3pg_Char35_g3p'
       name='E_GAPDH_T_Char91_c_Char93__Char35_3pg_Char35_g3p'
       compartment='c'
       boundaryCondition='false'
       constant='false'
       initialConcentration='0.000038063213056192966'
       substanceUnits='substance'
       hasOnlySubstanceUnits='false' />
   <species id='E_GAPDH_T_Char91_c_Char93__Char35_g3p_Char35_g3p'
       name='E_GAPDH_T_Char91_c_Char93__Char35_g3p_Char35_g3p'
       compartment='c'
       boundaryCondition='false'
       constant='false'
       initialConcentration='2.7473598329586284e-6'
       substanceUnits='substance'
       hasOnlySubstanceUnits='false' />
   <species id='E_GAPDH_T_Char91_c_Char93__Char35_3pg_Char35_3pg_Char35_3pg'
       name='E_GAPDH_T_Char91_c_Char93__Char35_3pg_Char35_3pg_Char35_3pg'
       compartment='c'
       boundaryCondition='false'
       constant='false'
       initialConcentration='0.0013830698204571788'
       substanceUnits='substance'
       hasOnlySubstanceUnits='false' />
   <species id='E_GAPDH_T_Char91_c_Char93__Char35_3pg_Char35_3pg_Char35_g3p'
       name='E_GAPDH_T_Char91_c_Char93__Char35_3pg_Char35_3pg_Char35_g3p'
       compartment='c'
       boundaryCondition='false'
       constant='false'
       initialConcentration='0.00009982842134981353'
       substanceUnits='substance'
       hasOnlySubstanceUnits='false' />
   <species id='E_GAPDH_T_Char91_c_Char93__Char35_3pg_Char35_g3p_Char35_g3p'
       name='E_GAPDH_T_Char91_c_Char93__Char35_3pg_Char35_g3p_Char35_g3p'
       compartment='c'
       boundaryCondition='false'
       constant='false'
       initialConcentration='7.205502977356344e-6'
       substanceUnits='substance'
       hasOnlySubstanceUnits='false' />
   <species id='E_GAPDH_T_Char91_c_Char93__Char35_g3p_Char35_g3p_Char35_g3p'
       name='E_GAPDH_T_Char91_c_Char93__Char35_g3p_Char35_g3p_Char35_g3p'
       compartment='c'
       boundaryCondition='false'
       constant='false'
       initialConcentration='5.200850865382149e-7'
       substanceUnits='substance'
       hasOnlySubstanceUnits='false' />
   <species id='E_GAPDH_T_Char91_c_Char93__Char35_3pg_Char35_3pg_Char35_3pg_Char35_3pg'
       name='E_GAPDH_T_Char91_c_Char93__Char35_3pg_Char35_3pg_Char35_3pg_Char35_3pg'
       compartment='c'
       boundaryCondition='false'
       constant='false'
       initialConcentration='0.0013602668991938855'
       substanceUnits='substance'
       hasOnlySubstanceUnits='false' />
   <species id='E_GAPDH_T_Char91_c_Char93__Char35_3pg_Char35_3pg_Char35_3pg_Char35_g3p'
       name='E_GAPDH_T_Char91_c_Char93__Char35_3pg_Char35_3pg_Char35_3pg_Char35_g3p'
       compartment='c'
       boundaryCondition='false'
       constant='false'
       initialConcentration='0.00009818253218484992'
       substanceUnits='substance'
       hasOnlySubstanceUnits='false' />
   <species id='E_GAPDH_T_Char91_c_Char93__Char35_3pg_Char35_3pg_Char35_g3p_Char35_g3p'
       name='E_GAPDH_T_Char91_c_Char93__Char35_3pg_Char35_3pg_Char35_g3p_Char35_g3p'
       compartment='c'
       boundaryCondition='false'
       constant='false'
       initialConcentration='7.086704551835954e-6'
       substanceUnits='substance'
       hasOnlySubstanceUnits='false' />
   <species id='E_GAPDH_T_Char91_c_Char93__Char35_3pg_Char35_g3p_Char35_g3p_Char35_g3p'
       name='E_GAPDH_T_Char91_c_Char93__Char35_3pg_Char35_g3p_Char35_g3p_Char35_g3p'
       compartment='c'
       boundaryCondition='false'
       constant='false'
       initialConcentration='5.115103500331384e-7'
       substanceUnits='substance'
       hasOnlySubstanceUnits='false' />
   <species id='E_GAPDH_T_Char91_c_Char93__Char35_g3p_Char35_g3p_Char35_g3p_Char35_g3p'
       name='E_GAPDH_T_Char91_c_Char93__Char35_g3p_Char35_g3p_Char35_g3p_Char35_g3p'
       compartment='c'
       boundaryCondition='false'
       constant='false'
       initialConcentration='3.6920240751851265e-8'
       substanceUnits='substance'
       hasOnlySubstanceUnits='false' />
   <species id='M_13dpg_c'
       name='M_13dpg_c'
       compartment='c'
       boundaryCondition='false'
       constant='false'
       substanceUnits='substance'
       hasOnlySubstanceUnits='false' />
   <species id='M_3pg_c'
       name='M_3pg_c'
       compartment='c'
       boundaryCondition='false'
       constant='false'
       substanceUnits='substance'
       hasOnlySubstanceUnits='false' />
   <species id='M_g3p_c'
       name='M_g3p_c'
       compartment='c'
       boundaryCondition='false'
       constant='false'
       substanceUnits='substance'
       hasOnlySubstanceUnits='false' />
   <species id='M_nad_c'
       name='M_nad_c'
       compartment='c'
       boundaryCondition='false'
       constant='false'
       substanceUnits='substance'
       hasOnlySubstanceUnits='false' />
   <species id='M_nadh_c'
       name='M_nadh_c'
       compartment='c'
       boundaryCondition='false'
       constant='false'
       substanceUnits='substance'
       hasOnlySubstanceUnits='false' />
   <species id='M_pi_c'
       name='M_pi_c'
       compartment='c'
       boundaryCondition='false'
       constant='false'
       substanceUnits='substance'
       hasOnlySubstanceUnits='false' />
  </listOfSpecies>
  <listOfReactions>
   <reaction id='GAPDH1'
       name='GAPDH1'
       reversible='true'
       fast='false'>
    <listOfReactants>
     <speciesReference species='E_GAPDH_Char91_c_Char93_' />
     <speciesReference species='M_nad_c' />
    </listOfReactants>
    <listOfProducts>
     <speciesReference species='E_GAPDH_Char91_c_Char93__Char38_nad' />
    </listOfProducts>
    <kineticLaw>
     <math xmlns='http://www.w3.org/1998/Math/MathML'>
      <mrow>
       <ci>c</ci>
       <mtext />
       <ci>k_GAPDH1_fwd</ci>
       <mtext />
       <mrow>
        <mo>(</mo>
        <mrow>
         <mrow>
          <ci>E_GAPDH_Char91_c_Char93_</ci>
          <mtext />
          <ci>M_nad_c</ci>
         </mrow>
         <mo>-</mo>
         <mfrac>
          <ci>E_GAPDH_Char91_c_Char93__Char38_nad</ci>
          <ci>Keq_GAPDH1</ci>
         </mfrac>
        </mrow>
        <mo>)</mo>
       </mrow>
      </mrow>
     </math>
     <listOfParameters>
      <parameter id='Keq_GAPDH1'
          value='22.22222222222222' />
      <parameter id='k_GAPDH1_fwd'
          value='66525.81197478127' />
     </listOfParameters>
    </kineticLaw>
   </reaction>
   <reaction id='GAPDH2'
       name='GAPDH2'
       reversible='true'
       fast='false'>
    <listOfReactants>
     <speciesReference species='E_GAPDH_Char91_c_Char93__Char38_nadh' />
    </listOfReactants>
    <listOfProducts>
     <speciesReference species='E_GAPDH_Char91_c_Char93_' />
     <speciesReference species='M_nadh_c' />
    </listOfProducts>
    <kineticLaw>
     <math xmlns='http://www.w3.org/1998/Math/MathML'>
      <mrow>
       <ci>c</ci>
       <mtext />
       <ci>k_GAPDH2_fwd</ci>
       <mtext />
       <mrow>
        <mo>(</mo>
        <mrow>
         <ci>E_GAPDH_Char91_c_Char93__Char38_nadh</ci>
         <mo>-</mo>
         <mfrac>
          <mrow>
           <ci>E_GAPDH_Char91_c_Char93_</ci>
           <mtext />
           <ci>M_nadh_c</ci>
          </mrow>
          <ci>Keq_GAPDH2</ci>
         </mfrac>
        </mrow>
        <mo>)</mo>
       </mrow>
      </mrow>
     </math>
     <listOfParameters>
      <parameter id='Keq_GAPDH2'
          value='0.013' />
      <parameter id='k_GAPDH2_fwd'
          value='5.000039700242721e7' />
     </listOfParameters>
    </kineticLaw>
   </reaction>
   <reaction id='GAPDH3'
       name='GAPDH3'
       reversible='true'
       fast='false'>
    <listOfReactants>
     <speciesReference species='E_GAPDH_Char91_c_Char93__Char38_nad' />
     <speciesReference species='M_g3p_c' />
    </listOfReactants>
    <listOfProducts>
     <speciesReference species='E_GAPDH_Char91_c_Char93__Char38_nad_Char38_g3p' />
    </listOfProducts>
    <kineticLaw>
     <math xmlns='http://www.w3.org/1998/Math/MathML'>
      <mrow>
       <ci>c</ci>
       <mtext />
       <ci>k_GAPDH3_fwd</ci>
       <mtext />
       <mrow>
        <mo>(</mo>
        <mrow>
         <mrow>
          <ci>E_GAPDH_Char91_c_Char93__Char38_nad</ci>
          <mtext />
          <ci>M_g3p_c</ci>
         </mrow>
         <mo>-</mo>
         <mfrac>
          <ci>E_GAPDH_Char91_c_Char93__Char38_nad_Char38_g3p</ci>
          <ci>Keq_GAPDH3</ci>
         </mfrac>
        </mrow>
        <mo>)</mo>
       </mrow>
      </mrow>
     </math>
     <listOfParameters>
      <parameter id='Keq_GAPDH3'
          value='3.2258064516129035' />
      <parameter id='k_GAPDH3_fwd'
          value='5.019507051904875e7' />
     </listOfParameters>
    </kineticLaw>
   </reaction>
   <reaction id='GAPDH4'
       name='GAPDH4'
       reversible='true'
       fast='false'>
    <listOfReactants>
     <speciesReference species='E_GAPDH_Char91_c_Char93__Char38_nadh_Char38_13dpg' />
    </listOfReactants>
    <listOfProducts>
     <speciesReference species='E_GAPDH_Char91_c_Char93__Char38_nadh' />
     <speciesReference species='M_13dpg_c' />
    </listOfProducts>
    <kineticLaw>
     <math xmlns='http://www.w3.org/1998/Math/MathML'>
      <mrow>
       <ci>c</ci>
       <mtext />
       <ci>k_GAPDH4_fwd</ci>
       <mtext />
       <mrow>
        <mo>(</mo>
        <mrow>
         <ci>E_GAPDH_Char91_c_Char93__Char38_nadh_Char38_13dpg</ci>
         <mo>-</mo>
         <mfrac>
          <mrow>
           <ci>E_GAPDH_Char91_c_Char93__Char38_nadh</ci>
           <mtext />
           <ci>M_13dpg_c</ci>
          </mrow>
          <ci>Keq_GAPDH4</ci>
         </mfrac>
        </mrow>
        <mo>)</mo>
       </mrow>
      </mrow>
     </math>
     <listOfParameters>
      <parameter id='Keq_GAPDH4'
          value='0.0008' />
      <parameter id='k_GAPDH4_fwd'
          value='5.0000371914149076e7' />
     </listOfParameters>
    </kineticLaw>
   </reaction>
   <reaction id='GAPDH5'
       name='GAPDH5'
       reversible='true'
       fast='false'>
    <listOfReactants>
     <speciesReference species='E_GAPDH_Char91_c_Char93__Char38_nad_Char38_g3p' />
     <speciesReference species='M_pi_c' />
    </listOfReactants>
    <listOfProducts>
     <speciesReference species='E_GAPDH_Char91_c_Char93__Char38_nad_Char38_g3p_Char38_pi' />
    </listOfProducts>
    <kineticLaw>
     <math xmlns='http://www.w3.org/1998/Math/MathML'>
      <mrow>
       <ci>c</ci>
       <mtext />
       <ci>k_GAPDH5_fwd</ci>
       <mtext />
       <mrow>
        <mo>(</mo>
        <mrow>
         <mrow>
          <ci>E_GAPDH_Char91_c_Char93__Char38_nad_Char38_g3p</ci>
          <mtext />
          <ci>M_pi_c</ci>
         </mrow>
         <mo>-</mo>
         <mfrac>
          <ci>E_GAPDH_Char91_c_Char93__Char38_nad_Char38_g3p_Char38_pi</ci>
          <ci>Keq_GAPDH5</ci>
         </mfrac>
        </mrow>
        <mo>)</mo>
       </mrow>
      </mrow>
     </math>
     <listOfParameters>
      <parameter id='Keq_GAPDH5'
          value='12.820512820512821' />
      <parameter id='k_GAPDH5_fwd'
          value='5.0024888138515174e7' />
     </listOfParameters>
    </kineticLaw>
   </reaction>
   <reaction id='GAPDH6'
       name='GAPDH6'
       reversible='true'
       fast='false'>
    <listOfReactants>
     <speciesReference species='E_GAPDH_Char91_c_Char93__Char38_nad_Char38_g3p_Char38_pi' />
    </listOfReactants>
    <listOfProducts>
     <speciesReference species='E_GAPDH_Char91_c_Char93__Char38_nadh_Char38_13dpg' />
    </listOfProducts>
    <kineticLaw>
     <math xmlns='http://www.w3.org/1998/Math/MathML'>
      <mrow>
       <ci>c</ci>
       <mtext />
       <ci>k_GAPDH6_fwd</ci>
       <mtext />
       <mrow>
        <mo>(</mo>
        <mrow>
         <ci>E_GAPDH_Char91_c_Char93__Char38_nad_Char38_g3p_Char38_pi</ci>
         <mo>-</mo>
         <mfrac>
          <ci>E_GAPDH_Char91_c_Char93__Char38_nadh_Char38_13dpg</ci>
          <ci>Keq_GAPDH6</ci>
         </mfrac>
        </mrow>
        <mo>)</mo>
       </mrow>
      </mrow>
     </math>
     <listOfParameters>
      <parameter id='Keq_GAPDH6'
          value='15.693749999999998' />
      <parameter id='k_GAPDH6_fwd'
          value='5.000216422789834e7' />
     </listOfParameters>
    </kineticLaw>
   </reaction>
   <reaction id='GAPDH_Inhibition_3pg_Char36_15'
       name='GAPDH_Inhibition_3pg_Char36_15'
       reversible='true'
       fast='false'>
    <listOfReactants>
     <speciesReference species='E_GAPDH_T_Char91_c_Char93_' />
     <speciesReference species='M_3pg_c' />
    </listOfReactants>
    <listOfProducts>
     <speciesReference species='E_GAPDH_T_Char91_c_Char93__Char35_3pg' />
    </listOfProducts>
    <kineticLaw>
     <math xmlns='http://www.w3.org/1998/Math/MathML'>
      <mrow>
       <ci>k_GAPDH_Inhibition_3pg_fwd</ci>
       <mtext />
       <mrow>
        <mo>(</mo>
        <mrow>
         <mrow>
          <mn>4</mn>
          <mtext />
          <ci>E_GAPDH_T_Char91_c_Char93_</ci>
          <mtext />
          <ci>M_3pg_c</ci>
         </mrow>
         <mo>-</mo>
         <mfrac>
          <ci>E_GAPDH_T_Char91_c_Char93__Char35_3pg</ci>
          <ci>Keq_GAPDH_Inhibition_3pg</ci>
         </mfrac>
        </mrow>
        <mo>)</mo>
       </mrow>
      </mrow>
     </math>
    </kineticLaw>
   </reaction>
   <reaction id='GAPDH_Inhibition_g3p_Char36_16'
       name='GAPDH_Inhibition_g3p_Char36_16'
       reversible='true'
       fast='false'>
    <listOfReactants>
     <speciesReference species='E_GAPDH_T_Char91_c_Char93_' />
     <speciesReference species='M_g3p_c' />
    </listOfReactants>
    <listOfProducts>
     <speciesReference species='E_GAPDH_T_Char91_c_Char93__Char35_g3p' />
    </listOfProducts>
    <kineticLaw>
     <math xmlns='http://www.w3.org/1998/Math/MathML'>
      <mrow>
       <ci>k_GAPDH_Inhibition_g3p_fwd</ci>
       <mtext />
       <mrow>
        <mo>(</mo>
        <mrow>
         <mrow>
          <mn>4</mn>
          <mtext />
          <ci>E_GAPDH_T_Char91_c_Char93_</ci>
          <mtext />
          <ci>M_g3p_c</ci>
         </mrow>
         <mo>-</mo>
         <mfrac>
          <ci>E_GAPDH_T_Char91_c_Char93__Char35_g3p</ci>
          <ci>Keq_GAPDH_Inhibition_g3p</ci>
         </mfrac>
        </mrow>
        <mo>)</mo>
       </mrow>
      </mrow>
     </math>
    </kineticLaw>
   </reaction>
   <reaction id='GAPDH_Inhibition_3pg_Char36_17'
       name='GAPDH_Inhibition_3pg_Char36_17'
       reversible='true'
       fast='false'>
    <listOfReactants>
     <speciesReference species='E_GAPDH_T_Char91_c_Char93__Char35_3pg' />
     <speciesReference species='M_3pg_c' />
    </listOfReactants>
    <listOfProducts>
     <speciesReference species='E_GAPDH_T_Char91_c_Char93__Char35_3pg_Char35_3pg' />
    </listOfProducts>
    <kineticLaw>
     <math xmlns='http://www.w3.org/1998/Math/MathML'>
      <mrow>
       <ci>k_GAPDH_Inhibition_3pg_fwd</ci>
       <mtext />
       <mrow>
        <mo>(</mo>
        <mrow>
         <mrow>
          <mn>3</mn>
          <mtext />
          <ci>E_GAPDH_T_Char91_c_Char93__Char35_3pg</ci>
          <mtext />
          <ci>M_3pg_c</ci>
         </mrow>
         <mo>-</mo>
         <mfrac>
          <mrow>
           <mn>2</mn>
           <mtext />
           <ci>E_GAPDH_T_Char91_c_Char93__Char35_3pg_Char35_3pg</ci>
          </mrow>
          <ci>Keq_GAPDH_Inhibition_3pg</ci>
         </mfrac>
        </mrow>
        <mo>)</mo>
       </mrow>
      </mrow>
     </math>
    </kineticLaw>
   </reaction>
   <reaction id='GAPDH_Inhibition_g3p_Char36_18'
       name='GAPDH_Inhibition_g3p_Char36_18'
       reversible='true'
       fast='false'>
    <listOfReactants>
     <speciesReference species='E_GAPDH_T_Char91_c_Char93__Char35_3pg' />
     <speciesReference species='M_g3p_c' />
    </listOfReactants>
    <listOfProducts>
     <speciesReference species='E_GAPDH_T_Char91_c_Char93__Char35_3pg_Char35_g3p' />
    </listOfProducts>
    <kineticLaw>
     <math xmlns='http://www.w3.org/1998/Math/MathML'>
      <mrow>
       <ci>k_GAPDH_Inhibition_g3p_fwd</ci>
       <mtext />
       <mrow>
        <mo>(</mo>
        <mrow>
         <mrow>
          <mn>3</mn>
          <mtext />
          <ci>E_GAPDH_T_Char91_c_Char93__Char35_3pg</ci>
          <mtext />
          <ci>M_g3p_c</ci>
         </mrow>
         <mo>-</mo>
         <mfrac>
          <mrow>
           <mn>2</mn>
           <mtext />
           <ci>E_GAPDH_T_Char91_c_Char93__Char35_3pg_Char35_g3p</ci>
          </mrow>
          <ci>Keq_GAPDH_Inhibition_g3p</ci>
         </mfrac>
        </mrow>
        <mo>)</mo>
       </mrow>
      </mrow>
     </math>
    </kineticLaw>
   </reaction>
   <reaction id='GAPDH_Inhibition_3pg_Char36_20'
       name='GAPDH_Inhibition_3pg_Char36_20'
       reversible='true'
       fast='false'>
    <listOfReactants>
     <speciesReference species='E_GAPDH_T_Char91_c_Char93__Char35_g3p' />
     <speciesReference species='M_3pg_c' />
    </listOfReactants>
    <listOfProducts>
     <speciesReference species='E_GAPDH_T_Char91_c_Char93__Char35_3pg_Char35_g3p' />
    </listOfProducts>
    <kineticLaw>
     <math xmlns='http://www.w3.org/1998/Math/MathML'>
      <mrow>
       <ci>k_GAPDH_Inhibition_3pg_fwd</ci>
       <mtext />
       <mrow>
        <mo>(</mo>
        <mrow>
         <mrow>
          <mn>3</mn>
          <mtext />
          <ci>E_GAPDH_T_Char91_c_Char93__Char35_g3p</ci>
          <mtext />
          <ci>M_3pg_c</ci>
         </mrow>
         <mo>-</mo>
         <mfrac>
          <mrow>
           <mn>2</mn>
           <mtext />
           <ci>E_GAPDH_T_Char91_c_Char93__Char35_3pg_Char35_g3p</ci>
          </mrow>
          <ci>Keq_GAPDH_Inhibition_3pg</ci>
         </mfrac>
        </mrow>
        <mo>)</mo>
       </mrow>
      </mrow>
     </math>
    </kineticLaw>
   </reaction>
   <reaction id='GAPDH_Inhibition_g3p_Char36_21'
       name='GAPDH_Inhibition_g3p_Char36_21'
       reversible='true'
       fast='false'>
    <listOfReactants>
     <speciesReference species='E_GAPDH_T_Char91_c_Char93__Char35_g3p' />
     <speciesReference species='M_g3p_c' />
    </listOfReactants>
    <listOfProducts>
     <speciesReference species='E_GAPDH_T_Char91_c_Char93__Char35_g3p_Char35_g3p' />
    </listOfProducts>
    <kineticLaw>
     <math xmlns='http://www.w3.org/1998/Math/MathML'>
      <mrow>
       <ci>k_GAPDH_Inhibition_g3p_fwd</ci>
       <mtext />
       <mrow>
        <mo>(</mo>
        <mrow>
         <mrow>
          <mn>3</mn>
          <mtext />
          <ci>E_GAPDH_T_Char91_c_Char93__Char35_g3p</ci>
          <mtext />
          <ci>M_g3p_c</ci>
         </mrow>
         <mo>-</mo>
         <mfrac>
          <mrow>
           <mn>2</mn>
           <mtext />
           <ci>E_GAPDH_T_Char91_c_Char93__Char35_g3p_Char35_g3p</ci>
          </mrow>
          <ci>Keq_GAPDH_Inhibition_g3p</ci>
         </mfrac>
        </mrow>
        <mo>)</mo>
       </mrow>
      </mrow>
     </math>
    </kineticLaw>
   </reaction>
   <reaction id='GAPDH_Inhibition_3pg_Char36_22'
       name='GAPDH_Inhibition_3pg_Char36_22'
       reversible='true'
       fast='false'>
    <listOfReactants>
     <speciesReference species='E_GAPDH_T_Char91_c_Char93__Char35_3pg_Char35_3pg' />
     <speciesReference species='M_3pg_c' />
    </listOfReactants>
    <listOfProducts>
     <speciesReference species='E_GAPDH_T_Char91_c_Char93__Char35_3pg_Char35_3pg_Char35_3pg' />
    </listOfProducts>
    <kineticLaw>
     <math xmlns='http://www.w3.org/1998/Math/MathML'>
      <mrow>
       <ci>k_GAPDH_Inhibition_3pg_fwd</ci>
       <mtext />
       <mrow>
        <mo>(</mo>
        <mrow>
         <mrow>
          <mn>2</mn>
          <mtext />
          <ci>E_GAPDH_T_Char91_c_Char93__Char35_3pg_Char35_3pg</ci>
          <mtext />
          <ci>M_3pg_c</ci>
         </mrow>
         <mo>-</mo>
         <mfrac>
          <mrow>
           <mn>3</mn>
           <mtext />
           <ci>E_GAPDH_T_Char91_c_Char93__Char35_3pg_Char35_3pg_Char35_3pg</ci>
          </mrow>
          <ci>Keq_GAPDH_Inhibition_3pg</ci>
         </mfrac>
        </mrow>
        <mo>)</mo>
       </mrow>
      </mrow>
     </math>
    </kineticLaw>
   </reaction>
   <reaction id='GAPDH_Inhibition_g3p_Char36_24'
       name='GAPDH_Inhibition_g3p_Char36_24'
       reversible='true'
       fast='false'>
    <listOfReactants>
     <speciesReference species='E_GAPDH_T_Char91_c_Char93__Char35_3pg_Char35_3pg' />
     <speciesReference species='M_g3p_c' />
    </listOfReactants>
    <listOfProducts>
     <speciesReference species='E_GAPDH_T_Char91_c_Char93__Char35_3pg_Char35_3pg_Char35_g3p' />
    </listOfProducts>
    <kineticLaw>
     <math xmlns='http://www.w3.org/1998/Math/MathML'>
      <mrow>
       <ci>k_GAPDH_Inhibition_g3p_fwd</ci>
       <mtext />
       <mrow>
        <mo>(</mo>
        <mrow>
         <mrow>
          <mn>2</mn>
          <mtext />
          <ci>E_GAPDH_T_Char91_c_Char93__Char35_3pg_Char35_3pg</ci>
          <mtext />
          <ci>M_g3p_c</ci>
         </mrow>
         <mo>-</mo>
         <mfrac>
          <mrow>
           <mn>3</mn>
           <mtext />
           <ci>E_GAPDH_T_Char91_c_Char93__Char35_3pg_Char35_3pg_Char35_g3p</ci>
          </mrow>
          <ci>Keq_GAPDH_Inhibition_g3p</ci>
         </mfrac>
        </mrow>
        <mo>)</mo>
       </mrow>
      </mrow>
     </math>
    </kineticLaw>
   </reaction>
   <reaction id='GAPDH_Inhibition_3pg_Char36_25'
       name='GAPDH_Inhibition_3pg_Char36_25'
       reversible='true'
       fast='false'>
    <listOfReactants>
     <speciesReference species='E_GAPDH_T_Char91_c_Char93__Char35_3pg_Char35_g3p' />
     <speciesReference species='M_3pg_c' />
    </listOfReactants>
    <listOfProducts>
     <speciesReference species='E_GAPDH_T_Char91_c_Char93__Char35_3pg_Char35_3pg_Char35_g3p' />
    </listOfProducts>
    <kineticLaw>
     <math xmlns='http://www.w3.org/1998/Math/MathML'>
      <mrow>
       <ci>k_GAPDH_Inhibition_3pg_fwd</ci>
       <mtext />
       <mrow>
        <mo>(</mo>
        <mrow>
         <mrow>
          <mn>2</mn>
          <mtext />
          <ci>E_GAPDH_T_Char91_c_Char93__Char35_3pg_Char35_g3p</ci>
          <mtext />
          <ci>M_3pg_c</ci>
         </mrow>
         <mo>-</mo>
         <mfrac>
          <mrow>
           <mn>3</mn>
           <mtext />
           <ci>E_GAPDH_T_Char91_c_Char93__Char35_3pg_Char35_3pg_Char35_g3p</ci>
          </mrow>
          <ci>Keq_GAPDH_Inhibition_3pg</ci>
         </mfrac>
        </mrow>
        <mo>)</mo>
       </mrow>
      </mrow>
     </math>
    </kineticLaw>
   </reaction>
   <reaction id='GAPDH_Inhibition_g3p_Char36_26'
       name='GAPDH_Inhibition_g3p_Char36_26'
       reversible='true'
       fast='false'>
    <listOfReactants>
     <speciesReference species='E_GAPDH_T_Char91_c_Char93__Char35_3pg_Char35_g3p' />
     <speciesReference species='M_g3p_c' />
    </listOfReactants>
    <listOfProducts>
     <speciesReference species='E_GAPDH_T_Char91_c_Char93__Char35_3pg_Char35_g3p_Char35_g3p' />
    </listOfProducts>
    <kineticLaw>
     <math xmlns='http://www.w3.org/1998/Math/MathML'>
      <mrow>
       <ci>k_GAPDH_Inhibition_g3p_fwd</ci>
       <mtext />
       <mrow>
        <mo>(</mo>
        <mrow>
         <mrow>
          <mn>2</mn>
          <mtext />
          <ci>E_GAPDH_T_Char91_c_Char93__Char35_3pg_Char35_g3p</ci>
          <mtext />
          <ci>M_g3p_c</ci>
         </mrow>
         <mo>-</mo>
         <mfrac>
          <mrow>
           <mn>3</mn>
           <mtext />
           <ci>E_GAPDH_T_Char91_c_Char93__Char35_3pg_Char35_g3p_Char35_g3p</ci>
          </mrow>
          <ci>Keq_GAPDH_Inhibition_g3p</ci>
         </mfrac>
        </mrow>
        <mo>)</mo>
       </mrow>
      </mrow>
     </math>
    </kineticLaw>
   </reaction>
   <reaction id='GAPDH_Inhibition_3pg_Char36_27'
       name='GAPDH_Inhibition_3pg_Char36_27'
       reversible='true'
       fast='false'>
    <listOfReactants>
     <speciesReference species='E_GAPDH_T_Char91_c_Char93__Char35_g3p_Char35_g3p' />
     <speciesReference species='M_3pg_c' />
    </listOfReactants>
    <listOfProducts>
     <speciesReference species='E_GAPDH_T_Char91_c_Char93__Char35_3pg_Char35_g3p_Char35_g3p' />
    </listOfProducts>
    <kineticLaw>
     <math xmlns='http://www.w3.org/1998/Math/MathML'>
      <mrow>
       <ci>k_GAPDH_Inhibition_3pg_fwd</ci>
       <mtext />
       <mrow>
        <mo>(</mo>
        <mrow>
         <mrow>
          <mn>2</mn>
          <mtext />
          <ci>E_GAPDH_T_Char91_c_Char93__Char35_g3p_Char35_g3p</ci>
          <mtext />
          <ci>M_3pg_c</ci>
         </mrow>
         <mo>-</mo>
         <mfrac>
          <mrow>
           <mn>3</mn>
           <mtext />
           <ci>E_GAPDH_T_Char91_c_Char93__Char35_3pg_Char35_g3p_Char35_g3p</ci>
          </mrow>
          <ci>Keq_GAPDH_Inhibition_3pg</ci>
         </mfrac>
        </mrow>
        <mo>)</mo>
       </mrow>
      </mrow>
     </math>
    </kineticLaw>
   </reaction>
   <reaction id='GAPDH_Inhibition_g3p_Char36_28'
       name='GAPDH_Inhibition_g3p_Char36_28'
       reversible='true'
       fast='false'>
    <listOfReactants>
     <speciesReference species='E_GAPDH_T_Char91_c_Char93__Char35_g3p_Char35_g3p' />
     <speciesReference species='M_g3p_c' />
    </listOfReactants>
    <listOfProducts>
     <speciesReference species='E_GAPDH_T_Char91_c_Char93__Char35_g3p_Char35_g3p_Char35_g3p' />
    </listOfProducts>
    <kineticLaw>
     <math xmlns='http://www.w3.org/1998/Math/MathML'>
      <mrow>
       <ci>k_GAPDH_Inhibition_g3p_fwd</ci>
       <mtext />
       <mrow>
        <mo>(</mo>
        <mrow>
         <mrow>
          <mn>2</mn>
          <mtext />
          <ci>E_GAPDH_T_Char91_c_Char93__Char35_g3p_Char35_g3p</ci>
          <mtext />
          <ci>M_g3p_c</ci>
         </mrow>
         <mo>-</mo>
         <mfrac>
          <mrow>
           <mn>3</mn>
           <mtext />
           <ci>E_GAPDH_T_Char91_c_Char93__Char35_g3p_Char35_g3p_Char35_g3p</ci>
          </mrow>
          <ci>Keq_GAPDH_Inhibition_g3p</ci>
         </mfrac>
        </mrow>
        <mo>)</mo>
       </mrow>
      </mrow>
     </math>
    </kineticLaw>
   </reaction>
   <reaction id='GAPDH_Inhibition_3pg_Char36_29'
       name='GAPDH_Inhibition_3pg_Char36_29'
       reversible='true'
       fast='false'>
    <listOfReactants>
     <speciesReference species='E_GAPDH_T_Char91_c_Char93__Char35_3pg_Char35_3pg_Char35_3pg' />
     <speciesReference species='M_3pg_c' />
    </listOfReactants>
    <listOfProducts>
     <speciesReference species='E_GAPDH_T_Char91_c_Char93__Char35_3pg_Char35_3pg_Char35_3pg_Char35_3pg' />
    </listOfProducts>
    <kineticLaw>
     <math xmlns='http://www.w3.org/1998/Math/MathML'>
      <mrow>
       <ci>k_GAPDH_Inhibition_3pg_fwd</ci>
       <mtext />
       <mrow>
        <mo>(</mo>
        <mrow>
         <mrow>
          <ci>E_GAPDH_T_Char91_c_Char93__Char35_3pg_Char35_3pg_Char35_3pg</ci>
          <mtext />
          <ci>M_3pg_c</ci>
         </mrow>
         <mo>-</mo>
         <mfrac>
          <mrow>
           <mn>4</mn>
           <mtext />
           <ci>E_GAPDH_T_Char91_c_Char93__Char35_3pg_Char35_3pg_Char35_3pg_Char35_3pg</ci>
          </mrow>
          <ci>Keq_GAPDH_Inhibition_3pg</ci>
         </mfrac>
        </mrow>
        <mo>)</mo>
       </mrow>
      </mrow>
     </math>
    </kineticLaw>
   </reaction>
   <reaction id='GAPDH_Inhibition_g3p_Char36_30'
       name='GAPDH_Inhibition_g3p_Char36_30'
       reversible='true'
       fast='false'>
    <listOfReactants>
     <speciesReference species='E_GAPDH_T_Char91_c_Char93__Char35_3pg_Char35_3pg_Char35_3pg' />
     <speciesReference species='M_g3p_c' />
    </listOfReactants>
    <listOfProducts>
     <speciesReference species='E_GAPDH_T_Char91_c_Char93__Char35_3pg_Char35_3pg_Char35_3pg_Char35_g3p' />
    </listOfProducts>
    <kineticLaw>
     <math xmlns='http://www.w3.org/1998/Math/MathML'>
      <mrow>
       <ci>k_GAPDH_Inhibition_g3p_fwd</ci>
       <mtext />
       <mrow>
        <mo>(</mo>
        <mrow>
         <mrow>
          <ci>E_GAPDH_T_Char91_c_Char93__Char35_3pg_Char35_3pg_Char35_3pg</ci>
          <mtext />
          <ci>M_g3p_c</ci>
         </mrow>
         <mo>-</mo>
         <mfrac>
          <mrow>
           <mn>4</mn>
           <mtext />
           <ci>E_GAPDH_T_Char91_c_Char93__Char35_3pg_Char35_3pg_Char35_3pg_Char35_g3p</ci>
          </mrow>
          <ci>Keq_GAPDH_Inhibition_g3p</ci>
         </mfrac>
        </mrow>
        <mo>)</mo>
       </mrow>
      </mrow>
     </math>
    </kineticLaw>
   </reaction>
   <reaction id='GAPDH_Inhibition_3pg_Char36_31'
       name='GAPDH_Inhibition_3pg_Char36_31'
       reversible='true'
       fast='false'>
    <listOfReactants>
     <speciesReference species='E_GAPDH_T_Char91_c_Char93__Char35_3pg_Char35_3pg_Char35_g3p' />
     <speciesReference species='M_3pg_c' />
    </listOfReactants>
    <listOfProducts>
     <speciesReference species='E_GAPDH_T_Char91_c_Char93__Char35_3pg_Char35_3pg_Char35_3pg_Char35_g3p' />
    </listOfProducts>
    <kineticLaw>
     <math xmlns='http://www.w3.org/1998/Math/MathML'>
      <mrow>
       <ci>k_GAPDH_Inhibition_3pg_fwd</ci>
       <mtext />
       <mrow>
        <mo>(</mo>
        <mrow>
         <mrow>
          <ci>E_GAPDH_T_Char91_c_Char93__Char35_3pg_Char35_3pg_Char35_g3p</ci>
          <mtext />
          <ci>M_3pg_c</ci>
         </mrow>
         <mo>-</mo>
         <mfrac>
          <mrow>
           <mn>4</mn>
           <mtext />
           <ci>E_GAPDH_T_Char91_c_Char93__Char35_3pg_Char35_3pg_Char35_3pg_Char35_g3p</ci>
          </mrow>
          <ci>Keq_GAPDH_Inhibition_3pg</ci>
         </mfrac>
        </mrow>
        <mo>)</mo>
       </mrow>
      </mrow>
     </math>
    </kineticLaw>
   </reaction>
   <reaction id='GAPDH_Inhibition_g3p_Char36_32'
       name='GAPDH_Inhibition_g3p_Char36_32'
       reversible='true'
       fast='false'>
    <listOfReactants>
     <speciesReference species='E_GAPDH_T_Char91_c_Char93__Char35_3pg_Char35_3pg_Char35_g3p' />
     <speciesReference species='M_g3p_c' />
    </listOfReactants>
    <listOfProducts>
     <speciesReference species='E_GAPDH_T_Char91_c_Char93__Char35_3pg_Char35_3pg_Char35_g3p_Char35_g3p' />
    </listOfProducts>
    <kineticLaw>
     <math xmlns='http://www.w3.org/1998/Math/MathML'>
      <mrow>
       <ci>k_GAPDH_Inhibition_g3p_fwd</ci>
       <mtext />
       <mrow>
        <mo>(</mo>
        <mrow>
         <mrow>
          <ci>E_GAPDH_T_Char91_c_Char93__Char35_3pg_Char35_3pg_Char35_g3p</ci>
          <mtext />
          <ci>M_g3p_c</ci>
         </mrow>
         <mo>-</mo>
         <mfrac>
          <mrow>
           <mn>4</mn>
           <mtext />
           <ci>E_GAPDH_T_Char91_c_Char93__Char35_3pg_Char35_3pg_Char35_g3p_Char35_g3p</ci>
          </mrow>
          <ci>Keq_GAPDH_Inhibition_g3p</ci>
         </mfrac>
        </mrow>
        <mo>)</mo>
       </mrow>
      </mrow>
     </math>
    </kineticLaw>
   </reaction>
   <reaction id='GAPDH_Inhibition_3pg_Char36_33'
       name='GAPDH_Inhibition_3pg_Char36_33'
       reversible='true'
       fast='false'>
    <listOfReactants>
     <speciesReference species='E_GAPDH_T_Char91_c_Char93__Char35_3pg_Char35_g3p_Char35_g3p' />
     <speciesReference species='M_3pg_c' />
    </listOfReactants>
    <listOfProducts>
     <speciesReference species='E_GAPDH_T_Char91_c_Char93__Char35_3pg_Char35_3pg_Char35_g3p_Char35_g3p' />
    </listOfProducts>
    <kineticLaw>
     <math xmlns='http://www.w3.org/1998/Math/MathML'>
      <mrow>
       <ci>k_GAPDH_Inhibition_3pg_fwd</ci>
       <mtext />
       <mrow>
        <mo>(</mo>
        <mrow>
         <mrow>
          <ci>E_GAPDH_T_Char91_c_Char93__Char35_3pg_Char35_g3p_Char35_g3p</ci>
          <mtext />
          <ci>M_3pg_c</ci>
         </mrow>
         <mo>-</mo>
         <mfrac>
          <mrow>
           <mn>4</mn>
           <mtext />
           <ci>E_GAPDH_T_Char91_c_Char93__Char35_3pg_Char35_3pg_Char35_g3p_Char35_g3p</ci>
          </mrow>
          <ci>Keq_GAPDH_Inhibition_3pg</ci>
         </mfrac>
        </mrow>
        <mo>)</mo>
       </mrow>
      </mrow>
     </math>
    </kineticLaw>
   </reaction>
   <reaction id='GAPDH_Inhibition_g3p_Char36_34'
       name='GAPDH_Inhibition_g3p_Char36_34'
       reversible='true'
       fast='false'>
    <listOfReactants>
     <speciesReference species='E_GAPDH_T_Char91_c_Char93__Char35_3pg_Char35_g3p_Char35_g3p' />
     <speciesReference species='M_g3p_c' />
    </listOfReactants>
    <listOfProducts>
     <speciesReference species='E_GAPDH_T_Char91_c_Char93__Char35_3pg_Char35_g3p_Char35_g3p_Char35_g3p' />
    </listOfProducts>
    <kineticLaw>
     <math xmlns='http://www.w3.org/1998/Math/MathML'>
      <mrow>
       <ci>k_GAPDH_Inhibition_g3p_fwd</ci>
       <mtext />
       <mrow>
        <mo>(</mo>
        <mrow>
         <mrow>
          <ci>E_GAPDH_T_Char91_c_Char93__Char35_3pg_Char35_g3p_Char35_g3p</ci>
          <mtext />
          <ci>M_g3p_c</ci>
         </mrow>
         <mo>-</mo>
         <mfrac>
          <mrow>
           <mn>4</mn>
           <mtext />
           <ci>E_GAPDH_T_Char91_c_Char93__Char35_3pg_Char35_g3p_Char35_g3p_Char35_g3p</ci>
          </mrow>
          <ci>Keq_GAPDH_Inhibition_g3p</ci>
         </mfrac>
        </mrow>
        <mo>)</mo>
       </mrow>
      </mrow>
     </math>
    </kineticLaw>
   </reaction>
   <reaction id='GAPDH_Inhibition_3pg_Char36_35'
       name='GAPDH_Inhibition_3pg_Char36_35'
       reversible='true'
       fast='false'>
    <listOfReactants>
     <speciesReference species='E_GAPDH_T_Char91_c_Char93__Char35_g3p_Char35_g3p_Char35_g3p' />
     <speciesReference species='M_3pg_c' />
    </listOfReactants>
    <listOfProducts>
     <speciesReference species='E_GAPDH_T_Char91_c_Char93__Char35_3pg_Char35_g3p_Char35_g3p_Char35_g3p' />
    </listOfProducts>
    <kineticLaw>
     <math xmlns='http://www.w3.org/1998/Math/MathML'>
      <mrow>
       <ci>k_GAPDH_Inhibition_3pg_fwd</ci>
       <mtext />
       <mrow>
        <mo>(</mo>
        <mrow>
         <mrow>
          <ci>E_GAPDH_T_Char91_c_Char93__Char35_g3p_Char35_g3p_Char35_g3p</ci>
          <mtext />
          <ci>M_3pg_c</ci>
         </mrow>
         <mo>-</mo>
         <mfrac>
          <mrow>
           <mn>4</mn>
           <mtext />
           <ci>E_GAPDH_T_Char91_c_Char93__Char35_3pg_Char35_g3p_Char35_g3p_Char35_g3p</ci>
          </mrow>
          <ci>Keq_GAPDH_Inhibition_3pg</ci>
         </mfrac>
        </mrow>
        <mo>)</mo>
       </mrow>
      </mrow>
     </math>
    </kineticLaw>
   </reaction>
   <reaction id='GAPDH_Inhibition_g3p_Char36_36'
       name='GAPDH_Inhibition_g3p_Char36_36'
       reversible='true'
       fast='false'>
    <listOfReactants>
     <speciesReference species='E_GAPDH_T_Char91_c_Char93__Char35_g3p_Char35_g3p_Char35_g3p' />
     <speciesReference species='M_g3p_c' />
    </listOfReactants>
    <listOfProducts>
     <speciesReference species='E_GAPDH_T_Char91_c_Char93__Char35_g3p_Char35_g3p_Char35_g3p_Char35_g3p' />
    </listOfProducts>
    <kineticLaw>
     <math xmlns='http://www.w3.org/1998/Math/MathML'>
      <mrow>
       <ci>k_GAPDH_Inhibition_g3p_fwd</ci>
       <mtext />
       <mrow>
        <mo>(</mo>
        <mrow>
         <mrow>
          <ci>E_GAPDH_T_Char91_c_Char93__Char35_g3p_Char35_g3p_Char35_g3p</ci>
          <mtext />
          <ci>M_g3p_c</ci>
         </mrow>
         <mo>-</mo>
         <mfrac>
          <mrow>
           <mn>4</mn>
           <mtext />
           <ci>E_GAPDH_T_Char91_c_Char93__Char35_g3p_Char35_g3p_Char35_g3p_Char35_g3p</ci>
          </mrow>
          <ci>Keq_GAPDH_Inhibition_g3p</ci>
         </mfrac>
        </mrow>
        <mo>)</mo>
       </mrow>
      </mrow>
     </math>
    </kineticLaw>
   </reaction>
   <reaction id='GAPDH_TransitionStep'
       name='GAPDH_TransitionStep'
       reversible='true'
       fast='false'>
    <listOfReactants>
     <speciesReference species='E_GAPDH_Char91_c_Char93_' />
    </listOfReactants>
    <listOfProducts>
     <speciesReference species='E_GAPDH_T_Char91_c_Char93_' />
    </listOfProducts>
    <kineticLaw>
     <math xmlns='http://www.w3.org/1998/Math/MathML'>
      <mrow>
       <ci>c</ci>
       <mtext />
       <ci>k_GAPDH_TransitionStep_fwd</ci>
       <mtext />
       <mrow>
        <mo>(</mo>
        <mrow>
         <ci>E_GAPDH_Char91_c_Char93_</ci>
         <mo>-</mo>
         <mfrac>
          <ci>E_GAPDH_T_Char91_c_Char93_</ci>
          <ci>Keq_GAPDH_TransitionStep</ci>
         </mfrac>
        </mrow>
        <mo>)</mo>
       </mrow>
      </mrow>
     </math>
     <listOfParameters>
      <parameter id='Keq_GAPDH_TransitionStep'
          value='0.006077082372535273' />
      <parameter id='k_GAPDH_TransitionStep_fwd'
          value='100000000' />
     </listOfParameters>
    </kineticLaw>
   </reaction>
  </listOfReactions>
 </model>
</sbml>
