# Supplementary material for: Topological and kinetic determinants of the modal matrices of dynamic models of metabolism
Source: PLoS One. 2017 Dec 21;12(12):e0189880. doi: 10.1371/journal.pone.0189880 (PMC5739448; doi:10.1371/journal.pone.0189880)
Supplement: S1 Model Files — (GZ) [file pone.0189880.s002.tar.gz › S1 model files/PGK.xml]

<?xml version='1.0' encoding='UTF-8'?>
<!-- Generated 18-Nov-2017 14:58:06 (TimeZone) -->
<!-- Generated by MathSBML 2.7.5 [2-May-2008] -->
<!-- Generated using Mathematica Version 10.2.0 for Mac OS X x86 (64-bit) (July 29, 2015) -->
<sbml xmlns='http://www.sbml.org/sbml/level2/version3'
    level='2'
    version='3'>
 <model id='MASSmodel'
     name='MASSmodel'
     metaid='_MASSmodel'>
  <notes>
   <body xmlns='http://www.w3.org/1999/xhtml'>
    <p style='font-size:x-small;'>This is a Systems Biology Markup Language (SBML) file, generated by MathSBML 2.7.5 [2-May-2008] 18-Nov-2017 14:58:04 (TimeZone). SBML is a form of XML, and most XML files will not display properly in an internet browser. To view the contents of an XML file use the &quot;Page Source&quot; or equivalent button on you browser.</p>
   </body>
  </notes>
  <listOfCompartments>
   <compartment id='c'
       name='c'
       spatialDimensions='3'
       units='volume' />
  </listOfCompartments>
  <listOfSpecies>
   <species id='E_PGK_Char91_c_Char93_'
       name='E_PGK_Char91_c_Char93_'
       compartment='c'
       boundaryCondition='false'
       constant='false'
       initialConcentration='0.000024985219914326426'
       substanceUnits='substance'
       hasOnlySubstanceUnits='false' />
   <species id='E_PGK_Char91_c_Char93__Char38_13dpg'
       name='E_PGK_Char91_c_Char93__Char38_13dpg'
       compartment='c'
       boundaryCondition='false'
       constant='false'
       initialConcentration='0.0000736911347117267'
       substanceUnits='substance'
       hasOnlySubstanceUnits='false' />
   <species id='E_PGK_Char91_c_Char93__Char38_23dpg'
       name='E_PGK_Char91_c_Char93__Char38_23dpg'
       compartment='c'
       boundaryCondition='false'
       constant='false'
       initialConcentration='0.000041373138263883936'
       substanceUnits='substance'
       hasOnlySubstanceUnits='false' />
   <species id='E_PGK_Char91_c_Char93__Char38_3pg'
       name='E_PGK_Char91_c_Char93__Char38_3pg'
       compartment='c'
       boundaryCondition='false'
       constant='false'
       initialConcentration='9.589574280192124e-6'
       substanceUnits='substance'
       hasOnlySubstanceUnits='false' />
   <species id='E_PGK_Char91_c_Char93__Char38_adp'
       name='E_PGK_Char91_c_Char93__Char38_adp'
       compartment='c'
       boundaryCondition='false'
       constant='false'
       initialConcentration='0.00031765206851513565'
       substanceUnits='substance'
       hasOnlySubstanceUnits='false' />
   <species id='E_PGK_Char91_c_Char93__Char38_adp_Char38_13dpg'
       name='E_PGK_Char91_c_Char93__Char38_adp_Char38_13dpg'
       compartment='c'
       boundaryCondition='false'
       constant='false'
       initialConcentration='0.0009396787401786672'
       substanceUnits='substance'
       hasOnlySubstanceUnits='false' />
   <species id='E_PGK_Char91_c_Char93__Char38_adp_Char38_atp'
       name='E_PGK_Char91_c_Char93__Char38_adp_Char38_atp'
       compartment='c'
       boundaryCondition='false'
       constant='false'
       initialConcentration='0.0012625474808341196'
       substanceUnits='substance'
       hasOnlySubstanceUnits='false' />
   <species id='E_PGK_Char91_c_Char93__Char38_atp_Char38_13dpg'
       name='E_PGK_Char91_c_Char93__Char38_atp_Char38_13dpg'
       compartment='c'
       boundaryCondition='false'
       constant='false'
       initialConcentration='0.00007048264331725736'
       substanceUnits='substance'
       hasOnlySubstanceUnits='false' />
   <species id='M_13dpg_c'
       name='M_13dpg_c'
       compartment='c'
       boundaryCondition='false'
       constant='false'
       substanceUnits='substance'
       hasOnlySubstanceUnits='false' />
   <species id='M_23dpg_c'
       name='M_23dpg_c'
       compartment='c'
       boundaryCondition='false'
       constant='false'
       substanceUnits='substance'
       hasOnlySubstanceUnits='false' />
   <species id='M_3pg_c'
       name='M_3pg_c'
       compartment='c'
       boundaryCondition='false'
       constant='false'
       substanceUnits='substance'
       hasOnlySubstanceUnits='false' />
   <species id='M_adp_c'
       name='M_adp_c'
       compartment='c'
       boundaryCondition='false'
       constant='false'
       substanceUnits='substance'
       hasOnlySubstanceUnits='false' />
   <species id='M_atp_c'
       name='M_atp_c'
       compartment='c'
       boundaryCondition='false'
       constant='false'
       substanceUnits='substance'
       hasOnlySubstanceUnits='false' />
  </listOfSpecies>
  <listOfReactions>
   <reaction id='PGK1'
       name='PGK1'
       reversible='true'
       fast='false'>
    <listOfReactants>
     <speciesReference species='E_PGK_Char91_c_Char93_' />
     <speciesReference species='M_3pg_c' />
    </listOfReactants>
    <listOfProducts>
     <speciesReference species='E_PGK_Char91_c_Char93__Char38_3pg' />
    </listOfProducts>
    <kineticLaw>
     <math xmlns='http://www.w3.org/1998/Math/MathML'>
      <mrow>
       <ci>c</ci>
       <mtext />
       <ci>k_PGK1_fwd</ci>
       <mtext />
       <mrow>
        <mo>(</mo>
        <mrow>
         <mrow>
          <ci>E_PGK_Char91_c_Char93_</ci>
          <mtext />
          <ci>M_3pg_c</ci>
         </mrow>
         <mo>-</mo>
         <mfrac>
          <ci>E_PGK_Char91_c_Char93__Char38_3pg</ci>
          <ci>Keq_PGK1</ci>
         </mfrac>
        </mrow>
        <mo>)</mo>
       </mrow>
      </mrow>
     </math>
     <listOfParameters>
      <parameter id='Keq_PGK1'
          value='4.878048780487805' />
      <parameter id='k_PGK1_fwd'
          value='1000000' />
     </listOfParameters>
    </kineticLaw>
   </reaction>
   <reaction id='PGK2'
       name='PGK2'
       reversible='true'
       fast='false'>
    <listOfReactants>
     <speciesReference species='E_PGK_Char91_c_Char93_' />
     <speciesReference species='M_23dpg_c' />
    </listOfReactants>
    <listOfProducts>
     <speciesReference species='E_PGK_Char91_c_Char93__Char38_23dpg' />
    </listOfProducts>
    <kineticLaw>
     <math xmlns='http://www.w3.org/1998/Math/MathML'>
      <mrow>
       <ci>c</ci>
       <mtext />
       <ci>k_PGK2_fwd</ci>
       <mtext />
       <mrow>
        <mo>(</mo>
        <mrow>
         <mrow>
          <ci>E_PGK_Char91_c_Char93_</ci>
          <mtext />
          <ci>M_23dpg_c</ci>
         </mrow>
         <mo>-</mo>
         <mfrac>
          <ci>E_PGK_Char91_c_Char93__Char38_23dpg</ci>
          <ci>Keq_PGK2</ci>
         </mfrac>
        </mrow>
        <mo>)</mo>
       </mrow>
      </mrow>
     </math>
     <listOfParameters>
      <parameter id='Keq_PGK2'
          value='0.4166666666666667' />
      <parameter id='k_PGK2_fwd'
          value='1000000' />
     </listOfParameters>
    </kineticLaw>
   </reaction>
   <reaction id='PGK3'
       name='PGK3'
       reversible='true'
       fast='false'>
    <listOfReactants>
     <speciesReference species='E_PGK_Char91_c_Char93_' />
     <speciesReference species='M_13dpg_c' />
    </listOfReactants>
    <listOfProducts>
     <speciesReference species='E_PGK_Char91_c_Char93__Char38_13dpg' />
    </listOfProducts>
    <kineticLaw>
     <math xmlns='http://www.w3.org/1998/Math/MathML'>
      <mrow>
       <ci>c</ci>
       <mtext />
       <ci>k_PGK3_fwd</ci>
       <mtext />
       <mrow>
        <mo>(</mo>
        <mrow>
         <mrow>
          <ci>E_PGK_Char91_c_Char93_</ci>
          <mtext />
          <ci>M_13dpg_c</ci>
         </mrow>
         <mo>-</mo>
         <mfrac>
          <ci>E_PGK_Char91_c_Char93__Char38_13dpg</ci>
          <ci>Keq_PGK3</ci>
         </mfrac>
        </mrow>
        <mo>)</mo>
       </mrow>
      </mrow>
     </math>
     <listOfParameters>
      <parameter id='Keq_PGK3'
          value='17857.14285714286' />
      <parameter id='k_PGK3_fwd'
          value='4.6987403e7' />
     </listOfParameters>
    </kineticLaw>
   </reaction>
   <reaction id='PGK4'
       name='PGK4'
       reversible='true'
       fast='false'>
    <listOfReactants>
     <speciesReference species='E_PGK_Char91_c_Char93_' />
     <speciesReference species='M_adp_c' />
    </listOfReactants>
    <listOfProducts>
     <speciesReference species='E_PGK_Char91_c_Char93__Char38_adp' />
    </listOfProducts>
    <kineticLaw>
     <math xmlns='http://www.w3.org/1998/Math/MathML'>
      <mrow>
       <ci>c</ci>
       <mtext />
       <ci>k_PGK4_fwd</ci>
       <mtext />
       <mrow>
        <mo>(</mo>
        <mrow>
         <mrow>
          <ci>E_PGK_Char91_c_Char93_</ci>
          <mtext />
          <ci>M_adp_c</ci>
         </mrow>
         <mo>-</mo>
         <mfrac>
          <ci>E_PGK_Char91_c_Char93__Char38_adp</ci>
          <ci>Keq_PGK4</ci>
         </mfrac>
        </mrow>
        <mo>)</mo>
       </mrow>
      </mrow>
     </math>
     <listOfParameters>
      <parameter id='Keq_PGK4'
          value='34.48275862068965' />
      <parameter id='k_PGK4_fwd'
          value='9.901399e7' />
     </listOfParameters>
    </kineticLaw>
   </reaction>
   <reaction id='PGK5'
       name='PGK5'
       reversible='true'
       fast='false'>
    <listOfReactants>
     <speciesReference species='E_PGK_Char91_c_Char93__Char38_adp' />
     <speciesReference species='M_atp_c' />
    </listOfReactants>
    <listOfProducts>
     <speciesReference species='E_PGK_Char91_c_Char93__Char38_adp_Char38_atp' />
    </listOfProducts>
    <kineticLaw>
     <math xmlns='http://www.w3.org/1998/Math/MathML'>
      <mrow>
       <ci>c</ci>
       <mtext />
       <ci>k_PGK5_fwd</ci>
       <mtext />
       <mrow>
        <mo>(</mo>
        <mrow>
         <mrow>
          <ci>E_PGK_Char91_c_Char93__Char38_adp</ci>
          <mtext />
          <ci>M_atp_c</ci>
         </mrow>
         <mo>-</mo>
         <mfrac>
          <ci>E_PGK_Char91_c_Char93__Char38_adp_Char38_atp</ci>
          <ci>Keq_PGK5</ci>
         </mfrac>
        </mrow>
        <mo>)</mo>
       </mrow>
      </mrow>
     </math>
     <listOfParameters>
      <parameter id='Keq_PGK5'
          value='2.2222222222222223' />
      <parameter id='k_PGK5_fwd'
          value='1000000' />
     </listOfParameters>
    </kineticLaw>
   </reaction>
   <reaction id='PGK6'
       name='PGK6'
       reversible='true'
       fast='false'>
    <listOfReactants>
     <speciesReference species='E_PGK_Char91_c_Char93__Char38_13dpg' />
     <speciesReference species='M_atp_c' />
    </listOfReactants>
    <listOfProducts>
     <speciesReference species='E_PGK_Char91_c_Char93__Char38_atp_Char38_13dpg' />
    </listOfProducts>
    <kineticLaw>
     <math xmlns='http://www.w3.org/1998/Math/MathML'>
      <mrow>
       <ci>c</ci>
       <mtext />
       <ci>k_PGK6_fwd</ci>
       <mtext />
       <mrow>
        <mo>(</mo>
        <mrow>
         <mrow>
          <ci>E_PGK_Char91_c_Char93__Char38_13dpg</ci>
          <mtext />
          <ci>M_atp_c</ci>
         </mrow>
         <mo>-</mo>
         <mfrac>
          <ci>E_PGK_Char91_c_Char93__Char38_atp_Char38_13dpg</ci>
          <ci>Keq_PGK6</ci>
         </mfrac>
        </mrow>
        <mo>)</mo>
       </mrow>
      </mrow>
     </math>
     <listOfParameters>
      <parameter id='Keq_PGK6'
          value='0.53475935828877' />
      <parameter id='k_PGK6_fwd'
          value='1000000' />
     </listOfParameters>
    </kineticLaw>
   </reaction>
   <reaction id='PGK7'
       name='PGK7'
       reversible='true'
       fast='false'>
    <listOfReactants>
     <speciesReference species='E_PGK_Char91_c_Char93__Char38_13dpg' />
     <speciesReference species='M_adp_c' />
    </listOfReactants>
    <listOfProducts>
     <speciesReference species='E_PGK_Char91_c_Char93__Char38_adp_Char38_13dpg' />
    </listOfProducts>
    <kineticLaw>
     <math xmlns='http://www.w3.org/1998/Math/MathML'>
      <mrow>
       <ci>c</ci>
       <mtext />
       <ci>k_PGK7_fwd</ci>
       <mtext />
       <mrow>
        <mo>(</mo>
        <mrow>
         <mrow>
          <ci>E_PGK_Char91_c_Char93__Char38_13dpg</ci>
          <mtext />
          <ci>M_adp_c</ci>
         </mrow>
         <mo>-</mo>
         <mfrac>
          <ci>E_PGK_Char91_c_Char93__Char38_adp_Char38_13dpg</ci>
          <ci>Keq_PGK7</ci>
         </mfrac>
        </mrow>
        <mo>)</mo>
       </mrow>
      </mrow>
     </math>
     <listOfParameters>
      <parameter id='Keq_PGK7'
          value='34.48275862068965' />
      <parameter id='k_PGK7_fwd'
          value='9.901399e7' />
     </listOfParameters>
    </kineticLaw>
   </reaction>
   <reaction id='PGK8'
       name='PGK8'
       reversible='true'
       fast='false'>
    <listOfReactants>
     <speciesReference species='E_PGK_Char91_c_Char93__Char38_adp' />
     <speciesReference species='M_13dpg_c' />
    </listOfReactants>
    <listOfProducts>
     <speciesReference species='E_PGK_Char91_c_Char93__Char38_adp_Char38_13dpg' />
    </listOfProducts>
    <kineticLaw>
     <math xmlns='http://www.w3.org/1998/Math/MathML'>
      <mrow>
       <ci>c</ci>
       <mtext />
       <ci>k_PGK8_fwd</ci>
       <mtext />
       <mrow>
        <mo>(</mo>
        <mrow>
         <mrow>
          <ci>E_PGK_Char91_c_Char93__Char38_adp</ci>
          <mtext />
          <ci>M_13dpg_c</ci>
         </mrow>
         <mo>-</mo>
         <mfrac>
          <ci>E_PGK_Char91_c_Char93__Char38_adp_Char38_13dpg</ci>
          <ci>Keq_PGK8</ci>
         </mfrac>
        </mrow>
        <mo>)</mo>
       </mrow>
      </mrow>
     </math>
     <listOfParameters>
      <parameter id='Keq_PGK8'
          value='17857.14285714286' />
      <parameter id='k_PGK8_fwd'
          value='4.6987403e7' />
     </listOfParameters>
    </kineticLaw>
   </reaction>
   <reaction id='PGK9'
       name='PGK9'
       reversible='true'
       fast='false'>
    <listOfReactants>
     <speciesReference species='E_PGK_Char91_c_Char93__Char38_adp_Char38_13dpg' />
    </listOfReactants>
    <listOfProducts>
     <speciesReference species='E_PGK_Char91_c_Char93_' />
     <speciesReference species='M_3pg_c' />
     <speciesReference species='M_atp_c' />
    </listOfProducts>
    <kineticLaw>
     <math xmlns='http://www.w3.org/1998/Math/MathML'>
      <mrow>
       <ci>c</ci>
       <mtext />
       <ci>k_PGK9_fwd</ci>
       <mtext />
       <mrow>
        <mo>(</mo>
        <mrow>
         <ci>E_PGK_Char91_c_Char93__Char38_adp_Char38_13dpg</ci>
         <mo>-</mo>
         <mfrac>
          <mrow>
           <ci>E_PGK_Char91_c_Char93_</ci>
           <mtext />
           <ci>M_3pg_c</ci>
           <mtext />
           <ci>M_atp_c</ci>
          </mrow>
          <ci>Keq_PGK9</ci>
         </mfrac>
        </mrow>
        <mo>)</mo>
       </mrow>
      </mrow>
     </math>
     <listOfParameters>
      <parameter id='Keq_PGK9'
          value='0.003741935483870968' />
      <parameter id='k_PGK9_fwd'
          value='9.999678305231328e7' />
     </listOfParameters>
    </kineticLaw>
   </reaction>
  </listOfReactions>
 </model>
</sbml>
