# Supplementary material for: Topological and kinetic determinants of the modal matrices of dynamic models of metabolism
Source: PLoS One. 2017 Dec 21;12(12):e0189880. doi: 10.1371/journal.pone.0189880 (PMC5739448; doi:10.1371/journal.pone.0189880)
Supplement: S1 Model Files — (GZ) [file pone.0189880.s002.tar.gz › S1 model files/mathematical_models/PGK.m]

(* Created by Wolfram Mathematica 9.0 : www.wolfram.com *)
MASSmodel[{"ID" -> "MASSmodel", "Stoichiometry" -> 
   SparseArray[Automatic, {13, 9}, 0, {1, {{0, 5, 8, 9, 10, 13, 16, 17, 19, 
      20, 22, 24, 27, 28}, {{1}, {2}, {3}, {4}, {9}, {3}, {6}, {7}, {2}, {1}, 
      {4}, {5}, {8}, {7}, {8}, {9}, {5}, {3}, {8}, {2}, {1}, {9}, {4}, {7}, 
      {5}, {6}, {9}, {6}}}, {-1, -1, -1, -1, 1, 1, -1, -1, 1, 1, 1, -1, -1, 
     1, 1, -1, 1, -1, -1, -1, -1, 1, -1, -1, -1, -1, 1, 1}}], 
  "Species" -> {enzyme[{"ID" -> "PGK", "Compartment" -> "c", 
      "BoundCatalytic" -> {}, "BoundActivators" -> {}, 
      "BoundInhibitors" -> {}, "CatalyticSites" -> Infinity, 
      "ActivationSites" -> 0, "InhibitionSites" -> 0}], 
    enzyme[{"ID" -> "PGK", "Compartment" -> "c", "BoundCatalytic" -> 
       {Toolbox`Private`wrap[metabolite]["13dpg", "c"]}, 
      "BoundActivators" -> {}, "BoundInhibitors" -> {}, 
      "CatalyticSites" -> Infinity, "ActivationSites" -> 0, 
      "InhibitionSites" -> 0}], enzyme[{"ID" -> "PGK", "Compartment" -> "c", 
      "BoundCatalytic" -> {Toolbox`Private`wrap[metabolite]["23dpg", "c"]}, 
      "BoundActivators" -> {}, "BoundInhibitors" -> {}, 
      "CatalyticSites" -> Infinity, "ActivationSites" -> 0, 
      "InhibitionSites" -> 0}], enzyme[{"ID" -> "PGK", "Compartment" -> "c", 
      "BoundCatalytic" -> {Toolbox`Private`wrap[metabolite]["3pg", "c"]}, 
      "BoundActivators" -> {}, "BoundInhibitors" -> {}, 
      "CatalyticSites" -> Infinity, "ActivationSites" -> 0, 
      "InhibitionSites" -> 0}], enzyme[{"ID" -> "PGK", "Compartment" -> "c", 
      "BoundCatalytic" -> {Toolbox`Private`wrap[metabolite]["adp", "c"]}, 
      "BoundActivators" -> {}, "BoundInhibitors" -> {}, 
      "CatalyticSites" -> Infinity, "ActivationSites" -> 0, 
      "InhibitionSites" -> 0}], enzyme[{"ID" -> "PGK", "Compartment" -> "c", 
      "BoundCatalytic" -> {Toolbox`Private`wrap[metabolite]["adp", "c"], 
        Toolbox`Private`wrap[metabolite]["13dpg", "c"]}, 
      "BoundActivators" -> {}, "BoundInhibitors" -> {}, 
      "CatalyticSites" -> Infinity, "ActivationSites" -> 0, 
      "InhibitionSites" -> 0}], enzyme[{"ID" -> "PGK", "Compartment" -> "c", 
      "BoundCatalytic" -> {Toolbox`Private`wrap[metabolite]["adp", "c"], 
        Toolbox`Private`wrap[metabolite]["atp", "c"]}, 
      "BoundActivators" -> {}, "BoundInhibitors" -> {}, 
      "CatalyticSites" -> Infinity, "ActivationSites" -> 0, 
      "InhibitionSites" -> 0}], metabolite["13dpg", "c"], 
    metabolite["23dpg", "c"], metabolite["3pg", "c"], metabolite["adp", "c"], 
    metabolite["atp", "c"], enzyme[{"ID" -> "PGK", "Compartment" -> "c", 
      "BoundCatalytic" -> {Toolbox`Private`wrap[metabolite]["atp", "c"], 
        Toolbox`Private`wrap[metabolite]["13dpg", "c"]}, 
      "BoundActivators" -> {}, "BoundInhibitors" -> {}, 
      "CatalyticSites" -> Infinity, "ActivationSites" -> 0, 
      "InhibitionSites" -> 0}]}, "Fluxes" -> {v["PGK1"], v["PGK2"], 
    v["PGK3"], v["PGK4"], v["PGK5"], v["PGK6"], v["PGK7"], v["PGK8"], 
    v["PGK9"]}, "Constraints" -> {}, "GPR" -> {}, "BoundaryConditions" -> {}, 
  "Constant" -> {}, "ReversibleColumnIndices" -> {1, 2, 3, 4, 5, 6, 7, 8, 9}, 
  "CustomODE" -> {}, "Name" -> "MASSmodel", "ElementalComposition" -> 
   {enzyme[{"ID" -> "PGK", "Compartment" -> "c", "BoundCatalytic" -> {}, 
       "BoundActivators" -> {}, "BoundInhibitors" -> {}, 
       "CatalyticSites" -> Infinity, "ActivationSites" -> 0, 
       "InhibitionSites" -> 0}] -> "&PGK&", 
    enzyme[{"ID" -> "PGK", "Compartment" -> "c", "BoundCatalytic" -> 
        {Toolbox`Private`wrap[metabolite]["13dpg", "c"]}, 
       "BoundActivators" -> {}, "BoundInhibitors" -> {}, 
       "CatalyticSites" -> Infinity, "ActivationSites" -> 0, 
       "InhibitionSites" -> 0}] -> "&PGK&", 
    enzyme[{"ID" -> "PGK", "Compartment" -> "c", "BoundCatalytic" -> 
        {Toolbox`Private`wrap[metabolite]["23dpg", "c"]}, 
       "BoundActivators" -> {}, "BoundInhibitors" -> {}, 
       "CatalyticSites" -> Infinity, "ActivationSites" -> 0, 
       "InhibitionSites" -> 0}] -> "&PGK&", 
    enzyme[{"ID" -> "PGK", "Compartment" -> "c", "BoundCatalytic" -> 
        {Toolbox`Private`wrap[metabolite]["3pg", "c"]}, 
       "BoundActivators" -> {}, "BoundInhibitors" -> {}, 
       "CatalyticSites" -> Infinity, "ActivationSites" -> 0, 
       "InhibitionSites" -> 0}] -> "&PGK&", 
    enzyme[{"ID" -> "PGK", "Compartment" -> "c", "BoundCatalytic" -> 
        {Toolbox`Private`wrap[metabolite]["adp", "c"]}, 
       "BoundActivators" -> {}, "BoundInhibitors" -> {}, 
       "CatalyticSites" -> Infinity, "ActivationSites" -> 0, 
       "InhibitionSites" -> 0}] -> "&PGK&", 
    enzyme[{"ID" -> "PGK", "Compartment" -> "c", "BoundCatalytic" -> 
        {Toolbox`Private`wrap[metabolite]["adp", "c"], 
         Toolbox`Private`wrap[metabolite]["13dpg", "c"]}, 
       "BoundActivators" -> {}, "BoundInhibitors" -> {}, 
       "CatalyticSites" -> Infinity, "ActivationSites" -> 0, 
       "InhibitionSites" -> 0}] -> "&PGK&", 
    enzyme[{"ID" -> "PGK", "Compartment" -> "c", "BoundCatalytic" -> 
        {Toolbox`Private`wrap[metabolite]["adp", "c"], 
         Toolbox`Private`wrap[metabolite]["atp", "c"]}, 
       "BoundActivators" -> {}, "BoundInhibitors" -> {}, 
       "CatalyticSites" -> Infinity, "ActivationSites" -> 0, 
       "InhibitionSites" -> 0}] -> "&PGK&", 
    enzyme[{"ID" -> "PGK", "Compartment" -> "c", "BoundCatalytic" -> 
        {Toolbox`Private`wrap[metabolite]["atp", "c"], 
         Toolbox`Private`wrap[metabolite]["13dpg", "c"]}, 
       "BoundActivators" -> {}, "BoundInhibitors" -> {}, 
       "CatalyticSites" -> Infinity, "ActivationSites" -> 0, 
       "InhibitionSites" -> 0}] -> "&PGK&", metabolite["13dpg", "c"] -> 
     "&13dpg&", metabolite["23dpg", "c"] -> "&23dpg&", 
    metabolite["3pg", "c"] -> "&3pg&", metabolite["adp", "c"] -> "&adp&", 
    metabolite["atp", "c"] -> "&atp&"}, "Notes" -> "", "Ignore" -> {}, 
  "UnitChecking" -> False, "Synonyms" -> {}, "Events" -> {}, 
  "CustomRateLaws" -> {v["PGK1"] -> parameter["Volume", "c"]*
      rateconst["PGK1", True]*
      (-(enzyme[{"ID" -> "PGK", "Compartment" -> "c", "BoundCatalytic" -> 
             {Toolbox`Private`wrap[metabolite]["3pg", "c"]}, 
            "BoundActivators" -> {}, "BoundInhibitors" -> {}, 
            "CatalyticSites" -> Infinity, "ActivationSites" -> 0, 
            "InhibitionSites" -> 0}][t]/Keq["PGK1"]) + 
       enzyme[{"ID" -> "PGK", "Compartment" -> "c", "BoundCatalytic" -> {}, 
           "BoundActivators" -> {}, "BoundInhibitors" -> {}, 
           "CatalyticSites" -> Infinity, "ActivationSites" -> 0, 
           "InhibitionSites" -> 0}][t]*metabolite["3pg", "c"][t]), 
    v["PGK2"] -> parameter["Volume", "c"]*rateconst["PGK2", True]*
      (-(enzyme[{"ID" -> "PGK", "Compartment" -> "c", "BoundCatalytic" -> 
             {Toolbox`Private`wrap[metabolite]["23dpg", "c"]}, 
            "BoundActivators" -> {}, "BoundInhibitors" -> {}, 
            "CatalyticSites" -> Infinity, "ActivationSites" -> 0, 
            "InhibitionSites" -> 0}][t]/Keq["PGK2"]) + 
       enzyme[{"ID" -> "PGK", "Compartment" -> "c", "BoundCatalytic" -> {}, 
           "BoundActivators" -> {}, "BoundInhibitors" -> {}, 
           "CatalyticSites" -> Infinity, "ActivationSites" -> 0, 
           "InhibitionSites" -> 0}][t]*metabolite["23dpg", "c"][t]), 
    v["PGK3"] -> parameter["Volume", "c"]*rateconst["PGK3", True]*
      (-(enzyme[{"ID" -> "PGK", "Compartment" -> "c", "BoundCatalytic" -> 
             {Toolbox`Private`wrap[metabolite]["13dpg", "c"]}, 
            "BoundActivators" -> {}, "BoundInhibitors" -> {}, 
            "CatalyticSites" -> Infinity, "ActivationSites" -> 0, 
            "InhibitionSites" -> 0}][t]/Keq["PGK3"]) + 
       enzyme[{"ID" -> "PGK", "Compartment" -> "c", "BoundCatalytic" -> {}, 
           "BoundActivators" -> {}, "BoundInhibitors" -> {}, 
           "CatalyticSites" -> Infinity, "ActivationSites" -> 0, 
           "InhibitionSites" -> 0}][t]*metabolite["13dpg", "c"][t]), 
    v["PGK4"] -> parameter["Volume", "c"]*rateconst["PGK4", True]*
      (-(enzyme[{"ID" -> "PGK", "Compartment" -> "c", "BoundCatalytic" -> 
             {Toolbox`Private`wrap[metabolite]["adp", "c"]}, 
            "BoundActivators" -> {}, "BoundInhibitors" -> {}, 
            "CatalyticSites" -> Infinity, "ActivationSites" -> 0, 
            "InhibitionSites" -> 0}][t]/Keq["PGK4"]) + 
       enzyme[{"ID" -> "PGK", "Compartment" -> "c", "BoundCatalytic" -> {}, 
           "BoundActivators" -> {}, "BoundInhibitors" -> {}, 
           "CatalyticSites" -> Infinity, "ActivationSites" -> 0, 
           "InhibitionSites" -> 0}][t]*metabolite["adp", "c"][t]), 
    v["PGK5"] -> parameter["Volume", "c"]*rateconst["PGK5", True]*
      (-(enzyme[{"ID" -> "PGK", "Compartment" -> "c", "BoundCatalytic" -> 
             {Toolbox`Private`wrap[metabolite]["adp", "c"], 
              Toolbox`Private`wrap[metabolite]["atp", "c"]}, 
            "BoundActivators" -> {}, "BoundInhibitors" -> {}, 
            "CatalyticSites" -> Infinity, "ActivationSites" -> 0, 
            "InhibitionSites" -> 0}][t]/Keq["PGK5"]) + 
       enzyme[{"ID" -> "PGK", "Compartment" -> "c", "BoundCatalytic" -> 
            {Toolbox`Private`wrap[metabolite]["adp", "c"]}, 
           "BoundActivators" -> {}, "BoundInhibitors" -> {}, 
           "CatalyticSites" -> Infinity, "ActivationSites" -> 0, 
           "InhibitionSites" -> 0}][t]*metabolite["atp", "c"][t]), 
    v["PGK6"] -> parameter["Volume", "c"]*rateconst["PGK6", True]*
      (-(enzyme[{"ID" -> "PGK", "Compartment" -> "c", "BoundCatalytic" -> 
             {Toolbox`Private`wrap[metabolite]["atp", "c"], 
              Toolbox`Private`wrap[metabolite]["13dpg", "c"]}, 
            "BoundActivators" -> {}, "BoundInhibitors" -> {}, 
            "CatalyticSites" -> Infinity, "ActivationSites" -> 0, 
            "InhibitionSites" -> 0}][t]/Keq["PGK6"]) + 
       enzyme[{"ID" -> "PGK", "Compartment" -> "c", "BoundCatalytic" -> 
            {Toolbox`Private`wrap[metabolite]["13dpg", "c"]}, 
           "BoundActivators" -> {}, "BoundInhibitors" -> {}, 
           "CatalyticSites" -> Infinity, "ActivationSites" -> 0, 
           "InhibitionSites" -> 0}][t]*metabolite["atp", "c"][t]), 
    v["PGK7"] -> parameter["Volume", "c"]*rateconst["PGK7", True]*
      (-(enzyme[{"ID" -> "PGK", "Compartment" -> "c", "BoundCatalytic" -> 
             {Toolbox`Private`wrap[metabolite]["adp", "c"], 
              Toolbox`Private`wrap[metabolite]["13dpg", "c"]}, 
            "BoundActivators" -> {}, "BoundInhibitors" -> {}, 
            "CatalyticSites" -> Infinity, "ActivationSites" -> 0, 
            "InhibitionSites" -> 0}][t]/Keq["PGK7"]) + 
       enzyme[{"ID" -> "PGK", "Compartment" -> "c", "BoundCatalytic" -> 
            {Toolbox`Private`wrap[metabolite]["13dpg", "c"]}, 
           "BoundActivators" -> {}, "BoundInhibitors" -> {}, 
           "CatalyticSites" -> Infinity, "ActivationSites" -> 0, 
           "InhibitionSites" -> 0}][t]*metabolite["adp", "c"][t]), 
    v["PGK8"] -> parameter["Volume", "c"]*rateconst["PGK8", True]*
      (-(enzyme[{"ID" -> "PGK", "Compartment" -> "c", "BoundCatalytic" -> 
             {Toolbox`Private`wrap[metabolite]["adp", "c"], 
              Toolbox`Private`wrap[metabolite]["13dpg", "c"]}, 
            "BoundActivators" -> {}, "BoundInhibitors" -> {}, 
            "CatalyticSites" -> Infinity, "ActivationSites" -> 0, 
            "InhibitionSites" -> 0}][t]/Keq["PGK8"]) + 
       enzyme[{"ID" -> "PGK", "Compartment" -> "c", "BoundCatalytic" -> 
            {Toolbox`Private`wrap[metabolite]["adp", "c"]}, 
           "BoundActivators" -> {}, "BoundInhibitors" -> {}, 
           "CatalyticSites" -> Infinity, "ActivationSites" -> 0, 
           "InhibitionSites" -> 0}][t]*metabolite["13dpg", "c"][t]), 
    v["PGK9"] -> parameter["Volume", "c"]*rateconst["PGK9", True]*
      (enzyme[{"ID" -> "PGK", "Compartment" -> "c", "BoundCatalytic" -> 
           {Toolbox`Private`wrap[metabolite]["adp", "c"], 
            Toolbox`Private`wrap[metabolite]["13dpg", "c"]}, 
          "BoundActivators" -> {}, "BoundInhibitors" -> {}, 
          "CatalyticSites" -> Infinity, "ActivationSites" -> 0, 
          "InhibitionSites" -> 0}][t] - 
       (enzyme[{"ID" -> "PGK", "Compartment" -> "c", "BoundCatalytic" -> {}, 
            "BoundActivators" -> {}, "BoundInhibitors" -> {}, 
            "CatalyticSites" -> Infinity, "ActivationSites" -> 0, 
            "InhibitionSites" -> 0}][t]*metabolite["3pg", "c"][t]*
         metabolite["atp", "c"][t])/Keq["PGK9"])}, 
  "Parameters" -> {parameter["Volume", "c"] -> 1, 
    Keq["PGK1"] -> 4.878048780487805, Keq["PGK2"] -> 0.4166666666666667, 
    Keq["PGK3"] -> 17857.14285714286, Keq["PGK4"] -> 34.48275862068965, 
    Keq["PGK5"] -> 2.2222222222222223, Keq["PGK6"] -> 0.53475935828877, 
    Keq["PGK7"] -> 34.48275862068965, Keq["PGK8"] -> 17857.14285714286, 
    Keq["PGK9"] -> 0.003741935483870968, rateconst["PGK3", True] -> 
     4.6987403*^7, rateconst["PGK4", True] -> 9.901399*^7, 
    rateconst["PGK9", True] -> 9.999678305231328*^7, 
    rateconst["PGK8", True] -> 4.6987403*^7, rateconst["PGK7", True] -> 
     9.901399*^7, rateconst["PGK1", True] -> 1000000, 
    rateconst["PGK2", True] -> 1000000, rateconst["PGK5", True] -> 1000000, 
    rateconst["PGK6", True] -> 1000000}, "InitialConditions" -> 
   {enzyme[{"ID" -> "PGK", "Compartment" -> "c", "BoundCatalytic" -> {}, 
       "BoundActivators" -> {}, "BoundInhibitors" -> {}, 
       "CatalyticSites" -> Infinity, "ActivationSites" -> 0, 
       "InhibitionSites" -> 0}] -> 0.000024985219914326426, 
    enzyme[{"ID" -> "PGK", "Compartment" -> "c", "BoundCatalytic" -> 
        {Toolbox`Private`wrap[metabolite]["13dpg", "c"]}, 
       "BoundActivators" -> {}, "BoundInhibitors" -> {}, 
       "CatalyticSites" -> Infinity, "ActivationSites" -> 0, 
       "InhibitionSites" -> 0}] -> 0.0000736911347117267, 
    enzyme[{"ID" -> "PGK", "Compartment" -> "c", "BoundCatalytic" -> 
        {Toolbox`Private`wrap[metabolite]["23dpg", "c"]}, 
       "BoundActivators" -> {}, "BoundInhibitors" -> {}, 
       "CatalyticSites" -> Infinity, "ActivationSites" -> 0, 
       "InhibitionSites" -> 0}] -> 0.000041373138263883936, 
    enzyme[{"ID" -> "PGK", "Compartment" -> "c", "BoundCatalytic" -> 
        {Toolbox`Private`wrap[metabolite]["3pg", "c"]}, 
       "BoundActivators" -> {}, "BoundInhibitors" -> {}, 
       "CatalyticSites" -> Infinity, "ActivationSites" -> 0, 
       "InhibitionSites" -> 0}] -> 9.589574280192124*^-6, 
    enzyme[{"ID" -> "PGK", "Compartment" -> "c", "BoundCatalytic" -> 
        {Toolbox`Private`wrap[metabolite]["adp", "c"]}, 
       "BoundActivators" -> {}, "BoundInhibitors" -> {}, 
       "CatalyticSites" -> Infinity, "ActivationSites" -> 0, 
       "InhibitionSites" -> 0}] -> 0.00031765206851513565, 
    enzyme[{"ID" -> "PGK", "Compartment" -> "c", "BoundCatalytic" -> 
        {Toolbox`Private`wrap[metabolite]["adp", "c"], 
         Toolbox`Private`wrap[metabolite]["13dpg", "c"]}, 
       "BoundActivators" -> {}, "BoundInhibitors" -> {}, 
       "CatalyticSites" -> Infinity, "ActivationSites" -> 0, 
       "InhibitionSites" -> 0}] -> 0.0009396787401786672, 
    enzyme[{"ID" -> "PGK", "Compartment" -> "c", "BoundCatalytic" -> 
        {Toolbox`Private`wrap[metabolite]["adp", "c"], 
         Toolbox`Private`wrap[metabolite]["atp", "c"]}, 
       "BoundActivators" -> {}, "BoundInhibitors" -> {}, 
       "CatalyticSites" -> Infinity, "ActivationSites" -> 0, 
       "InhibitionSites" -> 0}] -> 0.0012625474808341196, 
    enzyme[{"ID" -> "PGK", "Compartment" -> "c", "BoundCatalytic" -> 
        {Toolbox`Private`wrap[metabolite]["atp", "c"], 
         Toolbox`Private`wrap[metabolite]["13dpg", "c"]}, 
       "BoundActivators" -> {}, "BoundInhibitors" -> {}, 
       "CatalyticSites" -> Infinity, "ActivationSites" -> 0, 
       "InhibitionSites" -> 0}] -> 0.00007048264331725736}}]
