# Supplementary material for: Topological and kinetic determinants of the modal matrices of dynamic models of metabolism
Source: PLoS One. 2017 Dec 21;12(12):e0189880. doi: 10.1371/journal.pone.0189880 (PMC5739448; doi:10.1371/journal.pone.0189880)
Supplement: S1 Model Files — (GZ) [file pone.0189880.s002.tar.gz › S1 model files/mathematical_models/GAPDH.m]

(* Created by Wolfram Mathematica 9.0 : www.wolfram.com *)
MASSmodel[{"Notes" -> "", "Synonyms" -> {}, "Events" -> {}, 
  "Stoichiometry" -> SparseArray[Automatic, {27, 27}, 0, 
    {1, {{0, 3, 5, 7, 9, 11, 13, 16, 19, 22, 25, 29, 32, 35, 39, 43, 46, 47, 
      49, 51, 53, 54, 55, 65, 76, 77, 78, 79}, {{1}, {2}, {27}, {1}, {3}, 
      {2}, {4}, {3}, {5}, {4}, {6}, {5}, {6}, {7}, {8}, {27}, {7}, {9}, {10}, 
      {8}, {11}, {12}, {9}, {13}, {14}, {10}, {11}, {15}, {16}, {12}, {17}, 
      {18}, {13}, {19}, {20}, {14}, {15}, {21}, {22}, {16}, {17}, {23}, {24}, 
      {18}, {25}, {26}, {19}, {20}, {21}, {22}, {23}, {24}, {25}, {4}, {26}, 
      {7}, {9}, {11}, {13}, {15}, {17}, {19}, {21}, {23}, {25}, {3}, {8}, 
      {10}, {12}, {14}, {16}, {18}, {20}, {22}, {24}, {26}, {1}, {2}, {5}}}, 
     {-1, 1, -1, 1, -1, -1, 1, 1, -1, -1, 1, 1, -1, -1, -1, 1, 1, -1, -1, 1, 
     -1, -1, 1, -1, -1, 1, 1, -1, -1, 1, -1, -1, 1, -1, -1, 1, 1, -1, -1, 1, 
     1, -1, -1, 1, -1, -1, 1, 1, 1, 1, 1, 1, 1, 1, 1, -1, -1, -1, -1, -1, -1, 
     -1, -1, -1, -1, -1, -1, -1, -1, -1, -1, -1, -1, -1, -1, -1, -1, 1, 
     -1}}], "Fluxes" -> {v["GAPDH1"], v["GAPDH2"], v["GAPDH3"], v["GAPDH4"], 
    v["GAPDH5"], v["GAPDH6"], v["GAPDH_Inhibition_3pg$15"], 
    v["GAPDH_Inhibition_g3p$16"], v["GAPDH_Inhibition_3pg$17"], 
    v["GAPDH_Inhibition_g3p$18"], v["GAPDH_Inhibition_3pg$20"], 
    v["GAPDH_Inhibition_g3p$21"], v["GAPDH_Inhibition_3pg$22"], 
    v["GAPDH_Inhibition_g3p$24"], v["GAPDH_Inhibition_3pg$25"], 
    v["GAPDH_Inhibition_g3p$26"], v["GAPDH_Inhibition_3pg$27"], 
    v["GAPDH_Inhibition_g3p$28"], v["GAPDH_Inhibition_3pg$29"], 
    v["GAPDH_Inhibition_g3p$30"], v["GAPDH_Inhibition_3pg$31"], 
    v["GAPDH_Inhibition_g3p$32"], v["GAPDH_Inhibition_3pg$33"], 
    v["GAPDH_Inhibition_g3p$34"], v["GAPDH_Inhibition_3pg$35"], 
    v["GAPDH_Inhibition_g3p$36"], v["GAPDH_TransitionStep"]}, 
  "Species" -> {enzyme[{"ID" -> "GAPDH", "Compartment" -> "c", 
      "BoundCatalytic" -> {}, "BoundActivators" -> {}, 
      "BoundInhibitors" -> {}, "CatalyticSites" -> Infinity, 
      "ActivationSites" -> 4, "InhibitionSites" -> 4}], 
    enzyme[{"ID" -> "GAPDH", "Compartment" -> "c", "BoundCatalytic" -> 
       {Toolbox`Private`wrap[metabolite]["nad", "c"]}, 
      "BoundActivators" -> {}, "BoundInhibitors" -> {}, 
      "CatalyticSites" -> Infinity, "ActivationSites" -> 4, 
      "InhibitionSites" -> 4}], enzyme[{"ID" -> "GAPDH", 
      "Compartment" -> "c", "BoundCatalytic" -> 
       {Toolbox`Private`wrap[metabolite]["nadh", "c"]}, 
      "BoundActivators" -> {}, "BoundInhibitors" -> {}, 
      "CatalyticSites" -> Infinity, "ActivationSites" -> 4, 
      "InhibitionSites" -> 4}], enzyme[{"ID" -> "GAPDH", 
      "Compartment" -> "c", "BoundCatalytic" -> 
       {Toolbox`Private`wrap[metabolite]["nad", "c"], 
        Toolbox`Private`wrap[metabolite]["g3p", "c"]}, 
      "BoundActivators" -> {}, "BoundInhibitors" -> {}, 
      "CatalyticSites" -> Infinity, "ActivationSites" -> 4, 
      "InhibitionSites" -> 4}], enzyme[{"ID" -> "GAPDH", 
      "Compartment" -> "c", "BoundCatalytic" -> 
       {Toolbox`Private`wrap[metabolite]["nadh", "c"], 
        Toolbox`Private`wrap[metabolite]["13dpg", "c"]}, 
      "BoundActivators" -> {}, "BoundInhibitors" -> {}, 
      "CatalyticSites" -> Infinity, "ActivationSites" -> 4, 
      "InhibitionSites" -> 4}], enzyme[{"ID" -> "GAPDH", 
      "Compartment" -> "c", "BoundCatalytic" -> 
       {Toolbox`Private`wrap[metabolite]["nad", "c"], 
        Toolbox`Private`wrap[metabolite]["g3p", "c"], 
        Toolbox`Private`wrap[metabolite]["pi", "c"]}, 
      "BoundActivators" -> {}, "BoundInhibitors" -> {}, 
      "CatalyticSites" -> Infinity, "ActivationSites" -> 4, 
      "InhibitionSites" -> 4}], enzyme[{"ID" -> "GAPDH_T", 
      "Compartment" -> "c", "BoundCatalytic" -> {}, "BoundActivators" -> {}, 
      "BoundInhibitors" -> {}, "CatalyticSites" -> Infinity, 
      "ActivationSites" -> 4, "InhibitionSites" -> 4}], 
    enzyme[{"ID" -> "GAPDH_T", "Compartment" -> "c", "BoundCatalytic" -> {}, 
      "BoundActivators" -> {}, "BoundInhibitors" -> 
       {Toolbox`Private`wrap[metabolite]["3pg", "c"]}, 
      "CatalyticSites" -> Infinity, "ActivationSites" -> 4, 
      "InhibitionSites" -> 4}], enzyme[{"ID" -> "GAPDH_T", 
      "Compartment" -> "c", "BoundCatalytic" -> {}, "BoundActivators" -> {}, 
      "BoundInhibitors" -> {Toolbox`Private`wrap[metabolite]["g3p", "c"]}, 
      "CatalyticSites" -> Infinity, "ActivationSites" -> 4, 
      "InhibitionSites" -> 4}], enzyme[{"ID" -> "GAPDH_T", 
      "Compartment" -> "c", "BoundCatalytic" -> {}, "BoundActivators" -> {}, 
      "BoundInhibitors" -> {Toolbox`Private`wrap[metabolite]["3pg", "c"], 
        Toolbox`Private`wrap[metabolite]["3pg", "c"]}, 
      "CatalyticSites" -> Infinity, "ActivationSites" -> 4, 
      "InhibitionSites" -> 4}], enzyme[{"ID" -> "GAPDH_T", 
      "Compartment" -> "c", "BoundCatalytic" -> {}, "BoundActivators" -> {}, 
      "BoundInhibitors" -> {Toolbox`Private`wrap[metabolite]["3pg", "c"], 
        Toolbox`Private`wrap[metabolite]["g3p", "c"]}, 
      "CatalyticSites" -> Infinity, "ActivationSites" -> 4, 
      "InhibitionSites" -> 4}], enzyme[{"ID" -> "GAPDH_T", 
      "Compartment" -> "c", "BoundCatalytic" -> {}, "BoundActivators" -> {}, 
      "BoundInhibitors" -> {Toolbox`Private`wrap[metabolite]["g3p", "c"], 
        Toolbox`Private`wrap[metabolite]["g3p", "c"]}, 
      "CatalyticSites" -> Infinity, "ActivationSites" -> 4, 
      "InhibitionSites" -> 4}], enzyme[{"ID" -> "GAPDH_T", 
      "Compartment" -> "c", "BoundCatalytic" -> {}, "BoundActivators" -> {}, 
      "BoundInhibitors" -> {Toolbox`Private`wrap[metabolite]["3pg", "c"], 
        Toolbox`Private`wrap[metabolite]["3pg", "c"], 
        Toolbox`Private`wrap[metabolite]["3pg", "c"]}, 
      "CatalyticSites" -> Infinity, "ActivationSites" -> 4, 
      "InhibitionSites" -> 4}], enzyme[{"ID" -> "GAPDH_T", 
      "Compartment" -> "c", "BoundCatalytic" -> {}, "BoundActivators" -> {}, 
      "BoundInhibitors" -> {Toolbox`Private`wrap[metabolite]["3pg", "c"], 
        Toolbox`Private`wrap[metabolite]["3pg", "c"], 
        Toolbox`Private`wrap[metabolite]["g3p", "c"]}, 
      "CatalyticSites" -> Infinity, "ActivationSites" -> 4, 
      "InhibitionSites" -> 4}], enzyme[{"ID" -> "GAPDH_T", 
      "Compartment" -> "c", "BoundCatalytic" -> {}, "BoundActivators" -> {}, 
      "BoundInhibitors" -> {Toolbox`Private`wrap[metabolite]["3pg", "c"], 
        Toolbox`Private`wrap[metabolite]["g3p", "c"], 
        Toolbox`Private`wrap[metabolite]["g3p", "c"]}, 
      "CatalyticSites" -> Infinity, "ActivationSites" -> 4, 
      "InhibitionSites" -> 4}], enzyme[{"ID" -> "GAPDH_T", 
      "Compartment" -> "c", "BoundCatalytic" -> {}, "BoundActivators" -> {}, 
      "BoundInhibitors" -> {Toolbox`Private`wrap[metabolite]["g3p", "c"], 
        Toolbox`Private`wrap[metabolite]["g3p", "c"], 
        Toolbox`Private`wrap[metabolite]["g3p", "c"]}, 
      "CatalyticSites" -> Infinity, "ActivationSites" -> 4, 
      "InhibitionSites" -> 4}], enzyme[{"ID" -> "GAPDH_T", 
      "Compartment" -> "c", "BoundCatalytic" -> {}, "BoundActivators" -> {}, 
      "BoundInhibitors" -> {Toolbox`Private`wrap[metabolite]["3pg", "c"], 
        Toolbox`Private`wrap[metabolite]["3pg", "c"], 
        Toolbox`Private`wrap[metabolite]["3pg", "c"], 
        Toolbox`Private`wrap[metabolite]["3pg", "c"]}, 
      "CatalyticSites" -> Infinity, "ActivationSites" -> 4, 
      "InhibitionSites" -> 4}], enzyme[{"ID" -> "GAPDH_T", 
      "Compartment" -> "c", "BoundCatalytic" -> {}, "BoundActivators" -> {}, 
      "BoundInhibitors" -> {Toolbox`Private`wrap[metabolite]["3pg", "c"], 
        Toolbox`Private`wrap[metabolite]["3pg", "c"], 
        Toolbox`Private`wrap[metabolite]["3pg", "c"], 
        Toolbox`Private`wrap[metabolite]["g3p", "c"]}, 
      "CatalyticSites" -> Infinity, "ActivationSites" -> 4, 
      "InhibitionSites" -> 4}], enzyme[{"ID" -> "GAPDH_T", 
      "Compartment" -> "c", "BoundCatalytic" -> {}, "BoundActivators" -> {}, 
      "BoundInhibitors" -> {Toolbox`Private`wrap[metabolite]["3pg", "c"], 
        Toolbox`Private`wrap[metabolite]["3pg", "c"], 
        Toolbox`Private`wrap[metabolite]["g3p", "c"], 
        Toolbox`Private`wrap[metabolite]["g3p", "c"]}, 
      "CatalyticSites" -> Infinity, "ActivationSites" -> 4, 
      "InhibitionSites" -> 4}], enzyme[{"ID" -> "GAPDH_T", 
      "Compartment" -> "c", "BoundCatalytic" -> {}, "BoundActivators" -> {}, 
      "BoundInhibitors" -> {Toolbox`Private`wrap[metabolite]["3pg", "c"], 
        Toolbox`Private`wrap[metabolite]["g3p", "c"], 
        Toolbox`Private`wrap[metabolite]["g3p", "c"], 
        Toolbox`Private`wrap[metabolite]["g3p", "c"]}, 
      "CatalyticSites" -> Infinity, "ActivationSites" -> 4, 
      "InhibitionSites" -> 4}], metabolite["13dpg", "c"], 
    enzyme[{"ID" -> "GAPDH_T", "Compartment" -> "c", "BoundCatalytic" -> {}, 
      "BoundActivators" -> {}, "BoundInhibitors" -> 
       {Toolbox`Private`wrap[metabolite]["g3p", "c"], 
        Toolbox`Private`wrap[metabolite]["g3p", "c"], 
        Toolbox`Private`wrap[metabolite]["g3p", "c"], 
        Toolbox`Private`wrap[metabolite]["g3p", "c"]}, 
      "CatalyticSites" -> Infinity, "ActivationSites" -> 4, 
      "InhibitionSites" -> 4}], metabolite["3pg", "c"], 
    metabolite["g3p", "c"], metabolite["nad", "c"], metabolite["nadh", "c"], 
    metabolite["pi", "c"]}, "ReversibleColumnIndices" -> 
   {1, 2, 3, 4, 5, 6, 7, 8, 9, 10, 11, 12, 13, 14, 15, 16, 17, 18, 19, 20, 
    21, 22, 23, 24, 25, 26, 27}, "Ignore" -> {}, "ID" -> "MASSmodel$37", 
  "Name" -> "MASSmodel$37", "Constraints" -> {}, 
  "CustomRateLaws" -> {v["GAPDH1"] -> parameter["Volume", "c"]*
      rateconst["GAPDH1", True]*
      (-(enzyme[{"ID" -> "GAPDH", "Compartment" -> "c", "BoundCatalytic" -> 
             {Toolbox`Private`wrap[metabolite]["nad", "c"]}, 
            "BoundActivators" -> {}, "BoundInhibitors" -> {}, 
            "CatalyticSites" -> Infinity, "ActivationSites" -> 4, 
            "InhibitionSites" -> 4}][t]/Keq["GAPDH1"]) + 
       enzyme[{"ID" -> "GAPDH", "Compartment" -> "c", "BoundCatalytic" -> {}, 
           "BoundActivators" -> {}, "BoundInhibitors" -> {}, 
           "CatalyticSites" -> Infinity, "ActivationSites" -> 4, 
           "InhibitionSites" -> 4}][t]*metabolite["nad", "c"][t]), 
    v["GAPDH2"] -> parameter["Volume", "c"]*rateconst["GAPDH2", True]*
      (enzyme[{"ID" -> "GAPDH", "Compartment" -> "c", "BoundCatalytic" -> 
           {Toolbox`Private`wrap[metabolite]["nadh", "c"]}, 
          "BoundActivators" -> {}, "BoundInhibitors" -> {}, 
          "CatalyticSites" -> Infinity, "ActivationSites" -> 4, 
          "InhibitionSites" -> 4}][t] - 
       (enzyme[{"ID" -> "GAPDH", "Compartment" -> "c", "BoundCatalytic" -> 
             {}, "BoundActivators" -> {}, "BoundInhibitors" -> {}, 
            "CatalyticSites" -> Infinity, "ActivationSites" -> 4, 
            "InhibitionSites" -> 4}][t]*metabolite["nadh", "c"][t])/
        Keq["GAPDH2"]), v["GAPDH3"] -> parameter["Volume", "c"]*
      rateconst["GAPDH3", True]*
      (-(enzyme[{"ID" -> "GAPDH", "Compartment" -> "c", "BoundCatalytic" -> 
             {Toolbox`Private`wrap[metabolite]["nad", "c"], 
              Toolbox`Private`wrap[metabolite]["g3p", "c"]}, 
            "BoundActivators" -> {}, "BoundInhibitors" -> {}, 
            "CatalyticSites" -> Infinity, "ActivationSites" -> 4, 
            "InhibitionSites" -> 4}][t]/Keq["GAPDH3"]) + 
       enzyme[{"ID" -> "GAPDH", "Compartment" -> "c", "BoundCatalytic" -> 
            {Toolbox`Private`wrap[metabolite]["nad", "c"]}, 
           "BoundActivators" -> {}, "BoundInhibitors" -> {}, 
           "CatalyticSites" -> Infinity, "ActivationSites" -> 4, 
           "InhibitionSites" -> 4}][t]*metabolite["g3p", "c"][t]), 
    v["GAPDH4"] -> parameter["Volume", "c"]*rateconst["GAPDH4", True]*
      (enzyme[{"ID" -> "GAPDH", "Compartment" -> "c", "BoundCatalytic" -> 
           {Toolbox`Private`wrap[metabolite]["nadh", "c"], 
            Toolbox`Private`wrap[metabolite]["13dpg", "c"]}, 
          "BoundActivators" -> {}, "BoundInhibitors" -> {}, 
          "CatalyticSites" -> Infinity, "ActivationSites" -> 4, 
          "InhibitionSites" -> 4}][t] - 
       (enzyme[{"ID" -> "GAPDH", "Compartment" -> "c", "BoundCatalytic" -> 
             {Toolbox`Private`wrap[metabolite]["nadh", "c"]}, 
            "BoundActivators" -> {}, "BoundInhibitors" -> {}, 
            "CatalyticSites" -> Infinity, "ActivationSites" -> 4, 
            "InhibitionSites" -> 4}][t]*metabolite["13dpg", "c"][t])/
        Keq["GAPDH4"]), v["GAPDH5"] -> parameter["Volume", "c"]*
      rateconst["GAPDH5", True]*
      (-(enzyme[{"ID" -> "GAPDH", "Compartment" -> "c", "BoundCatalytic" -> 
             {Toolbox`Private`wrap[metabolite]["nad", "c"], 
              Toolbox`Private`wrap[metabolite]["g3p", "c"], 
              Toolbox`Private`wrap[metabolite]["pi", "c"]}, 
            "BoundActivators" -> {}, "BoundInhibitors" -> {}, 
            "CatalyticSites" -> Infinity, "ActivationSites" -> 4, 
            "InhibitionSites" -> 4}][t]/Keq["GAPDH5"]) + 
       enzyme[{"ID" -> "GAPDH", "Compartment" -> "c", "BoundCatalytic" -> 
            {Toolbox`Private`wrap[metabolite]["nad", "c"], 
             Toolbox`Private`wrap[metabolite]["g3p", "c"]}, 
           "BoundActivators" -> {}, "BoundInhibitors" -> {}, 
           "CatalyticSites" -> Infinity, "ActivationSites" -> 4, 
           "InhibitionSites" -> 4}][t]*metabolite["pi", "c"][t]), 
    v["GAPDH6"] -> parameter["Volume", "c"]*rateconst["GAPDH6", True]*
      (-(enzyme[{"ID" -> "GAPDH", "Compartment" -> "c", "BoundCatalytic" -> 
             {Toolbox`Private`wrap[metabolite]["nadh", "c"], 
              Toolbox`Private`wrap[metabolite]["13dpg", "c"]}, 
            "BoundActivators" -> {}, "BoundInhibitors" -> {}, 
            "CatalyticSites" -> Infinity, "ActivationSites" -> 4, 
            "InhibitionSites" -> 4}][t]/Keq["GAPDH6"]) + 
       enzyme[{"ID" -> "GAPDH", "Compartment" -> "c", "BoundCatalytic" -> 
           {Toolbox`Private`wrap[metabolite]["nad", "c"], 
            Toolbox`Private`wrap[metabolite]["g3p", "c"], 
            Toolbox`Private`wrap[metabolite]["pi", "c"]}, 
          "BoundActivators" -> {}, "BoundInhibitors" -> {}, 
          "CatalyticSites" -> Infinity, "ActivationSites" -> 4, 
          "InhibitionSites" -> 4}][t]), v["GAPDH_Inhibition_3pg$15"] -> 
     rateconst["GAPDH_Inhibition_3pg", True]*
      (-(enzyme[{"ID" -> "GAPDH_T", "Compartment" -> "c", "BoundCatalytic" -> 
             {}, "BoundActivators" -> {}, "BoundInhibitors" -> 
             {Toolbox`Private`wrap[metabolite]["3pg", "c"]}, 
            "CatalyticSites" -> Infinity, "ActivationSites" -> 4, 
            "InhibitionSites" -> 4}][t]/Keq["GAPDH_Inhibition_3pg"]) + 
       4*enzyme[{"ID" -> "GAPDH_T", "Compartment" -> "c", "BoundCatalytic" -> 
            {}, "BoundActivators" -> {}, "BoundInhibitors" -> {}, 
           "CatalyticSites" -> Infinity, "ActivationSites" -> 4, 
           "InhibitionSites" -> 4}][t]*metabolite["3pg", "c"][t]), 
    v["GAPDH_Inhibition_g3p$16"] -> rateconst["GAPDH_Inhibition_g3p", True]*
      (-(enzyme[{"ID" -> "GAPDH_T", "Compartment" -> "c", "BoundCatalytic" -> 
             {}, "BoundActivators" -> {}, "BoundInhibitors" -> 
             {Toolbox`Private`wrap[metabolite]["g3p", "c"]}, 
            "CatalyticSites" -> Infinity, "ActivationSites" -> 4, 
            "InhibitionSites" -> 4}][t]/Keq["GAPDH_Inhibition_g3p"]) + 
       4*enzyme[{"ID" -> "GAPDH_T", "Compartment" -> "c", "BoundCatalytic" -> 
            {}, "BoundActivators" -> {}, "BoundInhibitors" -> {}, 
           "CatalyticSites" -> Infinity, "ActivationSites" -> 4, 
           "InhibitionSites" -> 4}][t]*metabolite["g3p", "c"][t]), 
    v["GAPDH_Inhibition_3pg$17"] -> rateconst["GAPDH_Inhibition_3pg", True]*
      ((-2*enzyme[{"ID" -> "GAPDH_T", "Compartment" -> "c", 
            "BoundCatalytic" -> {}, "BoundActivators" -> {}, 
            "BoundInhibitors" -> {Toolbox`Private`wrap[metabolite]["3pg", 
               "c"], Toolbox`Private`wrap[metabolite]["3pg", "c"]}, 
            "CatalyticSites" -> Infinity, "ActivationSites" -> 4, 
            "InhibitionSites" -> 4}][t])/Keq["GAPDH_Inhibition_3pg"] + 
       3*enzyme[{"ID" -> "GAPDH_T", "Compartment" -> "c", "BoundCatalytic" -> 
            {}, "BoundActivators" -> {}, "BoundInhibitors" -> 
            {Toolbox`Private`wrap[metabolite]["3pg", "c"]}, 
           "CatalyticSites" -> Infinity, "ActivationSites" -> 4, 
           "InhibitionSites" -> 4}][t]*metabolite["3pg", "c"][t]), 
    v["GAPDH_Inhibition_g3p$18"] -> rateconst["GAPDH_Inhibition_g3p", True]*
      ((-2*enzyme[{"ID" -> "GAPDH_T", "Compartment" -> "c", 
            "BoundCatalytic" -> {}, "BoundActivators" -> {}, 
            "BoundInhibitors" -> {Toolbox`Private`wrap[metabolite]["3pg", 
               "c"], Toolbox`Private`wrap[metabolite]["g3p", "c"]}, 
            "CatalyticSites" -> Infinity, "ActivationSites" -> 4, 
            "InhibitionSites" -> 4}][t])/Keq["GAPDH_Inhibition_g3p"] + 
       3*enzyme[{"ID" -> "GAPDH_T", "Compartment" -> "c", "BoundCatalytic" -> 
            {}, "BoundActivators" -> {}, "BoundInhibitors" -> 
            {Toolbox`Private`wrap[metabolite]["3pg", "c"]}, 
           "CatalyticSites" -> Infinity, "ActivationSites" -> 4, 
           "InhibitionSites" -> 4}][t]*metabolite["g3p", "c"][t]), 
    v["GAPDH_Inhibition_3pg$20"] -> rateconst["GAPDH_Inhibition_3pg", True]*
      ((-2*enzyme[{"ID" -> "GAPDH_T", "Compartment" -> "c", 
            "BoundCatalytic" -> {}, "BoundActivators" -> {}, 
            "BoundInhibitors" -> {Toolbox`Private`wrap[metabolite]["3pg", 
               "c"], Toolbox`Private`wrap[metabolite]["g3p", "c"]}, 
            "CatalyticSites" -> Infinity, "ActivationSites" -> 4, 
            "InhibitionSites" -> 4}][t])/Keq["GAPDH_Inhibition_3pg"] + 
       3*enzyme[{"ID" -> "GAPDH_T", "Compartment" -> "c", "BoundCatalytic" -> 
            {}, "BoundActivators" -> {}, "BoundInhibitors" -> 
            {Toolbox`Private`wrap[metabolite]["g3p", "c"]}, 
           "CatalyticSites" -> Infinity, "ActivationSites" -> 4, 
           "InhibitionSites" -> 4}][t]*metabolite["3pg", "c"][t]), 
    v["GAPDH_Inhibition_g3p$21"] -> rateconst["GAPDH_Inhibition_g3p", True]*
      ((-2*enzyme[{"ID" -> "GAPDH_T", "Compartment" -> "c", 
            "BoundCatalytic" -> {}, "BoundActivators" -> {}, 
            "BoundInhibitors" -> {Toolbox`Private`wrap[metabolite]["g3p", 
               "c"], Toolbox`Private`wrap[metabolite]["g3p", "c"]}, 
            "CatalyticSites" -> Infinity, "ActivationSites" -> 4, 
            "InhibitionSites" -> 4}][t])/Keq["GAPDH_Inhibition_g3p"] + 
       3*enzyme[{"ID" -> "GAPDH_T", "Compartment" -> "c", "BoundCatalytic" -> 
            {}, "BoundActivators" -> {}, "BoundInhibitors" -> 
            {Toolbox`Private`wrap[metabolite]["g3p", "c"]}, 
           "CatalyticSites" -> Infinity, "ActivationSites" -> 4, 
           "InhibitionSites" -> 4}][t]*metabolite["g3p", "c"][t]), 
    v["GAPDH_Inhibition_3pg$22"] -> rateconst["GAPDH_Inhibition_3pg", True]*
      ((-3*enzyme[{"ID" -> "GAPDH_T", "Compartment" -> "c", 
            "BoundCatalytic" -> {}, "BoundActivators" -> {}, 
            "BoundInhibitors" -> {Toolbox`Private`wrap[metabolite]["3pg", 
               "c"], Toolbox`Private`wrap[metabolite]["3pg", "c"], 
              Toolbox`Private`wrap[metabolite]["3pg", "c"]}, 
            "CatalyticSites" -> Infinity, "ActivationSites" -> 4, 
            "InhibitionSites" -> 4}][t])/Keq["GAPDH_Inhibition_3pg"] + 
       2*enzyme[{"ID" -> "GAPDH_T", "Compartment" -> "c", "BoundCatalytic" -> 
            {}, "BoundActivators" -> {}, "BoundInhibitors" -> 
            {Toolbox`Private`wrap[metabolite]["3pg", "c"], 
             Toolbox`Private`wrap[metabolite]["3pg", "c"]}, 
           "CatalyticSites" -> Infinity, "ActivationSites" -> 4, 
           "InhibitionSites" -> 4}][t]*metabolite["3pg", "c"][t]), 
    v["GAPDH_Inhibition_g3p$24"] -> rateconst["GAPDH_Inhibition_g3p", True]*
      ((-3*enzyme[{"ID" -> "GAPDH_T", "Compartment" -> "c", 
            "BoundCatalytic" -> {}, "BoundActivators" -> {}, 
            "BoundInhibitors" -> {Toolbox`Private`wrap[metabolite]["3pg", 
               "c"], Toolbox`Private`wrap[metabolite]["3pg", "c"], 
              Toolbox`Private`wrap[metabolite]["g3p", "c"]}, 
            "CatalyticSites" -> Infinity, "ActivationSites" -> 4, 
            "InhibitionSites" -> 4}][t])/Keq["GAPDH_Inhibition_g3p"] + 
       2*enzyme[{"ID" -> "GAPDH_T", "Compartment" -> "c", "BoundCatalytic" -> 
            {}, "BoundActivators" -> {}, "BoundInhibitors" -> 
            {Toolbox`Private`wrap[metabolite]["3pg", "c"], 
             Toolbox`Private`wrap[metabolite]["3pg", "c"]}, 
           "CatalyticSites" -> Infinity, "ActivationSites" -> 4, 
           "InhibitionSites" -> 4}][t]*metabolite["g3p", "c"][t]), 
    v["GAPDH_Inhibition_3pg$25"] -> rateconst["GAPDH_Inhibition_3pg", True]*
      ((-3*enzyme[{"ID" -> "GAPDH_T", "Compartment" -> "c", 
            "BoundCatalytic" -> {}, "BoundActivators" -> {}, 
            "BoundInhibitors" -> {Toolbox`Private`wrap[metabolite]["3pg", 
               "c"], Toolbox`Private`wrap[metabolite]["3pg", "c"], 
              Toolbox`Private`wrap[metabolite]["g3p", "c"]}, 
            "CatalyticSites" -> Infinity, "ActivationSites" -> 4, 
            "InhibitionSites" -> 4}][t])/Keq["GAPDH_Inhibition_3pg"] + 
       2*enzyme[{"ID" -> "GAPDH_T", "Compartment" -> "c", "BoundCatalytic" -> 
            {}, "BoundActivators" -> {}, "BoundInhibitors" -> 
            {Toolbox`Private`wrap[metabolite]["3pg", "c"], 
             Toolbox`Private`wrap[metabolite]["g3p", "c"]}, 
           "CatalyticSites" -> Infinity, "ActivationSites" -> 4, 
           "InhibitionSites" -> 4}][t]*metabolite["3pg", "c"][t]), 
    v["GAPDH_Inhibition_g3p$26"] -> rateconst["GAPDH_Inhibition_g3p", True]*
      ((-3*enzyme[{"ID" -> "GAPDH_T", "Compartment" -> "c", 
            "BoundCatalytic" -> {}, "BoundActivators" -> {}, 
            "BoundInhibitors" -> {Toolbox`Private`wrap[metabolite]["3pg", 
               "c"], Toolbox`Private`wrap[metabolite]["g3p", "c"], 
              Toolbox`Private`wrap[metabolite]["g3p", "c"]}, 
            "CatalyticSites" -> Infinity, "ActivationSites" -> 4, 
            "InhibitionSites" -> 4}][t])/Keq["GAPDH_Inhibition_g3p"] + 
       2*enzyme[{"ID" -> "GAPDH_T", "Compartment" -> "c", "BoundCatalytic" -> 
            {}, "BoundActivators" -> {}, "BoundInhibitors" -> 
            {Toolbox`Private`wrap[metabolite]["3pg", "c"], 
             Toolbox`Private`wrap[metabolite]["g3p", "c"]}, 
           "CatalyticSites" -> Infinity, "ActivationSites" -> 4, 
           "InhibitionSites" -> 4}][t]*metabolite["g3p", "c"][t]), 
    v["GAPDH_Inhibition_3pg$27"] -> rateconst["GAPDH_Inhibition_3pg", True]*
      ((-3*enzyme[{"ID" -> "GAPDH_T", "Compartment" -> "c", 
            "BoundCatalytic" -> {}, "BoundActivators" -> {}, 
            "BoundInhibitors" -> {Toolbox`Private`wrap[metabolite]["3pg", 
               "c"], Toolbox`Private`wrap[metabolite]["g3p", "c"], 
              Toolbox`Private`wrap[metabolite]["g3p", "c"]}, 
            "CatalyticSites" -> Infinity, "ActivationSites" -> 4, 
            "InhibitionSites" -> 4}][t])/Keq["GAPDH_Inhibition_3pg"] + 
       2*enzyme[{"ID" -> "GAPDH_T", "Compartment" -> "c", "BoundCatalytic" -> 
            {}, "BoundActivators" -> {}, "BoundInhibitors" -> 
            {Toolbox`Private`wrap[metabolite]["g3p", "c"], 
             Toolbox`Private`wrap[metabolite]["g3p", "c"]}, 
           "CatalyticSites" -> Infinity, "ActivationSites" -> 4, 
           "InhibitionSites" -> 4}][t]*metabolite["3pg", "c"][t]), 
    v["GAPDH_Inhibition_g3p$28"] -> rateconst["GAPDH_Inhibition_g3p", True]*
      ((-3*enzyme[{"ID" -> "GAPDH_T", "Compartment" -> "c", 
            "BoundCatalytic" -> {}, "BoundActivators" -> {}, 
            "BoundInhibitors" -> {Toolbox`Private`wrap[metabolite]["g3p", 
               "c"], Toolbox`Private`wrap[metabolite]["g3p", "c"], 
              Toolbox`Private`wrap[metabolite]["g3p", "c"]}, 
            "CatalyticSites" -> Infinity, "ActivationSites" -> 4, 
            "InhibitionSites" -> 4}][t])/Keq["GAPDH_Inhibition_g3p"] + 
       2*enzyme[{"ID" -> "GAPDH_T", "Compartment" -> "c", "BoundCatalytic" -> 
            {}, "BoundActivators" -> {}, "BoundInhibitors" -> 
            {Toolbox`Private`wrap[metabolite]["g3p", "c"], 
             Toolbox`Private`wrap[metabolite]["g3p", "c"]}, 
           "CatalyticSites" -> Infinity, "ActivationSites" -> 4, 
           "InhibitionSites" -> 4}][t]*metabolite["g3p", "c"][t]), 
    v["GAPDH_Inhibition_3pg$29"] -> rateconst["GAPDH_Inhibition_3pg", True]*
      ((-4*enzyme[{"ID" -> "GAPDH_T", "Compartment" -> "c", 
            "BoundCatalytic" -> {}, "BoundActivators" -> {}, 
            "BoundInhibitors" -> {Toolbox`Private`wrap[metabolite]["3pg", 
               "c"], Toolbox`Private`wrap[metabolite]["3pg", "c"], 
              Toolbox`Private`wrap[metabolite]["3pg", "c"], 
              Toolbox`Private`wrap[metabolite]["3pg", "c"]}, 
            "CatalyticSites" -> Infinity, "ActivationSites" -> 4, 
            "InhibitionSites" -> 4}][t])/Keq["GAPDH_Inhibition_3pg"] + 
       enzyme[{"ID" -> "GAPDH_T", "Compartment" -> "c", "BoundCatalytic" -> 
            {}, "BoundActivators" -> {}, "BoundInhibitors" -> 
            {Toolbox`Private`wrap[metabolite]["3pg", "c"], 
             Toolbox`Private`wrap[metabolite]["3pg", "c"], 
             Toolbox`Private`wrap[metabolite]["3pg", "c"]}, 
           "CatalyticSites" -> Infinity, "ActivationSites" -> 4, 
           "InhibitionSites" -> 4}][t]*metabolite["3pg", "c"][t]), 
    v["GAPDH_Inhibition_g3p$30"] -> rateconst["GAPDH_Inhibition_g3p", True]*
      ((-4*enzyme[{"ID" -> "GAPDH_T", "Compartment" -> "c", 
            "BoundCatalytic" -> {}, "BoundActivators" -> {}, 
            "BoundInhibitors" -> {Toolbox`Private`wrap[metabolite]["3pg", 
               "c"], Toolbox`Private`wrap[metabolite]["3pg", "c"], 
              Toolbox`Private`wrap[metabolite]["3pg", "c"], 
              Toolbox`Private`wrap[metabolite]["g3p", "c"]}, 
            "CatalyticSites" -> Infinity, "ActivationSites" -> 4, 
            "InhibitionSites" -> 4}][t])/Keq["GAPDH_Inhibition_g3p"] + 
       enzyme[{"ID" -> "GAPDH_T", "Compartment" -> "c", "BoundCatalytic" -> 
            {}, "BoundActivators" -> {}, "BoundInhibitors" -> 
            {Toolbox`Private`wrap[metabolite]["3pg", "c"], 
             Toolbox`Private`wrap[metabolite]["3pg", "c"], 
             Toolbox`Private`wrap[metabolite]["3pg", "c"]}, 
           "CatalyticSites" -> Infinity, "ActivationSites" -> 4, 
           "InhibitionSites" -> 4}][t]*metabolite["g3p", "c"][t]), 
    v["GAPDH_Inhibition_3pg$31"] -> rateconst["GAPDH_Inhibition_3pg", True]*
      ((-4*enzyme[{"ID" -> "GAPDH_T", "Compartment" -> "c", 
            "BoundCatalytic" -> {}, "BoundActivators" -> {}, 
            "BoundInhibitors" -> {Toolbox`Private`wrap[metabolite]["3pg", 
               "c"], Toolbox`Private`wrap[metabolite]["3pg", "c"], 
              Toolbox`Private`wrap[metabolite]["3pg", "c"], 
              Toolbox`Private`wrap[metabolite]["g3p", "c"]}, 
            "CatalyticSites" -> Infinity, "ActivationSites" -> 4, 
            "InhibitionSites" -> 4}][t])/Keq["GAPDH_Inhibition_3pg"] + 
       enzyme[{"ID" -> "GAPDH_T", "Compartment" -> "c", "BoundCatalytic" -> 
            {}, "BoundActivators" -> {}, "BoundInhibitors" -> 
            {Toolbox`Private`wrap[metabolite]["3pg", "c"], 
             Toolbox`Private`wrap[metabolite]["3pg", "c"], 
             Toolbox`Private`wrap[metabolite]["g3p", "c"]}, 
           "CatalyticSites" -> Infinity, "ActivationSites" -> 4, 
           "InhibitionSites" -> 4}][t]*metabolite["3pg", "c"][t]), 
    v["GAPDH_Inhibition_g3p$32"] -> rateconst["GAPDH_Inhibition_g3p", True]*
      ((-4*enzyme[{"ID" -> "GAPDH_T", "Compartment" -> "c", 
            "BoundCatalytic" -> {}, "BoundActivators" -> {}, 
            "BoundInhibitors" -> {Toolbox`Private`wrap[metabolite]["3pg", 
               "c"], Toolbox`Private`wrap[metabolite]["3pg", "c"], 
              Toolbox`Private`wrap[metabolite]["g3p", "c"], 
              Toolbox`Private`wrap[metabolite]["g3p", "c"]}, 
            "CatalyticSites" -> Infinity, "ActivationSites" -> 4, 
            "InhibitionSites" -> 4}][t])/Keq["GAPDH_Inhibition_g3p"] + 
       enzyme[{"ID" -> "GAPDH_T", "Compartment" -> "c", "BoundCatalytic" -> 
            {}, "BoundActivators" -> {}, "BoundInhibitors" -> 
            {Toolbox`Private`wrap[metabolite]["3pg", "c"], 
             Toolbox`Private`wrap[metabolite]["3pg", "c"], 
             Toolbox`Private`wrap[metabolite]["g3p", "c"]}, 
           "CatalyticSites" -> Infinity, "ActivationSites" -> 4, 
           "InhibitionSites" -> 4}][t]*metabolite["g3p", "c"][t]), 
    v["GAPDH_Inhibition_3pg$33"] -> rateconst["GAPDH_Inhibition_3pg", True]*
      ((-4*enzyme[{"ID" -> "GAPDH_T", "Compartment" -> "c", 
            "BoundCatalytic" -> {}, "BoundActivators" -> {}, 
            "BoundInhibitors" -> {Toolbox`Private`wrap[metabolite]["3pg", 
               "c"], Toolbox`Private`wrap[metabolite]["3pg", "c"], 
              Toolbox`Private`wrap[metabolite]["g3p", "c"], 
              Toolbox`Private`wrap[metabolite]["g3p", "c"]}, 
            "CatalyticSites" -> Infinity, "ActivationSites" -> 4, 
            "InhibitionSites" -> 4}][t])/Keq["GAPDH_Inhibition_3pg"] + 
       enzyme[{"ID" -> "GAPDH_T", "Compartment" -> "c", "BoundCatalytic" -> 
            {}, "BoundActivators" -> {}, "BoundInhibitors" -> 
            {Toolbox`Private`wrap[metabolite]["3pg", "c"], 
             Toolbox`Private`wrap[metabolite]["g3p", "c"], 
             Toolbox`Private`wrap[metabolite]["g3p", "c"]}, 
           "CatalyticSites" -> Infinity, "ActivationSites" -> 4, 
           "InhibitionSites" -> 4}][t]*metabolite["3pg", "c"][t]), 
    v["GAPDH_Inhibition_g3p$34"] -> rateconst["GAPDH_Inhibition_g3p", True]*
      ((-4*enzyme[{"ID" -> "GAPDH_T", "Compartment" -> "c", 
            "BoundCatalytic" -> {}, "BoundActivators" -> {}, 
            "BoundInhibitors" -> {Toolbox`Private`wrap[metabolite]["3pg", 
               "c"], Toolbox`Private`wrap[metabolite]["g3p", "c"], 
              Toolbox`Private`wrap[metabolite]["g3p", "c"], 
              Toolbox`Private`wrap[metabolite]["g3p", "c"]}, 
            "CatalyticSites" -> Infinity, "ActivationSites" -> 4, 
            "InhibitionSites" -> 4}][t])/Keq["GAPDH_Inhibition_g3p"] + 
       enzyme[{"ID" -> "GAPDH_T", "Compartment" -> "c", "BoundCatalytic" -> 
            {}, "BoundActivators" -> {}, "BoundInhibitors" -> 
            {Toolbox`Private`wrap[metabolite]["3pg", "c"], 
             Toolbox`Private`wrap[metabolite]["g3p", "c"], 
             Toolbox`Private`wrap[metabolite]["g3p", "c"]}, 
           "CatalyticSites" -> Infinity, "ActivationSites" -> 4, 
           "InhibitionSites" -> 4}][t]*metabolite["g3p", "c"][t]), 
    v["GAPDH_Inhibition_3pg$35"] -> rateconst["GAPDH_Inhibition_3pg", True]*
      ((-4*enzyme[{"ID" -> "GAPDH_T", "Compartment" -> "c", 
            "BoundCatalytic" -> {}, "BoundActivators" -> {}, 
            "BoundInhibitors" -> {Toolbox`Private`wrap[metabolite]["3pg", 
               "c"], Toolbox`Private`wrap[metabolite]["g3p", "c"], 
              Toolbox`Private`wrap[metabolite]["g3p", "c"], 
              Toolbox`Private`wrap[metabolite]["g3p", "c"]}, 
            "CatalyticSites" -> Infinity, "ActivationSites" -> 4, 
            "InhibitionSites" -> 4}][t])/Keq["GAPDH_Inhibition_3pg"] + 
       enzyme[{"ID" -> "GAPDH_T", "Compartment" -> "c", "BoundCatalytic" -> 
            {}, "BoundActivators" -> {}, "BoundInhibitors" -> 
            {Toolbox`Private`wrap[metabolite]["g3p", "c"], 
             Toolbox`Private`wrap[metabolite]["g3p", "c"], 
             Toolbox`Private`wrap[metabolite]["g3p", "c"]}, 
           "CatalyticSites" -> Infinity, "ActivationSites" -> 4, 
           "InhibitionSites" -> 4}][t]*metabolite["3pg", "c"][t]), 
    v["GAPDH_Inhibition_g3p$36"] -> rateconst["GAPDH_Inhibition_g3p", True]*
      ((-4*enzyme[{"ID" -> "GAPDH_T", "Compartment" -> "c", 
            "BoundCatalytic" -> {}, "BoundActivators" -> {}, 
            "BoundInhibitors" -> {Toolbox`Private`wrap[metabolite]["g3p", 
               "c"], Toolbox`Private`wrap[metabolite]["g3p", "c"], 
              Toolbox`Private`wrap[metabolite]["g3p", "c"], 
              Toolbox`Private`wrap[metabolite]["g3p", "c"]}, 
            "CatalyticSites" -> Infinity, "ActivationSites" -> 4, 
            "InhibitionSites" -> 4}][t])/Keq["GAPDH_Inhibition_g3p"] + 
       enzyme[{"ID" -> "GAPDH_T", "Compartment" -> "c", "BoundCatalytic" -> 
            {}, "BoundActivators" -> {}, "BoundInhibitors" -> 
            {Toolbox`Private`wrap[metabolite]["g3p", "c"], 
             Toolbox`Private`wrap[metabolite]["g3p", "c"], 
             Toolbox`Private`wrap[metabolite]["g3p", "c"]}, 
           "CatalyticSites" -> Infinity, "ActivationSites" -> 4, 
           "InhibitionSites" -> 4}][t]*metabolite["g3p", "c"][t]), 
    v["GAPDH_TransitionStep"] -> parameter["Volume", "c"]*
      rateconst["GAPDH_TransitionStep", True]*
      (enzyme[{"ID" -> "GAPDH", "Compartment" -> "c", "BoundCatalytic" -> {}, 
          "BoundActivators" -> {}, "BoundInhibitors" -> {}, 
          "CatalyticSites" -> Infinity, "ActivationSites" -> 4, 
          "InhibitionSites" -> 4}][t] - 
       enzyme[{"ID" -> "GAPDH_T", "Compartment" -> "c", "BoundCatalytic" -> 
            {}, "BoundActivators" -> {}, "BoundInhibitors" -> {}, 
           "CatalyticSites" -> Infinity, "ActivationSites" -> 4, 
           "InhibitionSites" -> 4}][t]/Keq["GAPDH_TransitionStep"])}, 
  "CustomODE" -> {}, "GPR" -> {}, "ElementalComposition" -> 
   {enzyme[{"ID" -> "GAPDH", "Compartment" -> "c", "BoundCatalytic" -> {}, 
       "BoundActivators" -> {}, "BoundInhibitors" -> {}, 
       "CatalyticSites" -> Infinity, "ActivationSites" -> 4, 
       "InhibitionSites" -> 4}] -> "&GAPDH&", 
    enzyme[{"ID" -> "GAPDH", "Compartment" -> "c", "BoundCatalytic" -> 
        {Toolbox`Private`wrap[metabolite]["nad", "c"]}, 
       "BoundActivators" -> {}, "BoundInhibitors" -> {}, 
       "CatalyticSites" -> Infinity, "ActivationSites" -> 4, 
       "InhibitionSites" -> 4}] -> "&GAPDH&", 
    enzyme[{"ID" -> "GAPDH", "Compartment" -> "c", "BoundCatalytic" -> 
        {Toolbox`Private`wrap[metabolite]["nadh", "c"]}, 
       "BoundActivators" -> {}, "BoundInhibitors" -> {}, 
       "CatalyticSites" -> Infinity, "ActivationSites" -> 4, 
       "InhibitionSites" -> 4}] -> "&GAPDH&", 
    enzyme[{"ID" -> "GAPDH", "Compartment" -> "c", "BoundCatalytic" -> 
        {Toolbox`Private`wrap[metabolite]["nad", "c"], 
         Toolbox`Private`wrap[metabolite]["g3p", "c"]}, 
       "BoundActivators" -> {}, "BoundInhibitors" -> {}, 
       "CatalyticSites" -> Infinity, "ActivationSites" -> 4, 
       "InhibitionSites" -> 4}] -> "&GAPDH&", 
    enzyme[{"ID" -> "GAPDH", "Compartment" -> "c", "BoundCatalytic" -> 
        {Toolbox`Private`wrap[metabolite]["nadh", "c"], 
         Toolbox`Private`wrap[metabolite]["13dpg", "c"]}, 
       "BoundActivators" -> {}, "BoundInhibitors" -> {}, 
       "CatalyticSites" -> Infinity, "ActivationSites" -> 4, 
       "InhibitionSites" -> 4}] -> "&GAPDH&", 
    enzyme[{"ID" -> "GAPDH", "Compartment" -> "c", "BoundCatalytic" -> 
        {Toolbox`Private`wrap[metabolite]["nad", "c"], 
         Toolbox`Private`wrap[metabolite]["g3p", "c"], 
         Toolbox`Private`wrap[metabolite]["pi", "c"]}, 
       "BoundActivators" -> {}, "BoundInhibitors" -> {}, 
       "CatalyticSites" -> Infinity, "ActivationSites" -> 4, 
       "InhibitionSites" -> 4}] -> "&GAPDH&", 
    enzyme[{"ID" -> "GAPDH_T", "Compartment" -> "c", "BoundCatalytic" -> {}, 
       "BoundActivators" -> {}, "BoundInhibitors" -> {}, 
       "CatalyticSites" -> Infinity, "ActivationSites" -> 4, 
       "InhibitionSites" -> 4}] -> "&GAPDH_T&", 
    enzyme[{"ID" -> "GAPDH_T", "Compartment" -> "c", "BoundCatalytic" -> {}, 
       "BoundActivators" -> {}, "BoundInhibitors" -> 
        {Toolbox`Private`wrap[metabolite]["3pg", "c"]}, 
       "CatalyticSites" -> Infinity, "ActivationSites" -> 4, 
       "InhibitionSites" -> 4}] -> "&GAPDH_T&", 
    enzyme[{"ID" -> "GAPDH_T", "Compartment" -> "c", "BoundCatalytic" -> {}, 
       "BoundActivators" -> {}, "BoundInhibitors" -> 
        {Toolbox`Private`wrap[metabolite]["g3p", "c"]}, 
       "CatalyticSites" -> Infinity, "ActivationSites" -> 4, 
       "InhibitionSites" -> 4}] -> "&GAPDH_T&", 
    enzyme[{"ID" -> "GAPDH_T", "Compartment" -> "c", "BoundCatalytic" -> {}, 
       "BoundActivators" -> {}, "BoundInhibitors" -> 
        {Toolbox`Private`wrap[metabolite]["3pg", "c"], 
         Toolbox`Private`wrap[metabolite]["3pg", "c"]}, 
       "CatalyticSites" -> Infinity, "ActivationSites" -> 4, 
       "InhibitionSites" -> 4}] -> "&GAPDH_T&", 
    enzyme[{"ID" -> "GAPDH_T", "Compartment" -> "c", "BoundCatalytic" -> {}, 
       "BoundActivators" -> {}, "BoundInhibitors" -> 
        {Toolbox`Private`wrap[metabolite]["3pg", "c"], 
         Toolbox`Private`wrap[metabolite]["g3p", "c"]}, 
       "CatalyticSites" -> Infinity, "ActivationSites" -> 4, 
       "InhibitionSites" -> 4}] -> "&GAPDH_T&", 
    enzyme[{"ID" -> "GAPDH_T", "Compartment" -> "c", "BoundCatalytic" -> {}, 
       "BoundActivators" -> {}, "BoundInhibitors" -> 
        {Toolbox`Private`wrap[metabolite]["g3p", "c"], 
         Toolbox`Private`wrap[metabolite]["g3p", "c"]}, 
       "CatalyticSites" -> Infinity, "ActivationSites" -> 4, 
       "InhibitionSites" -> 4}] -> "&GAPDH_T&", 
    enzyme[{"ID" -> "GAPDH_T", "Compartment" -> "c", "BoundCatalytic" -> {}, 
       "BoundActivators" -> {}, "BoundInhibitors" -> 
        {Toolbox`Private`wrap[metabolite]["3pg", "c"], 
         Toolbox`Private`wrap[metabolite]["3pg", "c"], 
         Toolbox`Private`wrap[metabolite]["3pg", "c"]}, 
       "CatalyticSites" -> Infinity, "ActivationSites" -> 4, 
       "InhibitionSites" -> 4}] -> "&GAPDH_T&", 
    enzyme[{"ID" -> "GAPDH_T", "Compartment" -> "c", "BoundCatalytic" -> {}, 
       "BoundActivators" -> {}, "BoundInhibitors" -> 
        {Toolbox`Private`wrap[metabolite]["3pg", "c"], 
         Toolbox`Private`wrap[metabolite]["3pg", "c"], 
         Toolbox`Private`wrap[metabolite]["g3p", "c"]}, 
       "CatalyticSites" -> Infinity, "ActivationSites" -> 4, 
       "InhibitionSites" -> 4}] -> "&GAPDH_T&", 
    enzyme[{"ID" -> "GAPDH_T", "Compartment" -> "c", "BoundCatalytic" -> {}, 
       "BoundActivators" -> {}, "BoundInhibitors" -> 
        {Toolbox`Private`wrap[metabolite]["3pg", "c"], 
         Toolbox`Private`wrap[metabolite]["g3p", "c"], 
         Toolbox`Private`wrap[metabolite]["g3p", "c"]}, 
       "CatalyticSites" -> Infinity, "ActivationSites" -> 4, 
       "InhibitionSites" -> 4}] -> "&GAPDH_T&", 
    enzyme[{"ID" -> "GAPDH_T", "Compartment" -> "c", "BoundCatalytic" -> {}, 
       "BoundActivators" -> {}, "BoundInhibitors" -> 
        {Toolbox`Private`wrap[metabolite]["g3p", "c"], 
         Toolbox`Private`wrap[metabolite]["g3p", "c"], 
         Toolbox`Private`wrap[metabolite]["g3p", "c"]}, 
       "CatalyticSites" -> Infinity, "ActivationSites" -> 4, 
       "InhibitionSites" -> 4}] -> "&GAPDH_T&", 
    enzyme[{"ID" -> "GAPDH_T", "Compartment" -> "c", "BoundCatalytic" -> {}, 
       "BoundActivators" -> {}, "BoundInhibitors" -> 
        {Toolbox`Private`wrap[metabolite]["3pg", "c"], 
         Toolbox`Private`wrap[metabolite]["3pg", "c"], 
         Toolbox`Private`wrap[metabolite]["3pg", "c"], 
         Toolbox`Private`wrap[metabolite]["3pg", "c"]}, 
       "CatalyticSites" -> Infinity, "ActivationSites" -> 4, 
       "InhibitionSites" -> 4}] -> "&GAPDH_T&", 
    enzyme[{"ID" -> "GAPDH_T", "Compartment" -> "c", "BoundCatalytic" -> {}, 
       "BoundActivators" -> {}, "BoundInhibitors" -> 
        {Toolbox`Private`wrap[metabolite]["3pg", "c"], 
         Toolbox`Private`wrap[metabolite]["3pg", "c"], 
         Toolbox`Private`wrap[metabolite]["3pg", "c"], 
         Toolbox`Private`wrap[metabolite]["g3p", "c"]}, 
       "CatalyticSites" -> Infinity, "ActivationSites" -> 4, 
       "InhibitionSites" -> 4}] -> "&GAPDH_T&", 
    enzyme[{"ID" -> "GAPDH_T", "Compartment" -> "c", "BoundCatalytic" -> {}, 
       "BoundActivators" -> {}, "BoundInhibitors" -> 
        {Toolbox`Private`wrap[metabolite]["3pg", "c"], 
         Toolbox`Private`wrap[metabolite]["3pg", "c"], 
         Toolbox`Private`wrap[metabolite]["g3p", "c"], 
         Toolbox`Private`wrap[metabolite]["g3p", "c"]}, 
       "CatalyticSites" -> Infinity, "ActivationSites" -> 4, 
       "InhibitionSites" -> 4}] -> "&GAPDH_T&", 
    enzyme[{"ID" -> "GAPDH_T", "Compartment" -> "c", "BoundCatalytic" -> {}, 
       "BoundActivators" -> {}, "BoundInhibitors" -> 
        {Toolbox`Private`wrap[metabolite]["3pg", "c"], 
         Toolbox`Private`wrap[metabolite]["g3p", "c"], 
         Toolbox`Private`wrap[metabolite]["g3p", "c"], 
         Toolbox`Private`wrap[metabolite]["g3p", "c"]}, 
       "CatalyticSites" -> Infinity, "ActivationSites" -> 4, 
       "InhibitionSites" -> 4}] -> "&GAPDH_T&", 
    enzyme[{"ID" -> "GAPDH_T", "Compartment" -> "c", "BoundCatalytic" -> {}, 
       "BoundActivators" -> {}, "BoundInhibitors" -> 
        {Toolbox`Private`wrap[metabolite]["g3p", "c"], 
         Toolbox`Private`wrap[metabolite]["g3p", "c"], 
         Toolbox`Private`wrap[metabolite]["g3p", "c"], 
         Toolbox`Private`wrap[metabolite]["g3p", "c"]}, 
       "CatalyticSites" -> Infinity, "ActivationSites" -> 4, 
       "InhibitionSites" -> 4}] -> "&GAPDH_T&", metabolite["13dpg", "c"] -> 
     "&13dpg&", metabolite["3pg", "c"] -> "&3pg&", 
    metabolite["g3p", "c"] -> "&g3p&", metabolite["nad", "c"] -> "&nad&", 
    metabolite["nadh", "c"] -> "&nadh&", metabolite["pi", "c"] -> "&pi&"}, 
  "BoundaryConditions" -> {}, "Constant" -> {}, "UnitChecking" -> False, 
  "Objective" -> Automatic, "Parameters" -> {parameter["Volume", "c"] -> 1, 
    Keq["GAPDH1"] -> 22.22222222222222, Keq["GAPDH2"] -> 0.013, 
    Keq["GAPDH3"] -> 3.2258064516129035, Keq["GAPDH4"] -> 0.0008, 
    Keq["GAPDH5"] -> 12.820512820512821, Keq["GAPDH6"] -> 
     Unit[15.693749999999998, "Liter"/"Millimole"], 
    Keq["GAPDH_Inhibition_3pg"] -> 50., Keq["GAPDH_Inhibition_g3p"] -> 
     32.25806451612903, Keq["GAPDH_TransitionStep"] -> 0.006077082372535273, 
    rateconst["GAPDH1", True] -> 66525.81197478127, 
    rateconst["GAPDH2", True] -> 5.000039700242721*^7, 
    rateconst["GAPDH3", True] -> 5.019507051904875*^7, 
    rateconst["GAPDH4", True] -> 5.0000371914149076*^7, 
    rateconst["GAPDH5", True] -> 5.0024888138515174*^7, 
    rateconst["GAPDH6", True] -> 5.000216422789834*^7, 
    rateconst["GAPDH_Inhibition_g3p", True] -> 1000000, 
    rateconst["GAPDH_Inhibition_3pg", True] -> 1000000, 
    rateconst["GAPDH_TransitionStep", True] -> 1000000000000}, 
  "InitialConditions" -> 
   {enzyme[{"ID" -> "GAPDH", "Compartment" -> "c", "BoundCatalytic" -> {}, 
       "BoundActivators" -> {}, "BoundInhibitors" -> {}, 
       "CatalyticSites" -> Infinity, "ActivationSites" -> 4, 
       "InhibitionSites" -> 4}] -> 0.000934477697297114, 
    enzyme[{"ID" -> "GAPDH", "Compartment" -> "c", "BoundCatalytic" -> 
        {Toolbox`Private`wrap[metabolite]["nad", "c"]}, 
       "BoundActivators" -> {}, "BoundInhibitors" -> {}, 
       "CatalyticSites" -> Infinity, "ActivationSites" -> 4, 
       "InhibitionSites" -> 4}] -> 0.00007408629663188435, 
    enzyme[{"ID" -> "GAPDH", "Compartment" -> "c", "BoundCatalytic" -> 
        {Toolbox`Private`wrap[metabolite]["nadh", "c"]}, 
       "BoundActivators" -> {}, "BoundInhibitors" -> {}, 
       "CatalyticSites" -> Infinity, "ActivationSites" -> 4, 
       "InhibitionSites" -> 4}] -> 0.0020569040144186286, 
    enzyme[{"ID" -> "GAPDH", "Compartment" -> "c", "BoundCatalytic" -> 
        {Toolbox`Private`wrap[metabolite]["nad", "c"], 
         Toolbox`Private`wrap[metabolite]["g3p", "c"]}, 
       "BoundActivators" -> {}, "BoundInhibitors" -> {}, 
       "CatalyticSites" -> Infinity, "ActivationSites" -> 4, 
       "InhibitionSites" -> 4}] -> 1.876719420398158*^-6, 
    enzyme[{"ID" -> "GAPDH", "Compartment" -> "c", "BoundCatalytic" -> 
        {Toolbox`Private`wrap[metabolite]["nadh", "c"], 
         Toolbox`Private`wrap[metabolite]["13dpg", "c"]}, 
       "BoundActivators" -> {}, "BoundInhibitors" -> {}, 
       "CatalyticSites" -> Infinity, "ActivationSites" -> 4, 
       "InhibitionSites" -> 4}] -> 0.0009083470780079122, 
    enzyme[{"ID" -> "GAPDH", "Compartment" -> "c", "BoundCatalytic" -> 
        {Toolbox`Private`wrap[metabolite]["nad", "c"], 
         Toolbox`Private`wrap[metabolite]["g3p", "c"], 
         Toolbox`Private`wrap[metabolite]["pi", "c"]}, 
       "BoundActivators" -> {}, "BoundInhibitors" -> {}, 
       "CatalyticSites" -> Infinity, "ActivationSites" -> 4, 
       "InhibitionSites" -> 4}] -> 0.000057950184766937135, 
    enzyme[{"ID" -> "GAPDH_T", "Compartment" -> "c", "BoundCatalytic" -> {}, 
       "BoundActivators" -> {}, "BoundInhibitors" -> {}, 
       "CatalyticSites" -> Infinity, "ActivationSites" -> 4, 
       "InhibitionSites" -> 4}] -> 5.678897941771645*^-6, 
    enzyme[{"ID" -> "GAPDH_T", "Compartment" -> "c", "BoundCatalytic" -> {}, 
       "BoundActivators" -> {}, "BoundInhibitors" -> 
        {Toolbox`Private`wrap[metabolite]["3pg", "c"]}, 
       "CatalyticSites" -> Infinity, "ActivationSites" -> 4, 
       "InhibitionSites" -> 4}] -> 0.00008936430285538337, 
    enzyme[{"ID" -> "GAPDH_T", "Compartment" -> "c", "BoundCatalytic" -> {}, 
       "BoundActivators" -> {}, "BoundInhibitors" -> 
        {Toolbox`Private`wrap[metabolite]["g3p", "c"]}, 
       "CatalyticSites" -> Infinity, "ActivationSites" -> 4, 
       "InhibitionSites" -> 4}] -> 6.450214694244907*^-6, 
    enzyme[{"ID" -> "GAPDH_T", "Compartment" -> "c", "BoundCatalytic" -> {}, 
       "BoundActivators" -> {}, "BoundInhibitors" -> 
        {Toolbox`Private`wrap[metabolite]["3pg", "c"], 
         Toolbox`Private`wrap[metabolite]["3pg", "c"]}, 
       "CatalyticSites" -> Infinity, "ActivationSites" -> 4, 
       "InhibitionSites" -> 4}] -> 0.0005273456249816823, 
    enzyme[{"ID" -> "GAPDH_T", "Compartment" -> "c", "BoundCatalytic" -> {}, 
       "BoundActivators" -> {}, "BoundInhibitors" -> 
        {Toolbox`Private`wrap[metabolite]["3pg", "c"], 
         Toolbox`Private`wrap[metabolite]["g3p", "c"]}, 
       "CatalyticSites" -> Infinity, "ActivationSites" -> 4, 
       "InhibitionSites" -> 4}] -> 0.000038063213056192966, 
    enzyme[{"ID" -> "GAPDH_T", "Compartment" -> "c", "BoundCatalytic" -> {}, 
       "BoundActivators" -> {}, "BoundInhibitors" -> 
        {Toolbox`Private`wrap[metabolite]["g3p", "c"], 
         Toolbox`Private`wrap[metabolite]["g3p", "c"]}, 
       "CatalyticSites" -> Infinity, "ActivationSites" -> 4, 
       "InhibitionSites" -> 4}] -> 2.7473598329586284*^-6, 
    enzyme[{"ID" -> "GAPDH_T", "Compartment" -> "c", "BoundCatalytic" -> {}, 
       "BoundActivators" -> {}, "BoundInhibitors" -> 
        {Toolbox`Private`wrap[metabolite]["3pg", "c"], 
         Toolbox`Private`wrap[metabolite]["3pg", "c"], 
         Toolbox`Private`wrap[metabolite]["3pg", "c"]}, 
       "CatalyticSites" -> Infinity, "ActivationSites" -> 4, 
       "InhibitionSites" -> 4}] -> 0.0013830698204571788, 
    enzyme[{"ID" -> "GAPDH_T", "Compartment" -> "c", "BoundCatalytic" -> {}, 
       "BoundActivators" -> {}, "BoundInhibitors" -> 
        {Toolbox`Private`wrap[metabolite]["3pg", "c"], 
         Toolbox`Private`wrap[metabolite]["3pg", "c"], 
         Toolbox`Private`wrap[metabolite]["g3p", "c"]}, 
       "CatalyticSites" -> Infinity, "ActivationSites" -> 4, 
       "InhibitionSites" -> 4}] -> 0.00009982842134981353, 
    enzyme[{"ID" -> "GAPDH_T", "Compartment" -> "c", "BoundCatalytic" -> {}, 
       "BoundActivators" -> {}, "BoundInhibitors" -> 
        {Toolbox`Private`wrap[metabolite]["3pg", "c"], 
         Toolbox`Private`wrap[metabolite]["g3p", "c"], 
         Toolbox`Private`wrap[metabolite]["g3p", "c"]}, 
       "CatalyticSites" -> Infinity, "ActivationSites" -> 4, 
       "InhibitionSites" -> 4}] -> 7.205502977356344*^-6, 
    enzyme[{"ID" -> "GAPDH_T", "Compartment" -> "c", "BoundCatalytic" -> {}, 
       "BoundActivators" -> {}, "BoundInhibitors" -> 
        {Toolbox`Private`wrap[metabolite]["g3p", "c"], 
         Toolbox`Private`wrap[metabolite]["g3p", "c"], 
         Toolbox`Private`wrap[metabolite]["g3p", "c"]}, 
       "CatalyticSites" -> Infinity, "ActivationSites" -> 4, 
       "InhibitionSites" -> 4}] -> 5.200850865382149*^-7, 
    enzyme[{"ID" -> "GAPDH_T", "Compartment" -> "c", "BoundCatalytic" -> {}, 
       "BoundActivators" -> {}, "BoundInhibitors" -> 
        {Toolbox`Private`wrap[metabolite]["3pg", "c"], 
         Toolbox`Private`wrap[metabolite]["3pg", "c"], 
         Toolbox`Private`wrap[metabolite]["3pg", "c"], 
         Toolbox`Private`wrap[metabolite]["3pg", "c"]}, 
       "CatalyticSites" -> Infinity, "ActivationSites" -> 4, 
       "InhibitionSites" -> 4}] -> 0.0013602668991938855, 
    enzyme[{"ID" -> "GAPDH_T", "Compartment" -> "c", "BoundCatalytic" -> {}, 
       "BoundActivators" -> {}, "BoundInhibitors" -> 
        {Toolbox`Private`wrap[metabolite]["3pg", "c"], 
         Toolbox`Private`wrap[metabolite]["3pg", "c"], 
         Toolbox`Private`wrap[metabolite]["3pg", "c"], 
         Toolbox`Private`wrap[metabolite]["g3p", "c"]}, 
       "CatalyticSites" -> Infinity, "ActivationSites" -> 4, 
       "InhibitionSites" -> 4}] -> 0.00009818253218484992, 
    enzyme[{"ID" -> "GAPDH_T", "Compartment" -> "c", "BoundCatalytic" -> {}, 
       "BoundActivators" -> {}, "BoundInhibitors" -> 
        {Toolbox`Private`wrap[metabolite]["3pg", "c"], 
         Toolbox`Private`wrap[metabolite]["3pg", "c"], 
         Toolbox`Private`wrap[metabolite]["g3p", "c"], 
         Toolbox`Private`wrap[metabolite]["g3p", "c"]}, 
       "CatalyticSites" -> Infinity, "ActivationSites" -> 4, 
       "InhibitionSites" -> 4}] -> 7.086704551835954*^-6, 
    enzyme[{"ID" -> "GAPDH_T", "Compartment" -> "c", "BoundCatalytic" -> {}, 
       "BoundActivators" -> {}, "BoundInhibitors" -> 
        {Toolbox`Private`wrap[metabolite]["3pg", "c"], 
         Toolbox`Private`wrap[metabolite]["g3p", "c"], 
         Toolbox`Private`wrap[metabolite]["g3p", "c"], 
         Toolbox`Private`wrap[metabolite]["g3p", "c"]}, 
       "CatalyticSites" -> Infinity, "ActivationSites" -> 4, 
       "InhibitionSites" -> 4}] -> 5.115103500331384*^-7, 
    enzyme[{"ID" -> "GAPDH_T", "Compartment" -> "c", "BoundCatalytic" -> {}, 
       "BoundActivators" -> {}, "BoundInhibitors" -> 
        {Toolbox`Private`wrap[metabolite]["g3p", "c"], 
         Toolbox`Private`wrap[metabolite]["g3p", "c"], 
         Toolbox`Private`wrap[metabolite]["g3p", "c"], 
         Toolbox`Private`wrap[metabolite]["g3p", "c"]}, 
       "CatalyticSites" -> Infinity, "ActivationSites" -> 4, 
       "InhibitionSites" -> 4}] -> 3.6920240751851265*^-8}}]
