# Supplementary material for: Topological and kinetic determinants of the modal matrices of dynamic models of metabolism
Source: PLoS One. 2017 Dec 21;12(12):e0189880. doi: 10.1371/journal.pone.0189880 (PMC5739448; doi:10.1371/journal.pone.0189880)
Supplement: S1 Model Files — (GZ) [file pone.0189880.s002.tar.gz › S1 model files/mathematical_models/PGI.m]

(* Created with the Wolfram Language : www.wolfram.com *)
MASSmodel[{"ID" -> "MASSmodel", "Stoichiometry" -> 
   SparseArray[Automatic, {5, 3}, 0, {1, {{0, 2, 4, 5, 6, 8}, {{1}, {2}, {2}, 
      {3}, {2}, {1}, {1}, {3}}}, {-1, 1, -1, 1, 1, -1, 1, -1}}], 
  "Species" -> {enzyme[{"ID" -> "PGI", "Compartment" -> "c", 
      "BoundCatalytic" -> {}, "BoundActivators" -> {}, 
      "BoundInhibitors" -> {}, "CatalyticSites" -> Infinity, 
      "ActivationSites" -> 0, "InhibitionSites" -> 0}], 
    enzyme[{"ID" -> "PGI", "Compartment" -> "c", "BoundCatalytic" -> 
       {Toolbox`Private`wrap[metabolite]["f6p", "c"]}, 
      "BoundActivators" -> {}, "BoundInhibitors" -> {}, 
      "CatalyticSites" -> Infinity, "ActivationSites" -> 0, 
      "InhibitionSites" -> 0}], metabolite["f6p", "c"], 
    metabolite["g6p", "c"], enzyme[{"ID" -> "PGI", "Compartment" -> "c", 
      "BoundCatalytic" -> {Toolbox`Private`wrap[metabolite]["g6p", "c"]}, 
      "BoundActivators" -> {}, "BoundInhibitors" -> {}, 
      "CatalyticSites" -> Infinity, "ActivationSites" -> 0, 
      "InhibitionSites" -> 0}]}, "Fluxes" -> {v["PGI1"], v["PGI2"], 
    v["PGI3"]}, "Constraints" -> {}, "GPR" -> {}, "BoundaryConditions" -> {}, 
  "Constant" -> {}, "ReversibleColumnIndices" -> {1, 2, 3}, 
  "CustomODE" -> {}, "Name" -> "MASSmodel", "ElementalComposition" -> 
   {enzyme[{"ID" -> "PGI", "Compartment" -> "c", "BoundCatalytic" -> {}, 
       "BoundActivators" -> {}, "BoundInhibitors" -> {}, 
       "CatalyticSites" -> Infinity, "ActivationSites" -> 0, 
       "InhibitionSites" -> 0}] -> "&PGI&", 
    enzyme[{"ID" -> "PGI", "Compartment" -> "c", "BoundCatalytic" -> 
        {Toolbox`Private`wrap[metabolite]["f6p", "c"]}, 
       "BoundActivators" -> {}, "BoundInhibitors" -> {}, 
       "CatalyticSites" -> Infinity, "ActivationSites" -> 0, 
       "InhibitionSites" -> 0}] -> "&PGI&", 
    enzyme[{"ID" -> "PGI", "Compartment" -> "c", "BoundCatalytic" -> 
        {Toolbox`Private`wrap[metabolite]["g6p", "c"]}, 
       "BoundActivators" -> {}, "BoundInhibitors" -> {}, 
       "CatalyticSites" -> Infinity, "ActivationSites" -> 0, 
       "InhibitionSites" -> 0}] -> "&PGI&", metabolite["f6p", "c"] -> 
     "&f6p&", metabolite["g6p", "c"] -> "&g6p&"}, "Notes" -> "", 
  "Ignore" -> {}, "UnitChecking" -> False, "Synonyms" -> {}, "Events" -> {}, 
  "CustomRateLaws" -> {v["PGI1"] -> parameter["Volume", "c"]*
      rateconst["PGI1", True]*
      (-(enzyme[{"ID" -> "PGI", "Compartment" -> "c", "BoundCatalytic" -> 
             {Toolbox`Private`wrap[metabolite]["g6p", "c"]}, 
            "BoundActivators" -> {}, "BoundInhibitors" -> {}, 
            "CatalyticSites" -> Infinity, "ActivationSites" -> 0, 
            "InhibitionSites" -> 0}][t]/Keq["PGI1"]) + 
       enzyme[{"ID" -> "PGI", "Compartment" -> "c", "BoundCatalytic" -> {}, 
           "BoundActivators" -> {}, "BoundInhibitors" -> {}, 
           "CatalyticSites" -> Infinity, "ActivationSites" -> 0, 
           "InhibitionSites" -> 0}][t]*metabolite["g6p", "c"][t]), 
    v["PGI2"] -> parameter["Volume", "c"]*rateconst["PGI2", True]*
      (enzyme[{"ID" -> "PGI", "Compartment" -> "c", "BoundCatalytic" -> 
           {Toolbox`Private`wrap[metabolite]["f6p", "c"]}, 
          "BoundActivators" -> {}, "BoundInhibitors" -> {}, 
          "CatalyticSites" -> Infinity, "ActivationSites" -> 0, 
          "InhibitionSites" -> 0}][t] - 
       (enzyme[{"ID" -> "PGI", "Compartment" -> "c", "BoundCatalytic" -> {}, 
            "BoundActivators" -> {}, "BoundInhibitors" -> {}, 
            "CatalyticSites" -> Infinity, "ActivationSites" -> 0, 
            "InhibitionSites" -> 0}][t]*metabolite["f6p", "c"][t])/
        Keq["PGI2"]), v["PGI3"] -> parameter["Volume", "c"]*
      rateconst["PGI3", True]*
      (-(enzyme[{"ID" -> "PGI", "Compartment" -> "c", "BoundCatalytic" -> 
             {Toolbox`Private`wrap[metabolite]["f6p", "c"]}, 
            "BoundActivators" -> {}, "BoundInhibitors" -> {}, 
            "CatalyticSites" -> Infinity, "ActivationSites" -> 0, 
            "InhibitionSites" -> 0}][t]/Keq["PGI3"]) + 
       enzyme[{"ID" -> "PGI", "Compartment" -> "c", "BoundCatalytic" -> 
           {Toolbox`Private`wrap[metabolite]["g6p", "c"]}, 
          "BoundActivators" -> {}, "BoundInhibitors" -> {}, 
          "CatalyticSites" -> Infinity, "ActivationSites" -> 0, 
          "InhibitionSites" -> 0}][t])}, "Parameters" -> 
   {parameter["Volume", "c"] -> 1, Keq["PGI1"] -> 1.1764705882352942, 
    Keq["PGI3"] -> 2.9786324786324783, Keq["PGI2"] -> 0.117, 
    rateconst["PGI1", True] -> 9.667747250813101*^7, 
    rateconst["PGI2", True] -> 9.101947799394736*^7, 
    rateconst["PGI3", True] -> 9.392830189249827*^7, 
    rateconst["PGI3", False] -> 3.1534035355587658*^7}, 
  "InitialConditions" -> 
   {enzyme[{"ID" -> "PGI", "Compartment" -> "c", "BoundCatalytic" -> {}, 
       "BoundActivators" -> {}, "BoundInhibitors" -> {}, 
       "CatalyticSites" -> Infinity, "ActivationSites" -> 0, 
       "InhibitionSites" -> 0}] -> 0.00006397649533198745, 
    enzyme[{"ID" -> "PGI", "Compartment" -> "c", "BoundCatalytic" -> 
        {Toolbox`Private`wrap[metabolite]["f6p", "c"]}, 
       "BoundActivators" -> {}, "BoundInhibitors" -> {}, 
       "CatalyticSites" -> Infinity, "ActivationSites" -> 0, 
       "InhibitionSites" -> 0}] -> 0.000010490730927230628, 
    enzyme[{"ID" -> "PGI", "Compartment" -> "c", "BoundCatalytic" -> 
        {Toolbox`Private`wrap[metabolite]["g6p", "c"]}, 
       "BoundActivators" -> {}, "BoundInhibitors" -> {}, 
       "CatalyticSites" -> Infinity, "ActivationSites" -> 0, 
       "InhibitionSites" -> 0}] -> 3.532773740775673*^-6}}]
