# Supplementary material for: Topological and kinetic determinants of the modal matrices of dynamic models of metabolism
Source: PLoS One. 2017 Dec 21;12(12):e0189880. doi: 10.1371/journal.pone.0189880 (PMC5739448; doi:10.1371/journal.pone.0189880)
Supplement: S1 Model Files — (GZ) [file pone.0189880.s002.tar.gz › S1 model files/mathematical_models/GND.m]

(* Created with the Wolfram Language : www.wolfram.com *)
MASSmodel[{"ID" -> "MASSmodel", "Stoichiometry" -> 
   SparseArray[Automatic, {13, 9}, 0, {1, {{0, 3, 6, 8, 10, 13, 14, 16, 18, 
      19, 21, 23, 24, 26}, {{1}, {2}, {3}, {1}, {4}, {5}, {2}, {6}, {3}, {7}, 
      {5}, {6}, {8}, {4}, {7}, {9}, {1}, {6}, {9}, {2}, {5}, {3}, {4}, {7}, 
      {8}, {9}}}, {-1, -1, 1, 1, -1, -1, 1, -1, -1, 1, 1, 1, -1, 1, -1, 1, 
     -1, -1, 1, -1, -1, 1, -1, 1, 1, -1}}], 
  "Species" -> {enzyme[{"ID" -> "GND", "Compartment" -> "c", 
      "BoundCatalytic" -> {}, "BoundActivators" -> {}, 
      "BoundInhibitors" -> {}, "CatalyticSites" -> Infinity, 
      "ActivationSites" -> 0, "InhibitionSites" -> 0}], 
    enzyme[{"ID" -> "GND", "Compartment" -> "c", "BoundCatalytic" -> 
       {Toolbox`Private`wrap[metabolite]["6pgc", "c"]}, 
      "BoundActivators" -> {}, "BoundInhibitors" -> {}, 
      "CatalyticSites" -> Infinity, "ActivationSites" -> 0, 
      "InhibitionSites" -> 0}], enzyme[{"ID" -> "GND", "Compartment" -> "c", 
      "BoundCatalytic" -> {Toolbox`Private`wrap[metabolite]["nadp", "c"]}, 
      "BoundActivators" -> {}, "BoundInhibitors" -> {}, 
      "CatalyticSites" -> Infinity, "ActivationSites" -> 0, 
      "InhibitionSites" -> 0}], enzyme[{"ID" -> "GND", "Compartment" -> "c", 
      "BoundCatalytic" -> {Toolbox`Private`wrap[metabolite]["nadph", "c"]}, 
      "BoundActivators" -> {}, "BoundInhibitors" -> {}, 
      "CatalyticSites" -> Infinity, "ActivationSites" -> 0, 
      "InhibitionSites" -> 0}], enzyme[{"ID" -> "GND", "Compartment" -> "c", 
      "BoundCatalytic" -> {Toolbox`Private`wrap[metabolite]["nadp", "c"], 
        Toolbox`Private`wrap[metabolite]["6pgc", "c"]}, 
      "BoundActivators" -> {}, "BoundInhibitors" -> {}, 
      "CatalyticSites" -> Infinity, "ActivationSites" -> 0, 
      "InhibitionSites" -> 0}], enzyme[{"ID" -> "GND", "Compartment" -> "c", 
      "BoundCatalytic" -> {Toolbox`Private`wrap[metabolite]["nadph", "c"], 
        Toolbox`Private`wrap[metabolite]["6pgc", "c"]}, 
      "BoundActivators" -> {}, "BoundInhibitors" -> {}, 
      "CatalyticSites" -> Infinity, "ActivationSites" -> 0, 
      "InhibitionSites" -> 0}], enzyme[{"ID" -> "GND", "Compartment" -> "c", 
      "BoundCatalytic" -> {Toolbox`Private`wrap[metabolite]["ru5p-D", "c"], 
        Toolbox`Private`wrap[metabolite]["nadph", "c"]}, 
      "BoundActivators" -> {}, "BoundInhibitors" -> {}, 
      "CatalyticSites" -> Infinity, "ActivationSites" -> 0, 
      "InhibitionSites" -> 0}], metabolite["6pgc", "c"], 
    metabolite["co2", "c"], metabolite["nadp", "c"], 
    metabolite["nadph", "c"], metabolite["ru5p-D", "c"], 
    enzyme[{"ID" -> "GND", "Compartment" -> "c", "BoundCatalytic" -> 
       {Toolbox`Private`wrap[metabolite]["co2", "c"], 
        Toolbox`Private`wrap[metabolite]["ru5p-D", "c"], 
        Toolbox`Private`wrap[metabolite]["nadph", "c"]}, 
      "BoundActivators" -> {}, "BoundInhibitors" -> {}, 
      "CatalyticSites" -> Infinity, "ActivationSites" -> 0, 
      "InhibitionSites" -> 0}]}, "Fluxes" -> {v["GND1"], v["GND2"], 
    v["GND3"], v["GND4"], v["GND5"], v["GND6"], v["GND7"], v["GND8"], 
    v["GND9"]}, "Constraints" -> {}, "GPR" -> {}, "BoundaryConditions" -> {}, 
  "Constant" -> {}, "ReversibleColumnIndices" -> {1, 2, 3, 4, 5, 6, 7, 8, 9}, 
  "CustomODE" -> {}, "Name" -> "MASSmodel", "ElementalComposition" -> 
   {enzyme[{"ID" -> "GND", "Compartment" -> "c", "BoundCatalytic" -> {}, 
       "BoundActivators" -> {}, "BoundInhibitors" -> {}, 
       "CatalyticSites" -> Infinity, "ActivationSites" -> 0, 
       "InhibitionSites" -> 0}] -> "&GND&", 
    enzyme[{"ID" -> "GND", "Compartment" -> "c", "BoundCatalytic" -> 
        {Toolbox`Private`wrap[metabolite]["6pgc", "c"]}, 
       "BoundActivators" -> {}, "BoundInhibitors" -> {}, 
       "CatalyticSites" -> Infinity, "ActivationSites" -> 0, 
       "InhibitionSites" -> 0}] -> "&GND&", 
    enzyme[{"ID" -> "GND", "Compartment" -> "c", "BoundCatalytic" -> 
        {Toolbox`Private`wrap[metabolite]["nadp", "c"]}, 
       "BoundActivators" -> {}, "BoundInhibitors" -> {}, 
       "CatalyticSites" -> Infinity, "ActivationSites" -> 0, 
       "InhibitionSites" -> 0}] -> "&GND&", 
    enzyme[{"ID" -> "GND", "Compartment" -> "c", "BoundCatalytic" -> 
        {Toolbox`Private`wrap[metabolite]["nadph", "c"]}, 
       "BoundActivators" -> {}, "BoundInhibitors" -> {}, 
       "CatalyticSites" -> Infinity, "ActivationSites" -> 0, 
       "InhibitionSites" -> 0}] -> "&GND&", 
    enzyme[{"ID" -> "GND", "Compartment" -> "c", "BoundCatalytic" -> 
        {Toolbox`Private`wrap[metabolite]["nadp", "c"], 
         Toolbox`Private`wrap[metabolite]["6pgc", "c"]}, 
       "BoundActivators" -> {}, "BoundInhibitors" -> {}, 
       "CatalyticSites" -> Infinity, "ActivationSites" -> 0, 
       "InhibitionSites" -> 0}] -> "&GND&", 
    enzyme[{"ID" -> "GND", "Compartment" -> "c", "BoundCatalytic" -> 
        {Toolbox`Private`wrap[metabolite]["nadph", "c"], 
         Toolbox`Private`wrap[metabolite]["6pgc", "c"]}, 
       "BoundActivators" -> {}, "BoundInhibitors" -> {}, 
       "CatalyticSites" -> Infinity, "ActivationSites" -> 0, 
       "InhibitionSites" -> 0}] -> "&GND&", 
    enzyme[{"ID" -> "GND", "Compartment" -> "c", "BoundCatalytic" -> 
        {Toolbox`Private`wrap[metabolite]["ru5p-D", "c"], 
         Toolbox`Private`wrap[metabolite]["nadph", "c"]}, 
       "BoundActivators" -> {}, "BoundInhibitors" -> {}, 
       "CatalyticSites" -> Infinity, "ActivationSites" -> 0, 
       "InhibitionSites" -> 0}] -> "&GND&", 
    enzyme[{"ID" -> "GND", "Compartment" -> "c", "BoundCatalytic" -> 
        {Toolbox`Private`wrap[metabolite]["co2", "c"], 
         Toolbox`Private`wrap[metabolite]["ru5p-D", "c"], 
         Toolbox`Private`wrap[metabolite]["nadph", "c"]}, 
       "BoundActivators" -> {}, "BoundInhibitors" -> {}, 
       "CatalyticSites" -> Infinity, "ActivationSites" -> 0, 
       "InhibitionSites" -> 0}] -> "&GND&", metabolite["6pgc", "c"] -> 
     "&6pgc&", metabolite["co2", "c"] -> "&co2&", metabolite["nadp", "c"] -> 
     "&nadp&", metabolite["nadph", "c"] -> "&nadph&", 
    metabolite["ru5p-D", "c"] -> "&ru5p-D&"}, "Notes" -> "", "Ignore" -> {}, 
  "UnitChecking" -> False, "Synonyms" -> {}, "Events" -> {}, 
  "CustomRateLaws" -> {v["GND1"] -> parameter["Volume", "c"]*
      rateconst["GND1", True]*
      (-(enzyme[{"ID" -> "GND", "Compartment" -> "c", "BoundCatalytic" -> 
             {Toolbox`Private`wrap[metabolite]["6pgc", "c"]}, 
            "BoundActivators" -> {}, "BoundInhibitors" -> {}, 
            "CatalyticSites" -> Infinity, "ActivationSites" -> 0, 
            "InhibitionSites" -> 0}][t]/Keq["GND1"]) + 
       enzyme[{"ID" -> "GND", "Compartment" -> "c", "BoundCatalytic" -> {}, 
           "BoundActivators" -> {}, "BoundInhibitors" -> {}, 
           "CatalyticSites" -> Infinity, "ActivationSites" -> 0, 
           "InhibitionSites" -> 0}][t]*metabolite["6pgc", "c"][t]), 
    v["GND2"] -> parameter["Volume", "c"]*rateconst["GND2", True]*
      (-(enzyme[{"ID" -> "GND", "Compartment" -> "c", "BoundCatalytic" -> 
             {Toolbox`Private`wrap[metabolite]["nadp", "c"]}, 
            "BoundActivators" -> {}, "BoundInhibitors" -> {}, 
            "CatalyticSites" -> Infinity, "ActivationSites" -> 0, 
            "InhibitionSites" -> 0}][t]/Keq["GND2"]) + 
       enzyme[{"ID" -> "GND", "Compartment" -> "c", "BoundCatalytic" -> {}, 
           "BoundActivators" -> {}, "BoundInhibitors" -> {}, 
           "CatalyticSites" -> Infinity, "ActivationSites" -> 0, 
           "InhibitionSites" -> 0}][t]*metabolite["nadp", "c"][t]), 
    v["GND3"] -> parameter["Volume", "c"]*rateconst["GND3", True]*
      (enzyme[{"ID" -> "GND", "Compartment" -> "c", "BoundCatalytic" -> 
           {Toolbox`Private`wrap[metabolite]["nadph", "c"]}, 
          "BoundActivators" -> {}, "BoundInhibitors" -> {}, 
          "CatalyticSites" -> Infinity, "ActivationSites" -> 0, 
          "InhibitionSites" -> 0}][t] - 
       (enzyme[{"ID" -> "GND", "Compartment" -> "c", "BoundCatalytic" -> {}, 
            "BoundActivators" -> {}, "BoundInhibitors" -> {}, 
            "CatalyticSites" -> Infinity, "ActivationSites" -> 0, 
            "InhibitionSites" -> 0}][t]*metabolite["nadph", "c"][t])/
        Keq["GND3"]), v["GND4"] -> parameter["Volume", "c"]*
      rateconst["GND4", True]*
      (-(enzyme[{"ID" -> "GND", "Compartment" -> "c", "BoundCatalytic" -> 
             {Toolbox`Private`wrap[metabolite]["nadph", "c"], 
              Toolbox`Private`wrap[metabolite]["6pgc", "c"]}, 
            "BoundActivators" -> {}, "BoundInhibitors" -> {}, 
            "CatalyticSites" -> Infinity, "ActivationSites" -> 0, 
            "InhibitionSites" -> 0}][t]/Keq["GND4"]) + 
       enzyme[{"ID" -> "GND", "Compartment" -> "c", "BoundCatalytic" -> 
            {Toolbox`Private`wrap[metabolite]["6pgc", "c"]}, 
           "BoundActivators" -> {}, "BoundInhibitors" -> {}, 
           "CatalyticSites" -> Infinity, "ActivationSites" -> 0, 
           "InhibitionSites" -> 0}][t]*metabolite["nadph", "c"][t]), 
    v["GND5"] -> parameter["Volume", "c"]*rateconst["GND5", True]*
      (-(enzyme[{"ID" -> "GND", "Compartment" -> "c", "BoundCatalytic" -> 
             {Toolbox`Private`wrap[metabolite]["nadp", "c"], 
              Toolbox`Private`wrap[metabolite]["6pgc", "c"]}, 
            "BoundActivators" -> {}, "BoundInhibitors" -> {}, 
            "CatalyticSites" -> Infinity, "ActivationSites" -> 0, 
            "InhibitionSites" -> 0}][t]/Keq["GND5"]) + 
       enzyme[{"ID" -> "GND", "Compartment" -> "c", "BoundCatalytic" -> 
            {Toolbox`Private`wrap[metabolite]["6pgc", "c"]}, 
           "BoundActivators" -> {}, "BoundInhibitors" -> {}, 
           "CatalyticSites" -> Infinity, "ActivationSites" -> 0, 
           "InhibitionSites" -> 0}][t]*metabolite["nadp", "c"][t]), 
    v["GND6"] -> parameter["Volume", "c"]*rateconst["GND6", True]*
      (-(enzyme[{"ID" -> "GND", "Compartment" -> "c", "BoundCatalytic" -> 
             {Toolbox`Private`wrap[metabolite]["nadp", "c"], 
              Toolbox`Private`wrap[metabolite]["6pgc", "c"]}, 
            "BoundActivators" -> {}, "BoundInhibitors" -> {}, 
            "CatalyticSites" -> Infinity, "ActivationSites" -> 0, 
            "InhibitionSites" -> 0}][t]/Keq["GND6"]) + 
       enzyme[{"ID" -> "GND", "Compartment" -> "c", "BoundCatalytic" -> 
            {Toolbox`Private`wrap[metabolite]["nadp", "c"]}, 
           "BoundActivators" -> {}, "BoundInhibitors" -> {}, 
           "CatalyticSites" -> Infinity, "ActivationSites" -> 0, 
           "InhibitionSites" -> 0}][t]*metabolite["6pgc", "c"][t]), 
    v["GND7"] -> parameter["Volume", "c"]*rateconst["GND7", True]*
      (enzyme[{"ID" -> "GND", "Compartment" -> "c", "BoundCatalytic" -> 
           {Toolbox`Private`wrap[metabolite]["ru5p-D", "c"], 
            Toolbox`Private`wrap[metabolite]["nadph", "c"]}, 
          "BoundActivators" -> {}, "BoundInhibitors" -> {}, 
          "CatalyticSites" -> Infinity, "ActivationSites" -> 0, 
          "InhibitionSites" -> 0}][t] - 
       (enzyme[{"ID" -> "GND", "Compartment" -> "c", "BoundCatalytic" -> 
             {Toolbox`Private`wrap[metabolite]["nadph", "c"]}, 
            "BoundActivators" -> {}, "BoundInhibitors" -> {}, 
            "CatalyticSites" -> Infinity, "ActivationSites" -> 0, 
            "InhibitionSites" -> 0}][t]*metabolite["ru5p-D", "c"][t])/
        Keq["GND7"]), v["GND8"] -> parameter["Volume", "c"]*
      rateconst["GND8", True]*(enzyme[{"ID" -> "GND", "Compartment" -> "c", 
          "BoundCatalytic" -> {Toolbox`Private`wrap[metabolite]["nadp", "c"], 
            Toolbox`Private`wrap[metabolite]["6pgc", "c"]}, 
          "BoundActivators" -> {}, "BoundInhibitors" -> {}, 
          "CatalyticSites" -> Infinity, "ActivationSites" -> 0, 
          "InhibitionSites" -> 0}][t] - 
       enzyme[{"ID" -> "GND", "Compartment" -> "c", "BoundCatalytic" -> 
            {Toolbox`Private`wrap[metabolite]["co2", "c"], 
             Toolbox`Private`wrap[metabolite]["ru5p-D", "c"], 
             Toolbox`Private`wrap[metabolite]["nadph", "c"]}, 
           "BoundActivators" -> {}, "BoundInhibitors" -> {}, 
           "CatalyticSites" -> Infinity, "ActivationSites" -> 0, 
           "InhibitionSites" -> 0}][t]/Keq["GND8"]), 
    v["GND9"] -> parameter["Volume", "c"]*rateconst["GND9", True]*
      (enzyme[{"ID" -> "GND", "Compartment" -> "c", "BoundCatalytic" -> 
           {Toolbox`Private`wrap[metabolite]["co2", "c"], 
            Toolbox`Private`wrap[metabolite]["ru5p-D", "c"], 
            Toolbox`Private`wrap[metabolite]["nadph", "c"]}, 
          "BoundActivators" -> {}, "BoundInhibitors" -> {}, 
          "CatalyticSites" -> Infinity, "ActivationSites" -> 0, 
          "InhibitionSites" -> 0}][t] - 
       (enzyme[{"ID" -> "GND", "Compartment" -> "c", "BoundCatalytic" -> 
             {Toolbox`Private`wrap[metabolite]["ru5p-D", "c"], 
              Toolbox`Private`wrap[metabolite]["nadph", "c"]}, 
            "BoundActivators" -> {}, "BoundInhibitors" -> {}, 
            "CatalyticSites" -> Infinity, "ActivationSites" -> 0, 
            "InhibitionSites" -> 0}][t]*metabolite["co2", "c"][t])/
        Keq["GND9"])}, "Parameters" -> {parameter["Volume", "c"] -> 1, 
    Keq["GND1"] -> 50., Keq["GND2"] -> 102.04081632653062, 
    Keq["GND3"] -> 0.0005, Keq["GND4"] -> 33.333333333333336, 
    Keq["GND5"] -> 102.04081632653062, Keq["GND6"] -> 50., 
    Keq["GND7"] -> 0.03, Keq["GND8"] -> 6.141664355555556*^7, 
    Keq["GND9"] -> 0.015, rateconst["GND8", True] -> 100000000, 
    rateconst["GND3", True] -> 100000000, rateconst["GND7", True] -> 
     100000000, rateconst["GND9", True] -> 100000000, 
    rateconst["GND5", True] -> 6.15845137*^8, rateconst["GND6", True] -> 
     5.512997724325619*^6, rateconst["GND2", True] -> 6.15845137*^8, 
    rateconst["GND1", True] -> 5.512997724325619*^6, 
    rateconst["GND8", False] -> 1.6282231364457935, 
    rateconst["GND4", True] -> 100000000}, "InitialConditions" -> 
   {enzyme[{"ID" -> "GND", "Compartment" -> "c", "BoundCatalytic" -> {}, 
       "BoundActivators" -> {}, "BoundInhibitors" -> {}, 
       "CatalyticSites" -> Infinity, "ActivationSites" -> 0, 
       "InhibitionSites" -> 0}] -> 2.550288263091837*^-6, 
    enzyme[{"ID" -> "GND", "Compartment" -> "c", "BoundCatalytic" -> 
        {Toolbox`Private`wrap[metabolite]["6pgc", "c"]}, 
       "BoundActivators" -> {}, "BoundInhibitors" -> {}, 
       "CatalyticSites" -> Infinity, "ActivationSites" -> 0, 
       "InhibitionSites" -> 0}] -> 2.239904164965467*^-6, 
    enzyme[{"ID" -> "GND", "Compartment" -> "c", "BoundCatalytic" -> 
        {Toolbox`Private`wrap[metabolite]["nadp", "c"]}, 
       "BoundActivators" -> {}, "BoundInhibitors" -> {}, 
       "CatalyticSites" -> Infinity, "ActivationSites" -> 0, 
       "InhibitionSites" -> 0}] -> 5.1271822955136513*^-8, 
    enzyme[{"ID" -> "GND", "Compartment" -> "c", "BoundCatalytic" -> 
        {Toolbox`Private`wrap[metabolite]["nadph", "c"]}, 
       "BoundActivators" -> {}, "BoundInhibitors" -> {}, 
       "CatalyticSites" -> Infinity, "ActivationSites" -> 0, 
       "InhibitionSites" -> 0}] -> 0.00033560348217130903, 
    enzyme[{"ID" -> "GND", "Compartment" -> "c", "BoundCatalytic" -> 
        {Toolbox`Private`wrap[metabolite]["nadp", "c"], 
         Toolbox`Private`wrap[metabolite]["6pgc", "c"]}, 
       "BoundActivators" -> {}, "BoundInhibitors" -> {}, 
       "CatalyticSites" -> Infinity, "ActivationSites" -> 0, 
       "InhibitionSites" -> 0}] -> 2.739724310228457*^-9, 
    enzyme[{"ID" -> "GND", "Compartment" -> "c", "BoundCatalytic" -> 
        {Toolbox`Private`wrap[metabolite]["nadph", "c"], 
         Toolbox`Private`wrap[metabolite]["6pgc", "c"]}, 
       "BoundActivators" -> {}, "BoundInhibitors" -> {}, 
       "CatalyticSites" -> Infinity, "ActivationSites" -> 0, 
       "InhibitionSites" -> 0}] -> 4.912604793576917*^-6, 
    enzyme[{"ID" -> "GND", "Compartment" -> "c", "BoundCatalytic" -> 
        {Toolbox`Private`wrap[metabolite]["ru5p-D", "c"], 
         Toolbox`Private`wrap[metabolite]["nadph", "c"]}, 
       "BoundActivators" -> {}, "BoundInhibitors" -> {}, 
       "CatalyticSites" -> Infinity, "ActivationSites" -> 0, 
       "InhibitionSites" -> 0}] -> 0.00005454267932036002, 
    enzyme[{"ID" -> "GND", "Compartment" -> "c", "BoundCatalytic" -> 
        {Toolbox`Private`wrap[metabolite]["co2", "c"], 
         Toolbox`Private`wrap[metabolite]["ru5p-D", "c"], 
         Toolbox`Private`wrap[metabolite]["nadph", "c"]}, 
       "BoundActivators" -> {}, "BoundInhibitors" -> {}, 
       "CatalyticSites" -> Infinity, "ActivationSites" -> 0, 
       "InhibitionSites" -> 0}] -> 9.702973945788054*^-8}}]
