# Supplementary material for: Topological and kinetic determinants of the modal matrices of dynamic models of metabolism
Source: PLoS One. 2017 Dec 21;12(12):e0189880. doi: 10.1371/journal.pone.0189880 (PMC5739448; doi:10.1371/journal.pone.0189880)
Supplement: S1 Model Files — (GZ) [file pone.0189880.s002.tar.gz › S1 model files/G6PDH.xml]

<?xml version='1.0' encoding='UTF-8'?>
<!-- Generated 18-Nov-2017 14:57:53 (TimeZone) -->
<!-- Generated by MathSBML 2.7.5 [2-May-2008] -->
<!-- Generated using Mathematica Version 10.2.0 for Mac OS X x86 (64-bit) (July 29, 2015) -->
<sbml xmlns='http://www.sbml.org/sbml/level2/version3'
    level='2'
    version='3'>
 <model id='MASSmodel'
     name='MASSmodel'
     metaid='_MASSmodel'>
  <notes>
   <body xmlns='http://www.w3.org/1999/xhtml'>
    <p style='font-size:x-small;'>This is a Systems Biology Markup Language (SBML) file, generated by MathSBML 2.7.5 [2-May-2008] 18-Nov-2017 14:57:52 (TimeZone). SBML is a form of XML, and most XML files will not display properly in an internet browser. To view the contents of an XML file use the &quot;Page Source&quot; or equivalent button on you browser.</p>
   </body>
  </notes>
  <listOfCompartments>
   <compartment id='c'
       name='c'
       spatialDimensions='3'
       units='volume' />
  </listOfCompartments>
  <listOfSpecies>
   <species id='E_G6PDH_Char91_c_Char93_'
       name='E_G6PDH_Char91_c_Char93_'
       compartment='c'
       boundaryCondition='false'
       constant='false'
       initialConcentration='0.000021945526845825552'
       substanceUnits='substance'
       hasOnlySubstanceUnits='false' />
   <species id='E_G6PDH_Char91_c_Char93__Char38_6pgl'
       name='E_G6PDH_Char91_c_Char93__Char38_6pgl'
       compartment='c'
       boundaryCondition='false'
       constant='false'
       initialConcentration='7.624204150719639e-7'
       substanceUnits='substance'
       hasOnlySubstanceUnits='false' />
   <species id='E_G6PDH_Char91_c_Char93__Char38_atp'
       name='E_G6PDH_Char91_c_Char93__Char38_atp'
       compartment='c'
       boundaryCondition='false'
       constant='false'
       initialConcentration='0.0008920760516609697'
       substanceUnits='substance'
       hasOnlySubstanceUnits='false' />
   <species id='E_G6PDH_Char91_c_Char93__Char38_g6p'
       name='E_G6PDH_Char91_c_Char93__Char38_g6p'
       compartment='c'
       boundaryCondition='false'
       constant='false'
       initialConcentration='0.000020263213735428162'
       substanceUnits='substance'
       hasOnlySubstanceUnits='false' />
   <species id='E_G6PDH_Char91_c_Char93__Char38_nadph'
       name='E_G6PDH_Char91_c_Char93__Char38_nadph'
       compartment='c'
       boundaryCondition='false'
       constant='false'
       initialConcentration='0.000060164237195185777'
       substanceUnits='substance'
       hasOnlySubstanceUnits='false' />
   <species id='E_G6PDH_Char91_c_Char93__Char38_nadp_Char38_g6p'
       name='E_G6PDH_Char91_c_Char93__Char38_nadp_Char38_g6p'
       compartment='c'
       boundaryCondition='false'
       constant='false'
       initialConcentration='5.480883708863924e-9'
       substanceUnits='substance'
       hasOnlySubstanceUnits='false' />
   <species id='E_G6PDH_Char91_c_Char93__Char38_nadph_Char38_6pgl'
       name='E_G6PDH_Char91_c_Char93__Char38_nadph_Char38_6pgl'
       compartment='c'
       boundaryCondition='false'
       constant='false'
       initialConcentration='4.78306926380975e-6'
       substanceUnits='substance'
       hasOnlySubstanceUnits='false' />
   <species id='M_6pgl_c'
       name='M_6pgl_c'
       compartment='c'
       boundaryCondition='false'
       constant='false'
       substanceUnits='substance'
       hasOnlySubstanceUnits='false' />
   <species id='M_atp_c'
       name='M_atp_c'
       compartment='c'
       boundaryCondition='false'
       constant='false'
       substanceUnits='substance'
       hasOnlySubstanceUnits='false' />
   <species id='M_g6p_c'
       name='M_g6p_c'
       compartment='c'
       boundaryCondition='false'
       constant='false'
       substanceUnits='substance'
       hasOnlySubstanceUnits='false' />
   <species id='M_nadp_c'
       name='M_nadp_c'
       compartment='c'
       boundaryCondition='false'
       constant='false'
       substanceUnits='substance'
       hasOnlySubstanceUnits='false' />
   <species id='M_nadph_c'
       name='M_nadph_c'
       compartment='c'
       boundaryCondition='false'
       constant='false'
       substanceUnits='substance'
       hasOnlySubstanceUnits='false' />
  </listOfSpecies>
  <listOfReactions>
   <reaction id='G6PDH1'
       name='G6PDH1'
       reversible='true'
       fast='false'>
    <listOfReactants>
     <speciesReference species='E_G6PDH_Char91_c_Char93_' />
     <speciesReference species='M_nadph_c' />
    </listOfReactants>
    <listOfProducts>
     <speciesReference species='E_G6PDH_Char91_c_Char93__Char38_nadph' />
    </listOfProducts>
    <kineticLaw>
     <math xmlns='http://www.w3.org/1998/Math/MathML'>
      <mrow>
       <ci>c</ci>
       <mtext />
       <ci>k_G6PDH1_fwd</ci>
       <mtext />
       <mrow>
        <mo>(</mo>
        <mrow>
         <mrow>
          <ci>E_G6PDH_Char91_c_Char93_</ci>
          <mtext />
          <ci>M_nadph_c</ci>
         </mrow>
         <mo>-</mo>
         <mfrac>
          <ci>E_G6PDH_Char91_c_Char93__Char38_nadph</ci>
          <ci>Keq_G6PDH1</ci>
         </mfrac>
        </mrow>
        <mo>)</mo>
       </mrow>
      </mrow>
     </math>
     <listOfParameters>
      <parameter id='Keq_G6PDH1'
          value='41.666666666666664' />
      <parameter id='k_G6PDH1_fwd'
          value='1.e6' />
     </listOfParameters>
    </kineticLaw>
   </reaction>
   <reaction id='G6PDH2'
       name='G6PDH2'
       reversible='true'
       fast='false'>
    <listOfReactants>
     <speciesReference species='E_G6PDH_Char91_c_Char93_' />
     <speciesReference species='M_atp_c' />
    </listOfReactants>
    <listOfProducts>
     <speciesReference species='E_G6PDH_Char91_c_Char93__Char38_atp' />
    </listOfProducts>
    <kineticLaw>
     <math xmlns='http://www.w3.org/1998/Math/MathML'>
      <mrow>
       <ci>c</ci>
       <mtext />
       <ci>k_G6PDH2_fwd</ci>
       <mtext />
       <mrow>
        <mo>(</mo>
        <mrow>
         <mrow>
          <ci>E_G6PDH_Char91_c_Char93_</ci>
          <mtext />
          <ci>M_atp_c</ci>
         </mrow>
         <mo>-</mo>
         <mfrac>
          <ci>E_G6PDH_Char91_c_Char93__Char38_atp</ci>
          <ci>Keq_G6PDH2</ci>
         </mfrac>
        </mrow>
        <mo>)</mo>
       </mrow>
      </mrow>
     </math>
     <listOfParameters>
      <parameter id='Keq_G6PDH2'
          value='22.72727272727273' />
      <parameter id='k_G6PDH2_fwd'
          value='1.e6' />
     </listOfParameters>
    </kineticLaw>
   </reaction>
   <reaction id='G6PDH3'
       name='G6PDH3'
       reversible='true'
       fast='false'>
    <listOfReactants>
     <speciesReference species='E_G6PDH_Char91_c_Char93_' />
     <speciesReference species='M_g6p_c' />
    </listOfReactants>
    <listOfProducts>
     <speciesReference species='E_G6PDH_Char91_c_Char93__Char38_g6p' />
    </listOfProducts>
    <kineticLaw>
     <math xmlns='http://www.w3.org/1998/Math/MathML'>
      <mrow>
       <ci>c</ci>
       <mtext />
       <ci>k_G6PDH3_fwd</ci>
       <mtext />
       <mrow>
        <mo>(</mo>
        <mrow>
         <mrow>
          <ci>E_G6PDH_Char91_c_Char93_</ci>
          <mtext />
          <ci>M_g6p_c</ci>
         </mrow>
         <mo>-</mo>
         <mfrac>
          <ci>E_G6PDH_Char91_c_Char93__Char38_g6p</ci>
          <ci>Keq_G6PDH3</ci>
         </mfrac>
        </mrow>
        <mo>)</mo>
       </mrow>
      </mrow>
     </math>
     <listOfParameters>
      <parameter id='Keq_G6PDH3'
          value='37.03703703703704' />
      <parameter id='k_G6PDH3_fwd'
          value='563103.3106044235' />
     </listOfParameters>
    </kineticLaw>
   </reaction>
   <reaction id='G6PDH4'
       name='G6PDH4'
       reversible='true'
       fast='false'>
    <listOfReactants>
     <speciesReference species='E_G6PDH_Char91_c_Char93__Char38_6pgl' />
    </listOfReactants>
    <listOfProducts>
     <speciesReference species='E_G6PDH_Char91_c_Char93_' />
     <speciesReference species='M_6pgl_c' />
    </listOfProducts>
    <kineticLaw>
     <math xmlns='http://www.w3.org/1998/Math/MathML'>
      <mrow>
       <ci>c</ci>
       <mtext />
       <ci>k_G6PDH4_fwd</ci>
       <mtext />
       <mrow>
        <mo>(</mo>
        <mrow>
         <ci>E_G6PDH_Char91_c_Char93__Char38_6pgl</ci>
         <mo>-</mo>
         <mfrac>
          <mrow>
           <ci>E_G6PDH_Char91_c_Char93_</ci>
           <mtext />
           <ci>M_6pgl_c</ci>
          </mrow>
          <ci>Keq_G6PDH4</ci>
         </mfrac>
        </mrow>
        <mo>)</mo>
       </mrow>
      </mrow>
     </math>
     <listOfParameters>
      <parameter id='Keq_G6PDH4'
          value='0.05' />
      <parameter id='k_G6PDH4_fwd'
          value='5.000222760321142e7' />
     </listOfParameters>
    </kineticLaw>
   </reaction>
   <reaction id='G6PDH5'
       name='G6PDH5'
       reversible='true'
       fast='false'>
    <listOfReactants>
     <speciesReference species='E_G6PDH_Char91_c_Char93__Char38_g6p' />
     <speciesReference species='M_nadp_c' />
    </listOfReactants>
    <listOfProducts>
     <speciesReference species='E_G6PDH_Char91_c_Char93__Char38_nadp_Char38_g6p' />
    </listOfProducts>
    <kineticLaw>
     <math xmlns='http://www.w3.org/1998/Math/MathML'>
      <mrow>
       <ci>c</ci>
       <mtext />
       <ci>k_G6PDH5_fwd</ci>
       <mtext />
       <mrow>
        <mo>(</mo>
        <mrow>
         <mrow>
          <ci>E_G6PDH_Char91_c_Char93__Char38_g6p</ci>
          <mtext />
          <ci>M_nadp_c</ci>
         </mrow>
         <mo>-</mo>
         <mfrac>
          <ci>E_G6PDH_Char91_c_Char93__Char38_nadp_Char38_g6p</ci>
          <ci>Keq_G6PDH5</ci>
         </mfrac>
        </mrow>
        <mo>)</mo>
       </mrow>
      </mrow>
     </math>
     <listOfParameters>
      <parameter id='Keq_G6PDH5'
          value='52.631578947368425' />
      <parameter id='k_G6PDH5_fwd'
          value='6.820644998427029e7' />
     </listOfParameters>
    </kineticLaw>
   </reaction>
   <reaction id='G6PDH6'
       name='G6PDH6'
       reversible='true'
       fast='false'>
    <listOfReactants>
     <speciesReference species='E_G6PDH_Char91_c_Char93__Char38_nadph_Char38_6pgl' />
    </listOfReactants>
    <listOfProducts>
     <speciesReference species='E_G6PDH_Char91_c_Char93__Char38_6pgl' />
     <speciesReference species='M_nadph_c' />
    </listOfProducts>
    <kineticLaw>
     <math xmlns='http://www.w3.org/1998/Math/MathML'>
      <mrow>
       <ci>c</ci>
       <mtext />
       <ci>k_G6PDH6_fwd</ci>
       <mtext />
       <mrow>
        <mo>(</mo>
        <mrow>
         <ci>E_G6PDH_Char91_c_Char93__Char38_nadph_Char38_6pgl</ci>
         <mo>-</mo>
         <mfrac>
          <mrow>
           <ci>E_G6PDH_Char91_c_Char93__Char38_6pgl</ci>
           <mtext />
           <ci>M_nadph_c</ci>
          </mrow>
          <ci>Keq_G6PDH6</ci>
         </mfrac>
        </mrow>
        <mo>)</mo>
       </mrow>
      </mrow>
     </math>
     <listOfParameters>
      <parameter id='Keq_G6PDH6'
          value='0.0105' />
      <parameter id='k_G6PDH6_fwd'
          value='5.0000225664203495e7' />
     </listOfParameters>
    </kineticLaw>
   </reaction>
   <reaction id='G6PDH7'
       name='G6PDH7'
       reversible='true'
       fast='false'>
    <listOfReactants>
     <speciesReference species='E_G6PDH_Char91_c_Char93__Char38_nadp_Char38_g6p' />
    </listOfReactants>
    <listOfProducts>
     <speciesReference species='E_G6PDH_Char91_c_Char93__Char38_nadph_Char38_6pgl' />
    </listOfProducts>
    <kineticLaw>
     <math xmlns='http://www.w3.org/1998/Math/MathML'>
      <mrow>
       <ci>c</ci>
       <mtext />
       <ci>k_G6PDH7_fwd</ci>
       <mtext />
       <mrow>
        <mo>(</mo>
        <mrow>
         <ci>E_G6PDH_Char91_c_Char93__Char38_nadp_Char38_g6p</ci>
         <mo>-</mo>
         <mfrac>
          <ci>E_G6PDH_Char91_c_Char93__Char38_nadph_Char38_6pgl</ci>
          <ci>Keq_G6PDH7</ci>
         </mfrac>
        </mrow>
        <mo>)</mo>
       </mrow>
      </mrow>
     </math>
     <listOfParameters>
      <parameter id='Keq_G6PDH7'
          value='81102.85714285713' />
      <parameter id='k_G6PDH7_fwd'
          value='5.05305982371963e7' />
     </listOfParameters>
    </kineticLaw>
   </reaction>
  </listOfReactions>
 </model>
</sbml>
