# Supplementary material for: Topological and kinetic determinants of the modal matrices of dynamic models of metabolism
Source: PLoS One. 2017 Dec 21;12(12):e0189880. doi: 10.1371/journal.pone.0189880 (PMC5739448; doi:10.1371/journal.pone.0189880)
Supplement: S1 Model Files — (GZ) [file pone.0189880.s002.tar.gz › S1 model files/PK.xml]

<?xml version='1.0' encoding='UTF-8'?>
<!-- Generated 18-Nov-2017 14:58:00 (TimeZone) -->
<!-- Generated by MathSBML 2.7.5 [2-May-2008] -->
<!-- Generated using Mathematica Version 10.2.0 for Mac OS X x86 (64-bit) (July 29, 2015) -->
<sbml xmlns='http://www.sbml.org/sbml/level2/version3'
    level='2'
    version='3'>
 <model id='MASSmodel_20'
     name='MASSmodel_20'
     metaid='_MASSmodel_20'>
  <notes>
   <body xmlns='http://www.w3.org/1999/xhtml'>
    <p style='font-size:x-small;'>This is a Systems Biology Markup Language (SBML) file, generated by MathSBML 2.7.5 [2-May-2008] 18-Nov-2017 14:57:57 (TimeZone). SBML is a form of XML, and most XML files will not display properly in an internet browser. To view the contents of an XML file use the &quot;Page Source&quot; or equivalent button on you browser.</p>
   </body>
  </notes>
  <listOfCompartments>
   <compartment id='c'
       name='c'
       spatialDimensions='3'
       units='volume' />
  </listOfCompartments>
  <listOfSpecies>
   <species id='E_PYK_Char91_c_Char93_'
       name='E_PYK_Char91_c_Char93_'
       compartment='c'
       boundaryCondition='false'
       constant='false'
       initialConcentration='5.2067248789926885e-8'
       substanceUnits='substance'
       hasOnlySubstanceUnits='false' />
   <species id='E_PYK_Char91_c_Char93__Char64_fdp'
       name='E_PYK_Char91_c_Char93__Char64_fdp'
       compartment='c'
       boundaryCondition='false'
       constant='false'
       initialConcentration='8.572850986434965e-7'
       substanceUnits='substance'
       hasOnlySubstanceUnits='false' />
   <species id='E_PYK_Char91_c_Char93__Char64_fdp_Char64_fdp'
       name='E_PYK_Char91_c_Char93__Char64_fdp_Char64_fdp'
       compartment='c'
       boundaryCondition='false'
       constant='false'
       initialConcentration='5.2931863895003805e-6'
       substanceUnits='substance'
       hasOnlySubstanceUnits='false' />
   <species id='E_PYK_Char91_c_Char93__Char64_fdp_Char64_fdp_Char64_fdp'
       name='E_PYK_Char91_c_Char93__Char64_fdp_Char64_fdp_Char64_fdp'
       compartment='c'
       boundaryCondition='false'
       constant='false'
       initialConcentration='0.000014525349176695061'
       substanceUnits='substance'
       hasOnlySubstanceUnits='false' />
   <species id='E_PYK_Char91_c_Char93__Char64_fdp_Char64_fdp_Char64_fdp_Char64_fdp'
       name='E_PYK_Char91_c_Char93__Char64_fdp_Char64_fdp_Char64_fdp_Char64_fdp'
       compartment='c'
       boundaryCondition='false'
       constant='false'
       initialConcentration='0.000014947454603390884'
       substanceUnits='substance'
       hasOnlySubstanceUnits='false' />
   <species id='E_PYK_Char91_c_Char93__Char38_adp'
       name='E_PYK_Char91_c_Char93__Char38_adp'
       compartment='c'
       boundaryCondition='false'
       constant='false'
       initialConcentration='4.0575734217570134e-8'
       substanceUnits='substance'
       hasOnlySubstanceUnits='false' />
   <species id='E_PYK_Char91_c_Char93__Char38_adp_Char64_fdp'
       name='E_PYK_Char91_c_Char93__Char38_adp_Char64_fdp'
       compartment='c'
       boundaryCondition='false'
       constant='false'
       initialConcentration='6.680777863179807e-7'
       substanceUnits='substance'
       hasOnlySubstanceUnits='false' />
   <species id='E_PYK_Char91_c_Char93__Char38_adp_Char64_fdp_Char64_fdp'
       name='E_PYK_Char91_c_Char93__Char38_adp_Char64_fdp_Char64_fdp'
       compartment='c'
       boundaryCondition='false'
       constant='false'
       initialConcentration='4.124952423950202e-6'
       substanceUnits='substance'
       hasOnlySubstanceUnits='false' />
   <species id='E_PYK_Char91_c_Char93__Char38_adp_Char64_fdp_Char64_fdp_Char64_fdp'
       name='E_PYK_Char91_c_Char93__Char38_adp_Char64_fdp_Char64_fdp_Char64_fdp'
       compartment='c'
       boundaryCondition='false'
       constant='false'
       initialConcentration='0.000011319528519528823'
       substanceUnits='substance'
       hasOnlySubstanceUnits='false' />
   <species id='E_PYK_Char91_c_Char93__Char38_adp_Char64_fdp_Char64_fdp_Char64_fdp_Char64_fdp'
       name='E_PYK_Char91_c_Char93__Char38_adp_Char64_fdp_Char64_fdp_Char64_fdp_Char64_fdp'
       compartment='c'
       boundaryCondition='false'
       constant='false'
       initialConcentration='0.00001164847306727142'
       substanceUnits='substance'
       hasOnlySubstanceUnits='false' />
   <species id='E_PYK_Char91_c_Char93__Char38_pep'
       name='E_PYK_Char91_c_Char93__Char38_pep'
       compartment='c'
       boundaryCondition='false'
       constant='false'
       initialConcentration='1.4542545058638558e-10'
       substanceUnits='substance'
       hasOnlySubstanceUnits='false' />
   <species id='E_PYK_Char91_c_Char93__Char38_pep_Char64_fdp'
       name='E_PYK_Char91_c_Char93__Char38_pep_Char64_fdp'
       compartment='c'
       boundaryCondition='false'
       constant='false'
       initialConcentration='2.394424031395026e-9'
       substanceUnits='substance'
       hasOnlySubstanceUnits='false' />
   <species id='E_PYK_Char91_c_Char93__Char38_pep_Char64_fdp_Char64_fdp'
       name='E_PYK_Char91_c_Char93__Char38_pep_Char64_fdp_Char64_fdp'
       compartment='c'
       boundaryCondition='false'
       constant='false'
       initialConcentration='1.4784034755447605e-8'
       substanceUnits='substance'
       hasOnlySubstanceUnits='false' />
   <species id='E_PYK_Char91_c_Char93__Char38_pep_Char64_fdp_Char64_fdp_Char64_fdp'
       name='E_PYK_Char91_c_Char93__Char38_pep_Char64_fdp_Char64_fdp_Char64_fdp'
       compartment='c'
       boundaryCondition='false'
       constant='false'
       initialConcentration='4.0569753502207855e-8'
       substanceUnits='substance'
       hasOnlySubstanceUnits='false' />
   <species id='E_PYK_Char91_c_Char93__Char38_pep_Char64_fdp_Char64_fdp_Char64_fdp_Char64_fdp'
       name='E_PYK_Char91_c_Char93__Char38_pep_Char64_fdp_Char64_fdp_Char64_fdp_Char64_fdp'
       compartment='c'
       boundaryCondition='false'
       constant='false'
       initialConcentration='4.174870713042557e-8'
       substanceUnits='substance'
       hasOnlySubstanceUnits='false' />
   <species id='E_PYK_Char91_c_Char93__Char38_pep_Char38_adp'
       name='E_PYK_Char91_c_Char93__Char38_pep_Char38_adp'
       compartment='c'
       boundaryCondition='false'
       constant='false'
       initialConcentration='5.285600740716847e-11'
       substanceUnits='substance'
       hasOnlySubstanceUnits='false' />
   <species id='E_PYK_Char91_c_Char93__Char38_pep_Char38_adp_Char64_fdp'
       name='E_PYK_Char91_c_Char93__Char38_pep_Char38_adp_Char64_fdp'
       compartment='c'
       boundaryCondition='false'
       constant='false'
       initialConcentration='8.702719766657262e-10'
       substanceUnits='substance'
       hasOnlySubstanceUnits='false' />
   <species id='E_PYK_Char91_c_Char93__Char38_pep_Char38_adp_Char64_fdp_Char64_fdp'
       name='E_PYK_Char91_c_Char93__Char38_pep_Char38_adp_Char64_fdp_Char64_fdp'
       compartment='c'
       boundaryCondition='false'
       constant='false'
       initialConcentration='5.373372043138989e-9'
       substanceUnits='substance'
       hasOnlySubstanceUnits='false' />
   <species id='E_PYK_Char91_c_Char93__Char38_pep_Char38_adp_Char64_fdp_Char64_fdp_Char64_fdp'
       name='E_PYK_Char91_c_Char93__Char38_pep_Char38_adp_Char64_fdp_Char64_fdp_Char64_fdp'
       compartment='c'
       boundaryCondition='false'
       constant='false'
       initialConcentration='1.4745391422018722e-8'
       substanceUnits='substance'
       hasOnlySubstanceUnits='false' />
   <species id='E_PYK_Char91_c_Char93__Char38_pep_Char38_adp_Char64_fdp_Char64_fdp_Char64_fdp_Char64_fdp'
       name='E_PYK_Char91_c_Char93__Char38_pep_Char38_adp_Char64_fdp_Char64_fdp_Char64_fdp_Char64_fdp'
       compartment='c'
       boundaryCondition='false'
       constant='false'
       initialConcentration='1.5173891257876318e-8'
       substanceUnits='substance'
       hasOnlySubstanceUnits='false' />
   <species id='E_PYK_T_Char91_c_Char93_'
       name='E_PYK_T_Char91_c_Char93_'
       compartment='c'
       boundaryCondition='false'
       constant='false'
       initialConcentration='9.89277727008611e-7'
       substanceUnits='substance'
       hasOnlySubstanceUnits='false' />
   <species id='E_PYK_T_Char91_c_Char93__Char35_atp'
       name='E_PYK_T_Char91_c_Char93__Char35_atp'
       compartment='c'
       boundaryCondition='false'
       constant='false'
       initialConcentration='2.0877912356886202e-6'
       substanceUnits='substance'
       hasOnlySubstanceUnits='false' />
   <species id='E_PYK_T_Char91_c_Char93__Char35_atp_Char35_atp'
       name='E_PYK_T_Char91_c_Char93__Char35_atp_Char35_atp'
       compartment='c'
       boundaryCondition='false'
       constant='false'
       initialConcentration='1.6522934326788932e-6'
       substanceUnits='substance'
       hasOnlySubstanceUnits='false' />
   <species id='E_PYK_T_Char91_c_Char93__Char35_atp_Char35_atp_Char35_atp'
       name='E_PYK_T_Char91_c_Char93__Char35_atp_Char35_atp_Char35_atp'
       compartment='c'
       boundaryCondition='false'
       constant='false'
       initialConcentration='5.811721106137929e-7'
       substanceUnits='substance'
       hasOnlySubstanceUnits='false' />
   <species id='E_PYK_T_Char91_c_Char93__Char35_atp_Char35_atp_Char35_atp_Char35_atp'
       name='E_PYK_T_Char91_c_Char93__Char35_atp_Char35_atp_Char35_atp_Char35_atp'
       compartment='c'
       boundaryCondition='false'
       constant='false'
       initialConcentration='7.665731812713025e-8'
       substanceUnits='substance'
       hasOnlySubstanceUnits='false' />
   <species id='M_adp_c'
       name='M_adp_c'
       compartment='c'
       boundaryCondition='false'
       constant='false'
       substanceUnits='substance'
       hasOnlySubstanceUnits='false' />
   <species id='M_atp_c'
       name='M_atp_c'
       compartment='c'
       boundaryCondition='false'
       constant='false'
       substanceUnits='substance'
       hasOnlySubstanceUnits='false' />
   <species id='M_fdp_c'
       name='M_fdp_c'
       compartment='c'
       boundaryCondition='false'
       constant='false'
       substanceUnits='substance'
       hasOnlySubstanceUnits='false' />
   <species id='M_pep_c'
       name='M_pep_c'
       compartment='c'
       boundaryCondition='false'
       constant='false'
       substanceUnits='substance'
       hasOnlySubstanceUnits='false' />
   <species id='M_pyr_c'
       name='M_pyr_c'
       compartment='c'
       boundaryCondition='false'
       constant='false'
       substanceUnits='substance'
       hasOnlySubstanceUnits='false' />
  </listOfSpecies>
  <listOfReactions>
   <reaction id='PYK1'
       name='PYK1'
       reversible='true'
       fast='false'>
    <listOfReactants>
     <speciesReference species='E_PYK_Char91_c_Char93_' />
     <speciesReference species='M_pep_c' />
    </listOfReactants>
    <listOfProducts>
     <speciesReference species='E_PYK_Char91_c_Char93__Char38_pep' />
    </listOfProducts>
    <kineticLaw>
     <math xmlns='http://www.w3.org/1998/Math/MathML'>
      <mrow>
       <ci>c</ci>
       <mtext />
       <ci>k_PYK1_fwd</ci>
       <mtext />
       <mrow>
        <mo>(</mo>
        <mrow>
         <mrow>
          <ci>E_PYK_Char91_c_Char93_</ci>
          <mtext />
          <ci>M_pep_c</ci>
         </mrow>
         <mo>-</mo>
         <mfrac>
          <ci>E_PYK_Char91_c_Char93__Char38_pep</ci>
          <ci>Keq_PYK1</ci>
         </mfrac>
        </mrow>
        <mo>)</mo>
       </mrow>
      </mrow>
     </math>
     <listOfParameters>
      <parameter id='Keq_PYK1'
          value='4.444444444444445' />
      <parameter id='k_PYK1_fwd'
          value='4.017955e6' />
     </listOfParameters>
    </kineticLaw>
   </reaction>
   <reaction id='PYK2'
       name='PYK2'
       reversible='true'
       fast='false'>
    <listOfReactants>
     <speciesReference species='E_PYK_Char91_c_Char93_' />
     <speciesReference species='M_adp_c' />
    </listOfReactants>
    <listOfProducts>
     <speciesReference species='E_PYK_Char91_c_Char93__Char38_adp' />
    </listOfProducts>
    <kineticLaw>
     <math xmlns='http://www.w3.org/1998/Math/MathML'>
      <mrow>
       <ci>c</ci>
       <mtext />
       <ci>k_PYK2_fwd</ci>
       <mtext />
       <mrow>
        <mo>(</mo>
        <mrow>
         <mrow>
          <ci>E_PYK_Char91_c_Char93_</ci>
          <mtext />
          <ci>M_adp_c</ci>
         </mrow>
         <mo>-</mo>
         <mfrac>
          <ci>E_PYK_Char91_c_Char93__Char38_adp</ci>
          <ci>Keq_PYK2</ci>
         </mfrac>
        </mrow>
        <mo>)</mo>
       </mrow>
      </mrow>
     </math>
     <listOfParameters>
      <parameter id='Keq_PYK2'
          value='2.109704641350211' />
      <parameter id='k_PYK2_fwd'
          value='9.979979104712787e7' />
     </listOfParameters>
    </kineticLaw>
   </reaction>
   <reaction id='PYK3'
       name='PYK3'
       reversible='true'
       fast='false'>
    <listOfReactants>
     <speciesReference species='E_PYK_Char91_c_Char93__Char38_adp' />
     <speciesReference species='M_pep_c' />
    </listOfReactants>
    <listOfProducts>
     <speciesReference species='E_PYK_Char91_c_Char93__Char38_pep_Char38_adp' />
    </listOfProducts>
    <kineticLaw>
     <math xmlns='http://www.w3.org/1998/Math/MathML'>
      <mrow>
       <ci>c</ci>
       <mtext />
       <ci>k_PYK3_fwd</ci>
       <mtext />
       <mrow>
        <mo>(</mo>
        <mrow>
         <mrow>
          <ci>E_PYK_Char91_c_Char93__Char38_adp</ci>
          <mtext />
          <ci>M_pep_c</ci>
         </mrow>
         <mo>-</mo>
         <mfrac>
          <ci>E_PYK_Char91_c_Char93__Char38_pep_Char38_adp</ci>
          <ci>Keq_PYK3</ci>
         </mfrac>
        </mrow>
        <mo>)</mo>
       </mrow>
      </mrow>
     </math>
     <listOfParameters>
      <parameter id='Keq_PYK3'
          value='4.444444444444445' />
      <parameter id='k_PYK3_fwd'
          value='4.017955e6' />
     </listOfParameters>
    </kineticLaw>
   </reaction>
   <reaction id='PYK4'
       name='PYK4'
       reversible='true'
       fast='false'>
    <listOfReactants>
     <speciesReference species='E_PYK_Char91_c_Char93__Char38_pep' />
     <speciesReference species='M_adp_c' />
    </listOfReactants>
    <listOfProducts>
     <speciesReference species='E_PYK_Char91_c_Char93__Char38_pep_Char38_adp' />
    </listOfProducts>
    <kineticLaw>
     <math xmlns='http://www.w3.org/1998/Math/MathML'>
      <mrow>
       <ci>c</ci>
       <mtext />
       <ci>k_PYK4_fwd</ci>
       <mtext />
       <mrow>
        <mo>(</mo>
        <mrow>
         <mrow>
          <ci>E_PYK_Char91_c_Char93__Char38_pep</ci>
          <mtext />
          <ci>M_adp_c</ci>
         </mrow>
         <mo>-</mo>
         <mfrac>
          <ci>E_PYK_Char91_c_Char93__Char38_pep_Char38_adp</ci>
          <ci>Keq_PYK4</ci>
         </mfrac>
        </mrow>
        <mo>)</mo>
       </mrow>
      </mrow>
     </math>
     <listOfParameters>
      <parameter id='Keq_PYK4'
          value='2.109704641350211' />
      <parameter id='k_PYK4_fwd'
          value='9.979979104712787e7' />
     </listOfParameters>
    </kineticLaw>
   </reaction>
   <reaction id='PYK5'
       name='PYK5'
       reversible='true'
       fast='false'>
    <listOfReactants>
     <speciesReference species='E_PYK_Char91_c_Char93__Char38_pep_Char38_adp' />
    </listOfReactants>
    <listOfProducts>
     <speciesReference species='E_PYK_Char91_c_Char93_' />
     <speciesReference species='M_atp_c' />
     <speciesReference species='M_pyr_c' />
    </listOfProducts>
    <kineticLaw>
     <math xmlns='http://www.w3.org/1998/Math/MathML'>
      <mrow>
       <ci>c</ci>
       <mtext />
       <ci>k_PYK5_fwd</ci>
       <mtext />
       <mrow>
        <mo>(</mo>
        <mrow>
         <ci>E_PYK_Char91_c_Char93__Char38_pep_Char38_adp</ci>
         <mo>-</mo>
         <mfrac>
          <mrow>
           <ci>E_PYK_Char91_c_Char93_</ci>
           <mtext />
           <ci>M_atp_c</ci>
           <mtext />
           <ci>M_pyr_c</ci>
          </mrow>
          <ci>Keq_PYK5</ci>
         </mfrac>
        </mrow>
        <mo>)</mo>
       </mrow>
      </mrow>
     </math>
     <listOfParameters>
      <parameter id='Keq_PYK5'
          value='6263.345' />
      <parameter id='k_PYK5_fwd'
          value='100000000' />
     </listOfParameters>
    </kineticLaw>
   </reaction>
   <reaction id='PYK1_Char36_3'
       name='PYK1_Char36_3'
       reversible='true'
       fast='false'>
    <listOfReactants>
     <speciesReference species='E_PYK_Char91_c_Char93__Char64_fdp' />
     <speciesReference species='M_pep_c' />
    </listOfReactants>
    <listOfProducts>
     <speciesReference species='E_PYK_Char91_c_Char93__Char38_pep_Char64_fdp' />
    </listOfProducts>
    <kineticLaw>
     <math xmlns='http://www.w3.org/1998/Math/MathML'>
      <mrow>
       <ci>c</ci>
       <mtext />
       <ci>k_PYK1_fwd</ci>
       <mtext />
       <mrow>
        <mo>(</mo>
        <mrow>
         <mrow>
          <ci>E_PYK_Char91_c_Char93__Char64_fdp</ci>
          <mtext />
          <ci>M_pep_c</ci>
         </mrow>
         <mo>-</mo>
         <mfrac>
          <ci>E_PYK_Char91_c_Char93__Char38_pep_Char64_fdp</ci>
          <ci>Keq_PYK1</ci>
         </mfrac>
        </mrow>
        <mo>)</mo>
       </mrow>
      </mrow>
     </math>
    </kineticLaw>
   </reaction>
   <reaction id='PYK2_Char36_3'
       name='PYK2_Char36_3'
       reversible='true'
       fast='false'>
    <listOfReactants>
     <speciesReference species='E_PYK_Char91_c_Char93__Char64_fdp' />
     <speciesReference species='M_adp_c' />
    </listOfReactants>
    <listOfProducts>
     <speciesReference species='E_PYK_Char91_c_Char93__Char38_adp_Char64_fdp' />
    </listOfProducts>
    <kineticLaw>
     <math xmlns='http://www.w3.org/1998/Math/MathML'>
      <mrow>
       <ci>c</ci>
       <mtext />
       <ci>k_PYK2_fwd</ci>
       <mtext />
       <mrow>
        <mo>(</mo>
        <mrow>
         <mrow>
          <ci>E_PYK_Char91_c_Char93__Char64_fdp</ci>
          <mtext />
          <ci>M_adp_c</ci>
         </mrow>
         <mo>-</mo>
         <mfrac>
          <ci>E_PYK_Char91_c_Char93__Char38_adp_Char64_fdp</ci>
          <ci>Keq_PYK2</ci>
         </mfrac>
        </mrow>
        <mo>)</mo>
       </mrow>
      </mrow>
     </math>
    </kineticLaw>
   </reaction>
   <reaction id='PYK3_Char36_3'
       name='PYK3_Char36_3'
       reversible='true'
       fast='false'>
    <listOfReactants>
     <speciesReference species='E_PYK_Char91_c_Char93__Char38_adp_Char64_fdp' />
     <speciesReference species='M_pep_c' />
    </listOfReactants>
    <listOfProducts>
     <speciesReference species='E_PYK_Char91_c_Char93__Char38_pep_Char38_adp_Char64_fdp' />
    </listOfProducts>
    <kineticLaw>
     <math xmlns='http://www.w3.org/1998/Math/MathML'>
      <mrow>
       <ci>c</ci>
       <mtext />
       <ci>k_PYK3_fwd</ci>
       <mtext />
       <mrow>
        <mo>(</mo>
        <mrow>
         <mrow>
          <ci>E_PYK_Char91_c_Char93__Char38_adp_Char64_fdp</ci>
          <mtext />
          <ci>M_pep_c</ci>
         </mrow>
         <mo>-</mo>
         <mfrac>
          <ci>E_PYK_Char91_c_Char93__Char38_pep_Char38_adp_Char64_fdp</ci>
          <ci>Keq_PYK3</ci>
         </mfrac>
        </mrow>
        <mo>)</mo>
       </mrow>
      </mrow>
     </math>
    </kineticLaw>
   </reaction>
   <reaction id='PYK4_Char36_3'
       name='PYK4_Char36_3'
       reversible='true'
       fast='false'>
    <listOfReactants>
     <speciesReference species='E_PYK_Char91_c_Char93__Char38_pep_Char64_fdp' />
     <speciesReference species='M_adp_c' />
    </listOfReactants>
    <listOfProducts>
     <speciesReference species='E_PYK_Char91_c_Char93__Char38_pep_Char38_adp_Char64_fdp' />
    </listOfProducts>
    <kineticLaw>
     <math xmlns='http://www.w3.org/1998/Math/MathML'>
      <mrow>
       <ci>c</ci>
       <mtext />
       <ci>k_PYK4_fwd</ci>
       <mtext />
       <mrow>
        <mo>(</mo>
        <mrow>
         <mrow>
          <ci>E_PYK_Char91_c_Char93__Char38_pep_Char64_fdp</ci>
          <mtext />
          <ci>M_adp_c</ci>
         </mrow>
         <mo>-</mo>
         <mfrac>
          <ci>E_PYK_Char91_c_Char93__Char38_pep_Char38_adp_Char64_fdp</ci>
          <ci>Keq_PYK4</ci>
         </mfrac>
        </mrow>
        <mo>)</mo>
       </mrow>
      </mrow>
     </math>
    </kineticLaw>
   </reaction>
   <reaction id='PYK5_Char36_3'
       name='PYK5_Char36_3'
       reversible='true'
       fast='false'>
    <listOfReactants>
     <speciesReference species='E_PYK_Char91_c_Char93__Char38_pep_Char38_adp_Char64_fdp' />
    </listOfReactants>
    <listOfProducts>
     <speciesReference species='E_PYK_Char91_c_Char93__Char64_fdp' />
     <speciesReference species='M_atp_c' />
     <speciesReference species='M_pyr_c' />
    </listOfProducts>
    <kineticLaw>
     <math xmlns='http://www.w3.org/1998/Math/MathML'>
      <mrow>
       <ci>c</ci>
       <mtext />
       <ci>k_PYK5_fwd</ci>
       <mtext />
       <mrow>
        <mo>(</mo>
        <mrow>
         <ci>E_PYK_Char91_c_Char93__Char38_pep_Char38_adp_Char64_fdp</ci>
         <mo>-</mo>
         <mfrac>
          <mrow>
           <ci>E_PYK_Char91_c_Char93__Char64_fdp</ci>
           <mtext />
           <ci>M_atp_c</ci>
           <mtext />
           <ci>M_pyr_c</ci>
          </mrow>
          <ci>Keq_PYK5</ci>
         </mfrac>
        </mrow>
        <mo>)</mo>
       </mrow>
      </mrow>
     </math>
    </kineticLaw>
   </reaction>
   <reaction id='PYK1_Char36_7'
       name='PYK1_Char36_7'
       reversible='true'
       fast='false'>
    <listOfReactants>
     <speciesReference species='E_PYK_Char91_c_Char93__Char64_fdp_Char64_fdp' />
     <speciesReference species='M_pep_c' />
    </listOfReactants>
    <listOfProducts>
     <speciesReference species='E_PYK_Char91_c_Char93__Char38_pep_Char64_fdp_Char64_fdp' />
    </listOfProducts>
    <kineticLaw>
     <math xmlns='http://www.w3.org/1998/Math/MathML'>
      <mrow>
       <ci>c</ci>
       <mtext />
       <ci>k_PYK1_fwd</ci>
       <mtext />
       <mrow>
        <mo>(</mo>
        <mrow>
         <mrow>
          <ci>E_PYK_Char91_c_Char93__Char64_fdp_Char64_fdp</ci>
          <mtext />
          <ci>M_pep_c</ci>
         </mrow>
         <mo>-</mo>
         <mfrac>
          <ci>E_PYK_Char91_c_Char93__Char38_pep_Char64_fdp_Char64_fdp</ci>
          <ci>Keq_PYK1</ci>
         </mfrac>
        </mrow>
        <mo>)</mo>
       </mrow>
      </mrow>
     </math>
    </kineticLaw>
   </reaction>
   <reaction id='PYK2_Char36_7'
       name='PYK2_Char36_7'
       reversible='true'
       fast='false'>
    <listOfReactants>
     <speciesReference species='E_PYK_Char91_c_Char93__Char64_fdp_Char64_fdp' />
     <speciesReference species='M_adp_c' />
    </listOfReactants>
    <listOfProducts>
     <speciesReference species='E_PYK_Char91_c_Char93__Char38_adp_Char64_fdp_Char64_fdp' />
    </listOfProducts>
    <kineticLaw>
     <math xmlns='http://www.w3.org/1998/Math/MathML'>
      <mrow>
       <ci>c</ci>
       <mtext />
       <ci>k_PYK2_fwd</ci>
       <mtext />
       <mrow>
        <mo>(</mo>
        <mrow>
         <mrow>
          <ci>E_PYK_Char91_c_Char93__Char64_fdp_Char64_fdp</ci>
          <mtext />
          <ci>M_adp_c</ci>
         </mrow>
         <mo>-</mo>
         <mfrac>
          <ci>E_PYK_Char91_c_Char93__Char38_adp_Char64_fdp_Char64_fdp</ci>
          <ci>Keq_PYK2</ci>
         </mfrac>
        </mrow>
        <mo>)</mo>
       </mrow>
      </mrow>
     </math>
    </kineticLaw>
   </reaction>
   <reaction id='PYK3_Char36_7'
       name='PYK3_Char36_7'
       reversible='true'
       fast='false'>
    <listOfReactants>
     <speciesReference species='E_PYK_Char91_c_Char93__Char38_adp_Char64_fdp_Char64_fdp' />
     <speciesReference species='M_pep_c' />
    </listOfReactants>
    <listOfProducts>
     <speciesReference species='E_PYK_Char91_c_Char93__Char38_pep_Char38_adp_Char64_fdp_Char64_fdp' />
    </listOfProducts>
    <kineticLaw>
     <math xmlns='http://www.w3.org/1998/Math/MathML'>
      <mrow>
       <ci>c</ci>
       <mtext />
       <ci>k_PYK3_fwd</ci>
       <mtext />
       <mrow>
        <mo>(</mo>
        <mrow>
         <mrow>
          <ci>E_PYK_Char91_c_Char93__Char38_adp_Char64_fdp_Char64_fdp</ci>
          <mtext />
          <ci>M_pep_c</ci>
         </mrow>
         <mo>-</mo>
         <mfrac>
          <ci>E_PYK_Char91_c_Char93__Char38_pep_Char38_adp_Char64_fdp_Char64_fdp</ci>
          <ci>Keq_PYK3</ci>
         </mfrac>
        </mrow>
        <mo>)</mo>
       </mrow>
      </mrow>
     </math>
    </kineticLaw>
   </reaction>
   <reaction id='PYK4_Char36_7'
       name='PYK4_Char36_7'
       reversible='true'
       fast='false'>
    <listOfReactants>
     <speciesReference species='E_PYK_Char91_c_Char93__Char38_pep_Char64_fdp_Char64_fdp' />
     <speciesReference species='M_adp_c' />
    </listOfReactants>
    <listOfProducts>
     <speciesReference species='E_PYK_Char91_c_Char93__Char38_pep_Char38_adp_Char64_fdp_Char64_fdp' />
    </listOfProducts>
    <kineticLaw>
     <math xmlns='http://www.w3.org/1998/Math/MathML'>
      <mrow>
       <ci>c</ci>
       <mtext />
       <ci>k_PYK4_fwd</ci>
       <mtext />
       <mrow>
        <mo>(</mo>
        <mrow>
         <mrow>
          <ci>E_PYK_Char91_c_Char93__Char38_pep_Char64_fdp_Char64_fdp</ci>
          <mtext />
          <ci>M_adp_c</ci>
         </mrow>
         <mo>-</mo>
         <mfrac>
          <ci>E_PYK_Char91_c_Char93__Char38_pep_Char38_adp_Char64_fdp_Char64_fdp</ci>
          <ci>Keq_PYK4</ci>
         </mfrac>
        </mrow>
        <mo>)</mo>
       </mrow>
      </mrow>
     </math>
    </kineticLaw>
   </reaction>
   <reaction id='PYK5_Char36_7'
       name='PYK5_Char36_7'
       reversible='true'
       fast='false'>
    <listOfReactants>
     <speciesReference species='E_PYK_Char91_c_Char93__Char38_pep_Char38_adp_Char64_fdp_Char64_fdp' />
    </listOfReactants>
    <listOfProducts>
     <speciesReference species='E_PYK_Char91_c_Char93__Char64_fdp_Char64_fdp' />
     <speciesReference species='M_atp_c' />
     <speciesReference species='M_pyr_c' />
    </listOfProducts>
    <kineticLaw>
     <math xmlns='http://www.w3.org/1998/Math/MathML'>
      <mrow>
       <ci>c</ci>
       <mtext />
       <ci>k_PYK5_fwd</ci>
       <mtext />
       <mrow>
        <mo>(</mo>
        <mrow>
         <ci>E_PYK_Char91_c_Char93__Char38_pep_Char38_adp_Char64_fdp_Char64_fdp</ci>
         <mo>-</mo>
         <mfrac>
          <mrow>
           <ci>E_PYK_Char91_c_Char93__Char64_fdp_Char64_fdp</ci>
           <mtext />
           <ci>M_atp_c</ci>
           <mtext />
           <ci>M_pyr_c</ci>
          </mrow>
          <ci>Keq_PYK5</ci>
         </mfrac>
        </mrow>
        <mo>)</mo>
       </mrow>
      </mrow>
     </math>
    </kineticLaw>
   </reaction>
   <reaction id='PYK1_Char36_8'
       name='PYK1_Char36_8'
       reversible='true'
       fast='false'>
    <listOfReactants>
     <speciesReference species='E_PYK_Char91_c_Char93__Char64_fdp_Char64_fdp_Char64_fdp' />
     <speciesReference species='M_pep_c' />
    </listOfReactants>
    <listOfProducts>
     <speciesReference species='E_PYK_Char91_c_Char93__Char38_pep_Char64_fdp_Char64_fdp_Char64_fdp' />
    </listOfProducts>
    <kineticLaw>
     <math xmlns='http://www.w3.org/1998/Math/MathML'>
      <mrow>
       <ci>c</ci>
       <mtext />
       <ci>k_PYK1_fwd</ci>
       <mtext />
       <mrow>
        <mo>(</mo>
        <mrow>
         <mrow>
          <ci>E_PYK_Char91_c_Char93__Char64_fdp_Char64_fdp_Char64_fdp</ci>
          <mtext />
          <ci>M_pep_c</ci>
         </mrow>
         <mo>-</mo>
         <mfrac>
          <ci>E_PYK_Char91_c_Char93__Char38_pep_Char64_fdp_Char64_fdp_Char64_fdp</ci>
          <ci>Keq_PYK1</ci>
         </mfrac>
        </mrow>
        <mo>)</mo>
       </mrow>
      </mrow>
     </math>
    </kineticLaw>
   </reaction>
   <reaction id='PYK2_Char36_8'
       name='PYK2_Char36_8'
       reversible='true'
       fast='false'>
    <listOfReactants>
     <speciesReference species='E_PYK_Char91_c_Char93__Char64_fdp_Char64_fdp_Char64_fdp' />
     <speciesReference species='M_adp_c' />
    </listOfReactants>
    <listOfProducts>
     <speciesReference species='E_PYK_Char91_c_Char93__Char38_adp_Char64_fdp_Char64_fdp_Char64_fdp' />
    </listOfProducts>
    <kineticLaw>
     <math xmlns='http://www.w3.org/1998/Math/MathML'>
      <mrow>
       <ci>c</ci>
       <mtext />
       <ci>k_PYK2_fwd</ci>
       <mtext />
       <mrow>
        <mo>(</mo>
        <mrow>
         <mrow>
          <ci>E_PYK_Char91_c_Char93__Char64_fdp_Char64_fdp_Char64_fdp</ci>
          <mtext />
          <ci>M_adp_c</ci>
         </mrow>
         <mo>-</mo>
         <mfrac>
          <ci>E_PYK_Char91_c_Char93__Char38_adp_Char64_fdp_Char64_fdp_Char64_fdp</ci>
          <ci>Keq_PYK2</ci>
         </mfrac>
        </mrow>
        <mo>)</mo>
       </mrow>
      </mrow>
     </math>
    </kineticLaw>
   </reaction>
   <reaction id='PYK3_Char36_8'
       name='PYK3_Char36_8'
       reversible='true'
       fast='false'>
    <listOfReactants>
     <speciesReference species='E_PYK_Char91_c_Char93__Char38_adp_Char64_fdp_Char64_fdp_Char64_fdp' />
     <speciesReference species='M_pep_c' />
    </listOfReactants>
    <listOfProducts>
     <speciesReference species='E_PYK_Char91_c_Char93__Char38_pep_Char38_adp_Char64_fdp_Char64_fdp_Char64_fdp' />
    </listOfProducts>
    <kineticLaw>
     <math xmlns='http://www.w3.org/1998/Math/MathML'>
      <mrow>
       <ci>c</ci>
       <mtext />
       <ci>k_PYK3_fwd</ci>
       <mtext />
       <mrow>
        <mo>(</mo>
        <mrow>
         <mrow>
          <ci>E_PYK_Char91_c_Char93__Char38_adp_Char64_fdp_Char64_fdp_Char64_fdp</ci>
          <mtext />
          <ci>M_pep_c</ci>
         </mrow>
         <mo>-</mo>
         <mfrac>
          <ci>E_PYK_Char91_c_Char93__Char38_pep_Char38_adp_Char64_fdp_Char64_fdp_Char64_fdp</ci>
          <ci>Keq_PYK3</ci>
         </mfrac>
        </mrow>
        <mo>)</mo>
       </mrow>
      </mrow>
     </math>
    </kineticLaw>
   </reaction>
   <reaction id='PYK4_Char36_8'
       name='PYK4_Char36_8'
       reversible='true'
       fast='false'>
    <listOfReactants>
     <speciesReference species='E_PYK_Char91_c_Char93__Char38_pep_Char64_fdp_Char64_fdp_Char64_fdp' />
     <speciesReference species='M_adp_c' />
    </listOfReactants>
    <listOfProducts>
     <speciesReference species='E_PYK_Char91_c_Char93__Char38_pep_Char38_adp_Char64_fdp_Char64_fdp_Char64_fdp' />
    </listOfProducts>
    <kineticLaw>
     <math xmlns='http://www.w3.org/1998/Math/MathML'>
      <mrow>
       <ci>c</ci>
       <mtext />
       <ci>k_PYK4_fwd</ci>
       <mtext />
       <mrow>
        <mo>(</mo>
        <mrow>
         <mrow>
          <ci>E_PYK_Char91_c_Char93__Char38_pep_Char64_fdp_Char64_fdp_Char64_fdp</ci>
          <mtext />
          <ci>M_adp_c</ci>
         </mrow>
         <mo>-</mo>
         <mfrac>
          <ci>E_PYK_Char91_c_Char93__Char38_pep_Char38_adp_Char64_fdp_Char64_fdp_Char64_fdp</ci>
          <ci>Keq_PYK4</ci>
         </mfrac>
        </mrow>
        <mo>)</mo>
       </mrow>
      </mrow>
     </math>
    </kineticLaw>
   </reaction>
   <reaction id='PYK5_Char36_8'
       name='PYK5_Char36_8'
       reversible='true'
       fast='false'>
    <listOfReactants>
     <speciesReference species='E_PYK_Char91_c_Char93__Char38_pep_Char38_adp_Char64_fdp_Char64_fdp_Char64_fdp' />
    </listOfReactants>
    <listOfProducts>
     <speciesReference species='E_PYK_Char91_c_Char93__Char64_fdp_Char64_fdp_Char64_fdp' />
     <speciesReference species='M_atp_c' />
     <speciesReference species='M_pyr_c' />
    </listOfProducts>
    <kineticLaw>
     <math xmlns='http://www.w3.org/1998/Math/MathML'>
      <mrow>
       <ci>c</ci>
       <mtext />
       <ci>k_PYK5_fwd</ci>
       <mtext />
       <mrow>
        <mo>(</mo>
        <mrow>
         <ci>E_PYK_Char91_c_Char93__Char38_pep_Char38_adp_Char64_fdp_Char64_fdp_Char64_fdp</ci>
         <mo>-</mo>
         <mfrac>
          <mrow>
           <ci>E_PYK_Char91_c_Char93__Char64_fdp_Char64_fdp_Char64_fdp</ci>
           <mtext />
           <ci>M_atp_c</ci>
           <mtext />
           <ci>M_pyr_c</ci>
          </mrow>
          <ci>Keq_PYK5</ci>
         </mfrac>
        </mrow>
        <mo>)</mo>
       </mrow>
      </mrow>
     </math>
    </kineticLaw>
   </reaction>
   <reaction id='PYK1_Char36_10'
       name='PYK1_Char36_10'
       reversible='true'
       fast='false'>
    <listOfReactants>
     <speciesReference species='E_PYK_Char91_c_Char93__Char64_fdp_Char64_fdp_Char64_fdp_Char64_fdp' />
     <speciesReference species='M_pep_c' />
    </listOfReactants>
    <listOfProducts>
     <speciesReference species='E_PYK_Char91_c_Char93__Char38_pep_Char64_fdp_Char64_fdp_Char64_fdp_Char64_fdp' />
    </listOfProducts>
    <kineticLaw>
     <math xmlns='http://www.w3.org/1998/Math/MathML'>
      <mrow>
       <ci>c</ci>
       <mtext />
       <ci>k_PYK1_fwd</ci>
       <mtext />
       <mrow>
        <mo>(</mo>
        <mrow>
         <mrow>
          <ci>E_PYK_Char91_c_Char93__Char64_fdp_Char64_fdp_Char64_fdp_Char64_fdp</ci>
          <mtext />
          <ci>M_pep_c</ci>
         </mrow>
         <mo>-</mo>
         <mfrac>
          <ci>E_PYK_Char91_c_Char93__Char38_pep_Char64_fdp_Char64_fdp_Char64_fdp_Char64_fdp</ci>
          <ci>Keq_PYK1</ci>
         </mfrac>
        </mrow>
        <mo>)</mo>
       </mrow>
      </mrow>
     </math>
    </kineticLaw>
   </reaction>
   <reaction id='PYK2_Char36_10'
       name='PYK2_Char36_10'
       reversible='true'
       fast='false'>
    <listOfReactants>
     <speciesReference species='E_PYK_Char91_c_Char93__Char64_fdp_Char64_fdp_Char64_fdp_Char64_fdp' />
     <speciesReference species='M_adp_c' />
    </listOfReactants>
    <listOfProducts>
     <speciesReference species='E_PYK_Char91_c_Char93__Char38_adp_Char64_fdp_Char64_fdp_Char64_fdp_Char64_fdp' />
    </listOfProducts>
    <kineticLaw>
     <math xmlns='http://www.w3.org/1998/Math/MathML'>
      <mrow>
       <ci>c</ci>
       <mtext />
       <ci>k_PYK2_fwd</ci>
       <mtext />
       <mrow>
        <mo>(</mo>
        <mrow>
         <mrow>
          <ci>E_PYK_Char91_c_Char93__Char64_fdp_Char64_fdp_Char64_fdp_Char64_fdp</ci>
          <mtext />
          <ci>M_adp_c</ci>
         </mrow>
         <mo>-</mo>
         <mfrac>
          <ci>E_PYK_Char91_c_Char93__Char38_adp_Char64_fdp_Char64_fdp_Char64_fdp_Char64_fdp</ci>
          <ci>Keq_PYK2</ci>
         </mfrac>
        </mrow>
        <mo>)</mo>
       </mrow>
      </mrow>
     </math>
    </kineticLaw>
   </reaction>
   <reaction id='PYK3_Char36_10'
       name='PYK3_Char36_10'
       reversible='true'
       fast='false'>
    <listOfReactants>
     <speciesReference species='E_PYK_Char91_c_Char93__Char38_adp_Char64_fdp_Char64_fdp_Char64_fdp_Char64_fdp' />
     <speciesReference species='M_pep_c' />
    </listOfReactants>
    <listOfProducts>
     <speciesReference species='E_PYK_Char91_c_Char93__Char38_pep_Char38_adp_Char64_fdp_Char64_fdp_Char64_fdp_Char64_fdp' />
    </listOfProducts>
    <kineticLaw>
     <math xmlns='http://www.w3.org/1998/Math/MathML'>
      <mrow>
       <ci>c</ci>
       <mtext />
       <ci>k_PYK3_fwd</ci>
       <mtext />
       <mrow>
        <mo>(</mo>
        <mrow>
         <mrow>
          <ci>E_PYK_Char91_c_Char93__Char38_adp_Char64_fdp_Char64_fdp_Char64_fdp_Char64_fdp</ci>
          <mtext />
          <ci>M_pep_c</ci>
         </mrow>
         <mo>-</mo>
         <mfrac>
          <ci>E_PYK_Char91_c_Char93__Char38_pep_Char38_adp_Char64_fdp_Char64_fdp_Char64_fdp_Char64_fdp</ci>
          <ci>Keq_PYK3</ci>
         </mfrac>
        </mrow>
        <mo>)</mo>
       </mrow>
      </mrow>
     </math>
    </kineticLaw>
   </reaction>
   <reaction id='PYK4_Char36_10'
       name='PYK4_Char36_10'
       reversible='true'
       fast='false'>
    <listOfReactants>
     <speciesReference species='E_PYK_Char91_c_Char93__Char38_pep_Char64_fdp_Char64_fdp_Char64_fdp_Char64_fdp' />
     <speciesReference species='M_adp_c' />
    </listOfReactants>
    <listOfProducts>
     <speciesReference species='E_PYK_Char91_c_Char93__Char38_pep_Char38_adp_Char64_fdp_Char64_fdp_Char64_fdp_Char64_fdp' />
    </listOfProducts>
    <kineticLaw>
     <math xmlns='http://www.w3.org/1998/Math/MathML'>
      <mrow>
       <ci>c</ci>
       <mtext />
       <ci>k_PYK4_fwd</ci>
       <mtext />
       <mrow>
        <mo>(</mo>
        <mrow>
         <mrow>
          <ci>E_PYK_Char91_c_Char93__Char38_pep_Char64_fdp_Char64_fdp_Char64_fdp_Char64_fdp</ci>
          <mtext />
          <ci>M_adp_c</ci>
         </mrow>
         <mo>-</mo>
         <mfrac>
          <ci>E_PYK_Char91_c_Char93__Char38_pep_Char38_adp_Char64_fdp_Char64_fdp_Char64_fdp_Char64_fdp</ci>
          <ci>Keq_PYK4</ci>
         </mfrac>
        </mrow>
        <mo>)</mo>
       </mrow>
      </mrow>
     </math>
    </kineticLaw>
   </reaction>
   <reaction id='PYK5_Char36_10'
       name='PYK5_Char36_10'
       reversible='true'
       fast='false'>
    <listOfReactants>
     <speciesReference species='E_PYK_Char91_c_Char93__Char38_pep_Char38_adp_Char64_fdp_Char64_fdp_Char64_fdp_Char64_fdp' />
    </listOfReactants>
    <listOfProducts>
     <speciesReference species='E_PYK_Char91_c_Char93__Char64_fdp_Char64_fdp_Char64_fdp_Char64_fdp' />
     <speciesReference species='M_atp_c' />
     <speciesReference species='M_pyr_c' />
    </listOfProducts>
    <kineticLaw>
     <math xmlns='http://www.w3.org/1998/Math/MathML'>
      <mrow>
       <ci>c</ci>
       <mtext />
       <ci>k_PYK5_fwd</ci>
       <mtext />
       <mrow>
        <mo>(</mo>
        <mrow>
         <ci>E_PYK_Char91_c_Char93__Char38_pep_Char38_adp_Char64_fdp_Char64_fdp_Char64_fdp_Char64_fdp</ci>
         <mo>-</mo>
         <mfrac>
          <mrow>
           <ci>E_PYK_Char91_c_Char93__Char64_fdp_Char64_fdp_Char64_fdp_Char64_fdp</ci>
           <mtext />
           <ci>M_atp_c</ci>
           <mtext />
           <ci>M_pyr_c</ci>
          </mrow>
          <ci>Keq_PYK5</ci>
         </mfrac>
        </mrow>
        <mo>)</mo>
       </mrow>
      </mrow>
     </math>
    </kineticLaw>
   </reaction>
   <reaction id='PYK_Activation_fdp_Char36_11'
       name='PYK_Activation_fdp_Char36_11'
       reversible='true'
       fast='false'>
    <listOfReactants>
     <speciesReference species='E_PYK_Char91_c_Char93_' />
     <speciesReference species='M_fdp_c' />
    </listOfReactants>
    <listOfProducts>
     <speciesReference species='E_PYK_Char91_c_Char93__Char64_fdp' />
    </listOfProducts>
    <kineticLaw>
     <math xmlns='http://www.w3.org/1998/Math/MathML'>
      <mrow>
       <ci>k_PYK_Activation_fdp_fwd</ci>
       <mtext />
       <mrow>
        <mo>(</mo>
        <mrow>
         <mrow>
          <mn>4</mn>
          <mtext />
          <ci>E_PYK_Char91_c_Char93_</ci>
          <mtext />
          <ci>M_fdp_c</ci>
         </mrow>
         <mo>-</mo>
         <mfrac>
          <ci>E_PYK_Char91_c_Char93__Char64_fdp</ci>
          <ci>Keq_PYK_Activation_fdp</ci>
         </mfrac>
        </mrow>
        <mo>)</mo>
       </mrow>
      </mrow>
     </math>
    </kineticLaw>
   </reaction>
   <reaction id='PYK_Activation_fdp_Char36_12'
       name='PYK_Activation_fdp_Char36_12'
       reversible='true'
       fast='false'>
    <listOfReactants>
     <speciesReference species='E_PYK_Char91_c_Char93__Char64_fdp' />
     <speciesReference species='M_fdp_c' />
    </listOfReactants>
    <listOfProducts>
     <speciesReference species='E_PYK_Char91_c_Char93__Char64_fdp_Char64_fdp' />
    </listOfProducts>
    <kineticLaw>
     <math xmlns='http://www.w3.org/1998/Math/MathML'>
      <mrow>
       <ci>k_PYK_Activation_fdp_fwd</ci>
       <mtext />
       <mrow>
        <mo>(</mo>
        <mrow>
         <mrow>
          <mn>3</mn>
          <mtext />
          <ci>E_PYK_Char91_c_Char93__Char64_fdp</ci>
          <mtext />
          <ci>M_fdp_c</ci>
         </mrow>
         <mo>-</mo>
         <mfrac>
          <mrow>
           <mn>2</mn>
           <mtext />
           <ci>E_PYK_Char91_c_Char93__Char64_fdp_Char64_fdp</ci>
          </mrow>
          <ci>Keq_PYK_Activation_fdp</ci>
         </mfrac>
        </mrow>
        <mo>)</mo>
       </mrow>
      </mrow>
     </math>
    </kineticLaw>
   </reaction>
   <reaction id='PYK_Activation_fdp_Char36_13'
       name='PYK_Activation_fdp_Char36_13'
       reversible='true'
       fast='false'>
    <listOfReactants>
     <speciesReference species='E_PYK_Char91_c_Char93__Char64_fdp_Char64_fdp' />
     <speciesReference species='M_fdp_c' />
    </listOfReactants>
    <listOfProducts>
     <speciesReference species='E_PYK_Char91_c_Char93__Char64_fdp_Char64_fdp_Char64_fdp' />
    </listOfProducts>
    <kineticLaw>
     <math xmlns='http://www.w3.org/1998/Math/MathML'>
      <mrow>
       <ci>k_PYK_Activation_fdp_fwd</ci>
       <mtext />
       <mrow>
        <mo>(</mo>
        <mrow>
         <mrow>
          <mn>2</mn>
          <mtext />
          <ci>E_PYK_Char91_c_Char93__Char64_fdp_Char64_fdp</ci>
          <mtext />
          <ci>M_fdp_c</ci>
         </mrow>
         <mo>-</mo>
         <mfrac>
          <mrow>
           <mn>3</mn>
           <mtext />
           <ci>E_PYK_Char91_c_Char93__Char64_fdp_Char64_fdp_Char64_fdp</ci>
          </mrow>
          <ci>Keq_PYK_Activation_fdp</ci>
         </mfrac>
        </mrow>
        <mo>)</mo>
       </mrow>
      </mrow>
     </math>
    </kineticLaw>
   </reaction>
   <reaction id='PYK_Activation_fdp_Char36_14'
       name='PYK_Activation_fdp_Char36_14'
       reversible='true'
       fast='false'>
    <listOfReactants>
     <speciesReference species='E_PYK_Char91_c_Char93__Char64_fdp_Char64_fdp_Char64_fdp' />
     <speciesReference species='M_fdp_c' />
    </listOfReactants>
    <listOfProducts>
     <speciesReference species='E_PYK_Char91_c_Char93__Char64_fdp_Char64_fdp_Char64_fdp_Char64_fdp' />
    </listOfProducts>
    <kineticLaw>
     <math xmlns='http://www.w3.org/1998/Math/MathML'>
      <mrow>
       <ci>k_PYK_Activation_fdp_fwd</ci>
       <mtext />
       <mrow>
        <mo>(</mo>
        <mrow>
         <mrow>
          <ci>E_PYK_Char91_c_Char93__Char64_fdp_Char64_fdp_Char64_fdp</ci>
          <mtext />
          <ci>M_fdp_c</ci>
         </mrow>
         <mo>-</mo>
         <mfrac>
          <mrow>
           <mn>4</mn>
           <mtext />
           <ci>E_PYK_Char91_c_Char93__Char64_fdp_Char64_fdp_Char64_fdp_Char64_fdp</ci>
          </mrow>
          <ci>Keq_PYK_Activation_fdp</ci>
         </mfrac>
        </mrow>
        <mo>)</mo>
       </mrow>
      </mrow>
     </math>
    </kineticLaw>
   </reaction>
   <reaction id='PYK_Inhibition_atp_Char36_15'
       name='PYK_Inhibition_atp_Char36_15'
       reversible='true'
       fast='false'>
    <listOfReactants>
     <speciesReference species='E_PYK_T_Char91_c_Char93_' />
     <speciesReference species='M_atp_c' />
    </listOfReactants>
    <listOfProducts>
     <speciesReference species='E_PYK_T_Char91_c_Char93__Char35_atp' />
    </listOfProducts>
    <kineticLaw>
     <math xmlns='http://www.w3.org/1998/Math/MathML'>
      <mrow>
       <ci>k_PYK_Inhibition_atp_fwd</ci>
       <mtext />
       <mrow>
        <mo>(</mo>
        <mrow>
         <mrow>
          <mn>4</mn>
          <mtext />
          <ci>E_PYK_T_Char91_c_Char93_</ci>
          <mtext />
          <ci>M_atp_c</ci>
         </mrow>
         <mo>-</mo>
         <mfrac>
          <ci>E_PYK_T_Char91_c_Char93__Char35_atp</ci>
          <ci>Keq_PYK_Inhibition_atp</ci>
         </mfrac>
        </mrow>
        <mo>)</mo>
       </mrow>
      </mrow>
     </math>
    </kineticLaw>
   </reaction>
   <reaction id='PYK_Inhibition_atp_Char36_16'
       name='PYK_Inhibition_atp_Char36_16'
       reversible='true'
       fast='false'>
    <listOfReactants>
     <speciesReference species='E_PYK_T_Char91_c_Char93__Char35_atp' />
     <speciesReference species='M_atp_c' />
    </listOfReactants>
    <listOfProducts>
     <speciesReference species='E_PYK_T_Char91_c_Char93__Char35_atp_Char35_atp' />
    </listOfProducts>
    <kineticLaw>
     <math xmlns='http://www.w3.org/1998/Math/MathML'>
      <mrow>
       <ci>k_PYK_Inhibition_atp_fwd</ci>
       <mtext />
       <mrow>
        <mo>(</mo>
        <mrow>
         <mrow>
          <mn>3</mn>
          <mtext />
          <ci>E_PYK_T_Char91_c_Char93__Char35_atp</ci>
          <mtext />
          <ci>M_atp_c</ci>
         </mrow>
         <mo>-</mo>
         <mfrac>
          <mrow>
           <mn>2</mn>
           <mtext />
           <ci>E_PYK_T_Char91_c_Char93__Char35_atp_Char35_atp</ci>
          </mrow>
          <ci>Keq_PYK_Inhibition_atp</ci>
         </mfrac>
        </mrow>
        <mo>)</mo>
       </mrow>
      </mrow>
     </math>
    </kineticLaw>
   </reaction>
   <reaction id='PYK_Inhibition_atp_Char36_17'
       name='PYK_Inhibition_atp_Char36_17'
       reversible='true'
       fast='false'>
    <listOfReactants>
     <speciesReference species='E_PYK_T_Char91_c_Char93__Char35_atp_Char35_atp' />
     <speciesReference species='M_atp_c' />
    </listOfReactants>
    <listOfProducts>
     <speciesReference species='E_PYK_T_Char91_c_Char93__Char35_atp_Char35_atp_Char35_atp' />
    </listOfProducts>
    <kineticLaw>
     <math xmlns='http://www.w3.org/1998/Math/MathML'>
      <mrow>
       <ci>k_PYK_Inhibition_atp_fwd</ci>
       <mtext />
       <mrow>
        <mo>(</mo>
        <mrow>
         <mrow>
          <mn>2</mn>
          <mtext />
          <ci>E_PYK_T_Char91_c_Char93__Char35_atp_Char35_atp</ci>
          <mtext />
          <ci>M_atp_c</ci>
         </mrow>
         <mo>-</mo>
         <mfrac>
          <mrow>
           <mn>3</mn>
           <mtext />
           <ci>E_PYK_T_Char91_c_Char93__Char35_atp_Char35_atp_Char35_atp</ci>
          </mrow>
          <ci>Keq_PYK_Inhibition_atp</ci>
         </mfrac>
        </mrow>
        <mo>)</mo>
       </mrow>
      </mrow>
     </math>
    </kineticLaw>
   </reaction>
   <reaction id='PYK_Inhibition_atp_Char36_18'
       name='PYK_Inhibition_atp_Char36_18'
       reversible='true'
       fast='false'>
    <listOfReactants>
     <speciesReference species='E_PYK_T_Char91_c_Char93__Char35_atp_Char35_atp_Char35_atp' />
     <speciesReference species='M_atp_c' />
    </listOfReactants>
    <listOfProducts>
     <speciesReference species='E_PYK_T_Char91_c_Char93__Char35_atp_Char35_atp_Char35_atp_Char35_atp' />
    </listOfProducts>
    <kineticLaw>
     <math xmlns='http://www.w3.org/1998/Math/MathML'>
      <mrow>
       <ci>k_PYK_Inhibition_atp_fwd</ci>
       <mtext />
       <mrow>
        <mo>(</mo>
        <mrow>
         <mrow>
          <ci>E_PYK_T_Char91_c_Char93__Char35_atp_Char35_atp_Char35_atp</ci>
          <mtext />
          <ci>M_atp_c</ci>
         </mrow>
         <mo>-</mo>
         <mfrac>
          <mrow>
           <mn>4</mn>
           <mtext />
           <ci>E_PYK_T_Char91_c_Char93__Char35_atp_Char35_atp_Char35_atp_Char35_atp</ci>
          </mrow>
          <ci>Keq_PYK_Inhibition_atp</ci>
         </mfrac>
        </mrow>
        <mo>)</mo>
       </mrow>
      </mrow>
     </math>
    </kineticLaw>
   </reaction>
   <reaction id='PYK_TransitionStep'
       name='PYK_TransitionStep'
       reversible='true'
       fast='false'>
    <listOfReactants>
     <speciesReference species='E_PYK_Char91_c_Char93_' />
    </listOfReactants>
    <listOfProducts>
     <speciesReference species='E_PYK_T_Char91_c_Char93_' />
    </listOfProducts>
    <kineticLaw>
     <math xmlns='http://www.w3.org/1998/Math/MathML'>
      <mrow>
       <ci>c</ci>
       <mtext />
       <ci>k_PYK_TransitionStep_fwd</ci>
       <mtext />
       <mrow>
        <mo>(</mo>
        <mrow>
         <ci>E_PYK_Char91_c_Char93_</ci>
         <mo>-</mo>
         <mfrac>
          <ci>E_PYK_T_Char91_c_Char93_</ci>
          <ci>Keq_PYK_TransitionStep</ci>
         </mfrac>
        </mrow>
        <mo>)</mo>
       </mrow>
      </mrow>
     </math>
     <listOfParameters>
      <parameter id='Keq_PYK_TransitionStep'
          value='19' />
      <parameter id='k_PYK_TransitionStep_fwd'
          value='100000000' />
     </listOfParameters>
    </kineticLaw>
   </reaction>
  </listOfReactions>
 </model>
</sbml>
