# Supplementary material for: Topological and kinetic determinants of the modal matrices of dynamic models of metabolism
Source: PLoS One. 2017 Dec 21;12(12):e0189880. doi: 10.1371/journal.pone.0189880 (PMC5739448; doi:10.1371/journal.pone.0189880)
Supplement: S1 Model Files — (GZ) [file pone.0189880.s002.tar.gz › S1 model files/ADK.xml]

<?xml version='1.0' encoding='UTF-8'?>
<!-- Generated 18-Nov-2017 14:58:07 (TimeZone) -->
<!-- Generated by MathSBML 2.7.5 [2-May-2008] -->
<!-- Generated using Mathematica Version 10.2.0 for Mac OS X x86 (64-bit) (July 29, 2015) -->
<sbml xmlns='http://www.sbml.org/sbml/level2/version3'
    level='2'
    version='3'>
 <model id='MASSmodel'
     name='MASSmodel'
     metaid='_MASSmodel'>
  <notes>
   <body xmlns='http://www.w3.org/1999/xhtml'>
    <p style='font-size:x-small;'>This is a Systems Biology Markup Language (SBML) file, generated by MathSBML 2.7.5 [2-May-2008] 18-Nov-2017 14:58:06 (TimeZone). SBML is a form of XML, and most XML files will not display properly in an internet browser. To view the contents of an XML file use the &quot;Page Source&quot; or equivalent button on you browser.</p>
   </body>
  </notes>
  <listOfCompartments>
   <compartment id='c'
       name='c'
       spatialDimensions='3'
       units='volume' />
  </listOfCompartments>
  <listOfSpecies>
   <species id='E_ADK1_Char91_c_Char93_'
       name='E_ADK1_Char91_c_Char93_'
       compartment='c'
       boundaryCondition='false'
       constant='false'
       initialConcentration='0.00010154990696670923'
       substanceUnits='substance'
       hasOnlySubstanceUnits='false' />
   <species id='E_ADK1_Char91_c_Char93__Char38_adp'
       name='E_ADK1_Char91_c_Char93__Char38_adp'
       compartment='c'
       boundaryCondition='false'
       constant='false'
       initialConcentration='0.00031297499755471184'
       substanceUnits='substance'
       hasOnlySubstanceUnits='false' />
   <species id='E_ADK1_Char91_c_Char93__Char38_amp'
       name='E_ADK1_Char91_c_Char93__Char38_amp'
       compartment='c'
       boundaryCondition='false'
       constant='false'
       initialConcentration='0.00001018337910674663'
       substanceUnits='substance'
       hasOnlySubstanceUnits='false' />
   <species id='E_ADK1_Char91_c_Char93__Char38_adp_Char38_adp'
       name='E_ADK1_Char91_c_Char93__Char38_adp_Char38_adp'
       compartment='c'
       boundaryCondition='false'
       constant='false'
       initialConcentration='0.0005261296641770225'
       substanceUnits='substance'
       hasOnlySubstanceUnits='false' />
   <species id='E_ADK1_Char91_c_Char93__Char38_amp_Char38_atp'
       name='E_ADK1_Char91_c_Char93__Char38_amp_Char38_atp'
       compartment='c'
       boundaryCondition='false'
       constant='false'
       initialConcentration='0.000019162052194531812'
       substanceUnits='substance'
       hasOnlySubstanceUnits='false' />
   <species id='M_adp_c'
       name='M_adp_c'
       compartment='c'
       boundaryCondition='false'
       constant='false'
       substanceUnits='substance'
       hasOnlySubstanceUnits='false' />
   <species id='M_amp_c'
       name='M_amp_c'
       compartment='c'
       boundaryCondition='false'
       constant='false'
       substanceUnits='substance'
       hasOnlySubstanceUnits='false' />
   <species id='M_atp_c'
       name='M_atp_c'
       compartment='c'
       boundaryCondition='false'
       constant='false'
       substanceUnits='substance'
       hasOnlySubstanceUnits='false' />
  </listOfSpecies>
  <listOfReactions>
   <reaction id='ADK11'
       name='ADK11'
       reversible='true'
       fast='false'>
    <listOfReactants>
     <speciesReference species='E_ADK1_Char91_c_Char93_' />
     <speciesReference species='M_amp_c' />
    </listOfReactants>
    <listOfProducts>
     <speciesReference species='E_ADK1_Char91_c_Char93__Char38_amp' />
    </listOfProducts>
    <kineticLaw>
     <math xmlns='http://www.w3.org/1998/Math/MathML'>
      <mrow>
       <ci>c</ci>
       <mtext />
       <ci>k_ADK11_fwd</ci>
       <mtext />
       <mrow>
        <mo>(</mo>
        <mrow>
         <mrow>
          <ci>E_ADK1_Char91_c_Char93_</ci>
          <mtext />
          <ci>M_amp_c</ci>
         </mrow>
         <mo>-</mo>
         <mfrac>
          <ci>E_ADK1_Char91_c_Char93__Char38_amp</ci>
          <ci>Keq_ADK11</ci>
         </mfrac>
        </mrow>
        <mo>)</mo>
       </mrow>
      </mrow>
     </math>
     <listOfParameters>
      <parameter id='Keq_ADK11'
          value='3.0303030303030303' />
      <parameter id='k_ADK11_fwd'
          value='77236.38665520669' />
     </listOfParameters>
    </kineticLaw>
   </reaction>
   <reaction id='ADK12'
       name='ADK12'
       reversible='true'
       fast='false'>
    <listOfReactants>
     <speciesReference species='E_ADK1_Char91_c_Char93__Char38_adp' />
    </listOfReactants>
    <listOfProducts>
     <speciesReference species='E_ADK1_Char91_c_Char93_' />
     <speciesReference species='M_adp_c' />
    </listOfProducts>
    <kineticLaw>
     <math xmlns='http://www.w3.org/1998/Math/MathML'>
      <mrow>
       <ci>c</ci>
       <mtext />
       <ci>k_ADK12_fwd</ci>
       <mtext />
       <mrow>
        <mo>(</mo>
        <mrow>
         <ci>E_ADK1_Char91_c_Char93__Char38_adp</ci>
         <mo>-</mo>
         <mfrac>
          <mrow>
           <ci>E_ADK1_Char91_c_Char93_</ci>
           <mtext />
           <ci>M_adp_c</ci>
          </mrow>
          <ci>Keq_ADK12</ci>
         </mfrac>
        </mrow>
        <mo>)</mo>
       </mrow>
      </mrow>
     </math>
     <listOfParameters>
      <parameter id='Keq_ADK12'
          value='0.12' />
      <parameter id='k_ADK12_fwd'
          value='5.0001119538435176e7' />
     </listOfParameters>
    </kineticLaw>
   </reaction>
   <reaction id='ADK13'
       name='ADK13'
       reversible='true'
       fast='false'>
    <listOfReactants>
     <speciesReference species='E_ADK1_Char91_c_Char93__Char38_amp' />
     <speciesReference species='M_atp_c' />
    </listOfReactants>
    <listOfProducts>
     <speciesReference species='E_ADK1_Char91_c_Char93__Char38_amp_Char38_atp' />
    </listOfProducts>
    <kineticLaw>
     <math xmlns='http://www.w3.org/1998/Math/MathML'>
      <mrow>
       <ci>c</ci>
       <mtext />
       <ci>k_ADK13_fwd</ci>
       <mtext />
       <mrow>
        <mo>(</mo>
        <mrow>
         <mrow>
          <ci>E_ADK1_Char91_c_Char93__Char38_amp</ci>
          <mtext />
          <ci>M_atp_c</ci>
         </mrow>
         <mo>-</mo>
         <mfrac>
          <ci>E_ADK1_Char91_c_Char93__Char38_amp_Char38_atp</ci>
          <ci>Keq_ADK13</ci>
         </mfrac>
        </mrow>
        <mo>)</mo>
       </mrow>
      </mrow>
     </math>
     <listOfParameters>
      <parameter id='Keq_ADK13'
          value='1.0526315789473684' />
      <parameter id='k_ADK13_fwd'
          value='5.000727069810238e7' />
     </listOfParameters>
    </kineticLaw>
   </reaction>
   <reaction id='ADK14'
       name='ADK14'
       reversible='true'
       fast='false'>
    <listOfReactants>
     <speciesReference species='E_ADK1_Char91_c_Char93__Char38_adp_Char38_adp' />
    </listOfReactants>
    <listOfProducts>
     <speciesReference species='E_ADK1_Char91_c_Char93__Char38_adp' />
     <speciesReference species='M_adp_c' />
    </listOfProducts>
    <kineticLaw>
     <math xmlns='http://www.w3.org/1998/Math/MathML'>
      <mrow>
       <ci>c</ci>
       <mtext />
       <ci>k_ADK14_fwd</ci>
       <mtext />
       <mrow>
        <mo>(</mo>
        <mrow>
         <ci>E_ADK1_Char91_c_Char93__Char38_adp_Char38_adp</ci>
         <mo>-</mo>
         <mfrac>
          <mrow>
           <ci>E_ADK1_Char91_c_Char93__Char38_adp</ci>
           <mtext />
           <ci>M_adp_c</ci>
          </mrow>
          <ci>Keq_ADK14</ci>
         </mfrac>
        </mrow>
        <mo>)</mo>
       </mrow>
      </mrow>
     </math>
     <listOfParameters>
      <parameter id='Keq_ADK14'
          value='0.22' />
      <parameter id='k_ADK14_fwd'
          value='5.000051482163895e7' />
     </listOfParameters>
    </kineticLaw>
   </reaction>
   <reaction id='ADK15'
       name='ADK15'
       reversible='true'
       fast='false'>
    <listOfReactants>
     <speciesReference species='E_ADK1_Char91_c_Char93__Char38_amp_Char38_atp' />
    </listOfReactants>
    <listOfProducts>
     <speciesReference species='E_ADK1_Char91_c_Char93__Char38_adp_Char38_adp' />
    </listOfProducts>
    <kineticLaw>
     <math xmlns='http://www.w3.org/1998/Math/MathML'>
      <mrow>
       <ci>c</ci>
       <mtext />
       <ci>k_ADK15_fwd</ci>
       <mtext />
       <mrow>
        <mo>(</mo>
        <mrow>
         <ci>E_ADK1_Char91_c_Char93__Char38_amp_Char38_atp</ci>
         <mo>-</mo>
         <mfrac>
          <ci>E_ADK1_Char91_c_Char93__Char38_adp_Char38_adp</ci>
          <ci>Keq_ADK15</ci>
         </mfrac>
        </mrow>
        <mo>)</mo>
       </mrow>
      </mrow>
     </math>
     <listOfParameters>
      <parameter id='Keq_ADK15'
          value='27.470969083344556' />
      <parameter id='k_ADK15_fwd'
          value='5.000716000435689e7' />
     </listOfParameters>
    </kineticLaw>
   </reaction>
  </listOfReactions>
 </model>
</sbml>
