# Supplementary material for: Topological and kinetic determinants of the modal matrices of dynamic models of metabolism
Source: PLoS One. 2017 Dec 21;12(12):e0189880. doi: 10.1371/journal.pone.0189880 (PMC5739448; doi:10.1371/journal.pone.0189880)
Supplement: S1 Model Files — (GZ) [file pone.0189880.s002.tar.gz › S1 model files/modelw10enzyme_modules.xml]

<?xml version='1.0' encoding='UTF-8'?>
<!-- Generated 18-Nov-2017 14:58:36 (TimeZone) -->
<!-- Generated by MathSBML 2.7.5 [2-May-2008] -->
<!-- Generated using Mathematica Version 10.2.0 for Mac OS X x86 (64-bit) (July 29, 2015) -->
<sbml xmlns='http://www.sbml.org/sbml/level2/version3'
    level='2'
    version='3'>
 <model id='MASSmodel_Char32__Char8899__Char32_MASSmodel_Char32__Char8899__Char32_MASSmodel_Char32__Char8899__Char32_MASSmodel_37_Char32__Char8899__Char32_MASSmodel_Char32__Char8899__Char32_MASSmodel_20_Char32__Char8899__Char32_MASSmodel_20_Char32__Char8899__Char32_MASSmodel_Char32__Char8899__Char32_MASSmodel_Char32__Char8899__Char32_MASSmodel_Char32__Char8899__Char32_exportModel'
     name='MASSmodel_Char32__Char8899__Char32_MASSmodel_Char32__Char8899__Char32_MASSmodel_Char32__Char8899__Char32_MASSmodel_37_Char32__Char8899__Char32_MASSmodel_Char32__Char8899__Char32_MASSmodel_20_Char32__Char8899__Char32_MASSmodel_20_Char32__Char8899__Char32_MASSmodel_Char32__Char8899__Char32_MASSmodel_Char32__Char8899__Char32_MASSmodel_Char32__Char8899__Char32_exportModel'
     metaid='_MASSmodel_Char32__Char8899__Char32_MASSmodel_Char32__Char8899__Char32_MASSmodel_Char32__Char8899__Char32_MASSmodel_37_Char32__Char8899__Char32_MASSmodel_Char32__Char8899__Char32_MASSmodel_20_Char32__Char8899__Char32_MASSmodel_20_Char32__Char8899__Char32_MASSmodel_Char32__Char8899__Char32_MASSmodel_Char32__Char8899__Char32_MASSmodel_Char32__Char8899__Char32_exportModel'>
  <notes>
   <body xmlns='http://www.w3.org/1999/xhtml'>
    <p style='font-size:x-small;'>This is a Systems Biology Markup Language (SBML) file, generated by MathSBML 2.7.5 [2-May-2008] 18-Nov-2017 14:58:09 (TimeZone). SBML is a form of XML, and most XML files will not display properly in an internet browser. To view the contents of an XML file use the &quot;Page Source&quot; or equivalent button on you browser.</p>
   </body>
  </notes>
  <listOfCompartments>
   <compartment id='c'
       name='c'
       spatialDimensions='3'
       units='volume' />
   <compartment id='e'
       name='e'
       spatialDimensions='3'
       units='volume' />
  </listOfCompartments>
  <listOfSpecies>
   <species id='E_ADK1_Char91_c_Char93_'
       name='E_ADK1_Char91_c_Char93_'
       compartment='c'
       boundaryCondition='false'
       constant='false'
       initialConcentration='0.00010154990696670923'
       substanceUnits='substance'
       hasOnlySubstanceUnits='false' />
   <species id='E_ADK1_Char91_c_Char93__Char38_adp'
       name='E_ADK1_Char91_c_Char93__Char38_adp'
       compartment='c'
       boundaryCondition='false'
       constant='false'
       initialConcentration='0.00031297499755471184'
       substanceUnits='substance'
       hasOnlySubstanceUnits='false' />
   <species id='E_ADK1_Char91_c_Char93__Char38_amp'
       name='E_ADK1_Char91_c_Char93__Char38_amp'
       compartment='c'
       boundaryCondition='false'
       constant='false'
       initialConcentration='0.00001018337910674663'
       substanceUnits='substance'
       hasOnlySubstanceUnits='false' />
   <species id='E_ADK1_Char91_c_Char93__Char38_adp_Char38_adp'
       name='E_ADK1_Char91_c_Char93__Char38_adp_Char38_adp'
       compartment='c'
       boundaryCondition='false'
       constant='false'
       initialConcentration='0.0005261296641770225'
       substanceUnits='substance'
       hasOnlySubstanceUnits='false' />
   <species id='E_ADK1_Char91_c_Char93__Char38_amp_Char38_atp'
       name='E_ADK1_Char91_c_Char93__Char38_amp_Char38_atp'
       compartment='c'
       boundaryCondition='false'
       constant='false'
       initialConcentration='0.000019162052194531812'
       substanceUnits='substance'
       hasOnlySubstanceUnits='false' />
   <species id='E_G6PDH_Char91_c_Char93_'
       name='E_G6PDH_Char91_c_Char93_'
       compartment='c'
       boundaryCondition='false'
       constant='false'
       initialConcentration='0.000021945526845825552'
       substanceUnits='substance'
       hasOnlySubstanceUnits='false' />
   <species id='E_G6PDH_Char91_c_Char93__Char38_6pgl'
       name='E_G6PDH_Char91_c_Char93__Char38_6pgl'
       compartment='c'
       boundaryCondition='false'
       constant='false'
       initialConcentration='7.624204150719639e-7'
       substanceUnits='substance'
       hasOnlySubstanceUnits='false' />
   <species id='E_G6PDH_Char91_c_Char93__Char38_atp'
       name='E_G6PDH_Char91_c_Char93__Char38_atp'
       compartment='c'
       boundaryCondition='false'
       constant='false'
       initialConcentration='0.0008920760516609697'
       substanceUnits='substance'
       hasOnlySubstanceUnits='false' />
   <species id='E_G6PDH_Char91_c_Char93__Char38_g6p'
       name='E_G6PDH_Char91_c_Char93__Char38_g6p'
       compartment='c'
       boundaryCondition='false'
       constant='false'
       initialConcentration='0.000020263213735428162'
       substanceUnits='substance'
       hasOnlySubstanceUnits='false' />
   <species id='E_G6PDH_Char91_c_Char93__Char38_nadph'
       name='E_G6PDH_Char91_c_Char93__Char38_nadph'
       compartment='c'
       boundaryCondition='false'
       constant='false'
       initialConcentration='0.000060164237195185777'
       substanceUnits='substance'
       hasOnlySubstanceUnits='false' />
   <species id='E_G6PDH_Char91_c_Char93__Char38_nadp_Char38_g6p'
       name='E_G6PDH_Char91_c_Char93__Char38_nadp_Char38_g6p'
       compartment='c'
       boundaryCondition='false'
       constant='false'
       initialConcentration='5.480883708863924e-9'
       substanceUnits='substance'
       hasOnlySubstanceUnits='false' />
   <species id='E_G6PDH_Char91_c_Char93__Char38_nadph_Char38_6pgl'
       name='E_G6PDH_Char91_c_Char93__Char38_nadph_Char38_6pgl'
       compartment='c'
       boundaryCondition='false'
       constant='false'
       initialConcentration='4.78306926380975e-6'
       substanceUnits='substance'
       hasOnlySubstanceUnits='false' />
   <species id='E_GAPDH_Char91_c_Char93_'
       name='E_GAPDH_Char91_c_Char93_'
       compartment='c'
       boundaryCondition='false'
       constant='false'
       initialConcentration='0.000934477697297114'
       substanceUnits='substance'
       hasOnlySubstanceUnits='false' />
   <species id='E_GAPDH_Char91_c_Char93__Char38_nad'
       name='E_GAPDH_Char91_c_Char93__Char38_nad'
       compartment='c'
       boundaryCondition='false'
       constant='false'
       initialConcentration='0.00007408629663188435'
       substanceUnits='substance'
       hasOnlySubstanceUnits='false' />
   <species id='E_GAPDH_Char91_c_Char93__Char38_nadh'
       name='E_GAPDH_Char91_c_Char93__Char38_nadh'
       compartment='c'
       boundaryCondition='false'
       constant='false'
       initialConcentration='0.0020569040144186286'
       substanceUnits='substance'
       hasOnlySubstanceUnits='false' />
   <species id='E_GAPDH_Char91_c_Char93__Char38_nad_Char38_g3p'
       name='E_GAPDH_Char91_c_Char93__Char38_nad_Char38_g3p'
       compartment='c'
       boundaryCondition='false'
       constant='false'
       initialConcentration='1.876719420398158e-6'
       substanceUnits='substance'
       hasOnlySubstanceUnits='false' />
   <species id='E_GAPDH_Char91_c_Char93__Char38_nadh_Char38_13dpg'
       name='E_GAPDH_Char91_c_Char93__Char38_nadh_Char38_13dpg'
       compartment='c'
       boundaryCondition='false'
       constant='false'
       initialConcentration='0.0009083470780079122'
       substanceUnits='substance'
       hasOnlySubstanceUnits='false' />
   <species id='E_GAPDH_Char91_c_Char93__Char38_nad_Char38_g3p_Char38_pi'
       name='E_GAPDH_Char91_c_Char93__Char38_nad_Char38_g3p_Char38_pi'
       compartment='c'
       boundaryCondition='false'
       constant='false'
       initialConcentration='0.000057950184766937135'
       substanceUnits='substance'
       hasOnlySubstanceUnits='false' />
   <species id='E_GAPDH_T_Char91_c_Char93_'
       name='E_GAPDH_T_Char91_c_Char93_'
       compartment='c'
       boundaryCondition='false'
       constant='false'
       initialConcentration='5.678897941771645e-6'
       substanceUnits='substance'
       hasOnlySubstanceUnits='false' />
   <species id='E_GAPDH_T_Char91_c_Char93__Char35_3pg'
       name='E_GAPDH_T_Char91_c_Char93__Char35_3pg'
       compartment='c'
       boundaryCondition='false'
       constant='false'
       initialConcentration='0.00008936430285538337'
       substanceUnits='substance'
       hasOnlySubstanceUnits='false' />
   <species id='E_GAPDH_T_Char91_c_Char93__Char35_g3p'
       name='E_GAPDH_T_Char91_c_Char93__Char35_g3p'
       compartment='c'
       boundaryCondition='false'
       constant='false'
       initialConcentration='6.450214694244907e-6'
       substanceUnits='substance'
       hasOnlySubstanceUnits='false' />
   <species id='E_GAPDH_T_Char91_c_Char93__Char35_3pg_Char35_3pg'
       name='E_GAPDH_T_Char91_c_Char93__Char35_3pg_Char35_3pg'
       compartment='c'
       boundaryCondition='false'
       constant='false'
       initialConcentration='0.0005273456249816823'
       substanceUnits='substance'
       hasOnlySubstanceUnits='false' />
   <species id='E_GAPDH_T_Char91_c_Char93__Char35_3pg_Char35_g3p'
       name='E_GAPDH_T_Char91_c_Char93__Char35_3pg_Char35_g3p'
       compartment='c'
       boundaryCondition='false'
       constant='false'
       initialConcentration='0.000038063213056192966'
       substanceUnits='substance'
       hasOnlySubstanceUnits='false' />
   <species id='E_GAPDH_T_Char91_c_Char93__Char35_g3p_Char35_g3p'
       name='E_GAPDH_T_Char91_c_Char93__Char35_g3p_Char35_g3p'
       compartment='c'
       boundaryCondition='false'
       constant='false'
       initialConcentration='2.7473598329586284e-6'
       substanceUnits='substance'
       hasOnlySubstanceUnits='false' />
   <species id='E_GAPDH_T_Char91_c_Char93__Char35_3pg_Char35_3pg_Char35_3pg'
       name='E_GAPDH_T_Char91_c_Char93__Char35_3pg_Char35_3pg_Char35_3pg'
       compartment='c'
       boundaryCondition='false'
       constant='false'
       initialConcentration='0.0013830698204571788'
       substanceUnits='substance'
       hasOnlySubstanceUnits='false' />
   <species id='E_GAPDH_T_Char91_c_Char93__Char35_3pg_Char35_3pg_Char35_g3p'
       name='E_GAPDH_T_Char91_c_Char93__Char35_3pg_Char35_3pg_Char35_g3p'
       compartment='c'
       boundaryCondition='false'
       constant='false'
       initialConcentration='0.00009982842134981353'
       substanceUnits='substance'
       hasOnlySubstanceUnits='false' />
   <species id='E_GAPDH_T_Char91_c_Char93__Char35_3pg_Char35_g3p_Char35_g3p'
       name='E_GAPDH_T_Char91_c_Char93__Char35_3pg_Char35_g3p_Char35_g3p'
       compartment='c'
       boundaryCondition='false'
       constant='false'
       initialConcentration='7.205502977356344e-6'
       substanceUnits='substance'
       hasOnlySubstanceUnits='false' />
   <species id='E_GAPDH_T_Char91_c_Char93__Char35_g3p_Char35_g3p_Char35_g3p'
       name='E_GAPDH_T_Char91_c_Char93__Char35_g3p_Char35_g3p_Char35_g3p'
       compartment='c'
       boundaryCondition='false'
       constant='false'
       initialConcentration='5.200850865382149e-7'
       substanceUnits='substance'
       hasOnlySubstanceUnits='false' />
   <species id='E_GAPDH_T_Char91_c_Char93__Char35_3pg_Char35_3pg_Char35_3pg_Char35_3pg'
       name='E_GAPDH_T_Char91_c_Char93__Char35_3pg_Char35_3pg_Char35_3pg_Char35_3pg'
       compartment='c'
       boundaryCondition='false'
       constant='false'
       initialConcentration='0.0013602668991938855'
       substanceUnits='substance'
       hasOnlySubstanceUnits='false' />
   <species id='E_GAPDH_T_Char91_c_Char93__Char35_3pg_Char35_3pg_Char35_3pg_Char35_g3p'
       name='E_GAPDH_T_Char91_c_Char93__Char35_3pg_Char35_3pg_Char35_3pg_Char35_g3p'
       compartment='c'
       boundaryCondition='false'
       constant='false'
       initialConcentration='0.00009818253218484992'
       substanceUnits='substance'
       hasOnlySubstanceUnits='false' />
   <species id='E_GAPDH_T_Char91_c_Char93__Char35_3pg_Char35_3pg_Char35_g3p_Char35_g3p'
       name='E_GAPDH_T_Char91_c_Char93__Char35_3pg_Char35_3pg_Char35_g3p_Char35_g3p'
       compartment='c'
       boundaryCondition='false'
       constant='false'
       initialConcentration='7.086704551835954e-6'
       substanceUnits='substance'
       hasOnlySubstanceUnits='false' />
   <species id='E_GAPDH_T_Char91_c_Char93__Char35_3pg_Char35_g3p_Char35_g3p_Char35_g3p'
       name='E_GAPDH_T_Char91_c_Char93__Char35_3pg_Char35_g3p_Char35_g3p_Char35_g3p'
       compartment='c'
       boundaryCondition='false'
       constant='false'
       initialConcentration='5.115103500331384e-7'
       substanceUnits='substance'
       hasOnlySubstanceUnits='false' />
   <species id='E_GAPDH_T_Char91_c_Char93__Char35_g3p_Char35_g3p_Char35_g3p_Char35_g3p'
       name='E_GAPDH_T_Char91_c_Char93__Char35_g3p_Char35_g3p_Char35_g3p_Char35_g3p'
       compartment='c'
       boundaryCondition='false'
       constant='false'
       initialConcentration='3.6920240751851265e-8'
       substanceUnits='substance'
       hasOnlySubstanceUnits='false' />
   <species id='E_GND_Char91_c_Char93_'
       name='E_GND_Char91_c_Char93_'
       compartment='c'
       boundaryCondition='false'
       constant='false'
       initialConcentration='2.550288263091837e-6'
       substanceUnits='substance'
       hasOnlySubstanceUnits='false' />
   <species id='E_GND_Char91_c_Char93__Char38_6pgc'
       name='E_GND_Char91_c_Char93__Char38_6pgc'
       compartment='c'
       boundaryCondition='false'
       constant='false'
       initialConcentration='2.239904164965467e-6'
       substanceUnits='substance'
       hasOnlySubstanceUnits='false' />
   <species id='E_GND_Char91_c_Char93__Char38_nadp'
       name='E_GND_Char91_c_Char93__Char38_nadp'
       compartment='c'
       boundaryCondition='false'
       constant='false'
       initialConcentration='5.1271822955136513e-8'
       substanceUnits='substance'
       hasOnlySubstanceUnits='false' />
   <species id='E_GND_Char91_c_Char93__Char38_nadph'
       name='E_GND_Char91_c_Char93__Char38_nadph'
       compartment='c'
       boundaryCondition='false'
       constant='false'
       initialConcentration='0.00033560348217130903'
       substanceUnits='substance'
       hasOnlySubstanceUnits='false' />
   <species id='E_GND_Char91_c_Char93__Char38_nadp_Char38_6pgc'
       name='E_GND_Char91_c_Char93__Char38_nadp_Char38_6pgc'
       compartment='c'
       boundaryCondition='false'
       constant='false'
       initialConcentration='2.739724310228457e-9'
       substanceUnits='substance'
       hasOnlySubstanceUnits='false' />
   <species id='E_GND_Char91_c_Char93__Char38_nadph_Char38_6pgc'
       name='E_GND_Char91_c_Char93__Char38_nadph_Char38_6pgc'
       compartment='c'
       boundaryCondition='false'
       constant='false'
       initialConcentration='4.912604793576917e-6'
       substanceUnits='substance'
       hasOnlySubstanceUnits='false' />
   <species id='E_GND_Char91_c_Char93__Char38_ru5p_Char45_D_Char38_nadph'
       name='E_GND_Char91_c_Char93__Char38_ru5p_Char45_D_Char38_nadph'
       compartment='c'
       boundaryCondition='false'
       constant='false'
       initialConcentration='0.00005454267932036002'
       substanceUnits='substance'
       hasOnlySubstanceUnits='false' />
   <species id='E_GND_Char91_c_Char93__Char38_co2_Char38_ru5p_Char45_D_Char38_nadph'
       name='E_GND_Char91_c_Char93__Char38_co2_Char38_ru5p_Char45_D_Char38_nadph'
       compartment='c'
       boundaryCondition='false'
       constant='false'
       initialConcentration='9.702973945788054e-8'
       substanceUnits='substance'
       hasOnlySubstanceUnits='false' />
   <species id='E_HEX1_Char91_c_Char93_'
       name='E_HEX1_Char91_c_Char93_'
       compartment='c'
       boundaryCondition='false'
       constant='false'
       initialConcentration='0.000012752810324141062'
       substanceUnits='substance'
       hasOnlySubstanceUnits='false' />
   <species id='E_HEX1_Char91_c_Char93__Char38_atp'
       name='E_HEX1_Char91_c_Char93__Char38_atp'
       compartment='c'
       boundaryCondition='false'
       constant='false'
       initialConcentration='0.000010969884296348174'
       substanceUnits='substance'
       hasOnlySubstanceUnits='false' />
   <species id='E_HEX1_Char91_c_Char93__Char38_glc_Char45_D'
       name='E_HEX1_Char91_c_Char93__Char38_glc_Char45_D'
       compartment='c'
       boundaryCondition='false'
       constant='false'
       initialConcentration='1.492500259814243e-7'
       substanceUnits='substance'
       hasOnlySubstanceUnits='false' />
   <species id='E_HEX1_Char91_c_Char93__Char38_atp_Char38_glc_Char45_D'
       name='E_HEX1_Char91_c_Char93__Char38_atp_Char38_glc_Char45_D'
       compartment='c'
       boundaryCondition='false'
       constant='false'
       initialConcentration='1.0255133967219595e-8'
       substanceUnits='substance'
       hasOnlySubstanceUnits='false' />
   <species id='E_HEX1_Char91_c_Char93__Char38_glc_Char45_D_Char38_23dpg'
       name='E_HEX1_Char91_c_Char93__Char38_glc_Char45_D_Char38_23dpg'
       compartment='c'
       boundaryCondition='false'
       constant='false'
       initialConcentration='1.0784456320961998e-7'
       substanceUnits='substance'
       hasOnlySubstanceUnits='false' />
   <species id='E_LDH_L_Char91_c_Char93_'
       name='E_LDH_L_Char91_c_Char93_'
       compartment='c'
       boundaryCondition='false'
       constant='false'
       initialConcentration='0.00002875560753140089'
       substanceUnits='substance'
       hasOnlySubstanceUnits='false' />
   <species id='E_LDH_L_Char91_c_Char93__Char38_nad'
       name='E_LDH_L_Char91_c_Char93__Char38_nad'
       compartment='c'
       boundaryCondition='false'
       constant='false'
       initialConcentration='0.00001632278271756773'
       substanceUnits='substance'
       hasOnlySubstanceUnits='false' />
   <species id='E_LDH_L_Char91_c_Char93__Char38_nadh'
       name='E_LDH_L_Char91_c_Char93__Char38_nadh'
       compartment='c'
       boundaryCondition='false'
       constant='false'
       initialConcentration='0.00011608756498184889'
       substanceUnits='substance'
       hasOnlySubstanceUnits='false' />
   <species id='E_LDH_L_Char91_c_Char93__Char38_pyr'
       name='E_LDH_L_Char91_c_Char93__Char38_pyr'
       compartment='c'
       boundaryCondition='false'
       constant='false'
       initialConcentration='0.000024804139875964783'
       substanceUnits='substance'
       hasOnlySubstanceUnits='false' />
   <species id='E_LDH_L_Char91_c_Char93__Char38_nad_Char38_lac_Char45_L'
       name='E_LDH_L_Char91_c_Char93__Char38_nad_Char38_lac_Char45_L'
       compartment='c'
       boundaryCondition='false'
       constant='false'
       initialConcentration='0.0028342254724090486'
       substanceUnits='substance'
       hasOnlySubstanceUnits='false' />
   <species id='E_LDH_L_Char91_c_Char93__Char38_nadh_Char38_pyr'
       name='E_LDH_L_Char91_c_Char93__Char38_nadh_Char38_pyr'
       compartment='c'
       boundaryCondition='false'
       constant='false'
       initialConcentration='0.00009980443248443087'
       substanceUnits='substance'
       hasOnlySubstanceUnits='false' />
   <species id='E_PFK_Char91_c_Char93_'
       name='E_PFK_Char91_c_Char93_'
       compartment='c'
       boundaryCondition='false'
       constant='false'
       initialConcentration='4.393330794220069e-9'
       substanceUnits='substance'
       hasOnlySubstanceUnits='false' />
   <species id='E_PFK_Char91_c_Char93__Char64_amp'
       name='E_PFK_Char91_c_Char93__Char64_amp'
       compartment='c'
       boundaryCondition='false'
       constant='false'
       initialConcentration='4.8134748577417986e-8'
       substanceUnits='substance'
       hasOnlySubstanceUnits='false' />
   <species id='E_PFK_Char91_c_Char93__Char64_amp_Char64_amp'
       name='E_PFK_Char91_c_Char93__Char64_amp_Char64_amp'
       compartment='c'
       boundaryCondition='false'
       constant='false'
       initialConcentration='1.9776743396429382e-7'
       substanceUnits='substance'
       hasOnlySubstanceUnits='false' />
   <species id='E_PFK_Char91_c_Char93__Char64_amp_Char64_amp_Char64_amp'
       name='E_PFK_Char91_c_Char93__Char64_amp_Char64_amp_Char64_amp'
       compartment='c'
       boundaryCondition='false'
       constant='false'
       initialConcentration='3.6113396101792796e-7'
       substanceUnits='substance'
       hasOnlySubstanceUnits='false' />
   <species id='E_PFK_Char91_c_Char93__Char64_amp_Char64_amp_Char64_amp_Char64_amp'
       name='E_PFK_Char91_c_Char93__Char64_amp_Char64_amp_Char64_amp_Char64_amp'
       compartment='c'
       boundaryCondition='false'
       constant='false'
       initialConcentration='2.4729375658490257e-7'
       substanceUnits='substance'
       hasOnlySubstanceUnits='false' />
   <species id='E_PFK_Char91_c_Char93__Char38_adp'
       name='E_PFK_Char91_c_Char93__Char38_adp'
       compartment='c'
       boundaryCondition='false'
       constant='false'
       initialConcentration='1.4770626477805272e-8'
       substanceUnits='substance'
       hasOnlySubstanceUnits='false' />
   <species id='E_PFK_Char91_c_Char93__Char38_adp_Char64_amp'
       name='E_PFK_Char91_c_Char93__Char38_adp_Char64_amp'
       compartment='c'
       boundaryCondition='false'
       constant='false'
       initialConcentration='1.6183174569406114e-7'
       substanceUnits='substance'
       hasOnlySubstanceUnits='false' />
   <species id='E_PFK_Char91_c_Char93__Char38_adp_Char64_amp_Char64_amp'
       name='E_PFK_Char91_c_Char93__Char38_adp_Char64_amp_Char64_amp'
       compartment='c'
       boundaryCondition='false'
       constant='false'
       initialConcentration='6.64905292450027e-7'
       substanceUnits='substance'
       hasOnlySubstanceUnits='false' />
   <species id='E_PFK_Char91_c_Char93__Char38_adp_Char64_amp_Char64_amp_Char64_amp'
       name='E_PFK_Char91_c_Char93__Char38_adp_Char64_amp_Char64_amp_Char64_amp'
       compartment='c'
       boundaryCondition='false'
       constant='false'
       initialConcentration='1.2141527912407195e-6'
       substanceUnits='substance'
       hasOnlySubstanceUnits='false' />
   <species id='E_PFK_Char91_c_Char93__Char38_adp_Char64_amp_Char64_amp_Char64_amp_Char64_amp'
       name='E_PFK_Char91_c_Char93__Char38_adp_Char64_amp_Char64_amp_Char64_amp_Char64_amp'
       compartment='c'
       boundaryCondition='false'
       constant='false'
       initialConcentration='8.314155887406471e-7'
       substanceUnits='substance'
       hasOnlySubstanceUnits='false' />
   <species id='E_PFK_Char91_c_Char93__Char38_atp'
       name='E_PFK_Char91_c_Char93__Char38_atp'
       compartment='c'
       boundaryCondition='false'
       constant='false'
       initialConcentration='1.1385664620955587e-7'
       substanceUnits='substance'
       hasOnlySubstanceUnits='false' />
   <species id='E_PFK_Char91_c_Char93__Char38_atp_Char64_amp'
       name='E_PFK_Char91_c_Char93__Char38_atp_Char64_amp'
       compartment='c'
       boundaryCondition='false'
       constant='false'
       initialConcentration='1.2474501228942688e-6'
       substanceUnits='substance'
       hasOnlySubstanceUnits='false' />
   <species id='E_PFK_Char91_c_Char93__Char38_atp_Char64_amp_Char64_amp'
       name='E_PFK_Char91_c_Char93__Char38_atp_Char64_amp_Char64_amp'
       compartment='c'
       boundaryCondition='false'
       constant='false'
       initialConcentration='5.125299645150367e-6'
       substanceUnits='substance'
       hasOnlySubstanceUnits='false' />
   <species id='E_PFK_Char91_c_Char93__Char38_atp_Char64_amp_Char64_amp_Char64_amp'
       name='E_PFK_Char91_c_Char93__Char38_atp_Char64_amp_Char64_amp_Char64_amp'
       compartment='c'
       boundaryCondition='false'
       constant='false'
       initialConcentration='9.359072548775193e-6'
       substanceUnits='substance'
       hasOnlySubstanceUnits='false' />
   <species id='E_PFK_Char91_c_Char93__Char38_atp_Char64_amp_Char64_amp_Char64_amp_Char64_amp'
       name='E_PFK_Char91_c_Char93__Char38_atp_Char64_amp_Char64_amp_Char64_amp_Char64_amp'
       compartment='c'
       boundaryCondition='false'
       constant='false'
       initialConcentration='6.408813511234294e-6'
       substanceUnits='substance'
       hasOnlySubstanceUnits='false' />
   <species id='E_PFK_Char91_c_Char93__Char38_f6p'
       name='E_PFK_Char91_c_Char93__Char38_f6p'
       compartment='c'
       boundaryCondition='false'
       constant='false'
       initialConcentration='1.0680468111924455e-9'
       substanceUnits='substance'
       hasOnlySubstanceUnits='false' />
   <species id='E_PFK_Char91_c_Char93__Char38_f6p_Char64_amp'
       name='E_PFK_Char91_c_Char93__Char38_f6p_Char64_amp'
       compartment='c'
       boundaryCondition='false'
       constant='false'
       initialConcentration='1.1701865198335927e-8'
       substanceUnits='substance'
       hasOnlySubstanceUnits='false' />
   <species id='E_PFK_Char91_c_Char93__Char38_f6p_Char64_amp_Char64_amp'
       name='E_PFK_Char91_c_Char93__Char38_f6p_Char64_amp_Char64_amp'
       compartment='c'
       boundaryCondition='false'
       constant='false'
       initialConcentration='4.807852790897674e-8'
       substanceUnits='substance'
       hasOnlySubstanceUnits='false' />
   <species id='E_PFK_Char91_c_Char93__Char38_f6p_Char64_amp_Char64_amp_Char64_amp'
       name='E_PFK_Char91_c_Char93__Char38_f6p_Char64_amp_Char64_amp_Char64_amp'
       compartment='c'
       boundaryCondition='false'
       constant='false'
       initialConcentration='8.779397535599593e-8'
       substanceUnits='substance'
       hasOnlySubstanceUnits='false' />
   <species id='E_PFK_Char91_c_Char93__Char38_f6p_Char64_amp_Char64_amp_Char64_amp_Char64_amp'
       name='E_PFK_Char91_c_Char93__Char38_f6p_Char64_amp_Char64_amp_Char64_amp_Char64_amp'
       compartment='c'
       boundaryCondition='false'
       constant='false'
       initialConcentration='6.011869365625457e-8'
       substanceUnits='substance'
       hasOnlySubstanceUnits='false' />
   <species id='E_PFK_Char91_c_Char93__Char38_adp_Char38_f6p'
       name='E_PFK_Char91_c_Char93__Char38_adp_Char38_f6p'
       compartment='c'
       boundaryCondition='false'
       constant='false'
       initialConcentration='3.5908337541278232e-9'
       substanceUnits='substance'
       hasOnlySubstanceUnits='false' />
   <species id='E_PFK_Char91_c_Char93__Char38_adp_Char38_f6p_Char64_amp'
       name='E_PFK_Char91_c_Char93__Char38_adp_Char38_f6p_Char64_amp'
       compartment='c'
       boundaryCondition='false'
       constant='false'
       initialConcentration='3.9342332283661556e-8'
       substanceUnits='substance'
       hasOnlySubstanceUnits='false' />
   <species id='E_PFK_Char91_c_Char93__Char38_adp_Char38_f6p_Char64_amp_Char64_amp'
       name='E_PFK_Char91_c_Char93__Char38_adp_Char38_f6p_Char64_amp_Char64_amp'
       compartment='c'
       boundaryCondition='false'
       constant='false'
       initialConcentration='1.6164272862870132e-7'
       substanceUnits='substance'
       hasOnlySubstanceUnits='false' />
   <species id='E_PFK_Char91_c_Char93__Char38_adp_Char38_f6p_Char64_amp_Char64_amp_Char64_amp'
       name='E_PFK_Char91_c_Char93__Char38_adp_Char38_f6p_Char64_amp_Char64_amp_Char64_amp'
       compartment='c'
       boundaryCondition='false'
       constant='false'
       initialConcentration='2.9516830799335875e-7'
       substanceUnits='substance'
       hasOnlySubstanceUnits='false' />
   <species id='E_PFK_Char91_c_Char93__Char38_adp_Char38_f6p_Char64_amp_Char64_amp_Char64_amp_Char64_amp'
       name='E_PFK_Char91_c_Char93__Char38_adp_Char38_f6p_Char64_amp_Char64_amp_Char64_amp_Char64_amp'
       compartment='c'
       boundaryCondition='false'
       constant='false'
       initialConcentration='2.0212244648146943e-7'
       substanceUnits='substance'
       hasOnlySubstanceUnits='false' />
   <species id='E_PFK_Char91_c_Char93__Char38_atp_Char38_f6p'
       name='E_PFK_Char91_c_Char93__Char38_atp_Char38_f6p'
       compartment='c'
       boundaryCondition='false'
       constant='false'
       initialConcentration='2.8007110627197642e-8'
       substanceUnits='substance'
       hasOnlySubstanceUnits='false' />
   <species id='E_PFK_Char91_c_Char93__Char38_atp_Char38_f6p_Char64_amp'
       name='E_PFK_Char91_c_Char93__Char38_atp_Char38_f6p_Char64_amp'
       compartment='c'
       boundaryCondition='false'
       constant='false'
       initialConcentration='3.0685493343539937e-7'
       substanceUnits='substance'
       hasOnlySubstanceUnits='false' />
   <species id='E_PFK_Char91_c_Char93__Char38_atp_Char38_f6p_Char64_amp_Char64_amp'
       name='E_PFK_Char91_c_Char93__Char38_atp_Char38_f6p_Char64_amp_Char64_amp'
       compartment='c'
       boundaryCondition='false'
       constant='false'
       initialConcentration='1.2607505924165854e-6'
       substanceUnits='substance'
       hasOnlySubstanceUnits='false' />
   <species id='E_PFK_Char91_c_Char93__Char38_atp_Char38_f6p_Char64_amp_Char64_amp_Char64_amp'
       name='E_PFK_Char91_c_Char93__Char38_atp_Char38_f6p_Char64_amp_Char64_amp_Char64_amp'
       compartment='c'
       boundaryCondition='false'
       constant='false'
       initialConcentration='2.3021983254194595e-6'
       substanceUnits='substance'
       hasOnlySubstanceUnits='false' />
   <species id='E_PFK_Char91_c_Char93__Char38_atp_Char38_f6p_Char64_amp_Char64_amp_Char64_amp_Char64_amp'
       name='E_PFK_Char91_c_Char93__Char38_atp_Char38_f6p_Char64_amp_Char64_amp_Char64_amp_Char64_amp'
       compartment='c'
       boundaryCondition='false'
       constant='false'
       initialConcentration='1.5764766921718202e-6'
       substanceUnits='substance'
       hasOnlySubstanceUnits='false' />
   <species id='E_PFK_T_Char91_c_Char93_'
       name='E_PFK_T_Char91_c_Char93_'
       compartment='c'
       boundaryCondition='false'
       constant='false'
       initialConcentration='4.832663873642077e-12'
       substanceUnits='substance'
       hasOnlySubstanceUnits='false' />
   <species id='E_PFK_T_Char91_c_Char93__Char35_atp'
       name='E_PFK_T_Char91_c_Char93__Char35_atp'
       compartment='c'
       boundaryCondition='false'
       constant='false'
       initialConcentration='3.4574437781032265e-10'
       substanceUnits='substance'
       hasOnlySubstanceUnits='false' />
   <species id='E_PFK_T_Char91_c_Char93__Char35_atp_Char35_atp'
       name='E_PFK_T_Char91_c_Char93__Char35_atp_Char35_atp'
       compartment='c'
       boundaryCondition='false'
       constant='false'
       initialConcentration='9.275875938689935e-9'
       substanceUnits='substance'
       hasOnlySubstanceUnits='false' />
   <species id='E_PFK_T_Char91_c_Char93__Char35_atp_Char35_atp_Char35_atp'
       name='E_PFK_T_Char91_c_Char93__Char35_atp_Char35_atp_Char35_atp'
       compartment='c'
       boundaryCondition='false'
       constant='false'
       initialConcentration='1.1060435262078061e-7'
       substanceUnits='substance'
       hasOnlySubstanceUnits='false' />
   <species id='E_PFK_T_Char91_c_Char93__Char35_atp_Char35_atp_Char35_atp_Char35_atp'
       name='E_PFK_T_Char91_c_Char93__Char35_atp_Char35_atp_Char35_atp_Char35_atp'
       compartment='c'
       boundaryCondition='false'
       constant='false'
       initialConcentration='4.945620324506138e-7'
       substanceUnits='substance'
       hasOnlySubstanceUnits='false' />
   <species id='E_PGI_Char91_c_Char93_'
       name='E_PGI_Char91_c_Char93_'
       compartment='c'
       boundaryCondition='false'
       constant='false'
       initialConcentration='0.00006397649533198745'
       substanceUnits='substance'
       hasOnlySubstanceUnits='false' />
   <species id='E_PGI_Char91_c_Char93__Char38_f6p'
       name='E_PGI_Char91_c_Char93__Char38_f6p'
       compartment='c'
       boundaryCondition='false'
       constant='false'
       initialConcentration='0.000010490730927230628'
       substanceUnits='substance'
       hasOnlySubstanceUnits='false' />
   <species id='E_PGI_Char91_c_Char93__Char38_g6p'
       name='E_PGI_Char91_c_Char93__Char38_g6p'
       compartment='c'
       boundaryCondition='false'
       constant='false'
       initialConcentration='3.532773740775673e-6'
       substanceUnits='substance'
       hasOnlySubstanceUnits='false' />
   <species id='E_PGK_Char91_c_Char93_'
       name='E_PGK_Char91_c_Char93_'
       compartment='c'
       boundaryCondition='false'
       constant='false'
       initialConcentration='0.000024985219914326426'
       substanceUnits='substance'
       hasOnlySubstanceUnits='false' />
   <species id='E_PGK_Char91_c_Char93__Char38_13dpg'
       name='E_PGK_Char91_c_Char93__Char38_13dpg'
       compartment='c'
       boundaryCondition='false'
       constant='false'
       initialConcentration='0.0000736911347117267'
       substanceUnits='substance'
       hasOnlySubstanceUnits='false' />
   <species id='E_PGK_Char91_c_Char93__Char38_23dpg'
       name='E_PGK_Char91_c_Char93__Char38_23dpg'
       compartment='c'
       boundaryCondition='false'
       constant='false'
       initialConcentration='0.000041373138263883936'
       substanceUnits='substance'
       hasOnlySubstanceUnits='false' />
   <species id='E_PGK_Char91_c_Char93__Char38_3pg'
       name='E_PGK_Char91_c_Char93__Char38_3pg'
       compartment='c'
       boundaryCondition='false'
       constant='false'
       initialConcentration='9.589574280192124e-6'
       substanceUnits='substance'
       hasOnlySubstanceUnits='false' />
   <species id='E_PGK_Char91_c_Char93__Char38_adp'
       name='E_PGK_Char91_c_Char93__Char38_adp'
       compartment='c'
       boundaryCondition='false'
       constant='false'
       initialConcentration='0.00031765206851513565'
       substanceUnits='substance'
       hasOnlySubstanceUnits='false' />
   <species id='E_PGK_Char91_c_Char93__Char38_adp_Char38_13dpg'
       name='E_PGK_Char91_c_Char93__Char38_adp_Char38_13dpg'
       compartment='c'
       boundaryCondition='false'
       constant='false'
       initialConcentration='0.0009396787401786672'
       substanceUnits='substance'
       hasOnlySubstanceUnits='false' />
   <species id='E_PGK_Char91_c_Char93__Char38_adp_Char38_atp'
       name='E_PGK_Char91_c_Char93__Char38_adp_Char38_atp'
       compartment='c'
       boundaryCondition='false'
       constant='false'
       initialConcentration='0.0012625474808341196'
       substanceUnits='substance'
       hasOnlySubstanceUnits='false' />
   <species id='E_PGK_Char91_c_Char93__Char38_atp_Char38_13dpg'
       name='E_PGK_Char91_c_Char93__Char38_atp_Char38_13dpg'
       compartment='c'
       boundaryCondition='false'
       constant='false'
       initialConcentration='0.00007048264331725736'
       substanceUnits='substance'
       hasOnlySubstanceUnits='false' />
   <species id='E_PYK_Char91_c_Char93_'
       name='E_PYK_Char91_c_Char93_'
       compartment='c'
       boundaryCondition='false'
       constant='false'
       initialConcentration='5.2067248789926885e-8'
       substanceUnits='substance'
       hasOnlySubstanceUnits='false' />
   <species id='E_PYK_Char91_c_Char93__Char64_fdp'
       name='E_PYK_Char91_c_Char93__Char64_fdp'
       compartment='c'
       boundaryCondition='false'
       constant='false'
       initialConcentration='8.572850986434965e-7'
       substanceUnits='substance'
       hasOnlySubstanceUnits='false' />
   <species id='E_PYK_Char91_c_Char93__Char64_fdp_Char64_fdp'
       name='E_PYK_Char91_c_Char93__Char64_fdp_Char64_fdp'
       compartment='c'
       boundaryCondition='false'
       constant='false'
       initialConcentration='5.2931863895003805e-6'
       substanceUnits='substance'
       hasOnlySubstanceUnits='false' />
   <species id='E_PYK_Char91_c_Char93__Char64_fdp_Char64_fdp_Char64_fdp'
       name='E_PYK_Char91_c_Char93__Char64_fdp_Char64_fdp_Char64_fdp'
       compartment='c'
       boundaryCondition='false'
       constant='false'
       initialConcentration='0.000014525349176695061'
       substanceUnits='substance'
       hasOnlySubstanceUnits='false' />
   <species id='E_PYK_Char91_c_Char93__Char64_fdp_Char64_fdp_Char64_fdp_Char64_fdp'
       name='E_PYK_Char91_c_Char93__Char64_fdp_Char64_fdp_Char64_fdp_Char64_fdp'
       compartment='c'
       boundaryCondition='false'
       constant='false'
       initialConcentration='0.000014947454603390884'
       substanceUnits='substance'
       hasOnlySubstanceUnits='false' />
   <species id='E_PYK_Char91_c_Char93__Char38_adp'
       name='E_PYK_Char91_c_Char93__Char38_adp'
       compartment='c'
       boundaryCondition='false'
       constant='false'
       initialConcentration='4.0575734217570134e-8'
       substanceUnits='substance'
       hasOnlySubstanceUnits='false' />
   <species id='E_PYK_Char91_c_Char93__Char38_adp_Char64_fdp'
       name='E_PYK_Char91_c_Char93__Char38_adp_Char64_fdp'
       compartment='c'
       boundaryCondition='false'
       constant='false'
       initialConcentration='6.680777863179807e-7'
       substanceUnits='substance'
       hasOnlySubstanceUnits='false' />
   <species id='E_PYK_Char91_c_Char93__Char38_adp_Char64_fdp_Char64_fdp'
       name='E_PYK_Char91_c_Char93__Char38_adp_Char64_fdp_Char64_fdp'
       compartment='c'
       boundaryCondition='false'
       constant='false'
       initialConcentration='4.124952423950202e-6'
       substanceUnits='substance'
       hasOnlySubstanceUnits='false' />
   <species id='E_PYK_Char91_c_Char93__Char38_adp_Char64_fdp_Char64_fdp_Char64_fdp'
       name='E_PYK_Char91_c_Char93__Char38_adp_Char64_fdp_Char64_fdp_Char64_fdp'
       compartment='c'
       boundaryCondition='false'
       constant='false'
       initialConcentration='0.000011319528519528823'
       substanceUnits='substance'
       hasOnlySubstanceUnits='false' />
   <species id='E_PYK_Char91_c_Char93__Char38_adp_Char64_fdp_Char64_fdp_Char64_fdp_Char64_fdp'
       name='E_PYK_Char91_c_Char93__Char38_adp_Char64_fdp_Char64_fdp_Char64_fdp_Char64_fdp'
       compartment='c'
       boundaryCondition='false'
       constant='false'
       initialConcentration='0.00001164847306727142'
       substanceUnits='substance'
       hasOnlySubstanceUnits='false' />
   <species id='E_PYK_Char91_c_Char93__Char38_pep'
       name='E_PYK_Char91_c_Char93__Char38_pep'
       compartment='c'
       boundaryCondition='false'
       constant='false'
       initialConcentration='1.4542545058638558e-10'
       substanceUnits='substance'
       hasOnlySubstanceUnits='false' />
   <species id='E_PYK_Char91_c_Char93__Char38_pep_Char64_fdp'
       name='E_PYK_Char91_c_Char93__Char38_pep_Char64_fdp'
       compartment='c'
       boundaryCondition='false'
       constant='false'
       initialConcentration='2.394424031395026e-9'
       substanceUnits='substance'
       hasOnlySubstanceUnits='false' />
   <species id='E_PYK_Char91_c_Char93__Char38_pep_Char64_fdp_Char64_fdp'
       name='E_PYK_Char91_c_Char93__Char38_pep_Char64_fdp_Char64_fdp'
       compartment='c'
       boundaryCondition='false'
       constant='false'
       initialConcentration='1.4784034755447605e-8'
       substanceUnits='substance'
       hasOnlySubstanceUnits='false' />
   <species id='E_PYK_Char91_c_Char93__Char38_pep_Char64_fdp_Char64_fdp_Char64_fdp'
       name='E_PYK_Char91_c_Char93__Char38_pep_Char64_fdp_Char64_fdp_Char64_fdp'
       compartment='c'
       boundaryCondition='false'
       constant='false'
       initialConcentration='4.0569753502207855e-8'
       substanceUnits='substance'
       hasOnlySubstanceUnits='false' />
   <species id='E_PYK_Char91_c_Char93__Char38_pep_Char64_fdp_Char64_fdp_Char64_fdp_Char64_fdp'
       name='E_PYK_Char91_c_Char93__Char38_pep_Char64_fdp_Char64_fdp_Char64_fdp_Char64_fdp'
       compartment='c'
       boundaryCondition='false'
       constant='false'
       initialConcentration='4.174870713042557e-8'
       substanceUnits='substance'
       hasOnlySubstanceUnits='false' />
   <species id='E_PYK_Char91_c_Char93__Char38_pep_Char38_adp'
       name='E_PYK_Char91_c_Char93__Char38_pep_Char38_adp'
       compartment='c'
       boundaryCondition='false'
       constant='false'
       initialConcentration='5.285600740716847e-11'
       substanceUnits='substance'
       hasOnlySubstanceUnits='false' />
   <species id='E_PYK_Char91_c_Char93__Char38_pep_Char38_adp_Char64_fdp'
       name='E_PYK_Char91_c_Char93__Char38_pep_Char38_adp_Char64_fdp'
       compartment='c'
       boundaryCondition='false'
       constant='false'
       initialConcentration='8.702719766657262e-10'
       substanceUnits='substance'
       hasOnlySubstanceUnits='false' />
   <species id='E_PYK_Char91_c_Char93__Char38_pep_Char38_adp_Char64_fdp_Char64_fdp'
       name='E_PYK_Char91_c_Char93__Char38_pep_Char38_adp_Char64_fdp_Char64_fdp'
       compartment='c'
       boundaryCondition='false'
       constant='false'
       initialConcentration='5.373372043138989e-9'
       substanceUnits='substance'
       hasOnlySubstanceUnits='false' />
   <species id='E_PYK_Char91_c_Char93__Char38_pep_Char38_adp_Char64_fdp_Char64_fdp_Char64_fdp'
       name='E_PYK_Char91_c_Char93__Char38_pep_Char38_adp_Char64_fdp_Char64_fdp_Char64_fdp'
       compartment='c'
       boundaryCondition='false'
       constant='false'
       initialConcentration='1.4745391422018722e-8'
       substanceUnits='substance'
       hasOnlySubstanceUnits='false' />
   <species id='E_PYK_Char91_c_Char93__Char38_pep_Char38_adp_Char64_fdp_Char64_fdp_Char64_fdp_Char64_fdp'
       name='E_PYK_Char91_c_Char93__Char38_pep_Char38_adp_Char64_fdp_Char64_fdp_Char64_fdp_Char64_fdp'
       compartment='c'
       boundaryCondition='false'
       constant='false'
       initialConcentration='1.5173891257876318e-8'
       substanceUnits='substance'
       hasOnlySubstanceUnits='false' />
   <species id='E_PYK_T_Char91_c_Char93_'
       name='E_PYK_T_Char91_c_Char93_'
       compartment='c'
       boundaryCondition='false'
       constant='false'
       initialConcentration='9.89277727008611e-7'
       substanceUnits='substance'
       hasOnlySubstanceUnits='false' />
   <species id='E_PYK_T_Char91_c_Char93__Char35_atp'
       name='E_PYK_T_Char91_c_Char93__Char35_atp'
       compartment='c'
       boundaryCondition='false'
       constant='false'
       initialConcentration='2.0877912356886202e-6'
       substanceUnits='substance'
       hasOnlySubstanceUnits='false' />
   <species id='E_PYK_T_Char91_c_Char93__Char35_atp_Char35_atp'
       name='E_PYK_T_Char91_c_Char93__Char35_atp_Char35_atp'
       compartment='c'
       boundaryCondition='false'
       constant='false'
       initialConcentration='1.6522934326788932e-6'
       substanceUnits='substance'
       hasOnlySubstanceUnits='false' />
   <species id='E_PYK_T_Char91_c_Char93__Char35_atp_Char35_atp_Char35_atp'
       name='E_PYK_T_Char91_c_Char93__Char35_atp_Char35_atp_Char35_atp'
       compartment='c'
       boundaryCondition='false'
       constant='false'
       initialConcentration='5.811721106137929e-7'
       substanceUnits='substance'
       hasOnlySubstanceUnits='false' />
   <species id='E_PYK_T_Char91_c_Char93__Char35_atp_Char35_atp_Char35_atp_Char35_atp'
       name='E_PYK_T_Char91_c_Char93__Char35_atp_Char35_atp_Char35_atp_Char35_atp'
       compartment='c'
       boundaryCondition='false'
       constant='false'
       initialConcentration='7.665731812713025e-8'
       substanceUnits='substance'
       hasOnlySubstanceUnits='false' />
   <species id='M_13dpg_c'
       name='M_13dpg_c'
       compartment='c'
       boundaryCondition='false'
       constant='false'
       initialConcentration='0.0003532596280021401'
       substanceUnits='substance'
       hasOnlySubstanceUnits='false' />
   <species id='M_23dpg_c'
       name='M_23dpg_c'
       compartment='c'
       boundaryCondition='false'
       constant='false'
       initialConcentration='3.9741708167389715'
       substanceUnits='substance'
       hasOnlySubstanceUnits='false' />
   <species id='M_2kmb_c'
       name='M_2kmb_c'
       compartment='c'
       boundaryCondition='false'
       constant='false'
       initialConcentration='0.0454950152674958'
       substanceUnits='substance'
       hasOnlySubstanceUnits='false' />
   <species id='M_2pg_c'
       name='M_2pg_c'
       compartment='c'
       boundaryCondition='false'
       constant='false'
       initialConcentration='0.01135206298851554'
       substanceUnits='substance'
       hasOnlySubstanceUnits='false' />
   <species id='M_35cgmp_c'
       name='M_35cgmp_c'
       compartment='c'
       boundaryCondition='false'
       constant='false'
       initialConcentration='4.4694010075557645e-6'
       substanceUnits='substance'
       hasOnlySubstanceUnits='false' />
   <species id='M_35cgmp_e'
       name='M_35cgmp_e'
       compartment='e'
       boundaryCondition='true'
       constant='false'
       initialConcentration='5.5e-6'
       substanceUnits='substance'
       hasOnlySubstanceUnits='false' />
   <species id='M_3pg_c'
       name='M_3pg_c'
       compartment='c'
       boundaryCondition='false'
       constant='false'
       initialConcentration='0.07868102558953934'
       substanceUnits='substance'
       hasOnlySubstanceUnits='false' />
   <species id='M_5mdr1p_c'
       name='M_5mdr1p_c'
       compartment='c'
       boundaryCondition='false'
       constant='false'
       initialConcentration='0.005221043205906681'
       substanceUnits='substance'
       hasOnlySubstanceUnits='false' />
   <species id='M_5mdru1p_c'
       name='M_5mdru1p_c'
       compartment='c'
       boundaryCondition='false'
       constant='false'
       initialConcentration='9.134785150079083e-6'
       substanceUnits='substance'
       hasOnlySubstanceUnits='false' />
   <species id='M_5mta_c'
       name='M_5mta_c'
       compartment='c'
       boundaryCondition='false'
       constant='false'
       initialConcentration='0.001637381741029526'
       substanceUnits='substance'
       hasOnlySubstanceUnits='false' />
   <species id='M_5oxpro_c'
       name='M_5oxpro_c'
       compartment='c'
       boundaryCondition='false'
       constant='false'
       initialConcentration='0.05256501703003371'
       substanceUnits='substance'
       hasOnlySubstanceUnits='false' />
   <species id='M_5oxpro_e'
       name='M_5oxpro_e'
       compartment='e'
       boundaryCondition='true'
       constant='false'
       initialConcentration='0.02'
       substanceUnits='substance'
       hasOnlySubstanceUnits='false' />
   <species id='M_6pgc_c'
       name='M_6pgc_c'
       compartment='c'
       boundaryCondition='false'
       constant='false'
       initialConcentration='0.03634303003285367'
       substanceUnits='substance'
       hasOnlySubstanceUnits='false' />
   <species id='M_6pgl_c'
       name='M_6pgl_c'
       compartment='c'
       boundaryCondition='false'
       constant='false'
       initialConcentration='0.0017245911183602842'
       substanceUnits='substance'
       hasOnlySubstanceUnits='false' />
   <species id='M_accoa_c'
       name='M_accoa_c'
       compartment='c'
       boundaryCondition='true'
       constant='false'
       initialConcentration='0.005'
       substanceUnits='substance'
       hasOnlySubstanceUnits='false' />
   <species id='M_ade_c'
       name='M_ade_c'
       compartment='c'
       boundaryCondition='false'
       constant='false'
       initialConcentration='0.0009471640476394564'
       substanceUnits='substance'
       hasOnlySubstanceUnits='false' />
   <species id='M_ade_e'
       name='M_ade_e'
       compartment='e'
       boundaryCondition='true'
       constant='false'
       initialConcentration='0.0013'
       substanceUnits='substance'
       hasOnlySubstanceUnits='false' />
   <species id='M_adn_c'
       name='M_adn_c'
       compartment='c'
       boundaryCondition='false'
       constant='false'
       initialConcentration='0.0011815777263856704'
       substanceUnits='substance'
       hasOnlySubstanceUnits='false' />
   <species id='M_adn_e'
       name='M_adn_e'
       compartment='e'
       boundaryCondition='true'
       constant='false'
       initialConcentration='0.0002'
       substanceUnits='substance'
       hasOnlySubstanceUnits='false' />
   <species id='M_adp_c'
       name='M_adp_c'
       compartment='c'
       boundaryCondition='false'
       constant='false'
       initialConcentration='0.369826218115911'
       substanceUnits='substance'
       hasOnlySubstanceUnits='false' />
   <species id='M_ahcys_c'
       name='M_ahcys_c'
       compartment='c'
       boundaryCondition='false'
       constant='false'
       initialConcentration='0.0013890683513250223'
       substanceUnits='substance'
       hasOnlySubstanceUnits='false' />
   <species id='M_akg_c'
       name='M_akg_c'
       compartment='c'
       boundaryCondition='false'
       constant='false'
       initialConcentration='0.026039210402511653'
       substanceUnits='substance'
       hasOnlySubstanceUnits='false' />
   <species id='M_akg_e'
       name='M_akg_e'
       compartment='e'
       boundaryCondition='true'
       constant='false'
       initialConcentration='0.007'
       substanceUnits='substance'
       hasOnlySubstanceUnits='false' />
   <species id='M_ala_Char45_L_c'
       name='M_ala_Char45_L_c'
       compartment='c'
       boundaryCondition='false'
       constant='false'
       initialConcentration='0.20958208397374364'
       substanceUnits='substance'
       hasOnlySubstanceUnits='false' />
   <species id='M_ala_Char45_L_e'
       name='M_ala_Char45_L_e'
       compartment='e'
       boundaryCondition='true'
       constant='false'
       initialConcentration='0.32'
       substanceUnits='substance'
       hasOnlySubstanceUnits='false' />
   <species id='M_amet_c'
       name='M_amet_c'
       compartment='c'
       boundaryCondition='false'
       constant='false'
       initialConcentration='0.003746910230361765'
       substanceUnits='substance'
       hasOnlySubstanceUnits='false' />
   <species id='M_ametam_c'
       name='M_ametam_c'
       compartment='c'
       boundaryCondition='false'
       constant='false'
       initialConcentration='0.0005078711328676623'
       substanceUnits='substance'
       hasOnlySubstanceUnits='false' />
   <species id='M_amp_c'
       name='M_amp_c'
       compartment='c'
       boundaryCondition='false'
       constant='false'
       initialConcentration='0.09586782097230574'
       substanceUnits='substance'
       hasOnlySubstanceUnits='false' />
   <species id='M_arg_Char45_L_c'
       name='M_arg_Char45_L_c'
       compartment='c'
       boundaryCondition='false'
       constant='false'
       initialConcentration='0.03999999999999994'
       substanceUnits='substance'
       hasOnlySubstanceUnits='false' />
   <species id='M_arg_Char45_L_e'
       name='M_arg_Char45_L_e'
       compartment='e'
       boundaryCondition='true'
       constant='false'
       initialConcentration='0.079'
       substanceUnits='substance'
       hasOnlySubstanceUnits='false' />
   <species id='M_ascb_Char45_L_c'
       name='M_ascb_Char45_L_c'
       compartment='c'
       boundaryCondition='false'
       constant='false'
       initialConcentration='0.01852046642145102'
       substanceUnits='substance'
       hasOnlySubstanceUnits='false' />
   <species id='M_ascb_Char45_L_e'
       name='M_ascb_Char45_L_e'
       compartment='e'
       boundaryCondition='true'
       constant='false'
       initialConcentration='0.045'
       substanceUnits='substance'
       hasOnlySubstanceUnits='false' />
   <species id='M_asn_Char45_L_c'
       name='M_asn_Char45_L_c'
       compartment='c'
       boundaryCondition='false'
       constant='false'
       initialConcentration='0.12100000000000001'
       substanceUnits='substance'
       hasOnlySubstanceUnits='false' />
   <species id='M_asn_Char45_L_e'
       name='M_asn_Char45_L_e'
       compartment='e'
       boundaryCondition='true'
       constant='false'
       initialConcentration='0.062'
       substanceUnits='substance'
       hasOnlySubstanceUnits='false' />
   <species id='M_atp_c'
       name='M_atp_c'
       compartment='c'
       boundaryCondition='false'
       constant='false'
       initialConcentration='1.7885807230255217'
       substanceUnits='substance'
       hasOnlySubstanceUnits='false' />
   <species id='M_band_c'
       name='M_band_c'
       compartment='c'
       boundaryCondition='true'
       constant='false'
       initialConcentration='1.'
       substanceUnits='substance'
       hasOnlySubstanceUnits='false' />
   <species id='M_bandmt_c'
       name='M_bandmt_c'
       compartment='c'
       boundaryCondition='true'
       constant='false'
       initialConcentration='1.'
       substanceUnits='substance'
       hasOnlySubstanceUnits='false' />
   <species id='M_ca2_c'
       name='M_ca2_c'
       compartment='c'
       boundaryCondition='false'
       constant='false'
       initialConcentration='0.01398107493954468'
       substanceUnits='substance'
       hasOnlySubstanceUnits='false' />
   <species id='M_ca2_e'
       name='M_ca2_e'
       compartment='e'
       boundaryCondition='true'
       constant='false'
       initialConcentration='2.3645'
       substanceUnits='substance'
       hasOnlySubstanceUnits='false' />
   <species id='M_camp_c'
       name='M_camp_c'
       compartment='c'
       boundaryCondition='false'
       constant='false'
       initialConcentration='0.000010914814591526684'
       substanceUnits='substance'
       hasOnlySubstanceUnits='false' />
   <species id='M_camp_e'
       name='M_camp_e'
       compartment='e'
       boundaryCondition='true'
       constant='false'
       initialConcentration='8.5e-6'
       substanceUnits='substance'
       hasOnlySubstanceUnits='false' />
   <species id='M_cit_c'
       name='M_cit_c'
       compartment='c'
       boundaryCondition='false'
       constant='false'
       initialConcentration='0.08867662135446565'
       substanceUnits='substance'
       hasOnlySubstanceUnits='false' />
   <species id='M_cit_e'
       name='M_cit_e'
       compartment='e'
       boundaryCondition='true'
       constant='false'
       initialConcentration='0.1'
       substanceUnits='substance'
       hasOnlySubstanceUnits='false' />
   <species id='M_cl_c'
       name='M_cl_c'
       compartment='c'
       boundaryCondition='false'
       constant='false'
       initialConcentration='61.80197221030029'
       substanceUnits='substance'
       hasOnlySubstanceUnits='false' />
   <species id='M_cl_e'
       name='M_cl_e'
       compartment='e'
       boundaryCondition='true'
       constant='false'
       initialConcentration='103.7'
       substanceUnits='substance'
       hasOnlySubstanceUnits='false' />
   <species id='M_co2_c'
       name='M_co2_c'
       compartment='c'
       boundaryCondition='false'
       constant='false'
       initialConcentration='0.00002593107394118456'
       substanceUnits='substance'
       hasOnlySubstanceUnits='false' />
   <species id='M_co2_e'
       name='M_co2_e'
       compartment='e'
       boundaryCondition='true'
       constant='false'
       initialConcentration='0.7'
       substanceUnits='substance'
       hasOnlySubstanceUnits='false' />
   <species id='M_coa_c'
       name='M_coa_c'
       compartment='c'
       boundaryCondition='true'
       constant='false'
       initialConcentration='0.00035'
       substanceUnits='substance'
       hasOnlySubstanceUnits='false' />
   <species id='M_cys_Char45_L_c'
       name='M_cys_Char45_L_c'
       compartment='c'
       boundaryCondition='false'
       constant='false'
       initialConcentration='0.026132284506978264'
       substanceUnits='substance'
       hasOnlySubstanceUnits='false' />
   <species id='M_cys_Char45_L_e'
       name='M_cys_Char45_L_e'
       compartment='e'
       boundaryCondition='true'
       constant='false'
       initialConcentration='0.052'
       substanceUnits='substance'
       hasOnlySubstanceUnits='false' />
   <species id='M_dhap_c'
       name='M_dhap_c'
       compartment='c'
       boundaryCondition='false'
       constant='false'
       initialConcentration='0.19346335282059401'
       substanceUnits='substance'
       hasOnlySubstanceUnits='false' />
   <species id='M_dhdascb_c'
       name='M_dhdascb_c'
       compartment='c'
       boundaryCondition='false'
       constant='false'
       initialConcentration='1.0223365626343574e-6'
       substanceUnits='substance'
       hasOnlySubstanceUnits='false' />
   <species id='M_dhdascb_e'
       name='M_dhdascb_e'
       compartment='e'
       boundaryCondition='true'
       constant='false'
       initialConcentration='0.0000701'
       substanceUnits='substance'
       hasOnlySubstanceUnits='false' />
   <species id='M_dhmtp_c'
       name='M_dhmtp_c'
       compartment='c'
       boundaryCondition='false'
       constant='false'
       initialConcentration='0.0000967089050458353'
       substanceUnits='substance'
       hasOnlySubstanceUnits='false' />
   <species id='M_dkmpp_c'
       name='M_dkmpp_c'
       compartment='c'
       boundaryCondition='false'
       constant='false'
       initialConcentration='0.00008067482888589282'
       substanceUnits='substance'
       hasOnlySubstanceUnits='false' />
   <species id='M_e4p_c'
       name='M_e4p_c'
       compartment='c'
       boundaryCondition='false'
       constant='false'
       initialConcentration='0.0051683328320456055'
       substanceUnits='substance'
       hasOnlySubstanceUnits='false' />
   <species id='M_f6p_c'
       name='M_f6p_c'
       compartment='c'
       boundaryCondition='false'
       constant='false'
       initialConcentration='0.019165072842908783'
       substanceUnits='substance'
       hasOnlySubstanceUnits='false' />
   <species id='M_fdp_c'
       name='M_fdp_c'
       compartment='c'
       boundaryCondition='false'
       constant='false'
       initialConcentration='0.02058119831965632'
       substanceUnits='substance'
       hasOnlySubstanceUnits='false' />
   <species id='M_for_c'
       name='M_for_c'
       compartment='c'
       boundaryCondition='true'
       constant='false'
       initialConcentration='0.00008228550000000001'
       substanceUnits='substance'
       hasOnlySubstanceUnits='false' />
   <species id='M_fru_c'
       name='M_fru_c'
       compartment='c'
       boundaryCondition='false'
       constant='false'
       initialConcentration='0.00023367240543130635'
       substanceUnits='substance'
       hasOnlySubstanceUnits='false' />
   <species id='M_fru_e'
       name='M_fru_e'
       compartment='e'
       boundaryCondition='true'
       constant='false'
       initialConcentration='0.031'
       substanceUnits='substance'
       hasOnlySubstanceUnits='false' />
   <species id='M_fum_c'
       name='M_fum_c'
       compartment='c'
       boundaryCondition='false'
       constant='false'
       initialConcentration='0.0000821699631991336'
       substanceUnits='substance'
       hasOnlySubstanceUnits='false' />
   <species id='M_fum_e'
       name='M_fum_e'
       compartment='e'
       boundaryCondition='true'
       constant='false'
       initialConcentration='0.0015'
       substanceUnits='substance'
       hasOnlySubstanceUnits='false' />
   <species id='M_g3p_c'
       name='M_g3p_c'
       compartment='c'
       boundaryCondition='false'
       constant='false'
       initialConcentration='0.008802617055802014'
       substanceUnits='substance'
       hasOnlySubstanceUnits='false' />
   <species id='M_g6p_c'
       name='M_g6p_c'
       compartment='c'
       boundaryCondition='false'
       constant='false'
       initialConcentration='0.047100566659083076'
       substanceUnits='substance'
       hasOnlySubstanceUnits='false' />
   <species id='M_gdp_c'
       name='M_gdp_c'
       compartment='c'
       boundaryCondition='false'
       constant='false'
       initialConcentration='0.019106792000659425'
       substanceUnits='substance'
       hasOnlySubstanceUnits='false' />
   <species id='M_glc_Char45_D_c'
       name='M_glc_Char45_D_c'
       compartment='c'
       boundaryCondition='false'
       constant='false'
       initialConcentration='5.349864384184065'
       substanceUnits='substance'
       hasOnlySubstanceUnits='false' />
   <species id='M_glc_Char45_D_e'
       name='M_glc_Char45_D_e'
       compartment='e'
       boundaryCondition='true'
       constant='false'
       initialConcentration='5.35'
       substanceUnits='substance'
       hasOnlySubstanceUnits='false' />
   <species id='M_gln_Char45_L_c'
       name='M_gln_Char45_L_c'
       compartment='c'
       boundaryCondition='false'
       constant='false'
       initialConcentration='0.628952460977436'
       substanceUnits='substance'
       hasOnlySubstanceUnits='false' />
   <species id='M_gln_Char45_L_e'
       name='M_gln_Char45_L_e'
       compartment='e'
       boundaryCondition='true'
       constant='false'
       initialConcentration='0.538'
       substanceUnits='substance'
       hasOnlySubstanceUnits='false' />
   <species id='M_gluala_e'
       name='M_gluala_e'
       compartment='e'
       boundaryCondition='true'
       constant='false'
       initialConcentration='0.000165'
       substanceUnits='substance'
       hasOnlySubstanceUnits='false' />
   <species id='M_glucys_c'
       name='M_glucys_c'
       compartment='c'
       boundaryCondition='false'
       constant='false'
       initialConcentration='0.04602068260499785'
       substanceUnits='substance'
       hasOnlySubstanceUnits='false' />
   <species id='M_glu_Char45_L_c'
       name='M_glu_Char45_L_c'
       compartment='c'
       boundaryCondition='false'
       constant='false'
       initialConcentration='0.25509571774450623'
       substanceUnits='substance'
       hasOnlySubstanceUnits='false' />
   <species id='M_gly_c'
       name='M_gly_c'
       compartment='c'
       boundaryCondition='false'
       constant='false'
       initialConcentration='0.3441486308968465'
       substanceUnits='substance'
       hasOnlySubstanceUnits='false' />
   <species id='M_gly_e'
       name='M_gly_e'
       compartment='e'
       boundaryCondition='true'
       constant='false'
       initialConcentration='0.24'
       substanceUnits='substance'
       hasOnlySubstanceUnits='false' />
   <species id='M_gmp_c'
       name='M_gmp_c'
       compartment='c'
       boundaryCondition='false'
       constant='false'
       initialConcentration='0.16679304604046832'
       substanceUnits='substance'
       hasOnlySubstanceUnits='false' />
   <species id='M_gsn_c'
       name='M_gsn_c'
       compartment='c'
       boundaryCondition='false'
       constant='false'
       initialConcentration='0.364579444997927'
       substanceUnits='substance'
       hasOnlySubstanceUnits='false' />
   <species id='M_gthox_c'
       name='M_gthox_c'
       compartment='c'
       boundaryCondition='false'
       constant='false'
       initialConcentration='0.11653351047039347'
       substanceUnits='substance'
       hasOnlySubstanceUnits='false' />
   <species id='M_gthox_e'
       name='M_gthox_e'
       compartment='e'
       boundaryCondition='true'
       constant='false'
       initialConcentration='0.00169'
       substanceUnits='substance'
       hasOnlySubstanceUnits='false' />
   <species id='M_gthrd_c'
       name='M_gthrd_c'
       compartment='c'
       boundaryCondition='false'
       constant='false'
       initialConcentration='3.164331894635334'
       substanceUnits='substance'
       hasOnlySubstanceUnits='false' />
   <species id='M_gtp_c'
       name='M_gtp_c'
       compartment='c'
       boundaryCondition='false'
       constant='false'
       initialConcentration='0.08543406018372529'
       substanceUnits='substance'
       hasOnlySubstanceUnits='false' />
   <species id='M_gua_c'
       name='M_gua_c'
       compartment='c'
       boundaryCondition='false'
       constant='false'
       initialConcentration='0.00783098075504811'
       substanceUnits='substance'
       hasOnlySubstanceUnits='false' />
   <species id='M_h_c'
       name='M_h_c'
       compartment='c'
       boundaryCondition='false'
       constant='false'
       initialConcentration='0.000050594766963601024'
       substanceUnits='substance'
       hasOnlySubstanceUnits='false' />
   <species id='M_h_e'
       name='M_h_e'
       compartment='e'
       boundaryCondition='true'
       constant='false'
       initialConcentration='0.000039811'
       substanceUnits='substance'
       hasOnlySubstanceUnits='false' />
   <species id='M_h2o_c'
       name='M_h2o_c'
       compartment='c'
       boundaryCondition='false'
       constant='false'
       initialConcentration='55000.000025228444'
       substanceUnits='substance'
       hasOnlySubstanceUnits='false' />
   <species id='M_h2o_e'
       name='M_h2o_e'
       compartment='e'
       boundaryCondition='true'
       constant='false'
       initialConcentration='55000.'
       substanceUnits='substance'
       hasOnlySubstanceUnits='false' />
   <species id='M_h2o2_c'
       name='M_h2o2_c'
       compartment='c'
       boundaryCondition='false'
       constant='false'
       initialConcentration='2.002081005976196e-7'
       substanceUnits='substance'
       hasOnlySubstanceUnits='false' />
   <species id='M_h2o2_e'
       name='M_h2o2_e'
       compartment='e'
       boundaryCondition='true'
       constant='false'
       initialConcentration='0.0001'
       substanceUnits='substance'
       hasOnlySubstanceUnits='false' />
   <species id='M_hco3_c'
       name='M_hco3_c'
       compartment='c'
       boundaryCondition='false'
       constant='false'
       initialConcentration='12.596699961136261'
       substanceUnits='substance'
       hasOnlySubstanceUnits='false' />
   <species id='M_hco3_e'
       name='M_hco3_e'
       compartment='e'
       boundaryCondition='true'
       constant='false'
       initialConcentration='24.9'
       substanceUnits='substance'
       hasOnlySubstanceUnits='false' />
   <species id='M_hcys_Char45_L_c'
       name='M_hcys_Char45_L_c'
       compartment='c'
       boundaryCondition='false'
       constant='false'
       initialConcentration='0.0019649028122017036'
       substanceUnits='substance'
       hasOnlySubstanceUnits='false' />
   <species id='M_hcys_Char45_L_e'
       name='M_hcys_Char45_L_e'
       compartment='e'
       boundaryCondition='true'
       constant='false'
       initialConcentration='0.0098'
       substanceUnits='substance'
       hasOnlySubstanceUnits='false' />
   <species id='M_his_Char45_L_c'
       name='M_his_Char45_L_c'
       compartment='c'
       boundaryCondition='false'
       constant='false'
       initialConcentration='0.086'
       substanceUnits='substance'
       hasOnlySubstanceUnits='false' />
   <species id='M_his_Char45_L_e'
       name='M_his_Char45_L_e'
       compartment='e'
       boundaryCondition='true'
       constant='false'
       initialConcentration='0.082'
       substanceUnits='substance'
       hasOnlySubstanceUnits='false' />
   <species id='M_hxan_c'
       name='M_hxan_c'
       compartment='c'
       boundaryCondition='false'
       constant='false'
       initialConcentration='0.001991873169277454'
       substanceUnits='substance'
       hasOnlySubstanceUnits='false' />
   <species id='M_hxan_e'
       name='M_hxan_e'
       compartment='e'
       boundaryCondition='true'
       constant='false'
       initialConcentration='0.0006'
       substanceUnits='substance'
       hasOnlySubstanceUnits='false' />
   <species id='M_ile_Char45_L_c'
       name='M_ile_Char45_L_c'
       compartment='c'
       boundaryCondition='false'
       constant='false'
       initialConcentration='0.058'
       substanceUnits='substance'
       hasOnlySubstanceUnits='false' />
   <species id='M_ile_Char45_L_e'
       name='M_ile_Char45_L_e'
       compartment='e'
       boundaryCondition='true'
       constant='false'
       initialConcentration='0.062'
       substanceUnits='substance'
       hasOnlySubstanceUnits='false' />
   <species id='M_imp_c'
       name='M_imp_c'
       compartment='c'
       boundaryCondition='false'
       constant='false'
       initialConcentration='0.011153325014360137'
       substanceUnits='substance'
       hasOnlySubstanceUnits='false' />
   <species id='M_ins_c'
       name='M_ins_c'
       compartment='c'
       boundaryCondition='false'
       constant='false'
       initialConcentration='0.0011183553291599225'
       substanceUnits='substance'
       hasOnlySubstanceUnits='false' />
   <species id='M_ins_e'
       name='M_ins_e'
       compartment='e'
       boundaryCondition='true'
       constant='false'
       initialConcentration='0.001'
       substanceUnits='substance'
       hasOnlySubstanceUnits='false' />
   <species id='M_k_c'
       name='M_k_c'
       compartment='c'
       boundaryCondition='false'
       constant='false'
       initialConcentration='165.80667810654728'
       substanceUnits='substance'
       hasOnlySubstanceUnits='false' />
   <species id='M_k_e'
       name='M_k_e'
       compartment='e'
       boundaryCondition='true'
       constant='false'
       initialConcentration='4.2'
       substanceUnits='substance'
       hasOnlySubstanceUnits='false' />
   <species id='M_lac_Char45_L_c'
       name='M_lac_Char45_L_c'
       compartment='c'
       boundaryCondition='false'
       constant='false'
       initialConcentration='1.1302023671226413'
       substanceUnits='substance'
       hasOnlySubstanceUnits='false' />
   <species id='M_lac_Char45_L_e'
       name='M_lac_Char45_L_e'
       compartment='e'
       boundaryCondition='true'
       constant='false'
       initialConcentration='1.5'
       substanceUnits='substance'
       hasOnlySubstanceUnits='false' />
   <species id='M_leu_Char45_L_c'
       name='M_leu_Char45_L_c'
       compartment='c'
       boundaryCondition='false'
       constant='false'
       initialConcentration='0.11'
       substanceUnits='substance'
       hasOnlySubstanceUnits='false' />
   <species id='M_leu_Char45_L_e'
       name='M_leu_Char45_L_e'
       compartment='e'
       boundaryCondition='true'
       constant='false'
       initialConcentration='0.132'
       substanceUnits='substance'
       hasOnlySubstanceUnits='false' />
   <species id='M_lys_Char45_L_c'
       name='M_lys_Char45_L_c'
       compartment='c'
       boundaryCondition='false'
       constant='false'
       initialConcentration='0.13900000000000004'
       substanceUnits='substance'
       hasOnlySubstanceUnits='false' />
   <species id='M_lys_Char45_L_e'
       name='M_lys_Char45_L_e'
       compartment='e'
       boundaryCondition='true'
       constant='false'
       initialConcentration='0.167'
       substanceUnits='substance'
       hasOnlySubstanceUnits='false' />
   <species id='M_mal_Char45_L_c'
       name='M_mal_Char45_L_c'
       compartment='c'
       boundaryCondition='false'
       constant='false'
       initialConcentration='0.002483525535093325'
       substanceUnits='substance'
       hasOnlySubstanceUnits='false' />
   <species id='M_mal_Char45_L_e'
       name='M_mal_Char45_L_e'
       compartment='e'
       boundaryCondition='true'
       constant='false'
       initialConcentration='0.012'
       substanceUnits='substance'
       hasOnlySubstanceUnits='false' />
   <species id='M_man_c'
       name='M_man_c'
       compartment='c'
       boundaryCondition='false'
       constant='false'
       initialConcentration='0.0842894055717999'
       substanceUnits='substance'
       hasOnlySubstanceUnits='false' />
   <species id='M_man_e'
       name='M_man_e'
       compartment='e'
       boundaryCondition='true'
       constant='false'
       initialConcentration='0.039'
       substanceUnits='substance'
       hasOnlySubstanceUnits='false' />
   <species id='M_man6p_c'
       name='M_man6p_c'
       compartment='c'
       boundaryCondition='false'
       constant='false'
       initialConcentration='0.01405876985807188'
       substanceUnits='substance'
       hasOnlySubstanceUnits='false' />
   <species id='M_met_Char45_L_c'
       name='M_met_Char45_L_c'
       compartment='c'
       boundaryCondition='false'
       constant='false'
       initialConcentration='0.014365081184987936'
       substanceUnits='substance'
       hasOnlySubstanceUnits='false' />
   <species id='M_met_Char45_L_e'
       name='M_met_Char45_L_e'
       compartment='e'
       boundaryCondition='true'
       constant='false'
       initialConcentration='0.024'
       substanceUnits='substance'
       hasOnlySubstanceUnits='false' />
   <species id='M_na1_c'
       name='M_na1_c'
       compartment='c'
       boundaryCondition='false'
       constant='false'
       initialConcentration='9.97219771455134'
       substanceUnits='substance'
       hasOnlySubstanceUnits='false' />
   <species id='M_na1_e'
       name='M_na1_e'
       compartment='e'
       boundaryCondition='true'
       constant='false'
       initialConcentration='142.6'
       substanceUnits='substance'
       hasOnlySubstanceUnits='false' />
   <species id='M_nad_c'
       name='M_nad_c'
       compartment='c'
       boundaryCondition='false'
       constant='false'
       initialConcentration='0.060386332817245085'
       substanceUnits='substance'
       hasOnlySubstanceUnits='false' />
   <species id='M_nadh_c'
       name='M_nadh_c'
       compartment='c'
       boundaryCondition='false'
       constant='false'
       initialConcentration='0.028613667174076114'
       substanceUnits='substance'
       hasOnlySubstanceUnits='false' />
   <species id='M_nadp_c'
       name='M_nadp_c'
       compartment='c'
       boundaryCondition='false'
       constant='false'
       initialConcentration='0.00020337078365707136'
       substanceUnits='substance'
       hasOnlySubstanceUnits='false' />
   <species id='M_nadph_c'
       name='M_nadph_c'
       compartment='c'
       boundaryCondition='false'
       constant='false'
       initialConcentration='0.06579662920961606'
       substanceUnits='substance'
       hasOnlySubstanceUnits='false' />
   <species id='M_nh4_c'
       name='M_nh4_c'
       compartment='c'
       boundaryCondition='false'
       constant='false'
       initialConcentration='0.19803374523356196'
       substanceUnits='substance'
       hasOnlySubstanceUnits='false' />
   <species id='M_nh4_e'
       name='M_nh4_e'
       compartment='e'
       boundaryCondition='true'
       constant='false'
       initialConcentration='0.0504'
       substanceUnits='substance'
       hasOnlySubstanceUnits='false' />
   <species id='M_o2_c'
       name='M_o2_c'
       compartment='c'
       boundaryCondition='false'
       constant='false'
       initialConcentration='0.1000010243008056'
       substanceUnits='substance'
       hasOnlySubstanceUnits='false' />
   <species id='M_o2_e'
       name='M_o2_e'
       compartment='e'
       boundaryCondition='true'
       constant='false'
       initialConcentration='0.1'
       substanceUnits='substance'
       hasOnlySubstanceUnits='false' />
   <species id='M_oaa_c'
       name='M_oaa_c'
       compartment='c'
       boundaryCondition='false'
       constant='false'
       initialConcentration='4.7528923059686554e-8'
       substanceUnits='substance'
       hasOnlySubstanceUnits='false' />
   <species id='M_orn_c'
       name='M_orn_c'
       compartment='c'
       boundaryCondition='false'
       constant='false'
       initialConcentration='0.12099999999999998'
       substanceUnits='substance'
       hasOnlySubstanceUnits='false' />
   <species id='M_pep_c'
       name='M_pep_c'
       compartment='c'
       boundaryCondition='false'
       constant='false'
       initialConcentration='0.014333188575926713'
       substanceUnits='substance'
       hasOnlySubstanceUnits='false' />
   <species id='M_phe_Char45_L_c'
       name='M_phe_Char45_L_c'
       compartment='c'
       boundaryCondition='false'
       constant='false'
       initialConcentration='0.049'
       substanceUnits='substance'
       hasOnlySubstanceUnits='false' />
   <species id='M_phe_Char45_L_e'
       name='M_phe_Char45_L_e'
       compartment='e'
       boundaryCondition='true'
       constant='false'
       initialConcentration='0.053'
       substanceUnits='substance'
       hasOnlySubstanceUnits='false' />
   <species id='M_phpyr_c'
       name='M_phpyr_c'
       compartment='c'
       boundaryCondition='false'
       constant='false'
       initialConcentration='0.0026236151371772515'
       substanceUnits='substance'
       hasOnlySubstanceUnits='false' />
   <species id='M_pi_c'
       name='M_pi_c'
       compartment='c'
       boundaryCondition='false'
       constant='false'
       initialConcentration='2.4461430069939336'
       substanceUnits='substance'
       hasOnlySubstanceUnits='false' />
   <species id='M_pi_e'
       name='M_pi_e'
       compartment='e'
       boundaryCondition='true'
       constant='false'
       initialConcentration='0.3791'
       substanceUnits='substance'
       hasOnlySubstanceUnits='false' />
   <species id='M_ppi_c'
       name='M_ppi_c'
       compartment='c'
       boundaryCondition='false'
       constant='false'
       initialConcentration='0.000037278919463887695'
       substanceUnits='substance'
       hasOnlySubstanceUnits='false' />
   <species id='M_prpp_c'
       name='M_prpp_c'
       compartment='c'
       boundaryCondition='false'
       constant='false'
       initialConcentration='0.005830822229836712'
       substanceUnits='substance'
       hasOnlySubstanceUnits='false' />
   <species id='M_ptrc_c'
       name='M_ptrc_c'
       compartment='c'
       boundaryCondition='false'
       constant='false'
       initialConcentration='0.00010467881117625425'
       substanceUnits='substance'
       hasOnlySubstanceUnits='false' />
   <species id='M_ptrc_e'
       name='M_ptrc_e'
       compartment='e'
       boundaryCondition='true'
       constant='false'
       initialConcentration='0.000214'
       substanceUnits='substance'
       hasOnlySubstanceUnits='false' />
   <species id='M_pyr_c'
       name='M_pyr_c'
       compartment='c'
       boundaryCondition='false'
       constant='false'
       initialConcentration='0.08712102934138201'
       substanceUnits='substance'
       hasOnlySubstanceUnits='false' />
   <species id='M_pyr_e'
       name='M_pyr_e'
       compartment='e'
       boundaryCondition='true'
       constant='false'
       initialConcentration='0.075'
       substanceUnits='substance'
       hasOnlySubstanceUnits='false' />
   <species id='M_r1p_c'
       name='M_r1p_c'
       compartment='c'
       boundaryCondition='false'
       constant='false'
       initialConcentration='0.0610296910631441'
       substanceUnits='substance'
       hasOnlySubstanceUnits='false' />
   <species id='M_r5p_c'
       name='M_r5p_c'
       compartment='c'
       boundaryCondition='false'
       constant='false'
       initialConcentration='0.012533595246571431'
       substanceUnits='substance'
       hasOnlySubstanceUnits='false' />
   <species id='M_ru5p_Char45_D_c'
       name='M_ru5p_Char45_D_c'
       compartment='c'
       boundaryCondition='false'
       constant='false'
       initialConcentration='0.004875390974321567'
       substanceUnits='substance'
       hasOnlySubstanceUnits='false' />
   <species id='M_s7p_c'
       name='M_s7p_c'
       compartment='c'
       boundaryCondition='false'
       constant='false'
       initialConcentration='0.01937874082722468'
       substanceUnits='substance'
       hasOnlySubstanceUnits='false' />
   <species id='M_sbt_Char45_D_c'
       name='M_sbt_Char45_D_c'
       compartment='c'
       boundaryCondition='false'
       constant='false'
       initialConcentration='0.11769973161742799'
       substanceUnits='substance'
       hasOnlySubstanceUnits='false' />
   <species id='M_ser_Char45_L_c'
       name='M_ser_Char45_L_c'
       compartment='c'
       boundaryCondition='false'
       constant='false'
       initialConcentration='0.149'
       substanceUnits='substance'
       hasOnlySubstanceUnits='false' />
   <species id='M_ser_Char45_L_e'
       name='M_ser_Char45_L_e'
       compartment='e'
       boundaryCondition='true'
       constant='false'
       initialConcentration='0.122'
       substanceUnits='substance'
       hasOnlySubstanceUnits='false' />
   <species id='M_spmd_c'
       name='M_spmd_c'
       compartment='c'
       boundaryCondition='false'
       constant='false'
       initialConcentration='0.007365737223925033'
       substanceUnits='substance'
       hasOnlySubstanceUnits='false' />
   <species id='M_spmd_e'
       name='M_spmd_e'
       compartment='e'
       boundaryCondition='true'
       constant='false'
       initialConcentration='0.009385'
       substanceUnits='substance'
       hasOnlySubstanceUnits='false' />
   <species id='M_sprm_c'
       name='M_sprm_c'
       compartment='c'
       boundaryCondition='false'
       constant='false'
       initialConcentration='0.0031700757677031884'
       substanceUnits='substance'
       hasOnlySubstanceUnits='false' />
   <species id='M_sprm_e'
       name='M_sprm_e'
       compartment='e'
       boundaryCondition='true'
       constant='false'
       initialConcentration='0.00997'
       substanceUnits='substance'
       hasOnlySubstanceUnits='false' />
   <species id='M_thr_Char45_L_c'
       name='M_thr_Char45_L_c'
       compartment='c'
       boundaryCondition='false'
       constant='false'
       initialConcentration='0.116'
       substanceUnits='substance'
       hasOnlySubstanceUnits='false' />
   <species id='M_thr_Char45_L_e'
       name='M_thr_Char45_L_e'
       compartment='e'
       boundaryCondition='true'
       constant='false'
       initialConcentration='0.142'
       substanceUnits='substance'
       hasOnlySubstanceUnits='false' />
   <species id='M_trp_Char45_L_c'
       name='M_trp_Char45_L_c'
       compartment='c'
       boundaryCondition='false'
       constant='false'
       initialConcentration='0.024'
       substanceUnits='substance'
       hasOnlySubstanceUnits='false' />
   <species id='M_trp_Char45_L_e'
       name='M_trp_Char45_L_e'
       compartment='e'
       boundaryCondition='true'
       constant='false'
       initialConcentration='0.045'
       substanceUnits='substance'
       hasOnlySubstanceUnits='false' />
   <species id='M_tyr_Char45_L_c'
       name='M_tyr_Char45_L_c'
       compartment='c'
       boundaryCondition='false'
       constant='false'
       initialConcentration='0.059'
       substanceUnits='substance'
       hasOnlySubstanceUnits='false' />
   <species id='M_tyr_Char45_L_e'
       name='M_tyr_Char45_L_e'
       compartment='e'
       boundaryCondition='true'
       constant='false'
       initialConcentration='0.054'
       substanceUnits='substance'
       hasOnlySubstanceUnits='false' />
   <species id='M_urate_c'
       name='M_urate_c'
       compartment='c'
       boundaryCondition='false'
       constant='false'
       initialConcentration='0.012927355266047586'
       substanceUnits='substance'
       hasOnlySubstanceUnits='false' />
   <species id='M_urate_e'
       name='M_urate_e'
       compartment='e'
       boundaryCondition='true'
       constant='false'
       initialConcentration='0.3'
       substanceUnits='substance'
       hasOnlySubstanceUnits='false' />
   <species id='M_urea_c'
       name='M_urea_c'
       compartment='c'
       boundaryCondition='false'
       constant='false'
       initialConcentration='1.6999999999999929'
       substanceUnits='substance'
       hasOnlySubstanceUnits='false' />
   <species id='M_urea_e'
       name='M_urea_e'
       compartment='e'
       boundaryCondition='true'
       constant='false'
       initialConcentration='6.0746'
       substanceUnits='substance'
       hasOnlySubstanceUnits='false' />
   <species id='M_uri_c'
       name='M_uri_c'
       compartment='c'
       boundaryCondition='false'
       constant='false'
       initialConcentration='0.0032'
       substanceUnits='substance'
       hasOnlySubstanceUnits='false' />
   <species id='M_uri_e'
       name='M_uri_e'
       compartment='e'
       boundaryCondition='true'
       constant='false'
       initialConcentration='0.0031'
       substanceUnits='substance'
       hasOnlySubstanceUnits='false' />
   <species id='M_val_Char45_L_c'
       name='M_val_Char45_L_c'
       compartment='c'
       boundaryCondition='false'
       constant='false'
       initialConcentration='0.171'
       substanceUnits='substance'
       hasOnlySubstanceUnits='false' />
   <species id='M_val_Char45_L_e'
       name='M_val_Char45_L_e'
       compartment='e'
       boundaryCondition='true'
       constant='false'
       initialConcentration='0.235'
       substanceUnits='substance'
       hasOnlySubstanceUnits='false' />
   <species id='M_xan_c'
       name='M_xan_c'
       compartment='c'
       boundaryCondition='false'
       constant='false'
       initialConcentration='0.003587794806429677'
       substanceUnits='substance'
       hasOnlySubstanceUnits='false' />
   <species id='M_xan_e'
       name='M_xan_e'
       compartment='e'
       boundaryCondition='true'
       constant='false'
       initialConcentration='0.001'
       substanceUnits='substance'
       hasOnlySubstanceUnits='false' />
   <species id='M_xmp_c'
       name='M_xmp_c'
       compartment='c'
       boundaryCondition='false'
       constant='false'
       initialConcentration='1.2148343875391135e-6'
       substanceUnits='substance'
       hasOnlySubstanceUnits='false' />
   <species id='M_xu5p_Char45_D_c'
       name='M_xu5p_Char45_D_c'
       compartment='c'
       boundaryCondition='false'
       constant='false'
       initialConcentration='0.014606851236255216'
       substanceUnits='substance'
       hasOnlySubstanceUnits='false' />
  </listOfSpecies>
  <listOfReactions>
   <reaction id='ACITL'
       name='ACITL'
       reversible='true'
       fast='false'>
    <listOfReactants>
     <speciesReference species='M_atp_c' />
     <speciesReference species='M_cit_c' />
     <speciesReference species='M_coa_c' />
    </listOfReactants>
    <listOfProducts>
     <speciesReference species='M_accoa_c' />
     <speciesReference species='M_adp_c' />
     <speciesReference species='M_oaa_c' />
     <speciesReference species='M_pi_c' />
    </listOfProducts>
    <kineticLaw>
     <math xmlns='http://www.w3.org/1998/Math/MathML'>
      <mrow>
       <ci>c</ci>
       <mtext />
       <ci>k_ACITL_fwd</ci>
       <mtext />
       <mrow>
        <mo>(</mo>
        <mrow>
         <mn>1</mn>
         <mo>-</mo>
         <mfrac>
          <mrow>
           <ci>M_accoa_c</ci>
           <mtext />
           <ci>M_adp_c</ci>
           <mtext />
           <ci>M_oaa_c</ci>
           <mtext />
           <ci>M_pi_c</ci>
          </mrow>
          <mrow>
           <ci>Keq_ACITL</ci>
           <mtext />
           <ci>M_atp_c</ci>
           <mtext />
           <ci>M_cit_c</ci>
           <mtext />
           <ci>M_coa_c</ci>
          </mrow>
         </mfrac>
        </mrow>
        <mo>)</mo>
       </mrow>
      </mrow>
     </math>
     <listOfParameters>
      <parameter id='k_ACITL_fwd'
          value='0.00051799235469979359765071038167047622`15.954589770191003' />
      <parameter id='Keq_ACITL'
          value='24.30682427183052851660249871201813220978`15.954589770191003' />
     </listOfParameters>
    </kineticLaw>
   </reaction>
   <reaction id='ADA'
       name='ADA'
       reversible='true'
       fast='false'>
    <listOfReactants>
     <speciesReference species='M_adn_c' />
     <speciesReference species='M_h_c' />
     <speciesReference species='M_h2o_c' />
    </listOfReactants>
    <listOfProducts>
     <speciesReference species='M_ins_c' />
     <speciesReference species='M_nh4_c' />
    </listOfProducts>
    <kineticLaw>
     <math xmlns='http://www.w3.org/1998/Math/MathML'>
      <mrow>
       <ci>c</ci>
       <mtext />
       <ci>k_ADA_fwd</ci>
       <mtext />
       <mrow>
        <mo>(</mo>
        <mrow>
         <mn>1</mn>
         <mo>-</mo>
         <mfrac>
          <mrow>
           <ci>M_ins_c</ci>
           <mtext />
           <ci>M_nh4_c</ci>
          </mrow>
          <mrow>
           <ci>Keq_ADA</ci>
           <mtext />
           <ci>M_adn_c</ci>
          </mrow>
         </mfrac>
        </mrow>
        <mo>)</mo>
       </mrow>
      </mrow>
     </math>
     <listOfParameters>
      <parameter id='k_ADA_fwd'
          value='0.33921950113049665588261948188889830836`15.954589770191003' />
      <parameter id='Keq_ADA'
          value='790091.5`15.954589770191003' />
     </listOfParameters>
    </kineticLaw>
   </reaction>
   <reaction id='ADEt'
       name='ADEt'
       reversible='true'
       fast='false'>
    <listOfReactants>
     <speciesReference species='M_ade_e' />
    </listOfReactants>
    <listOfProducts>
     <speciesReference species='M_ade_c' />
    </listOfProducts>
    <kineticLaw>
     <math xmlns='http://www.w3.org/1998/Math/MathML'>
      <mrow>
       <ci>c</ci>
       <mtext />
       <ci>k_ADEt_fwd</ci>
       <mtext />
       <mrow>
        <mo>(</mo>
        <mrow>
         <mn>1</mn>
         <mo>-</mo>
         <mfrac>
          <ci>M_ade_c</ci>
          <mrow>
           <ci>Keq_ADEt</ci>
           <mtext />
           <ci>M_ade_e</ci>
          </mrow>
         </mfrac>
        </mrow>
        <mo>)</mo>
       </mrow>
      </mrow>
     </math>
     <listOfParameters>
      <parameter id='k_ADEt_fwd'
          value='0.27163954253410892160078990389764180175`15.954589770191003' />
      <parameter id='Keq_ADEt'
          value='1.10000000000000008881784197001252323389`15.954589770191003' />
     </listOfParameters>
    </kineticLaw>
   </reaction>
   <reaction id='ADK11'
       name='ADK11'
       reversible='true'
       fast='false'>
    <listOfReactants>
     <speciesReference species='E_ADK1_Char91_c_Char93_' />
     <speciesReference species='M_amp_c' />
    </listOfReactants>
    <listOfProducts>
     <speciesReference species='E_ADK1_Char91_c_Char93__Char38_amp' />
    </listOfProducts>
    <kineticLaw>
     <math xmlns='http://www.w3.org/1998/Math/MathML'>
      <mrow>
       <ci>c</ci>
       <mtext />
       <ci>k_ADK11_fwd</ci>
       <mtext />
       <mrow>
        <mo>(</mo>
        <mrow>
         <mrow>
          <ci>E_ADK1_Char91_c_Char93_</ci>
          <mtext />
          <ci>M_amp_c</ci>
         </mrow>
         <mo>-</mo>
         <mfrac>
          <ci>E_ADK1_Char91_c_Char93__Char38_amp</ci>
          <ci>Keq_ADK11</ci>
         </mfrac>
        </mrow>
        <mo>)</mo>
       </mrow>
      </mrow>
     </math>
     <listOfParameters>
      <parameter id='Keq_ADK11'
          value='3.0303030303030303' />
      <parameter id='k_ADK11_fwd'
          value='77236.38665520669' />
     </listOfParameters>
    </kineticLaw>
   </reaction>
   <reaction id='ADK12'
       name='ADK12'
       reversible='true'
       fast='false'>
    <listOfReactants>
     <speciesReference species='E_ADK1_Char91_c_Char93__Char38_adp' />
    </listOfReactants>
    <listOfProducts>
     <speciesReference species='E_ADK1_Char91_c_Char93_' />
     <speciesReference species='M_adp_c' />
    </listOfProducts>
    <kineticLaw>
     <math xmlns='http://www.w3.org/1998/Math/MathML'>
      <mrow>
       <ci>c</ci>
       <mtext />
       <ci>k_ADK12_fwd</ci>
       <mtext />
       <mrow>
        <mo>(</mo>
        <mrow>
         <ci>E_ADK1_Char91_c_Char93__Char38_adp</ci>
         <mo>-</mo>
         <mfrac>
          <mrow>
           <ci>E_ADK1_Char91_c_Char93_</ci>
           <mtext />
           <ci>M_adp_c</ci>
          </mrow>
          <ci>Keq_ADK12</ci>
         </mfrac>
        </mrow>
        <mo>)</mo>
       </mrow>
      </mrow>
     </math>
     <listOfParameters>
      <parameter id='Keq_ADK12'
          value='0.12' />
      <parameter id='k_ADK12_fwd'
          value='5.0001119538435176e7' />
     </listOfParameters>
    </kineticLaw>
   </reaction>
   <reaction id='ADK13'
       name='ADK13'
       reversible='true'
       fast='false'>
    <listOfReactants>
     <speciesReference species='E_ADK1_Char91_c_Char93__Char38_amp' />
     <speciesReference species='M_atp_c' />
    </listOfReactants>
    <listOfProducts>
     <speciesReference species='E_ADK1_Char91_c_Char93__Char38_amp_Char38_atp' />
    </listOfProducts>
    <kineticLaw>
     <math xmlns='http://www.w3.org/1998/Math/MathML'>
      <mrow>
       <ci>c</ci>
       <mtext />
       <ci>k_ADK13_fwd</ci>
       <mtext />
       <mrow>
        <mo>(</mo>
        <mrow>
         <mrow>
          <ci>E_ADK1_Char91_c_Char93__Char38_amp</ci>
          <mtext />
          <ci>M_atp_c</ci>
         </mrow>
         <mo>-</mo>
         <mfrac>
          <ci>E_ADK1_Char91_c_Char93__Char38_amp_Char38_atp</ci>
          <ci>Keq_ADK13</ci>
         </mfrac>
        </mrow>
        <mo>)</mo>
       </mrow>
      </mrow>
     </math>
     <listOfParameters>
      <parameter id='Keq_ADK13'
          value='1.0526315789473684' />
      <parameter id='k_ADK13_fwd'
          value='5.000727069810238e7' />
     </listOfParameters>
    </kineticLaw>
   </reaction>
   <reaction id='ADK14'
       name='ADK14'
       reversible='true'
       fast='false'>
    <listOfReactants>
     <speciesReference species='E_ADK1_Char91_c_Char93__Char38_adp_Char38_adp' />
    </listOfReactants>
    <listOfProducts>
     <speciesReference species='E_ADK1_Char91_c_Char93__Char38_adp' />
     <speciesReference species='M_adp_c' />
    </listOfProducts>
    <kineticLaw>
     <math xmlns='http://www.w3.org/1998/Math/MathML'>
      <mrow>
       <ci>c</ci>
       <mtext />
       <ci>k_ADK14_fwd</ci>
       <mtext />
       <mrow>
        <mo>(</mo>
        <mrow>
         <ci>E_ADK1_Char91_c_Char93__Char38_adp_Char38_adp</ci>
         <mo>-</mo>
         <mfrac>
          <mrow>
           <ci>E_ADK1_Char91_c_Char93__Char38_adp</ci>
           <mtext />
           <ci>M_adp_c</ci>
          </mrow>
          <ci>Keq_ADK14</ci>
         </mfrac>
        </mrow>
        <mo>)</mo>
       </mrow>
      </mrow>
     </math>
     <listOfParameters>
      <parameter id='Keq_ADK14'
          value='0.22' />
      <parameter id='k_ADK14_fwd'
          value='5.000051482163895e7' />
     </listOfParameters>
    </kineticLaw>
   </reaction>
   <reaction id='ADK15'
       name='ADK15'
       reversible='true'
       fast='false'>
    <listOfReactants>
     <speciesReference species='E_ADK1_Char91_c_Char93__Char38_amp_Char38_atp' />
    </listOfReactants>
    <listOfProducts>
     <speciesReference species='E_ADK1_Char91_c_Char93__Char38_adp_Char38_adp' />
    </listOfProducts>
    <kineticLaw>
     <math xmlns='http://www.w3.org/1998/Math/MathML'>
      <mrow>
       <ci>c</ci>
       <mtext />
       <ci>k_ADK15_fwd</ci>
       <mtext />
       <mrow>
        <mo>(</mo>
        <mrow>
         <ci>E_ADK1_Char91_c_Char93__Char38_amp_Char38_atp</ci>
         <mo>-</mo>
         <mfrac>
          <ci>E_ADK1_Char91_c_Char93__Char38_adp_Char38_adp</ci>
          <ci>Keq_ADK15</ci>
         </mfrac>
        </mrow>
        <mo>)</mo>
       </mrow>
      </mrow>
     </math>
     <listOfParameters>
      <parameter id='Keq_ADK15'
          value='27.470969083344556' />
      <parameter id='k_ADK15_fwd'
          value='5.000716000435689e7' />
     </listOfParameters>
    </kineticLaw>
   </reaction>
   <reaction id='ADMDC'
       name='ADMDC'
       reversible='true'
       fast='false'>
    <listOfReactants>
     <speciesReference species='M_amet_c' />
     <speciesReference species='M_h_c' />
    </listOfReactants>
    <listOfProducts>
     <speciesReference species='M_ametam_c' />
     <speciesReference species='M_co2_c' />
    </listOfProducts>
    <kineticLaw>
     <math xmlns='http://www.w3.org/1998/Math/MathML'>
      <mrow>
       <ci>c</ci>
       <mtext />
       <ci>k_ADMDC_fwd</ci>
       <mtext />
       <mrow>
        <mo>(</mo>
        <mrow>
         <mn>1</mn>
         <mo>-</mo>
         <mfrac>
          <mrow>
           <ci>M_ametam_c</ci>
           <mtext />
           <ci>M_co2_c</ci>
          </mrow>
          <mrow>
           <ci>Keq_ADMDC</ci>
           <mtext />
           <ci>M_amet_c</ci>
          </mrow>
         </mfrac>
        </mrow>
        <mo>)</mo>
       </mrow>
      </mrow>
     </math>
     <listOfParameters>
      <parameter id='k_ADMDC_fwd'
          value='0.04712627533861125145307292323967616064`15.954589770191003' />
      <parameter id='Keq_ADMDC'
          value='2941.682515797539963386952877044677734375`15.954589770191003' />
     </listOfParameters>
    </kineticLaw>
   </reaction>
   <reaction id='ADNCYC'
       name='ADNCYC'
       reversible='true'
       fast='false'>
    <listOfReactants>
     <speciesReference species='M_atp_c' />
    </listOfReactants>
    <listOfProducts>
     <speciesReference species='M_camp_c' />
     <speciesReference species='M_ppi_c' />
    </listOfProducts>
    <kineticLaw>
     <math xmlns='http://www.w3.org/1998/Math/MathML'>
      <mrow>
       <ci>c</ci>
       <mtext />
       <ci>k_ADNCYC_fwd</ci>
       <mtext />
       <mrow>
        <mo>(</mo>
        <mrow>
         <mn>1</mn>
         <mo>-</mo>
         <mfrac>
          <mrow>
           <ci>M_camp_c</ci>
           <mtext />
           <ci>M_ppi_c</ci>
          </mrow>
          <mrow>
           <ci>Keq_ADNCYC</ci>
           <mtext />
           <ci>M_atp_c</ci>
          </mrow>
         </mfrac>
        </mrow>
        <mo>)</mo>
       </mrow>
      </mrow>
     </math>
     <listOfParameters>
      <parameter id='k_ADNCYC_fwd'
          value='0.08064593385775375365679946495850000504`15.954589770191003' />
      <parameter id='Keq_ADNCYC'
          value='65.`15.954589770191003' />
     </listOfParameters>
    </kineticLaw>
   </reaction>
   <reaction id='ADNK1'
       name='ADNK1'
       reversible='true'
       fast='false'>
    <listOfReactants>
     <speciesReference species='M_adn_c' />
     <speciesReference species='M_atp_c' />
    </listOfReactants>
    <listOfProducts>
     <speciesReference species='M_adp_c' />
     <speciesReference species='M_amp_c' />
     <speciesReference species='M_h_c' />
    </listOfProducts>
    <kineticLaw>
     <math xmlns='http://www.w3.org/1998/Math/MathML'>
      <mrow>
       <ci>c</ci>
       <mtext />
       <ci>k_ADNK1_fwd</ci>
       <mtext />
       <mrow>
        <mo>(</mo>
        <mrow>
         <mn>1</mn>
         <mo>-</mo>
         <mfrac>
          <mrow>
           <ci>M_adp_c</ci>
           <mtext />
           <ci>M_amp_c</ci>
          </mrow>
          <mrow>
           <ci>Keq_ADNK1</ci>
           <mtext />
           <ci>M_adn_c</ci>
           <mtext />
           <ci>M_atp_c</ci>
          </mrow>
         </mfrac>
        </mrow>
        <mo>)</mo>
       </mrow>
      </mrow>
     </math>
     <listOfParameters>
      <parameter id='k_ADNK1_fwd'
          value='0.22881938062474225176906381651675365255`15.954589770191003' />
      <parameter id='Keq_ADNK1'
          value='16778.29148676275144680403172969818115234375`15.954589770191003' />
     </listOfParameters>
    </kineticLaw>
   </reaction>
   <reaction id='ADNt'
       name='ADNt'
       reversible='true'
       fast='false'>
    <listOfReactants>
     <speciesReference species='M_adn_e' />
    </listOfReactants>
    <listOfProducts>
     <speciesReference species='M_adn_c' />
    </listOfProducts>
    <kineticLaw>
     <math xmlns='http://www.w3.org/1998/Math/MathML'>
      <mrow>
       <ci>c</ci>
       <mtext />
       <ci>k_ADNt_fwd</ci>
       <mtext />
       <mrow>
        <mo>(</mo>
        <mrow>
         <mn>1</mn>
         <mo>-</mo>
         <mfrac>
          <ci>M_adn_c</ci>
          <mrow>
           <ci>Keq_ADNt</ci>
           <mtext />
           <ci>M_adn_e</ci>
          </mrow>
         </mfrac>
        </mrow>
        <mo>)</mo>
       </mrow>
      </mrow>
     </math>
     <listOfParameters>
      <parameter id='k_ADNt_fwd'
          value='0.39446590922196576922974842611570997889`15.954589770191003' />
      <parameter id='Keq_ADNt'
          value='1000.`15.954589770191003' />
     </listOfParameters>
    </kineticLaw>
   </reaction>
   <reaction id='ADPT'
       name='ADPT'
       reversible='true'
       fast='false'>
    <listOfReactants>
     <speciesReference species='M_ade_c' />
     <speciesReference species='M_prpp_c' />
    </listOfReactants>
    <listOfProducts>
     <speciesReference species='M_amp_c' />
     <speciesReference species='M_ppi_c' />
    </listOfProducts>
    <kineticLaw>
     <math xmlns='http://www.w3.org/1998/Math/MathML'>
      <mrow>
       <ci>c</ci>
       <mtext />
       <ci>k_ADPT_fwd</ci>
       <mtext />
       <mrow>
        <mo>(</mo>
        <mrow>
         <mn>1</mn>
         <mo>-</mo>
         <mfrac>
          <mrow>
           <ci>M_amp_c</ci>
           <mtext />
           <ci>M_ppi_c</ci>
          </mrow>
          <mrow>
           <ci>Keq_ADPT</ci>
           <mtext />
           <ci>M_ade_c</ci>
           <mtext />
           <ci>M_prpp_c</ci>
          </mrow>
         </mfrac>
        </mrow>
        <mo>)</mo>
       </mrow>
      </mrow>
     </math>
     <listOfParameters>
      <parameter id='k_ADPT_fwd'
          value='0.13884478689809856815615031868533907796`15.954589770191003' />
      <parameter id='Keq_ADPT'
          value='956031.58389984630048274993896484375`15.954589770191003' />
     </listOfParameters>
    </kineticLaw>
   </reaction>
   <reaction id='AHC'
       name='AHC'
       reversible='true'
       fast='false'>
    <listOfReactants>
     <speciesReference species='M_ahcys_c' />
     <speciesReference species='M_h2o_c' />
    </listOfReactants>
    <listOfProducts>
     <speciesReference species='M_adn_c' />
     <speciesReference species='M_hcys_Char45_L_c' />
    </listOfProducts>
    <kineticLaw>
     <math xmlns='http://www.w3.org/1998/Math/MathML'>
      <mrow>
       <ci>c</ci>
       <mtext />
       <ci>k_AHC_fwd</ci>
       <mtext />
       <mrow>
        <mo>(</mo>
        <mrow>
         <mn>1</mn>
         <mo>-</mo>
         <mfrac>
          <mrow>
           <ci>M_adn_c</ci>
           <mtext />
           <ci>M_hcys_Char45_L_c</ci>
          </mrow>
          <mrow>
           <ci>Keq_AHC</ci>
           <mtext />
           <ci>M_ahcys_c</ci>
          </mrow>
         </mfrac>
        </mrow>
        <mo>)</mo>
       </mrow>
      </mrow>
     </math>
     <listOfParameters>
      <parameter id='k_AHC_fwd'
          value='0.04390819875532080398724030239895473085`15.954589770191003' />
      <parameter id='Keq_AHC'
          value='0.04509999999999999426014696268794068601`15.954589770191003' />
     </listOfParameters>
    </kineticLaw>
   </reaction>
   <reaction id='AKGtr'
       name='AKGtr'
       reversible='true'
       fast='false'>
    <listOfReactants>
     <speciesReference species='M_akg_e' />
    </listOfReactants>
    <listOfProducts>
     <speciesReference species='M_akg_c' />
    </listOfProducts>
    <kineticLaw>
     <math xmlns='http://www.w3.org/1998/Math/MathML'>
      <mrow>
       <ci>c</ci>
       <mtext />
       <ci>k_AKGtr_fwd</ci>
       <mtext />
       <mrow>
        <mo>(</mo>
        <mrow>
         <mn>1</mn>
         <mo>-</mo>
         <mfrac>
          <ci>M_akg_c</ci>
          <mrow>
           <ci>Keq_AKGtr</ci>
           <mtext />
           <ci>M_akg_e</ci>
          </mrow>
         </mfrac>
        </mrow>
        <mo>)</mo>
       </mrow>
      </mrow>
     </math>
     <listOfParameters>
      <parameter id='k_AKGtr_fwd'
          value='0.00695320527215714258521288216225312627`15.954589770191003' />
      <parameter id='Keq_AKGtr'
          value='1000.`15.954589770191003' />
     </listOfParameters>
    </kineticLaw>
   </reaction>
   <reaction id='ALAt4'
       name='ALAt4'
       reversible='true'
       fast='false'>
    <listOfReactants>
     <speciesReference species='M_ala_Char45_L_e' />
     <speciesReference species='M_na1_e' />
    </listOfReactants>
    <listOfProducts>
     <speciesReference species='M_ala_Char45_L_c' />
     <speciesReference species='M_na1_c' />
    </listOfProducts>
    <kineticLaw>
     <math xmlns='http://www.w3.org/1998/Math/MathML'>
      <mrow>
       <ci>c</ci>
       <mtext />
       <ci>k_ALAt4_fwd</ci>
       <mtext />
       <mrow>
        <mo>(</mo>
        <mrow>
         <mn>1</mn>
         <mo>-</mo>
         <mfrac>
          <ci>M_ala_Char45_L_c</ci>
          <mrow>
           <ci>Keq_ALAt4</ci>
           <mtext />
           <ci>M_ala_Char45_L_e</ci>
          </mrow>
         </mfrac>
        </mrow>
        <mo>)</mo>
       </mrow>
      </mrow>
     </math>
     <listOfParameters>
      <parameter id='k_ALAt4_fwd'
          value='0.0378313915108079228814291470048298349`15.954589770191003' />
      <parameter id='Keq_ALAt4'
          value='2.5`15.954589770191003' />
     </listOfParameters>
    </kineticLaw>
   </reaction>
   <reaction id='ALATA_L'
       name='ALATA_L'
       reversible='true'
       fast='false'>
    <listOfReactants>
     <speciesReference species='M_akg_c' />
     <speciesReference species='M_ala_Char45_L_c' />
    </listOfReactants>
    <listOfProducts>
     <speciesReference species='M_pyr_c' />
     <speciesReference species='M_glu_Char45_L_c' />
    </listOfProducts>
    <kineticLaw>
     <math xmlns='http://www.w3.org/1998/Math/MathML'>
      <mrow>
       <ci>c</ci>
       <mtext />
       <ci>k_ALATA_L_fwd</ci>
       <mtext />
       <mrow>
        <mo>(</mo>
        <mrow>
         <mn>1</mn>
         <mo>-</mo>
         <mfrac>
          <mrow>
           <ci>M_glu_Char45_L_c</ci>
           <mtext />
           <ci>M_pyr_c</ci>
          </mrow>
          <mrow>
           <ci>Keq_ALATA_L</ci>
           <mtext />
           <ci>M_akg_c</ci>
           <mtext />
           <ci>M_ala_Char45_L_c</ci>
          </mrow>
         </mfrac>
        </mrow>
        <mo>)</mo>
       </mrow>
      </mrow>
     </math>
     <listOfParameters>
      <parameter id='k_ALATA_L_fwd'
          value='0.6697763683125566240373634175271883036`15.954589770191003' />
      <parameter id='Keq_ALATA_L'
          value='4.42984794044045493421890569152310490608`15.954589770191003' />
     </listOfParameters>
    </kineticLaw>
   </reaction>
   <reaction id='AMPDA'
       name='AMPDA'
       reversible='true'
       fast='false'>
    <listOfReactants>
     <speciesReference species='M_amp_c' />
     <speciesReference species='M_h_c' />
     <speciesReference species='M_h2o_c' />
    </listOfReactants>
    <listOfProducts>
     <speciesReference species='M_imp_c' />
     <speciesReference species='M_nh4_c' />
    </listOfProducts>
    <kineticLaw>
     <math xmlns='http://www.w3.org/1998/Math/MathML'>
      <mrow>
       <ci>c</ci>
       <mtext />
       <ci>k_AMPDA_fwd</ci>
       <mtext />
       <mrow>
        <mo>(</mo>
        <mrow>
         <mn>1</mn>
         <mo>-</mo>
         <mfrac>
          <mrow>
           <ci>M_imp_c</ci>
           <mtext />
           <ci>M_nh4_c</ci>
          </mrow>
          <mrow>
           <ci>Keq_AMPDA</ci>
           <mtext />
           <ci>M_amp_c</ci>
          </mrow>
         </mfrac>
        </mrow>
        <mo>)</mo>
       </mrow>
      </mrow>
     </math>
     <listOfParameters>
      <parameter id='k_AMPDA_fwd'
          value='0.12658331316903671383222509154694775951`15.954589770191003' />
      <parameter id='Keq_AMPDA'
          value='884032.599999999976716935634613037109375`15.954589770191003' />
     </listOfParameters>
    </kineticLaw>
   </reaction>
   <reaction id='ARD1_hs'
       name='ARD1_hs'
       reversible='true'
       fast='false'>
    <listOfReactants>
     <speciesReference species='M_dhmtp_c' />
     <speciesReference species='M_o2_c' />
    </listOfReactants>
    <listOfProducts>
     <speciesReference species='M_2kmb_c' />
     <speciesReference species='M_for_c' />
     <speciesReference species='M_h_c'
         stoichiometry='2' />
    </listOfProducts>
    <kineticLaw>
     <math xmlns='http://www.w3.org/1998/Math/MathML'>
      <mrow>
       <ci>c</ci>
       <mtext />
       <ci>k_ARD1_hs_fwd</ci>
       <mtext />
       <mrow>
        <mo>(</mo>
        <mrow>
         <mn>1</mn>
         <mo>-</mo>
         <mfrac>
          <mrow>
           <ci>M_2kmb_c</ci>
           <mtext />
           <ci>M_for_c</ci>
          </mrow>
          <mrow>
           <ci>Keq_ARD1_hs</ci>
           <mtext />
           <ci>M_dhmtp_c</ci>
           <mtext />
           <ci>M_o2_c</ci>
          </mrow>
         </mfrac>
        </mrow>
        <mo>)</mo>
       </mrow>
      </mrow>
     </math>
     <listOfParameters>
      <parameter id='k_ARD1_hs_fwd'
          value='0.04712629352459944649911614042077459724`15.954589770191003' />
      <parameter id='Keq_ARD1_hs'
          value='1.`15.954589770191003e6' />
     </listOfParameters>
    </kineticLaw>
   </reaction>
   <reaction id='ARGN'
       name='ARGN'
       reversible='true'
       fast='false'>
    <listOfReactants>
     <speciesReference species='M_arg_Char45_L_c' />
     <speciesReference species='M_h2o_c' />
    </listOfReactants>
    <listOfProducts>
     <speciesReference species='M_orn_c' />
     <speciesReference species='M_urea_c' />
    </listOfProducts>
    <kineticLaw>
     <math xmlns='http://www.w3.org/1998/Math/MathML'>
      <mrow>
       <ci>c</ci>
       <mtext />
       <ci>k_ARGN_fwd</ci>
       <mtext />
       <mrow>
        <mo>(</mo>
        <mrow>
         <mn>1</mn>
         <mo>-</mo>
         <mfrac>
          <mrow>
           <ci>M_orn_c</ci>
           <mtext />
           <ci>M_urea_c</ci>
          </mrow>
          <mrow>
           <ci>Keq_ARGN</ci>
           <mtext />
           <ci>M_arg_Char45_L_c</ci>
          </mrow>
         </mfrac>
        </mrow>
        <mo>)</mo>
       </mrow>
      </mrow>
     </math>
     <listOfParameters>
      <parameter id='k_ARGN_fwd'
          value='0.44363247672484503398514823667562453016`15.954589770191003' />
      <parameter id='Keq_ARGN'
          value='132.`15.954589770191003' />
     </listOfParameters>
    </kineticLaw>
   </reaction>
   <reaction id='ARGt5r'
       name='ARGt5r'
       reversible='true'
       fast='false'>
    <listOfReactants>
     <speciesReference species='M_arg_Char45_L_e' />
    </listOfReactants>
    <listOfProducts>
     <speciesReference species='M_arg_Char45_L_c' />
    </listOfProducts>
    <kineticLaw>
     <math xmlns='http://www.w3.org/1998/Math/MathML'>
      <mrow>
       <ci>c</ci>
       <mtext />
       <ci>k_ARGt5r_fwd</ci>
       <mtext />
       <mrow>
        <mo>(</mo>
        <mrow>
         <mn>1</mn>
         <mo>-</mo>
         <mfrac>
          <ci>M_arg_Char45_L_c</ci>
          <mrow>
           <ci>Keq_ARGt5r</ci>
           <mtext />
           <ci>M_arg_Char45_L_e</ci>
          </mrow>
         </mfrac>
        </mrow>
        <mo>)</mo>
       </mrow>
      </mrow>
     </math>
     <listOfParameters>
      <parameter id='k_ARGt5r_fwd'
          value='0.6245851369597432937473436085498038575`15.954589770191003' />
      <parameter id='Keq_ARGt5r'
          value='1.59529999999999994031441019615158438683`15.954589770191003' />
     </listOfParameters>
    </kineticLaw>
   </reaction>
   <reaction id='ARS_hs'
       name='ARS_hs'
       reversible='true'
       fast='false'>
    <listOfReactants>
     <speciesReference species='M_dkmpp_c' />
     <speciesReference species='M_h2o_c' />
    </listOfReactants>
    <listOfProducts>
     <speciesReference species='M_dhmtp_c' />
     <speciesReference species='M_pi_c' />
    </listOfProducts>
    <kineticLaw>
     <math xmlns='http://www.w3.org/1998/Math/MathML'>
      <mrow>
       <ci>c</ci>
       <mtext />
       <ci>k_ARS_hs_fwd</ci>
       <mtext />
       <mrow>
        <mo>(</mo>
        <mrow>
         <mn>1</mn>
         <mo>-</mo>
         <mfrac>
          <mrow>
           <ci>M_dhmtp_c</ci>
           <mtext />
           <ci>M_pi_c</ci>
          </mrow>
          <mrow>
           <ci>Keq_ARS_hs</ci>
           <mtext />
           <ci>M_dkmpp_c</ci>
          </mrow>
         </mfrac>
        </mrow>
        <mo>)</mo>
       </mrow>
      </mrow>
     </math>
     <listOfParameters>
      <parameter id='k_ARS_hs_fwd'
          value='0.04712628850613188593478288688435261954`15.954589770191003' />
      <parameter id='Keq_ARS_hs'
          value='1.045`15.954589770191003e7' />
     </listOfParameters>
    </kineticLaw>
   </reaction>
   <reaction id='ASCBt'
       name='ASCBt'
       reversible='true'
       fast='false'>
    <listOfReactants>
     <speciesReference species='M_ascb_Char45_L_e' />
    </listOfReactants>
    <listOfProducts>
     <speciesReference species='M_ascb_Char45_L_c' />
    </listOfProducts>
    <kineticLaw>
     <math xmlns='http://www.w3.org/1998/Math/MathML'>
      <mrow>
       <ci>c</ci>
       <mtext />
       <ci>k_ASCBt_fwd</ci>
       <mtext />
       <mrow>
        <mo>(</mo>
        <mrow>
         <mn>1</mn>
         <mo>-</mo>
         <mfrac>
          <ci>M_ascb_Char45_L_c</ci>
          <mrow>
           <ci>Keq_ASCBt</ci>
           <mtext />
           <ci>M_ascb_Char45_L_e</ci>
          </mrow>
         </mfrac>
        </mrow>
        <mo>)</mo>
       </mrow>
      </mrow>
     </math>
     <listOfParameters>
      <parameter id='k_ASCBt_fwd'
          value='0.0001155634795601952281526214004038126193214826842967235011`15.954589770191003' />
      <parameter id='Keq_ASCBt'
          value='0.10000000000000000555111512312578270212`15.954589770191003' />
     </listOfParameters>
    </kineticLaw>
   </reaction>
   <reaction id='ASNt5r'
       name='ASNt5r'
       reversible='true'
       fast='false'>
    <listOfReactants>
     <speciesReference species='M_asn_Char45_L_e' />
    </listOfReactants>
    <listOfProducts>
     <speciesReference species='M_asn_Char45_L_c' />
    </listOfProducts>
    <kineticLaw>
     <math xmlns='http://www.w3.org/1998/Math/MathML'>
      <mrow>
       <ci>c</ci>
       <mtext />
       <ci>k_ASNt5r_fwd</ci>
       <mtext />
       <mrow>
        <mo>(</mo>
        <mrow>
         <mn>1</mn>
         <mo>-</mo>
         <mfrac>
          <ci>M_asn_Char45_L_c</ci>
          <mrow>
           <ci>Keq_ASNt5r</ci>
           <mtext />
           <ci>M_asn_Char45_L_e</ci>
          </mrow>
         </mfrac>
        </mrow>
        <mo>)</mo>
       </mrow>
      </mrow>
     </math>
     <listOfParameters>
      <parameter id='k_ASNt5r_fwd'
          value='61.99999999999999955591079014993738383055`15.653559774527022' />
      <parameter id='Keq_ASNt5r'
          value='1.95161290322580640828994440848764769605`15.954589770191003' />
     </listOfParameters>
    </kineticLaw>
   </reaction>
   <reaction id='BANDMT'
       name='BANDMT'
       reversible='true'
       fast='false'>
    <listOfReactants>
     <speciesReference species='M_amet_c' />
     <speciesReference species='M_band_c' />
    </listOfReactants>
    <listOfProducts>
     <speciesReference species='M_ahcys_c' />
     <speciesReference species='M_h_c' />
     <speciesReference species='M_bandmt_c' />
    </listOfProducts>
    <kineticLaw>
     <math xmlns='http://www.w3.org/1998/Math/MathML'>
      <mrow>
       <ci>c</ci>
       <mtext />
       <ci>k_BANDMT_fwd</ci>
       <mtext />
       <mrow>
        <mo>(</mo>
        <mrow>
         <mn>1</mn>
         <mo>-</mo>
         <mfrac>
          <ci>M_ahcys_c</ci>
          <mrow>
           <ci>Keq_BANDMT</ci>
           <mtext />
           <ci>M_amet_c</ci>
          </mrow>
         </mfrac>
        </mrow>
        <mo>)</mo>
       </mrow>
      </mrow>
     </math>
     <listOfParameters>
      <parameter id='k_BANDMT_fwd'
          value='0.04229664953502283567931317327094887655`15.954589770191003' />
      <parameter id='Keq_BANDMT'
          value='1000.`15.954589770191003' />
     </listOfParameters>
    </kineticLaw>
   </reaction>
   <reaction id='CA2t'
       name='CA2t'
       reversible='true'
       fast='false'>
    <listOfReactants>
     <speciesReference species='M_ca2_e' />
    </listOfReactants>
    <listOfProducts>
     <speciesReference species='M_ca2_c' />
    </listOfProducts>
    <kineticLaw>
     <math xmlns='http://www.w3.org/1998/Math/MathML'>
      <mrow>
       <ci>c</ci>
       <mtext />
       <ci>k_CA2t_fwd</ci>
       <mtext />
       <mrow>
        <mo>(</mo>
        <mrow>
         <mn>1</mn>
         <mo>-</mo>
         <mfrac>
          <ci>M_ca2_c</ci>
          <mrow>
           <ci>Keq_CA2t</ci>
           <mtext />
           <ci>M_ca2_e</ci>
          </mrow>
         </mfrac>
        </mrow>
        <mo>)</mo>
       </mrow>
      </mrow>
     </math>
     <listOfParameters>
      <parameter id='k_CA2t_fwd'
          value='0.61923597562808576471259898121357034707`15.954589770191003' />
      <parameter id='Keq_CA2t'
          value='0.01000000000000000020816681711721685133`15.954589770191003' />
     </listOfParameters>
    </kineticLaw>
   </reaction>
   <reaction id='CAATPS'
       name='CAATPS'
       reversible='true'
       fast='false'>
    <listOfReactants>
     <speciesReference species='M_atp_c' />
     <speciesReference species='M_ca2_c'
         stoichiometry='2' />
     <speciesReference species='M_h2o_c' />
    </listOfReactants>
    <listOfProducts>
     <speciesReference species='M_adp_c' />
     <speciesReference species='M_h_e' />
     <speciesReference species='M_pi_c' />
     <speciesReference species='M_ca2_e'
         stoichiometry='2' />
    </listOfProducts>
    <kineticLaw>
     <math xmlns='http://www.w3.org/1998/Math/MathML'>
      <mrow>
       <ci>c</ci>
       <mtext />
       <ci>k_CAATPS_fwd</ci>
       <mtext />
       <mrow>
        <mo>(</mo>
        <mrow>
         <mn>1</mn>
         <mo>-</mo>
         <mfrac>
          <mrow>
           <ci>M_adp_c</ci>
           <mtext />
           <ci>M_pi_c</ci>
          </mrow>
          <mrow>
           <ci>Keq_CAATPS</ci>
           <mtext />
           <ci>M_atp_c</ci>
          </mrow>
         </mfrac>
        </mrow>
        <mo>)</mo>
       </mrow>
      </mrow>
     </math>
     <listOfParameters>
      <parameter id='k_CAATPS_fwd'
          value='0.12654373207841809745310968082776525989`15.954589770191003' />
      <parameter id='Keq_CAATPS'
          value='1.e6' />
     </listOfParameters>
    </kineticLaw>
   </reaction>
   <reaction id='CAMPt'
       name='CAMPt'
       reversible='true'
       fast='false'>
    <listOfReactants>
     <speciesReference species='M_atp_c' />
     <speciesReference species='M_camp_c' />
     <speciesReference species='M_h2o_c' />
    </listOfReactants>
    <listOfProducts>
     <speciesReference species='M_adp_c' />
     <speciesReference species='M_camp_e' />
     <speciesReference species='M_h_c' />
     <speciesReference species='M_pi_c' />
    </listOfProducts>
    <kineticLaw>
     <math xmlns='http://www.w3.org/1998/Math/MathML'>
      <mrow>
       <ci>c</ci>
       <mtext />
       <ci>k_CAMPt_fwd</ci>
       <mtext />
       <mrow>
        <mo>(</mo>
        <mrow>
         <mn>1</mn>
         <mo>-</mo>
         <mfrac>
          <mrow>
           <ci>M_adp_c</ci>
           <mtext />
           <ci>M_camp_e</ci>
           <mtext />
           <ci>M_pi_c</ci>
          </mrow>
          <mrow>
           <ci>Keq_CAMPt</ci>
           <mtext />
           <ci>M_atp_c</ci>
           <mtext />
           <ci>M_camp_c</ci>
          </mrow>
         </mfrac>
        </mrow>
        <mo>)</mo>
       </mrow>
      </mrow>
     </math>
     <listOfParameters>
      <parameter id='k_CAMPt_fwd'
          value='0.01805114278074589907603055790774945568`15.954589770191003' />
      <parameter id='Keq_CAMPt'
          value='1.`15.954589770191003e6' />
     </listOfParameters>
    </kineticLaw>
   </reaction>
   <reaction id='CAT'
       name='CAT'
       reversible='true'
       fast='false'>
    <listOfReactants>
     <speciesReference species='M_h2o2_c'
         stoichiometry='2' />
    </listOfReactants>
    <listOfProducts>
     <speciesReference species='M_h2o_c'
         stoichiometry='2' />
     <speciesReference species='M_o2_c' />
    </listOfProducts>
    <kineticLaw>
     <math xmlns='http://www.w3.org/1998/Math/MathML'>
      <mrow>
       <ci>c</ci>
       <mtext />
       <ci>k_CAT_fwd</ci>
       <mtext />
       <mrow>
        <mo>(</mo>
        <mrow>
         <mn>1</mn>
         <mo>-</mo>
         <mfrac>
          <ci>M_o2_c</ci>
          <mrow>
           <ci>Keq_CAT</ci>
           <mtext />
           <msup>
            <ci>M_h2o2_c</ci>
            <mn>2</mn>
           </msup>
          </mrow>
         </mfrac>
        </mrow>
        <mo>)</mo>
       </mrow>
      </mrow>
     </math>
     <listOfParameters>
      <parameter id='k_CAT_fwd'
          value='1.73518628784146411447864011279307305813`15.954589770191003' />
      <parameter id='Keq_CAT'
          value='6.191305784999999e29' />
     </listOfParameters>
    </kineticLaw>
   </reaction>
   <reaction id='CGMPt'
       name='CGMPt'
       reversible='true'
       fast='false'>
    <listOfReactants>
     <speciesReference species='M_35cgmp_c' />
     <speciesReference species='M_atp_c' />
     <speciesReference species='M_h2o_c' />
    </listOfReactants>
    <listOfProducts>
     <speciesReference species='M_35cgmp_e' />
     <speciesReference species='M_adp_c' />
     <speciesReference species='M_h_c' />
     <speciesReference species='M_pi_c' />
    </listOfProducts>
    <kineticLaw>
     <math xmlns='http://www.w3.org/1998/Math/MathML'>
      <mrow>
       <ci>c</ci>
       <mtext />
       <ci>k_CGMPt_fwd</ci>
       <mtext />
       <mrow>
        <mo>(</mo>
        <mrow>
         <mn>1</mn>
         <mo>-</mo>
         <mfrac>
          <mrow>
           <ci>M_35cgmp_e</ci>
           <mtext />
           <ci>M_adp_c</ci>
           <mtext />
           <ci>M_pi_c</ci>
          </mrow>
          <mrow>
           <ci>Keq_CGMPt</ci>
           <mtext />
           <ci>M_35cgmp_c</ci>
           <mtext />
           <ci>M_atp_c</ci>
          </mrow>
         </mfrac>
        </mrow>
        <mo>)</mo>
       </mrow>
      </mrow>
     </math>
     <listOfParameters>
      <parameter id='k_CGMPt_fwd'
          value='0.01418099066929875755662766834563681043`15.954589770191003' />
      <parameter id='Keq_CGMPt'
          value='1.`15.954589770191003e6' />
     </listOfParameters>
    </kineticLaw>
   </reaction>
   <reaction id='CITt4'
       name='CITt4'
       reversible='true'
       fast='false'>
    <listOfReactants>
     <speciesReference species='M_cit_e' />
    </listOfReactants>
    <listOfProducts>
     <speciesReference species='M_cit_c' />
    </listOfProducts>
    <kineticLaw>
     <math xmlns='http://www.w3.org/1998/Math/MathML'>
      <mrow>
       <ci>c</ci>
       <mtext />
       <ci>k_CITt4_fwd</ci>
       <mtext />
       <mrow>
        <mo>(</mo>
        <mrow>
         <mn>1</mn>
         <mo>-</mo>
         <mfrac>
          <ci>M_cit_c</ci>
          <mrow>
           <ci>Keq_CITt4</ci>
           <mtext />
           <ci>M_cit_e</ci>
          </mrow>
         </mfrac>
        </mrow>
        <mo>)</mo>
       </mrow>
      </mrow>
     </math>
     <listOfParameters>
      <parameter id='k_CITt4_fwd'
          value='0.00116201398645041570626941604302827073`15.954589770191003' />
      <parameter id='Keq_CITt4'
          value='1.60000000000000008881784197001252323389`15.954589770191003' />
     </listOfParameters>
    </kineticLaw>
   </reaction>
   <reaction id='CO2t'
       name='CO2t'
       reversible='true'
       fast='false'>
    <listOfReactants>
     <speciesReference species='M_co2_e' />
    </listOfReactants>
    <listOfProducts>
     <speciesReference species='M_co2_c' />
    </listOfProducts>
    <kineticLaw>
     <math xmlns='http://www.w3.org/1998/Math/MathML'>
      <mrow>
       <ci>c</ci>
       <mtext />
       <ci>k_CO2t_fwd</ci>
       <mtext />
       <mrow>
        <mo>(</mo>
        <mrow>
         <mn>1</mn>
         <mo>-</mo>
         <mfrac>
          <ci>M_co2_c</ci>
          <mrow>
           <ci>Keq_CO2t</ci>
           <mtext />
           <ci>M_co2_e</ci>
          </mrow>
         </mfrac>
        </mrow>
        <mo>)</mo>
       </mrow>
      </mrow>
     </math>
     <listOfParameters>
      <parameter id='k_CO2t_fwd'
          value='0.35706345471351787371529026388912239964`15.954589770191003' />
      <parameter id='Keq_CO2t'
          value='1.`15.954589770191003' />
     </listOfParameters>
    </kineticLaw>
   </reaction>
   <reaction id='CYStec'
       name='CYStec'
       reversible='true'
       fast='false'>
    <listOfReactants>
     <speciesReference species='M_cys_Char45_L_e' />
    </listOfReactants>
    <listOfProducts>
     <speciesReference species='M_cys_Char45_L_c' />
    </listOfProducts>
    <kineticLaw>
     <math xmlns='http://www.w3.org/1998/Math/MathML'>
      <mrow>
       <ci>c</ci>
       <mtext />
       <ci>k_CYStec_fwd</ci>
       <mtext />
       <mrow>
        <mo>(</mo>
        <mrow>
         <mn>1</mn>
         <mo>-</mo>
         <mfrac>
          <ci>M_cys_Char45_L_c</ci>
          <mrow>
           <ci>Keq_CYStec</ci>
           <mtext />
           <ci>M_cys_Char45_L_e</ci>
          </mrow>
         </mfrac>
        </mrow>
        <mo>)</mo>
       </mrow>
      </mrow>
     </math>
     <listOfParameters>
      <parameter id='k_CYStec_fwd'
          value='0.11108162814759513223284074532754316231`15.954589770191003' />
      <parameter id='Keq_CYStec'
          value='0.95820300000000002693667511266539804637`15.954589770191003' />
     </listOfParameters>
    </kineticLaw>
   </reaction>
   <reaction id='DHAAt1r'
       name='DHAAt1r'
       reversible='true'
       fast='false'>
    <listOfReactants>
     <speciesReference species='M_dhdascb_e' />
    </listOfReactants>
    <listOfProducts>
     <speciesReference species='M_dhdascb_c' />
    </listOfProducts>
    <kineticLaw>
     <math xmlns='http://www.w3.org/1998/Math/MathML'>
      <mrow>
       <ci>c</ci>
       <mtext />
       <ci>k_DHAAt1r_fwd</ci>
       <mtext />
       <mrow>
        <mo>(</mo>
        <mrow>
         <mn>1</mn>
         <mo>-</mo>
         <mfrac>
          <ci>M_dhdascb_c</ci>
          <mrow>
           <ci>Keq_DHAAt1r</ci>
           <mtext />
           <ci>M_dhdascb_e</ci>
          </mrow>
         </mfrac>
        </mrow>
        <mo>)</mo>
       </mrow>
      </mrow>
     </math>
     <listOfParameters>
      <parameter id='k_DHAAt1r_fwd'
          value='0.000365385186814131828059195078325894516439805382642106368`15.954589770191003' />
      <parameter id='Keq_DHAAt1r'
          value='1.`15.954589770191003' />
     </listOfParameters>
    </kineticLaw>
   </reaction>
   <reaction id='DM_nadh'
       name='DM_nadh'
       reversible='true'
       fast='false'>
    <listOfReactants>
     <speciesReference species='M_nadh_c' />
    </listOfReactants>
    <listOfProducts>
     <speciesReference species='M_h_c' />
     <speciesReference species='M_nad_c' />
    </listOfProducts>
    <kineticLaw>
     <math xmlns='http://www.w3.org/1998/Math/MathML'>
      <mrow>
       <ci>c</ci>
       <mtext />
       <ci>k_DM_nadh_fwd</ci>
       <mtext />
       <mrow>
        <mo>(</mo>
        <mrow>
         <mn>1</mn>
         <mo>-</mo>
         <mfrac>
          <ci>M_nad_c</ci>
          <mrow>
           <ci>Keq_DM_nadh</ci>
           <mtext />
           <ci>M_nadh_c</ci>
          </mrow>
         </mfrac>
        </mrow>
        <mo>)</mo>
       </mrow>
      </mrow>
     </math>
     <listOfParameters>
      <parameter id='k_DM_nadh_fwd'
          value='2.10705445250325880687536600778298582536`15.954589770191003' />
      <parameter id='Keq_DM_nadh'
          value='1.`15.954589770191003e6' />
     </listOfParameters>
    </kineticLaw>
   </reaction>
   <reaction id='DPGase'
       name='DPGase'
       reversible='true'
       fast='false'>
    <listOfReactants>
     <speciesReference species='M_23dpg_c' />
     <speciesReference species='M_h2o_c' />
    </listOfReactants>
    <listOfProducts>
     <speciesReference species='M_3pg_c' />
     <speciesReference species='M_pi_c' />
    </listOfProducts>
    <kineticLaw>
     <math xmlns='http://www.w3.org/1998/Math/MathML'>
      <mrow>
       <ci>c</ci>
       <mtext />
       <ci>k_DPGase_fwd</ci>
       <mtext />
       <mrow>
        <mo>(</mo>
        <mrow>
         <mn>1</mn>
         <mo>-</mo>
         <mfrac>
          <mrow>
           <ci>M_3pg_c</ci>
           <mtext />
           <ci>M_pi_c</ci>
          </mrow>
          <mrow>
           <ci>Keq_DPGase</ci>
           <mtext />
           <ci>M_23dpg_c</ci>
          </mrow>
         </mfrac>
        </mrow>
        <mo>)</mo>
       </mrow>
      </mrow>
     </math>
     <listOfParameters>
      <parameter id='k_DPGase_fwd'
          value='0.51136417146616446621218996740586029641`15.954589770191003' />
      <parameter id='Keq_DPGase'
          value='3.7508679999999995343387126922607421875`15.954589770191003e6' />
     </listOfParameters>
    </kineticLaw>
   </reaction>
   <reaction id='DPGM'
       name='DPGM'
       reversible='true'
       fast='false'>
    <listOfReactants>
     <speciesReference species='M_13dpg_c' />
    </listOfReactants>
    <listOfProducts>
     <speciesReference species='M_23dpg_c' />
     <speciesReference species='M_h_c' />
    </listOfProducts>
    <kineticLaw>
     <math xmlns='http://www.w3.org/1998/Math/MathML'>
      <mrow>
       <ci>c</ci>
       <mtext />
       <ci>k_DPGM_fwd</ci>
       <mtext />
       <mrow>
        <mo>(</mo>
        <mrow>
         <mn>1</mn>
         <mo>-</mo>
         <mfrac>
          <ci>M_23dpg_c</ci>
          <mrow>
           <ci>Keq_DPGM</ci>
           <mtext />
           <ci>M_13dpg_c</ci>
          </mrow>
         </mfrac>
        </mrow>
        <mo>)</mo>
       </mrow>
      </mrow>
     </math>
     <listOfParameters>
      <parameter id='k_DPGM_fwd'
          value='0.64736505078553315574024806807379386738`15.954589770191003' />
      <parameter id='Keq_DPGM'
          value='53550.0689948993167490698397159576416015625`15.954589770191003' />
     </listOfParameters>
    </kineticLaw>
   </reaction>
   <reaction id='ENO'
       name='ENO'
       reversible='true'
       fast='false'>
    <listOfReactants>
     <speciesReference species='M_2pg_c' />
    </listOfReactants>
    <listOfProducts>
     <speciesReference species='M_h2o_c' />
     <speciesReference species='M_pep_c' />
    </listOfProducts>
    <kineticLaw>
     <math xmlns='http://www.w3.org/1998/Math/MathML'>
      <mrow>
       <ci>c</ci>
       <mtext />
       <ci>k_ENO_fwd</ci>
       <mtext />
       <mrow>
        <mo>(</mo>
        <mrow>
         <mn>1</mn>
         <mo>-</mo>
         <mfrac>
          <ci>M_pep_c</ci>
          <mrow>
           <ci>Keq_ENO</ci>
           <mtext />
           <ci>M_2pg_c</ci>
          </mrow>
         </mfrac>
        </mrow>
        <mo>)</mo>
       </mrow>
      </mrow>
     </math>
     <listOfParameters>
      <parameter id='k_ENO_fwd'
          value='4.74280279772382874778176671659054928599`15.954589770191003' />
      <parameter id='Keq_ENO'
          value='4.94670656906303563005167234223335981369`15.954589770191003' />
     </listOfParameters>
    </kineticLaw>
   </reaction>
   <reaction id='FBA'
       name='FBA'
       reversible='true'
       fast='false'>
    <listOfReactants>
     <speciesReference species='M_fdp_c' />
    </listOfReactants>
    <listOfProducts>
     <speciesReference species='M_dhap_c' />
     <speciesReference species='M_g3p_c' />
    </listOfProducts>
    <kineticLaw>
     <math xmlns='http://www.w3.org/1998/Math/MathML'>
      <mrow>
       <ci>c</ci>
       <mtext />
       <ci>k_FBA_fwd</ci>
       <mtext />
       <mrow>
        <mo>(</mo>
        <mrow>
         <mn>1</mn>
         <mo>-</mo>
         <mfrac>
          <mrow>
           <ci>M_dhap_c</ci>
           <mtext />
           <ci>M_g3p_c</ci>
          </mrow>
          <mrow>
           <ci>Keq_FBA</ci>
           <mtext />
           <ci>M_fdp_c</ci>
          </mrow>
         </mfrac>
        </mrow>
        <mo>)</mo>
       </mrow>
      </mrow>
     </math>
     <listOfParameters>
      <parameter id='k_FBA_fwd'
          value='15.8295941998859546062299086477132523575`15.954589770191003' />
      <parameter id='Keq_FBA'
          value='0.09252834748957666777258168622211087495`15.954589770191003' />
     </listOfParameters>
    </kineticLaw>
   </reaction>
   <reaction id='FRUt1r'
       name='FRUt1r'
       reversible='true'
       fast='false'>
    <listOfReactants>
     <speciesReference species='M_fru_e' />
    </listOfReactants>
    <listOfProducts>
     <speciesReference species='M_fru_c' />
    </listOfProducts>
    <kineticLaw>
     <math xmlns='http://www.w3.org/1998/Math/MathML'>
      <mrow>
       <ci>c</ci>
       <mtext />
       <ci>k_FRUt1r_fwd</ci>
       <mtext />
       <mrow>
        <mo>(</mo>
        <mrow>
         <mn>1</mn>
         <mo>-</mo>
         <mfrac>
          <ci>M_fru_c</ci>
          <mrow>
           <ci>Keq_FRUt1r</ci>
           <mtext />
           <ci>M_fru_e</ci>
          </mrow>
         </mfrac>
        </mrow>
        <mo>)</mo>
       </mrow>
      </mrow>
     </math>
     <listOfParameters>
      <parameter id='k_FRUt1r_fwd'
          value='0.09667004313323291949322014422131456747`15.954589770191003' />
      <parameter id='Keq_FRUt1r'
          value='1.`15.954589770191003' />
     </listOfParameters>
    </kineticLaw>
   </reaction>
   <reaction id='FUM'
       name='FUM'
       reversible='true'
       fast='false'>
    <listOfReactants>
     <speciesReference species='M_fum_c' />
     <speciesReference species='M_h2o_c' />
    </listOfReactants>
    <listOfProducts>
     <speciesReference species='M_mal_Char45_L_c' />
    </listOfProducts>
    <kineticLaw>
     <math xmlns='http://www.w3.org/1998/Math/MathML'>
      <mrow>
       <ci>c</ci>
       <mtext />
       <ci>k_FUM_fwd</ci>
       <mtext />
       <mrow>
        <mo>(</mo>
        <mrow>
         <mn>1</mn>
         <mo>-</mo>
         <mfrac>
          <ci>M_mal_Char45_L_c</ci>
          <mrow>
           <ci>Keq_FUM</ci>
           <mtext />
           <ci>M_fum_c</ci>
          </mrow>
         </mfrac>
        </mrow>
        <mo>)</mo>
       </mrow>
      </mrow>
     </math>
     <listOfParameters>
      <parameter id='k_FUM_fwd'
          value='8.3282754281103605874435967188561758698787280212899651`15.954589770191003e-6' />
      <parameter id='Keq_FUM'
          value='236.5`15.954589770191003' />
     </listOfParameters>
    </kineticLaw>
   </reaction>
   <reaction id='FUMtr'
       name='FUMtr'
       reversible='true'
       fast='false'>
    <listOfReactants>
     <speciesReference species='M_fum_e' />
    </listOfReactants>
    <listOfProducts>
     <speciesReference species='M_fum_c' />
    </listOfProducts>
    <kineticLaw>
     <math xmlns='http://www.w3.org/1998/Math/MathML'>
      <mrow>
       <ci>c</ci>
       <mtext />
       <ci>k_FUMtr_fwd</ci>
       <mtext />
       <mrow>
        <mo>(</mo>
        <mrow>
         <mn>1</mn>
         <mo>-</mo>
         <mfrac>
          <ci>M_fum_c</ci>
          <mrow>
           <ci>Keq_FUMtr</ci>
           <mtext />
           <ci>M_fum_e</ci>
          </mrow>
         </mfrac>
        </mrow>
        <mo>)</mo>
       </mrow>
      </mrow>
     </math>
     <listOfParameters>
      <parameter id='k_FUMtr_fwd'
          value='8.4404727907675384787208576266007893959965140028397562`15.954589770191003e-6' />
      <parameter id='Keq_FUMtr'
          value='0.39299200000000000798650034994352608919`15.954589770191003' />
     </listOfParameters>
    </kineticLaw>
   </reaction>
   <reaction id='G6PDH1'
       name='G6PDH1'
       reversible='true'
       fast='false'>
    <listOfReactants>
     <speciesReference species='E_G6PDH_Char91_c_Char93_' />
     <speciesReference species='M_nadph_c' />
    </listOfReactants>
    <listOfProducts>
     <speciesReference species='E_G6PDH_Char91_c_Char93__Char38_nadph' />
    </listOfProducts>
    <kineticLaw>
     <math xmlns='http://www.w3.org/1998/Math/MathML'>
      <mrow>
       <ci>c</ci>
       <mtext />
       <ci>k_G6PDH1_fwd</ci>
       <mtext />
       <mrow>
        <mo>(</mo>
        <mrow>
         <mrow>
          <ci>E_G6PDH_Char91_c_Char93_</ci>
          <mtext />
          <ci>M_nadph_c</ci>
         </mrow>
         <mo>-</mo>
         <mfrac>
          <ci>E_G6PDH_Char91_c_Char93__Char38_nadph</ci>
          <ci>Keq_G6PDH1</ci>
         </mfrac>
        </mrow>
        <mo>)</mo>
       </mrow>
      </mrow>
     </math>
     <listOfParameters>
      <parameter id='Keq_G6PDH1'
          value='41.666666666666664' />
      <parameter id='k_G6PDH1_fwd'
          value='1.e6' />
     </listOfParameters>
    </kineticLaw>
   </reaction>
   <reaction id='G6PDH2'
       name='G6PDH2'
       reversible='true'
       fast='false'>
    <listOfReactants>
     <speciesReference species='E_G6PDH_Char91_c_Char93_' />
     <speciesReference species='M_atp_c' />
    </listOfReactants>
    <listOfProducts>
     <speciesReference species='E_G6PDH_Char91_c_Char93__Char38_atp' />
    </listOfProducts>
    <kineticLaw>
     <math xmlns='http://www.w3.org/1998/Math/MathML'>
      <mrow>
       <ci>c</ci>
       <mtext />
       <ci>k_G6PDH2_fwd</ci>
       <mtext />
       <mrow>
        <mo>(</mo>
        <mrow>
         <mrow>
          <ci>E_G6PDH_Char91_c_Char93_</ci>
          <mtext />
          <ci>M_atp_c</ci>
         </mrow>
         <mo>-</mo>
         <mfrac>
          <ci>E_G6PDH_Char91_c_Char93__Char38_atp</ci>
          <ci>Keq_G6PDH2</ci>
         </mfrac>
        </mrow>
        <mo>)</mo>
       </mrow>
      </mrow>
     </math>
     <listOfParameters>
      <parameter id='Keq_G6PDH2'
          value='22.72727272727273' />
      <parameter id='k_G6PDH2_fwd'
          value='1.e6' />
     </listOfParameters>
    </kineticLaw>
   </reaction>
   <reaction id='G6PDH3'
       name='G6PDH3'
       reversible='true'
       fast='false'>
    <listOfReactants>
     <speciesReference species='E_G6PDH_Char91_c_Char93_' />
     <speciesReference species='M_g6p_c' />
    </listOfReactants>
    <listOfProducts>
     <speciesReference species='E_G6PDH_Char91_c_Char93__Char38_g6p' />
    </listOfProducts>
    <kineticLaw>
     <math xmlns='http://www.w3.org/1998/Math/MathML'>
      <mrow>
       <ci>c</ci>
       <mtext />
       <ci>k_G6PDH3_fwd</ci>
       <mtext />
       <mrow>
        <mo>(</mo>
        <mrow>
         <mrow>
          <ci>E_G6PDH_Char91_c_Char93_</ci>
          <mtext />
          <ci>M_g6p_c</ci>
         </mrow>
         <mo>-</mo>
         <mfrac>
          <ci>E_G6PDH_Char91_c_Char93__Char38_g6p</ci>
          <ci>Keq_G6PDH3</ci>
         </mfrac>
        </mrow>
        <mo>)</mo>
       </mrow>
      </mrow>
     </math>
     <listOfParameters>
      <parameter id='Keq_G6PDH3'
          value='37.03703703703704' />
      <parameter id='k_G6PDH3_fwd'
          value='563103.3106044235' />
     </listOfParameters>
    </kineticLaw>
   </reaction>
   <reaction id='G6PDH4'
       name='G6PDH4'
       reversible='true'
       fast='false'>
    <listOfReactants>
     <speciesReference species='E_G6PDH_Char91_c_Char93__Char38_6pgl' />
    </listOfReactants>
    <listOfProducts>
     <speciesReference species='E_G6PDH_Char91_c_Char93_' />
     <speciesReference species='M_6pgl_c' />
    </listOfProducts>
    <kineticLaw>
     <math xmlns='http://www.w3.org/1998/Math/MathML'>
      <mrow>
       <ci>c</ci>
       <mtext />
       <ci>k_G6PDH4_fwd</ci>
       <mtext />
       <mrow>
        <mo>(</mo>
        <mrow>
         <ci>E_G6PDH_Char91_c_Char93__Char38_6pgl</ci>
         <mo>-</mo>
         <mfrac>
          <mrow>
           <ci>E_G6PDH_Char91_c_Char93_</ci>
           <mtext />
           <ci>M_6pgl_c</ci>
          </mrow>
          <ci>Keq_G6PDH4</ci>
         </mfrac>
        </mrow>
        <mo>)</mo>
       </mrow>
      </mrow>
     </math>
     <listOfParameters>
      <parameter id='Keq_G6PDH4'
          value='0.05' />
      <parameter id='k_G6PDH4_fwd'
          value='5.000222760321142e7' />
     </listOfParameters>
    </kineticLaw>
   </reaction>
   <reaction id='G6PDH5'
       name='G6PDH5'
       reversible='true'
       fast='false'>
    <listOfReactants>
     <speciesReference species='E_G6PDH_Char91_c_Char93__Char38_g6p' />
     <speciesReference species='M_nadp_c' />
    </listOfReactants>
    <listOfProducts>
     <speciesReference species='E_G6PDH_Char91_c_Char93__Char38_nadp_Char38_g6p' />
    </listOfProducts>
    <kineticLaw>
     <math xmlns='http://www.w3.org/1998/Math/MathML'>
      <mrow>
       <ci>c</ci>
       <mtext />
       <ci>k_G6PDH5_fwd</ci>
       <mtext />
       <mrow>
        <mo>(</mo>
        <mrow>
         <mrow>
          <ci>E_G6PDH_Char91_c_Char93__Char38_g6p</ci>
          <mtext />
          <ci>M_nadp_c</ci>
         </mrow>
         <mo>-</mo>
         <mfrac>
          <ci>E_G6PDH_Char91_c_Char93__Char38_nadp_Char38_g6p</ci>
          <ci>Keq_G6PDH5</ci>
         </mfrac>
        </mrow>
        <mo>)</mo>
       </mrow>
      </mrow>
     </math>
     <listOfParameters>
      <parameter id='Keq_G6PDH5'
          value='52.631578947368425' />
      <parameter id='k_G6PDH5_fwd'
          value='6.820644998427029e7' />
     </listOfParameters>
    </kineticLaw>
   </reaction>
   <reaction id='G6PDH6'
       name='G6PDH6'
       reversible='true'
       fast='false'>
    <listOfReactants>
     <speciesReference species='E_G6PDH_Char91_c_Char93__Char38_nadph_Char38_6pgl' />
    </listOfReactants>
    <listOfProducts>
     <speciesReference species='E_G6PDH_Char91_c_Char93__Char38_6pgl' />
     <speciesReference species='M_nadph_c' />
    </listOfProducts>
    <kineticLaw>
     <math xmlns='http://www.w3.org/1998/Math/MathML'>
      <mrow>
       <ci>c</ci>
       <mtext />
       <ci>k_G6PDH6_fwd</ci>
       <mtext />
       <mrow>
        <mo>(</mo>
        <mrow>
         <ci>E_G6PDH_Char91_c_Char93__Char38_nadph_Char38_6pgl</ci>
         <mo>-</mo>
         <mfrac>
          <mrow>
           <ci>E_G6PDH_Char91_c_Char93__Char38_6pgl</ci>
           <mtext />
           <ci>M_nadph_c</ci>
          </mrow>
          <ci>Keq_G6PDH6</ci>
         </mfrac>
        </mrow>
        <mo>)</mo>
       </mrow>
      </mrow>
     </math>
     <listOfParameters>
      <parameter id='Keq_G6PDH6'
          value='0.0105' />
      <parameter id='k_G6PDH6_fwd'
          value='5.0000225664203495e7' />
     </listOfParameters>
    </kineticLaw>
   </reaction>
   <reaction id='G6PDH7'
       name='G6PDH7'
       reversible='true'
       fast='false'>
    <listOfReactants>
     <speciesReference species='E_G6PDH_Char91_c_Char93__Char38_nadp_Char38_g6p' />
    </listOfReactants>
    <listOfProducts>
     <speciesReference species='E_G6PDH_Char91_c_Char93__Char38_nadph_Char38_6pgl' />
    </listOfProducts>
    <kineticLaw>
     <math xmlns='http://www.w3.org/1998/Math/MathML'>
      <mrow>
       <ci>c</ci>
       <mtext />
       <ci>k_G6PDH7_fwd</ci>
       <mtext />
       <mrow>
        <mo>(</mo>
        <mrow>
         <ci>E_G6PDH_Char91_c_Char93__Char38_nadp_Char38_g6p</ci>
         <mo>-</mo>
         <mfrac>
          <ci>E_G6PDH_Char91_c_Char93__Char38_nadph_Char38_6pgl</ci>
          <ci>Keq_G6PDH7</ci>
         </mfrac>
        </mrow>
        <mo>)</mo>
       </mrow>
      </mrow>
     </math>
     <listOfParameters>
      <parameter id='Keq_G6PDH7'
          value='81102.85714285713' />
      <parameter id='k_G6PDH7_fwd'
          value='5.05305982371963e7' />
     </listOfParameters>
    </kineticLaw>
   </reaction>
   <reaction id='GAPDH1'
       name='GAPDH1'
       reversible='true'
       fast='false'>
    <listOfReactants>
     <speciesReference species='E_GAPDH_Char91_c_Char93_' />
     <speciesReference species='M_nad_c' />
    </listOfReactants>
    <listOfProducts>
     <speciesReference species='E_GAPDH_Char91_c_Char93__Char38_nad' />
    </listOfProducts>
    <kineticLaw>
     <math xmlns='http://www.w3.org/1998/Math/MathML'>
      <mrow>
       <ci>c</ci>
       <mtext />
       <ci>k_GAPDH1_fwd</ci>
       <mtext />
       <mrow>
        <mo>(</mo>
        <mrow>
         <mrow>
          <ci>E_GAPDH_Char91_c_Char93_</ci>
          <mtext />
          <ci>M_nad_c</ci>
         </mrow>
         <mo>-</mo>
         <mfrac>
          <ci>E_GAPDH_Char91_c_Char93__Char38_nad</ci>
          <ci>Keq_GAPDH1</ci>
         </mfrac>
        </mrow>
        <mo>)</mo>
       </mrow>
      </mrow>
     </math>
     <listOfParameters>
      <parameter id='Keq_GAPDH1'
          value='22.22222222222222' />
      <parameter id='k_GAPDH1_fwd'
          value='66525.81197478127' />
     </listOfParameters>
    </kineticLaw>
   </reaction>
   <reaction id='GAPDH2'
       name='GAPDH2'
       reversible='true'
       fast='false'>
    <listOfReactants>
     <speciesReference species='E_GAPDH_Char91_c_Char93__Char38_nadh' />
    </listOfReactants>
    <listOfProducts>
     <speciesReference species='E_GAPDH_Char91_c_Char93_' />
     <speciesReference species='M_nadh_c' />
    </listOfProducts>
    <kineticLaw>
     <math xmlns='http://www.w3.org/1998/Math/MathML'>
      <mrow>
       <ci>c</ci>
       <mtext />
       <ci>k_GAPDH2_fwd</ci>
       <mtext />
       <mrow>
        <mo>(</mo>
        <mrow>
         <ci>E_GAPDH_Char91_c_Char93__Char38_nadh</ci>
         <mo>-</mo>
         <mfrac>
          <mrow>
           <ci>E_GAPDH_Char91_c_Char93_</ci>
           <mtext />
           <ci>M_nadh_c</ci>
          </mrow>
          <ci>Keq_GAPDH2</ci>
         </mfrac>
        </mrow>
        <mo>)</mo>
       </mrow>
      </mrow>
     </math>
     <listOfParameters>
      <parameter id='Keq_GAPDH2'
          value='0.013' />
      <parameter id='k_GAPDH2_fwd'
          value='5.000039700242721e7' />
     </listOfParameters>
    </kineticLaw>
   </reaction>
   <reaction id='GAPDH3'
       name='GAPDH3'
       reversible='true'
       fast='false'>
    <listOfReactants>
     <speciesReference species='E_GAPDH_Char91_c_Char93__Char38_nad' />
     <speciesReference species='M_g3p_c' />
    </listOfReactants>
    <listOfProducts>
     <speciesReference species='E_GAPDH_Char91_c_Char93__Char38_nad_Char38_g3p' />
    </listOfProducts>
    <kineticLaw>
     <math xmlns='http://www.w3.org/1998/Math/MathML'>
      <mrow>
       <ci>c</ci>
       <mtext />
       <ci>k_GAPDH3_fwd</ci>
       <mtext />
       <mrow>
        <mo>(</mo>
        <mrow>
         <mrow>
          <ci>E_GAPDH_Char91_c_Char93__Char38_nad</ci>
          <mtext />
          <ci>M_g3p_c</ci>
         </mrow>
         <mo>-</mo>
         <mfrac>
          <ci>E_GAPDH_Char91_c_Char93__Char38_nad_Char38_g3p</ci>
          <ci>Keq_GAPDH3</ci>
         </mfrac>
        </mrow>
        <mo>)</mo>
       </mrow>
      </mrow>
     </math>
     <listOfParameters>
      <parameter id='Keq_GAPDH3'
          value='3.2258064516129035' />
      <parameter id='k_GAPDH3_fwd'
          value='5.019507051904875e7' />
     </listOfParameters>
    </kineticLaw>
   </reaction>
   <reaction id='GAPDH4'
       name='GAPDH4'
       reversible='true'
       fast='false'>
    <listOfReactants>
     <speciesReference species='E_GAPDH_Char91_c_Char93__Char38_nadh_Char38_13dpg' />
    </listOfReactants>
    <listOfProducts>
     <speciesReference species='E_GAPDH_Char91_c_Char93__Char38_nadh' />
     <speciesReference species='M_13dpg_c' />
    </listOfProducts>
    <kineticLaw>
     <math xmlns='http://www.w3.org/1998/Math/MathML'>
      <mrow>
       <ci>c</ci>
       <mtext />
       <ci>k_GAPDH4_fwd</ci>
       <mtext />
       <mrow>
        <mo>(</mo>
        <mrow>
         <ci>E_GAPDH_Char91_c_Char93__Char38_nadh_Char38_13dpg</ci>
         <mo>-</mo>
         <mfrac>
          <mrow>
           <ci>E_GAPDH_Char91_c_Char93__Char38_nadh</ci>
           <mtext />
           <ci>M_13dpg_c</ci>
          </mrow>
          <ci>Keq_GAPDH4</ci>
         </mfrac>
        </mrow>
        <mo>)</mo>
       </mrow>
      </mrow>
     </math>
     <listOfParameters>
      <parameter id='Keq_GAPDH4'
          value='0.0008' />
      <parameter id='k_GAPDH4_fwd'
          value='5.0000371914149076e7' />
     </listOfParameters>
    </kineticLaw>
   </reaction>
   <reaction id='GAPDH5'
       name='GAPDH5'
       reversible='true'
       fast='false'>
    <listOfReactants>
     <speciesReference species='E_GAPDH_Char91_c_Char93__Char38_nad_Char38_g3p' />
     <speciesReference species='M_pi_c' />
    </listOfReactants>
    <listOfProducts>
     <speciesReference species='E_GAPDH_Char91_c_Char93__Char38_nad_Char38_g3p_Char38_pi' />
    </listOfProducts>
    <kineticLaw>
     <math xmlns='http://www.w3.org/1998/Math/MathML'>
      <mrow>
       <ci>c</ci>
       <mtext />
       <ci>k_GAPDH5_fwd</ci>
       <mtext />
       <mrow>
        <mo>(</mo>
        <mrow>
         <mrow>
          <ci>E_GAPDH_Char91_c_Char93__Char38_nad_Char38_g3p</ci>
          <mtext />
          <ci>M_pi_c</ci>
         </mrow>
         <mo>-</mo>
         <mfrac>
          <ci>E_GAPDH_Char91_c_Char93__Char38_nad_Char38_g3p_Char38_pi</ci>
          <ci>Keq_GAPDH5</ci>
         </mfrac>
        </mrow>
        <mo>)</mo>
       </mrow>
      </mrow>
     </math>
     <listOfParameters>
      <parameter id='Keq_GAPDH5'
          value='12.820512820512821' />
      <parameter id='k_GAPDH5_fwd'
          value='5.0024888138515174e7' />
     </listOfParameters>
    </kineticLaw>
   </reaction>
   <reaction id='GAPDH6'
       name='GAPDH6'
       reversible='true'
       fast='false'>
    <listOfReactants>
     <speciesReference species='E_GAPDH_Char91_c_Char93__Char38_nad_Char38_g3p_Char38_pi' />
    </listOfReactants>
    <listOfProducts>
     <speciesReference species='E_GAPDH_Char91_c_Char93__Char38_nadh_Char38_13dpg' />
    </listOfProducts>
    <kineticLaw>
     <math xmlns='http://www.w3.org/1998/Math/MathML'>
      <mrow>
       <ci>c</ci>
       <mtext />
       <ci>k_GAPDH6_fwd</ci>
       <mtext />
       <mrow>
        <mo>(</mo>
        <mrow>
         <ci>E_GAPDH_Char91_c_Char93__Char38_nad_Char38_g3p_Char38_pi</ci>
         <mo>-</mo>
         <mfrac>
          <ci>E_GAPDH_Char91_c_Char93__Char38_nadh_Char38_13dpg</ci>
          <ci>Keq_GAPDH6</ci>
         </mfrac>
        </mrow>
        <mo>)</mo>
       </mrow>
      </mrow>
     </math>
     <listOfParameters>
      <parameter id='Keq_GAPDH6'
          value='15.693749999999998' />
      <parameter id='k_GAPDH6_fwd'
          value='5.000216422789834e7' />
     </listOfParameters>
    </kineticLaw>
   </reaction>
   <reaction id='GAPDH_Inhibition_3pg_Char36_15'
       name='GAPDH_Inhibition_3pg_Char36_15'
       reversible='true'
       fast='false'>
    <listOfReactants>
     <speciesReference species='E_GAPDH_T_Char91_c_Char93_' />
     <speciesReference species='M_3pg_c' />
    </listOfReactants>
    <listOfProducts>
     <speciesReference species='E_GAPDH_T_Char91_c_Char93__Char35_3pg' />
    </listOfProducts>
    <kineticLaw>
     <math xmlns='http://www.w3.org/1998/Math/MathML'>
      <mrow>
       <ci>k_GAPDH_Inhibition_3pg_fwd</ci>
       <mtext />
       <mrow>
        <mo>(</mo>
        <mrow>
         <mrow>
          <mn>4</mn>
          <mtext />
          <ci>E_GAPDH_T_Char91_c_Char93_</ci>
          <mtext />
          <ci>M_3pg_c</ci>
         </mrow>
         <mo>-</mo>
         <mfrac>
          <ci>E_GAPDH_T_Char91_c_Char93__Char35_3pg</ci>
          <ci>Keq_GAPDH_Inhibition_3pg</ci>
         </mfrac>
        </mrow>
        <mo>)</mo>
       </mrow>
      </mrow>
     </math>
    </kineticLaw>
   </reaction>
   <reaction id='GAPDH_Inhibition_3pg_Char36_17'
       name='GAPDH_Inhibition_3pg_Char36_17'
       reversible='true'
       fast='false'>
    <listOfReactants>
     <speciesReference species='E_GAPDH_T_Char91_c_Char93__Char35_3pg' />
     <speciesReference species='M_3pg_c' />
    </listOfReactants>
    <listOfProducts>
     <speciesReference species='E_GAPDH_T_Char91_c_Char93__Char35_3pg_Char35_3pg' />
    </listOfProducts>
    <kineticLaw>
     <math xmlns='http://www.w3.org/1998/Math/MathML'>
      <mrow>
       <ci>k_GAPDH_Inhibition_3pg_fwd</ci>
       <mtext />
       <mrow>
        <mo>(</mo>
        <mrow>
         <mrow>
          <mn>3</mn>
          <mtext />
          <ci>E_GAPDH_T_Char91_c_Char93__Char35_3pg</ci>
          <mtext />
          <ci>M_3pg_c</ci>
         </mrow>
         <mo>-</mo>
         <mfrac>
          <mrow>
           <mn>2</mn>
           <mtext />
           <ci>E_GAPDH_T_Char91_c_Char93__Char35_3pg_Char35_3pg</ci>
          </mrow>
          <ci>Keq_GAPDH_Inhibition_3pg</ci>
         </mfrac>
        </mrow>
        <mo>)</mo>
       </mrow>
      </mrow>
     </math>
    </kineticLaw>
   </reaction>
   <reaction id='GAPDH_Inhibition_3pg_Char36_20'
       name='GAPDH_Inhibition_3pg_Char36_20'
       reversible='true'
       fast='false'>
    <listOfReactants>
     <speciesReference species='E_GAPDH_T_Char91_c_Char93__Char35_g3p' />
     <speciesReference species='M_3pg_c' />
    </listOfReactants>
    <listOfProducts>
     <speciesReference species='E_GAPDH_T_Char91_c_Char93__Char35_3pg_Char35_g3p' />
    </listOfProducts>
    <kineticLaw>
     <math xmlns='http://www.w3.org/1998/Math/MathML'>
      <mrow>
       <ci>k_GAPDH_Inhibition_3pg_fwd</ci>
       <mtext />
       <mrow>
        <mo>(</mo>
        <mrow>
         <mrow>
          <mn>3</mn>
          <mtext />
          <ci>E_GAPDH_T_Char91_c_Char93__Char35_g3p</ci>
          <mtext />
          <ci>M_3pg_c</ci>
         </mrow>
         <mo>-</mo>
         <mfrac>
          <mrow>
           <mn>2</mn>
           <mtext />
           <ci>E_GAPDH_T_Char91_c_Char93__Char35_3pg_Char35_g3p</ci>
          </mrow>
          <ci>Keq_GAPDH_Inhibition_3pg</ci>
         </mfrac>
        </mrow>
        <mo>)</mo>
       </mrow>
      </mrow>
     </math>
    </kineticLaw>
   </reaction>
   <reaction id='GAPDH_Inhibition_3pg_Char36_22'
       name='GAPDH_Inhibition_3pg_Char36_22'
       reversible='true'
       fast='false'>
    <listOfReactants>
     <speciesReference species='E_GAPDH_T_Char91_c_Char93__Char35_3pg_Char35_3pg' />
     <speciesReference species='M_3pg_c' />
    </listOfReactants>
    <listOfProducts>
     <speciesReference species='E_GAPDH_T_Char91_c_Char93__Char35_3pg_Char35_3pg_Char35_3pg' />
    </listOfProducts>
    <kineticLaw>
     <math xmlns='http://www.w3.org/1998/Math/MathML'>
      <mrow>
       <ci>k_GAPDH_Inhibition_3pg_fwd</ci>
       <mtext />
       <mrow>
        <mo>(</mo>
        <mrow>
         <mrow>
          <mn>2</mn>
          <mtext />
          <ci>E_GAPDH_T_Char91_c_Char93__Char35_3pg_Char35_3pg</ci>
          <mtext />
          <ci>M_3pg_c</ci>
         </mrow>
         <mo>-</mo>
         <mfrac>
          <mrow>
           <mn>3</mn>
           <mtext />
           <ci>E_GAPDH_T_Char91_c_Char93__Char35_3pg_Char35_3pg_Char35_3pg</ci>
          </mrow>
          <ci>Keq_GAPDH_Inhibition_3pg</ci>
         </mfrac>
        </mrow>
        <mo>)</mo>
       </mrow>
      </mrow>
     </math>
    </kineticLaw>
   </reaction>
   <reaction id='GAPDH_Inhibition_3pg_Char36_25'
       name='GAPDH_Inhibition_3pg_Char36_25'
       reversible='true'
       fast='false'>
    <listOfReactants>
     <speciesReference species='E_GAPDH_T_Char91_c_Char93__Char35_3pg_Char35_g3p' />
     <speciesReference species='M_3pg_c' />
    </listOfReactants>
    <listOfProducts>
     <speciesReference species='E_GAPDH_T_Char91_c_Char93__Char35_3pg_Char35_3pg_Char35_g3p' />
    </listOfProducts>
    <kineticLaw>
     <math xmlns='http://www.w3.org/1998/Math/MathML'>
      <mrow>
       <ci>k_GAPDH_Inhibition_3pg_fwd</ci>
       <mtext />
       <mrow>
        <mo>(</mo>
        <mrow>
         <mrow>
          <mn>2</mn>
          <mtext />
          <ci>E_GAPDH_T_Char91_c_Char93__Char35_3pg_Char35_g3p</ci>
          <mtext />
          <ci>M_3pg_c</ci>
         </mrow>
         <mo>-</mo>
         <mfrac>
          <mrow>
           <mn>3</mn>
           <mtext />
           <ci>E_GAPDH_T_Char91_c_Char93__Char35_3pg_Char35_3pg_Char35_g3p</ci>
          </mrow>
          <ci>Keq_GAPDH_Inhibition_3pg</ci>
         </mfrac>
        </mrow>
        <mo>)</mo>
       </mrow>
      </mrow>
     </math>
    </kineticLaw>
   </reaction>
   <reaction id='GAPDH_Inhibition_3pg_Char36_27'
       name='GAPDH_Inhibition_3pg_Char36_27'
       reversible='true'
       fast='false'>
    <listOfReactants>
     <speciesReference species='E_GAPDH_T_Char91_c_Char93__Char35_g3p_Char35_g3p' />
     <speciesReference species='M_3pg_c' />
    </listOfReactants>
    <listOfProducts>
     <speciesReference species='E_GAPDH_T_Char91_c_Char93__Char35_3pg_Char35_g3p_Char35_g3p' />
    </listOfProducts>
    <kineticLaw>
     <math xmlns='http://www.w3.org/1998/Math/MathML'>
      <mrow>
       <ci>k_GAPDH_Inhibition_3pg_fwd</ci>
       <mtext />
       <mrow>
        <mo>(</mo>
        <mrow>
         <mrow>
          <mn>2</mn>
          <mtext />
          <ci>E_GAPDH_T_Char91_c_Char93__Char35_g3p_Char35_g3p</ci>
          <mtext />
          <ci>M_3pg_c</ci>
         </mrow>
         <mo>-</mo>
         <mfrac>
          <mrow>
           <mn>3</mn>
           <mtext />
           <ci>E_GAPDH_T_Char91_c_Char93__Char35_3pg_Char35_g3p_Char35_g3p</ci>
          </mrow>
          <ci>Keq_GAPDH_Inhibition_3pg</ci>
         </mfrac>
        </mrow>
        <mo>)</mo>
       </mrow>
      </mrow>
     </math>
    </kineticLaw>
   </reaction>
   <reaction id='GAPDH_Inhibition_3pg_Char36_29'
       name='GAPDH_Inhibition_3pg_Char36_29'
       reversible='true'
       fast='false'>
    <listOfReactants>
     <speciesReference species='E_GAPDH_T_Char91_c_Char93__Char35_3pg_Char35_3pg_Char35_3pg' />
     <speciesReference species='M_3pg_c' />
    </listOfReactants>
    <listOfProducts>
     <speciesReference species='E_GAPDH_T_Char91_c_Char93__Char35_3pg_Char35_3pg_Char35_3pg_Char35_3pg' />
    </listOfProducts>
    <kineticLaw>
     <math xmlns='http://www.w3.org/1998/Math/MathML'>
      <mrow>
       <ci>k_GAPDH_Inhibition_3pg_fwd</ci>
       <mtext />
       <mrow>
        <mo>(</mo>
        <mrow>
         <mrow>
          <ci>E_GAPDH_T_Char91_c_Char93__Char35_3pg_Char35_3pg_Char35_3pg</ci>
          <mtext />
          <ci>M_3pg_c</ci>
         </mrow>
         <mo>-</mo>
         <mfrac>
          <mrow>
           <mn>4</mn>
           <mtext />
           <ci>E_GAPDH_T_Char91_c_Char93__Char35_3pg_Char35_3pg_Char35_3pg_Char35_3pg</ci>
          </mrow>
          <ci>Keq_GAPDH_Inhibition_3pg</ci>
         </mfrac>
        </mrow>
        <mo>)</mo>
       </mrow>
      </mrow>
     </math>
    </kineticLaw>
   </reaction>
   <reaction id='GAPDH_Inhibition_3pg_Char36_31'
       name='GAPDH_Inhibition_3pg_Char36_31'
       reversible='true'
       fast='false'>
    <listOfReactants>
     <speciesReference species='E_GAPDH_T_Char91_c_Char93__Char35_3pg_Char35_3pg_Char35_g3p' />
     <speciesReference species='M_3pg_c' />
    </listOfReactants>
    <listOfProducts>
     <speciesReference species='E_GAPDH_T_Char91_c_Char93__Char35_3pg_Char35_3pg_Char35_3pg_Char35_g3p' />
    </listOfProducts>
    <kineticLaw>
     <math xmlns='http://www.w3.org/1998/Math/MathML'>
      <mrow>
       <ci>k_GAPDH_Inhibition_3pg_fwd</ci>
       <mtext />
       <mrow>
        <mo>(</mo>
        <mrow>
         <mrow>
          <ci>E_GAPDH_T_Char91_c_Char93__Char35_3pg_Char35_3pg_Char35_g3p</ci>
          <mtext />
          <ci>M_3pg_c</ci>
         </mrow>
         <mo>-</mo>
         <mfrac>
          <mrow>
           <mn>4</mn>
           <mtext />
           <ci>E_GAPDH_T_Char91_c_Char93__Char35_3pg_Char35_3pg_Char35_3pg_Char35_g3p</ci>
          </mrow>
          <ci>Keq_GAPDH_Inhibition_3pg</ci>
         </mfrac>
        </mrow>
        <mo>)</mo>
       </mrow>
      </mrow>
     </math>
    </kineticLaw>
   </reaction>
   <reaction id='GAPDH_Inhibition_3pg_Char36_33'
       name='GAPDH_Inhibition_3pg_Char36_33'
       reversible='true'
       fast='false'>
    <listOfReactants>
     <speciesReference species='E_GAPDH_T_Char91_c_Char93__Char35_3pg_Char35_g3p_Char35_g3p' />
     <speciesReference species='M_3pg_c' />
    </listOfReactants>
    <listOfProducts>
     <speciesReference species='E_GAPDH_T_Char91_c_Char93__Char35_3pg_Char35_3pg_Char35_g3p_Char35_g3p' />
    </listOfProducts>
    <kineticLaw>
     <math xmlns='http://www.w3.org/1998/Math/MathML'>
      <mrow>
       <ci>k_GAPDH_Inhibition_3pg_fwd</ci>
       <mtext />
       <mrow>
        <mo>(</mo>
        <mrow>
         <mrow>
          <ci>E_GAPDH_T_Char91_c_Char93__Char35_3pg_Char35_g3p_Char35_g3p</ci>
          <mtext />
          <ci>M_3pg_c</ci>
         </mrow>
         <mo>-</mo>
         <mfrac>
          <mrow>
           <mn>4</mn>
           <mtext />
           <ci>E_GAPDH_T_Char91_c_Char93__Char35_3pg_Char35_3pg_Char35_g3p_Char35_g3p</ci>
          </mrow>
          <ci>Keq_GAPDH_Inhibition_3pg</ci>
         </mfrac>
        </mrow>
        <mo>)</mo>
       </mrow>
      </mrow>
     </math>
    </kineticLaw>
   </reaction>
   <reaction id='GAPDH_Inhibition_3pg_Char36_35'
       name='GAPDH_Inhibition_3pg_Char36_35'
       reversible='true'
       fast='false'>
    <listOfReactants>
     <speciesReference species='E_GAPDH_T_Char91_c_Char93__Char35_g3p_Char35_g3p_Char35_g3p' />
     <speciesReference species='M_3pg_c' />
    </listOfReactants>
    <listOfProducts>
     <speciesReference species='E_GAPDH_T_Char91_c_Char93__Char35_3pg_Char35_g3p_Char35_g3p_Char35_g3p' />
    </listOfProducts>
    <kineticLaw>
     <math xmlns='http://www.w3.org/1998/Math/MathML'>
      <mrow>
       <ci>k_GAPDH_Inhibition_3pg_fwd</ci>
       <mtext />
       <mrow>
        <mo>(</mo>
        <mrow>
         <mrow>
          <ci>E_GAPDH_T_Char91_c_Char93__Char35_g3p_Char35_g3p_Char35_g3p</ci>
          <mtext />
          <ci>M_3pg_c</ci>
         </mrow>
         <mo>-</mo>
         <mfrac>
          <mrow>
           <mn>4</mn>
           <mtext />
           <ci>E_GAPDH_T_Char91_c_Char93__Char35_3pg_Char35_g3p_Char35_g3p_Char35_g3p</ci>
          </mrow>
          <ci>Keq_GAPDH_Inhibition_3pg</ci>
         </mfrac>
        </mrow>
        <mo>)</mo>
       </mrow>
      </mrow>
     </math>
    </kineticLaw>
   </reaction>
   <reaction id='GAPDH_Inhibition_g3p_Char36_16'
       name='GAPDH_Inhibition_g3p_Char36_16'
       reversible='true'
       fast='false'>
    <listOfReactants>
     <speciesReference species='E_GAPDH_T_Char91_c_Char93_' />
     <speciesReference species='M_g3p_c' />
    </listOfReactants>
    <listOfProducts>
     <speciesReference species='E_GAPDH_T_Char91_c_Char93__Char35_g3p' />
    </listOfProducts>
    <kineticLaw>
     <math xmlns='http://www.w3.org/1998/Math/MathML'>
      <mrow>
       <ci>k_GAPDH_Inhibition_g3p_fwd</ci>
       <mtext />
       <mrow>
        <mo>(</mo>
        <mrow>
         <mrow>
          <mn>4</mn>
          <mtext />
          <ci>E_GAPDH_T_Char91_c_Char93_</ci>
          <mtext />
          <ci>M_g3p_c</ci>
         </mrow>
         <mo>-</mo>
         <mfrac>
          <ci>E_GAPDH_T_Char91_c_Char93__Char35_g3p</ci>
          <ci>Keq_GAPDH_Inhibition_g3p</ci>
         </mfrac>
        </mrow>
        <mo>)</mo>
       </mrow>
      </mrow>
     </math>
    </kineticLaw>
   </reaction>
   <reaction id='GAPDH_Inhibition_g3p_Char36_18'
       name='GAPDH_Inhibition_g3p_Char36_18'
       reversible='true'
       fast='false'>
    <listOfReactants>
     <speciesReference species='E_GAPDH_T_Char91_c_Char93__Char35_3pg' />
     <speciesReference species='M_g3p_c' />
    </listOfReactants>
    <listOfProducts>
     <speciesReference species='E_GAPDH_T_Char91_c_Char93__Char35_3pg_Char35_g3p' />
    </listOfProducts>
    <kineticLaw>
     <math xmlns='http://www.w3.org/1998/Math/MathML'>
      <mrow>
       <ci>k_GAPDH_Inhibition_g3p_fwd</ci>
       <mtext />
       <mrow>
        <mo>(</mo>
        <mrow>
         <mrow>
          <mn>3</mn>
          <mtext />
          <ci>E_GAPDH_T_Char91_c_Char93__Char35_3pg</ci>
          <mtext />
          <ci>M_g3p_c</ci>
         </mrow>
         <mo>-</mo>
         <mfrac>
          <mrow>
           <mn>2</mn>
           <mtext />
           <ci>E_GAPDH_T_Char91_c_Char93__Char35_3pg_Char35_g3p</ci>
          </mrow>
          <ci>Keq_GAPDH_Inhibition_g3p</ci>
         </mfrac>
        </mrow>
        <mo>)</mo>
       </mrow>
      </mrow>
     </math>
    </kineticLaw>
   </reaction>
   <reaction id='GAPDH_Inhibition_g3p_Char36_21'
       name='GAPDH_Inhibition_g3p_Char36_21'
       reversible='true'
       fast='false'>
    <listOfReactants>
     <speciesReference species='E_GAPDH_T_Char91_c_Char93__Char35_g3p' />
     <speciesReference species='M_g3p_c' />
    </listOfReactants>
    <listOfProducts>
     <speciesReference species='E_GAPDH_T_Char91_c_Char93__Char35_g3p_Char35_g3p' />
    </listOfProducts>
    <kineticLaw>
     <math xmlns='http://www.w3.org/1998/Math/MathML'>
      <mrow>
       <ci>k_GAPDH_Inhibition_g3p_fwd</ci>
       <mtext />
       <mrow>
        <mo>(</mo>
        <mrow>
         <mrow>
          <mn>3</mn>
          <mtext />
          <ci>E_GAPDH_T_Char91_c_Char93__Char35_g3p</ci>
          <mtext />
          <ci>M_g3p_c</ci>
         </mrow>
         <mo>-</mo>
         <mfrac>
          <mrow>
           <mn>2</mn>
           <mtext />
           <ci>E_GAPDH_T_Char91_c_Char93__Char35_g3p_Char35_g3p</ci>
          </mrow>
          <ci>Keq_GAPDH_Inhibition_g3p</ci>
         </mfrac>
        </mrow>
        <mo>)</mo>
       </mrow>
      </mrow>
     </math>
    </kineticLaw>
   </reaction>
   <reaction id='GAPDH_Inhibition_g3p_Char36_24'
       name='GAPDH_Inhibition_g3p_Char36_24'
       reversible='true'
       fast='false'>
    <listOfReactants>
     <speciesReference species='E_GAPDH_T_Char91_c_Char93__Char35_3pg_Char35_3pg' />
     <speciesReference species='M_g3p_c' />
    </listOfReactants>
    <listOfProducts>
     <speciesReference species='E_GAPDH_T_Char91_c_Char93__Char35_3pg_Char35_3pg_Char35_g3p' />
    </listOfProducts>
    <kineticLaw>
     <math xmlns='http://www.w3.org/1998/Math/MathML'>
      <mrow>
       <ci>k_GAPDH_Inhibition_g3p_fwd</ci>
       <mtext />
       <mrow>
        <mo>(</mo>
        <mrow>
         <mrow>
          <mn>2</mn>
          <mtext />
          <ci>E_GAPDH_T_Char91_c_Char93__Char35_3pg_Char35_3pg</ci>
          <mtext />
          <ci>M_g3p_c</ci>
         </mrow>
         <mo>-</mo>
         <mfrac>
          <mrow>
           <mn>3</mn>
           <mtext />
           <ci>E_GAPDH_T_Char91_c_Char93__Char35_3pg_Char35_3pg_Char35_g3p</ci>
          </mrow>
          <ci>Keq_GAPDH_Inhibition_g3p</ci>
         </mfrac>
        </mrow>
        <mo>)</mo>
       </mrow>
      </mrow>
     </math>
    </kineticLaw>
   </reaction>
   <reaction id='GAPDH_Inhibition_g3p_Char36_26'
       name='GAPDH_Inhibition_g3p_Char36_26'
       reversible='true'
       fast='false'>
    <listOfReactants>
     <speciesReference species='E_GAPDH_T_Char91_c_Char93__Char35_3pg_Char35_g3p' />
     <speciesReference species='M_g3p_c' />
    </listOfReactants>
    <listOfProducts>
     <speciesReference species='E_GAPDH_T_Char91_c_Char93__Char35_3pg_Char35_g3p_Char35_g3p' />
    </listOfProducts>
    <kineticLaw>
     <math xmlns='http://www.w3.org/1998/Math/MathML'>
      <mrow>
       <ci>k_GAPDH_Inhibition_g3p_fwd</ci>
       <mtext />
       <mrow>
        <mo>(</mo>
        <mrow>
         <mrow>
          <mn>2</mn>
          <mtext />
          <ci>E_GAPDH_T_Char91_c_Char93__Char35_3pg_Char35_g3p</ci>
          <mtext />
          <ci>M_g3p_c</ci>
         </mrow>
         <mo>-</mo>
         <mfrac>
          <mrow>
           <mn>3</mn>
           <mtext />
           <ci>E_GAPDH_T_Char91_c_Char93__Char35_3pg_Char35_g3p_Char35_g3p</ci>
          </mrow>
          <ci>Keq_GAPDH_Inhibition_g3p</ci>
         </mfrac>
        </mrow>
        <mo>)</mo>
       </mrow>
      </mrow>
     </math>
    </kineticLaw>
   </reaction>
   <reaction id='GAPDH_Inhibition_g3p_Char36_28'
       name='GAPDH_Inhibition_g3p_Char36_28'
       reversible='true'
       fast='false'>
    <listOfReactants>
     <speciesReference species='E_GAPDH_T_Char91_c_Char93__Char35_g3p_Char35_g3p' />
     <speciesReference species='M_g3p_c' />
    </listOfReactants>
    <listOfProducts>
     <speciesReference species='E_GAPDH_T_Char91_c_Char93__Char35_g3p_Char35_g3p_Char35_g3p' />
    </listOfProducts>
    <kineticLaw>
     <math xmlns='http://www.w3.org/1998/Math/MathML'>
      <mrow>
       <ci>k_GAPDH_Inhibition_g3p_fwd</ci>
       <mtext />
       <mrow>
        <mo>(</mo>
        <mrow>
         <mrow>
          <mn>2</mn>
          <mtext />
          <ci>E_GAPDH_T_Char91_c_Char93__Char35_g3p_Char35_g3p</ci>
          <mtext />
          <ci>M_g3p_c</ci>
         </mrow>
         <mo>-</mo>
         <mfrac>
          <mrow>
           <mn>3</mn>
           <mtext />
           <ci>E_GAPDH_T_Char91_c_Char93__Char35_g3p_Char35_g3p_Char35_g3p</ci>
          </mrow>
          <ci>Keq_GAPDH_Inhibition_g3p</ci>
         </mfrac>
        </mrow>
        <mo>)</mo>
       </mrow>
      </mrow>
     </math>
    </kineticLaw>
   </reaction>
   <reaction id='GAPDH_Inhibition_g3p_Char36_30'
       name='GAPDH_Inhibition_g3p_Char36_30'
       reversible='true'
       fast='false'>
    <listOfReactants>
     <speciesReference species='E_GAPDH_T_Char91_c_Char93__Char35_3pg_Char35_3pg_Char35_3pg' />
     <speciesReference species='M_g3p_c' />
    </listOfReactants>
    <listOfProducts>
     <speciesReference species='E_GAPDH_T_Char91_c_Char93__Char35_3pg_Char35_3pg_Char35_3pg_Char35_g3p' />
    </listOfProducts>
    <kineticLaw>
     <math xmlns='http://www.w3.org/1998/Math/MathML'>
      <mrow>
       <ci>k_GAPDH_Inhibition_g3p_fwd</ci>
       <mtext />
       <mrow>
        <mo>(</mo>
        <mrow>
         <mrow>
          <ci>E_GAPDH_T_Char91_c_Char93__Char35_3pg_Char35_3pg_Char35_3pg</ci>
          <mtext />
          <ci>M_g3p_c</ci>
         </mrow>
         <mo>-</mo>
         <mfrac>
          <mrow>
           <mn>4</mn>
           <mtext />
           <ci>E_GAPDH_T_Char91_c_Char93__Char35_3pg_Char35_3pg_Char35_3pg_Char35_g3p</ci>
          </mrow>
          <ci>Keq_GAPDH_Inhibition_g3p</ci>
         </mfrac>
        </mrow>
        <mo>)</mo>
       </mrow>
      </mrow>
     </math>
    </kineticLaw>
   </reaction>
   <reaction id='GAPDH_Inhibition_g3p_Char36_32'
       name='GAPDH_Inhibition_g3p_Char36_32'
       reversible='true'
       fast='false'>
    <listOfReactants>
     <speciesReference species='E_GAPDH_T_Char91_c_Char93__Char35_3pg_Char35_3pg_Char35_g3p' />
     <speciesReference species='M_g3p_c' />
    </listOfReactants>
    <listOfProducts>
     <speciesReference species='E_GAPDH_T_Char91_c_Char93__Char35_3pg_Char35_3pg_Char35_g3p_Char35_g3p' />
    </listOfProducts>
    <kineticLaw>
     <math xmlns='http://www.w3.org/1998/Math/MathML'>
      <mrow>
       <ci>k_GAPDH_Inhibition_g3p_fwd</ci>
       <mtext />
       <mrow>
        <mo>(</mo>
        <mrow>
         <mrow>
          <ci>E_GAPDH_T_Char91_c_Char93__Char35_3pg_Char35_3pg_Char35_g3p</ci>
          <mtext />
          <ci>M_g3p_c</ci>
         </mrow>
         <mo>-</mo>
         <mfrac>
          <mrow>
           <mn>4</mn>
           <mtext />
           <ci>E_GAPDH_T_Char91_c_Char93__Char35_3pg_Char35_3pg_Char35_g3p_Char35_g3p</ci>
          </mrow>
          <ci>Keq_GAPDH_Inhibition_g3p</ci>
         </mfrac>
        </mrow>
        <mo>)</mo>
       </mrow>
      </mrow>
     </math>
    </kineticLaw>
   </reaction>
   <reaction id='GAPDH_Inhibition_g3p_Char36_34'
       name='GAPDH_Inhibition_g3p_Char36_34'
       reversible='true'
       fast='false'>
    <listOfReactants>
     <speciesReference species='E_GAPDH_T_Char91_c_Char93__Char35_3pg_Char35_g3p_Char35_g3p' />
     <speciesReference species='M_g3p_c' />
    </listOfReactants>
    <listOfProducts>
     <speciesReference species='E_GAPDH_T_Char91_c_Char93__Char35_3pg_Char35_g3p_Char35_g3p_Char35_g3p' />
    </listOfProducts>
    <kineticLaw>
     <math xmlns='http://www.w3.org/1998/Math/MathML'>
      <mrow>
       <ci>k_GAPDH_Inhibition_g3p_fwd</ci>
       <mtext />
       <mrow>
        <mo>(</mo>
        <mrow>
         <mrow>
          <ci>E_GAPDH_T_Char91_c_Char93__Char35_3pg_Char35_g3p_Char35_g3p</ci>
          <mtext />
          <ci>M_g3p_c</ci>
         </mrow>
         <mo>-</mo>
         <mfrac>
          <mrow>
           <mn>4</mn>
           <mtext />
           <ci>E_GAPDH_T_Char91_c_Char93__Char35_3pg_Char35_g3p_Char35_g3p_Char35_g3p</ci>
          </mrow>
          <ci>Keq_GAPDH_Inhibition_g3p</ci>
         </mfrac>
        </mrow>
        <mo>)</mo>
       </mrow>
      </mrow>
     </math>
    </kineticLaw>
   </reaction>
   <reaction id='GAPDH_Inhibition_g3p_Char36_36'
       name='GAPDH_Inhibition_g3p_Char36_36'
       reversible='true'
       fast='false'>
    <listOfReactants>
     <speciesReference species='E_GAPDH_T_Char91_c_Char93__Char35_g3p_Char35_g3p_Char35_g3p' />
     <speciesReference species='M_g3p_c' />
    </listOfReactants>
    <listOfProducts>
     <speciesReference species='E_GAPDH_T_Char91_c_Char93__Char35_g3p_Char35_g3p_Char35_g3p_Char35_g3p' />
    </listOfProducts>
    <kineticLaw>
     <math xmlns='http://www.w3.org/1998/Math/MathML'>
      <mrow>
       <ci>k_GAPDH_Inhibition_g3p_fwd</ci>
       <mtext />
       <mrow>
        <mo>(</mo>
        <mrow>
         <mrow>
          <ci>E_GAPDH_T_Char91_c_Char93__Char35_g3p_Char35_g3p_Char35_g3p</ci>
          <mtext />
          <ci>M_g3p_c</ci>
         </mrow>
         <mo>-</mo>
         <mfrac>
          <mrow>
           <mn>4</mn>
           <mtext />
           <ci>E_GAPDH_T_Char91_c_Char93__Char35_g3p_Char35_g3p_Char35_g3p_Char35_g3p</ci>
          </mrow>
          <ci>Keq_GAPDH_Inhibition_g3p</ci>
         </mfrac>
        </mrow>
        <mo>)</mo>
       </mrow>
      </mrow>
     </math>
    </kineticLaw>
   </reaction>
   <reaction id='GAPDH_TransitionStep'
       name='GAPDH_TransitionStep'
       reversible='true'
       fast='false'>
    <listOfReactants>
     <speciesReference species='E_GAPDH_Char91_c_Char93_' />
    </listOfReactants>
    <listOfProducts>
     <speciesReference species='E_GAPDH_T_Char91_c_Char93_' />
    </listOfProducts>
    <kineticLaw>
     <math xmlns='http://www.w3.org/1998/Math/MathML'>
      <mrow>
       <ci>c</ci>
       <mtext />
       <ci>k_GAPDH_TransitionStep_fwd</ci>
       <mtext />
       <mrow>
        <mo>(</mo>
        <mrow>
         <ci>E_GAPDH_Char91_c_Char93_</ci>
         <mo>-</mo>
         <mfrac>
          <ci>E_GAPDH_T_Char91_c_Char93_</ci>
          <ci>Keq_GAPDH_TransitionStep</ci>
         </mfrac>
        </mrow>
        <mo>)</mo>
       </mrow>
      </mrow>
     </math>
     <listOfParameters>
      <parameter id='Keq_GAPDH_TransitionStep'
          value='0.006077082372535273' />
      <parameter id='k_GAPDH_TransitionStep_fwd'
          value='100000000' />
     </listOfParameters>
    </kineticLaw>
   </reaction>
   <reaction id='GGCT'
       name='GGCT'
       reversible='true'
       fast='false'>
    <listOfReactants>
     <speciesReference species='M_glucys_c' />
    </listOfReactants>
    <listOfProducts>
     <speciesReference species='M_5oxpro_c' />
     <speciesReference species='M_cys_Char45_L_c' />
    </listOfProducts>
    <kineticLaw>
     <math xmlns='http://www.w3.org/1998/Math/MathML'>
      <mrow>
       <ci>c</ci>
       <mtext />
       <ci>k_GGCT_fwd</ci>
       <mtext />
       <mrow>
        <mo>(</mo>
        <mrow>
         <mn>1</mn>
         <mo>-</mo>
         <mfrac>
          <mrow>
           <ci>M_5oxpro_c</ci>
           <mtext />
           <ci>M_cys_Char45_L_c</ci>
          </mrow>
          <mrow>
           <ci>Keq_GGCT</ci>
           <mtext />
           <ci>M_glucys_c</ci>
          </mrow>
         </mfrac>
        </mrow>
        <mo>)</mo>
       </mrow>
      </mrow>
     </math>
     <listOfParameters>
      <parameter id='k_GGCT_fwd'
          value='0.15415598820617427362557684229023429988`15.954589770191003' />
      <parameter id='Keq_GGCT'
          value='113945.17968646538793109357357025146484375`15.954589770191003' />
     </listOfParameters>
    </kineticLaw>
   </reaction>
   <reaction id='GGLUCT'
       name='GGLUCT'
       reversible='true'
       fast='false'>
    <listOfReactants>
     <speciesReference species='M_gluala_e' />
    </listOfReactants>
    <listOfProducts>
     <speciesReference species='M_5oxpro_c' />
     <speciesReference species='M_ala_Char45_L_c' />
    </listOfProducts>
    <kineticLaw>
     <math xmlns='http://www.w3.org/1998/Math/MathML'>
      <mrow>
       <ci>c</ci>
       <mtext />
       <ci>k_GGLUCT_fwd</ci>
       <mtext />
       <mrow>
        <mo>(</mo>
        <mrow>
         <mn>1</mn>
         <mo>-</mo>
         <mfrac>
          <mrow>
           <ci>M_5oxpro_c</ci>
           <mtext />
           <ci>M_ala_Char45_L_c</ci>
          </mrow>
          <mrow>
           <ci>Keq_GGLUCT</ci>
           <mtext />
           <ci>M_gluala_e</ci>
          </mrow>
         </mfrac>
        </mrow>
        <mo>)</mo>
       </mrow>
      </mrow>
     </math>
     <listOfParameters>
      <parameter id='k_GGLUCT_fwd'
          value='0.02614907320768204020535467075792807019`15.954589770191003' />
      <parameter id='Keq_GGLUCT'
          value='110000.000000000014551915228366851806640625`15.954589770191003' />
     </listOfParameters>
    </kineticLaw>
   </reaction>
   <reaction id='GK1'
       name='GK1'
       reversible='true'
       fast='false'>
    <listOfReactants>
     <speciesReference species='M_atp_c' />
     <speciesReference species='M_gmp_c' />
    </listOfReactants>
    <listOfProducts>
     <speciesReference species='M_adp_c' />
     <speciesReference species='M_gdp_c' />
    </listOfProducts>
    <kineticLaw>
     <math xmlns='http://www.w3.org/1998/Math/MathML'>
      <mrow>
       <ci>c</ci>
       <mtext />
       <ci>k_GK1_fwd</ci>
       <mtext />
       <mrow>
        <mo>(</mo>
        <mrow>
         <mn>1</mn>
         <mo>-</mo>
         <mfrac>
          <mrow>
           <ci>M_adp_c</ci>
           <mtext />
           <ci>M_gdp_c</ci>
          </mrow>
          <mrow>
           <ci>Keq_GK1</ci>
           <mtext />
           <ci>M_atp_c</ci>
           <mtext />
           <ci>M_gmp_c</ci>
          </mrow>
         </mfrac>
        </mrow>
        <mo>)</mo>
       </mrow>
      </mrow>
     </math>
     <listOfParameters>
      <parameter id='k_GK1_fwd'
          value='0.0846116979526583788542261227568536439`15.954589770191003' />
      <parameter id='Keq_GK1'
          value='0.31470604457329404146648244022799190134`15.954589770191003' />
     </listOfParameters>
    </kineticLaw>
   </reaction>
   <reaction id='GLCt1r'
       name='GLCt1r'
       reversible='true'
       fast='false'>
    <listOfReactants>
     <speciesReference species='M_glc_Char45_D_e' />
    </listOfReactants>
    <listOfProducts>
     <speciesReference species='M_glc_Char45_D_c' />
    </listOfProducts>
    <kineticLaw>
     <math xmlns='http://www.w3.org/1998/Math/MathML'>
      <mrow>
       <ci>c</ci>
       <mtext />
       <ci>k_GLCt1r_fwd</ci>
       <mtext />
       <mrow>
        <mo>(</mo>
        <mrow>
         <mn>1</mn>
         <mo>-</mo>
         <mfrac>
          <ci>M_glc_Char45_D_c</ci>
          <mrow>
           <ci>Keq_GLCt1r</ci>
           <mtext />
           <ci>M_glc_Char45_D_e</ci>
          </mrow>
         </mfrac>
        </mrow>
        <mo>)</mo>
       </mrow>
      </mrow>
     </math>
     <listOfParameters>
      <parameter id='k_GLCt1r_fwd'
          value='5349.99999999897225824884110532363046618147`15.954589770191003' />
      <parameter id='Keq_GLCt1r'
          value='1.0002502837145261147425481188545464531`15.954589770191003' />
     </listOfParameters>
    </kineticLaw>
   </reaction>
   <reaction id='GLNS'
       name='GLNS'
       reversible='true'
       fast='false'>
    <listOfReactants>
     <speciesReference species='M_atp_c' />
     <speciesReference species='M_nh4_c' />
     <speciesReference species='M_glu_Char45_L_c' />
    </listOfReactants>
    <listOfProducts>
     <speciesReference species='M_adp_c' />
     <speciesReference species='M_gln_Char45_L_c' />
     <speciesReference species='M_h_c' />
     <speciesReference species='M_pi_c' />
    </listOfProducts>
    <kineticLaw>
     <math xmlns='http://www.w3.org/1998/Math/MathML'>
      <mrow>
       <ci>c</ci>
       <mtext />
       <ci>k_GLNS_fwd</ci>
       <mtext />
       <mrow>
        <mo>(</mo>
        <mrow>
         <mn>1</mn>
         <mo>-</mo>
         <mfrac>
          <mrow>
           <ci>M_adp_c</ci>
           <mtext />
           <ci>M_gln_Char45_L_c</ci>
           <mtext />
           <ci>M_pi_c</ci>
          </mrow>
          <mrow>
           <ci>Keq_GLNS</ci>
           <mtext />
           <ci>M_atp_c</ci>
           <mtext />
           <ci>M_glu_Char45_L_c</ci>
           <mtext />
           <ci>M_nh4_c</ci>
          </mrow>
         </mfrac>
        </mrow>
        <mo>)</mo>
       </mrow>
      </mrow>
     </math>
     <listOfParameters>
      <parameter id='k_GLNS_fwd'
          value='0.13033754317529078495817219198228347435`15.954589770191003' />
      <parameter id='Keq_GLNS'
          value='3200.`15.954589770191003' />
     </listOfParameters>
    </kineticLaw>
   </reaction>
   <reaction id='GLNt4'
       name='GLNt4'
       reversible='true'
       fast='false'>
    <listOfReactants>
     <speciesReference species='M_gln_Char45_L_e' />
     <speciesReference species='M_na1_e' />
    </listOfReactants>
    <listOfProducts>
     <speciesReference species='M_gln_Char45_L_c' />
     <speciesReference species='M_na1_c' />
    </listOfProducts>
    <kineticLaw>
     <math xmlns='http://www.w3.org/1998/Math/MathML'>
      <mrow>
       <ci>c</ci>
       <mtext />
       <ci>k_GLNt4_fwd</ci>
       <mtext />
       <mrow>
        <mo>(</mo>
        <mrow>
         <mn>1</mn>
         <mo>-</mo>
         <mfrac>
          <ci>M_gln_Char45_L_c</ci>
          <mrow>
           <ci>Keq_GLNt4</ci>
           <mtext />
           <ci>M_gln_Char45_L_e</ci>
          </mrow>
         </mfrac>
        </mrow>
        <mo>)</mo>
       </mrow>
      </mrow>
     </math>
     <listOfParameters>
      <parameter id='k_GLNt4_fwd'
          value='0.52634587475963278589207431980614377152`15.954589770191003' />
      <parameter id='Keq_GLNt4'
          value='1.58621900000000004560263278108322992921`15.954589770191003' />
     </listOfParameters>
    </kineticLaw>
   </reaction>
   <reaction id='GLUCYS'
       name='GLUCYS'
       reversible='true'
       fast='false'>
    <listOfReactants>
     <speciesReference species='M_atp_c' />
     <speciesReference species='M_cys_Char45_L_c' />
     <speciesReference species='M_glu_Char45_L_c' />
    </listOfReactants>
    <listOfProducts>
     <speciesReference species='M_adp_c' />
     <speciesReference species='M_glucys_c' />
     <speciesReference species='M_h_c' />
     <speciesReference species='M_pi_c' />
    </listOfProducts>
    <kineticLaw>
     <math xmlns='http://www.w3.org/1998/Math/MathML'>
      <mrow>
       <ci>c</ci>
       <mtext />
       <ci>k_GLUCYS_fwd</ci>
       <mtext />
       <mrow>
        <mo>(</mo>
        <mrow>
         <mn>1</mn>
         <mo>-</mo>
         <mfrac>
          <mrow>
           <ci>M_adp_c</ci>
           <mtext />
           <ci>M_glucys_c</ci>
           <mtext />
           <ci>M_pi_c</ci>
          </mrow>
          <mrow>
           <ci>Keq_GLUCYS</ci>
           <mtext />
           <ci>M_atp_c</ci>
           <mtext />
           <ci>M_cys_Char45_L_c</ci>
           <mtext />
           <ci>M_glu_Char45_L_c</ci>
          </mrow>
         </mfrac>
        </mrow>
        <mo>)</mo>
       </mrow>
      </mrow>
     </math>
     <listOfParameters>
      <parameter id='k_GLUCYS_fwd'
          value='0.20701162847721603580602443708289911797`15.954589770191003' />
      <parameter id='Keq_GLUCYS'
          value='22255.9594286203864612616598606109619140625`15.954589770191003' />
     </listOfParameters>
    </kineticLaw>
   </reaction>
   <reaction id='GLUN'
       name='GLUN'
       reversible='true'
       fast='false'>
    <listOfReactants>
     <speciesReference species='M_gln_Char45_L_c' />
     <speciesReference species='M_h2o_c' />
    </listOfReactants>
    <listOfProducts>
     <speciesReference species='M_nh4_c' />
     <speciesReference species='M_glu_Char45_L_c' />
    </listOfProducts>
    <kineticLaw>
     <math xmlns='http://www.w3.org/1998/Math/MathML'>
      <mrow>
       <ci>c</ci>
       <mtext />
       <ci>k_GLUN_fwd</ci>
       <mtext />
       <mrow>
        <mo>(</mo>
        <mrow>
         <mn>1</mn>
         <mo>-</mo>
         <mfrac>
          <mrow>
           <ci>M_glu_Char45_L_c</ci>
           <mtext />
           <ci>M_nh4_c</ci>
          </mrow>
          <mrow>
           <ci>Keq_GLUN</ci>
           <mtext />
           <ci>M_gln_Char45_L_c</ci>
          </mrow>
         </mfrac>
        </mrow>
        <mo>)</mo>
       </mrow>
      </mrow>
     </math>
     <listOfParameters>
      <parameter id='k_GLUN_fwd'
          value='0.21050692455235909718329338601384188028`15.954589770191003' />
      <parameter id='Keq_GLUN'
          value='36858.222152202506549656391143798828125`15.954589770191003' />
     </listOfParameters>
    </kineticLaw>
   </reaction>
   <reaction id='GLYt7_Char40_211_Char41_r'
       name='GLYt7_Char40_211_Char41_r'
       reversible='true'
       fast='false'>
    <listOfReactants>
     <speciesReference species='M_cl_e' />
     <speciesReference species='M_gly_e' />
     <speciesReference species='M_na1_e'
         stoichiometry='2' />
    </listOfReactants>
    <listOfProducts>
     <speciesReference species='M_cl_c' />
     <speciesReference species='M_gly_c' />
     <speciesReference species='M_na1_c'
         stoichiometry='2' />
    </listOfProducts>
    <kineticLaw>
     <math xmlns='http://www.w3.org/1998/Math/MathML'>
      <mrow>
       <ci>c</ci>
       <mtext />
       <ci>k_GLYt7_Char40_211_Char41_r_fwd</ci>
       <mtext />
       <mrow>
        <mo>(</mo>
        <mrow>
         <mn>1</mn>
         <mo>-</mo>
         <mfrac>
          <ci>M_gly_c</ci>
          <mrow>
           <ci>Keq_GLYt7_Char40_211_Char41_r</ci>
           <mtext />
           <ci>M_gly_e</ci>
          </mrow>
         </mfrac>
        </mrow>
        <mo>)</mo>
       </mrow>
      </mrow>
     </math>
     <listOfParameters>
      <parameter id='k_GLYt7_Char40_211_Char41_r_fwd'
          value='0.55537947157339309798698916797012518743`15.954589770191003' />
      <parameter id='Keq_GLYt7_Char40_211_Char41_r'
          value='1.58467399999999991599963777844095602632`15.954589770191003' />
     </listOfParameters>
    </kineticLaw>
   </reaction>
   <reaction id='GMPR'
       name='GMPR'
       reversible='true'
       fast='false'>
    <listOfReactants>
     <speciesReference species='M_gmp_c' />
     <speciesReference species='M_h_c'
         stoichiometry='2' />
     <speciesReference species='M_nadph_c' />
    </listOfReactants>
    <listOfProducts>
     <speciesReference species='M_imp_c' />
     <speciesReference species='M_nadp_c' />
     <speciesReference species='M_nh4_c' />
    </listOfProducts>
    <kineticLaw>
     <math xmlns='http://www.w3.org/1998/Math/MathML'>
      <mrow>
       <ci>c</ci>
       <mtext />
       <ci>k_GMPR_fwd</ci>
       <mtext />
       <mrow>
        <mo>(</mo>
        <mrow>
         <mn>1</mn>
         <mo>-</mo>
         <mfrac>
          <mrow>
           <ci>M_imp_c</ci>
           <mtext />
           <ci>M_nadp_c</ci>
           <mtext />
           <ci>M_nh4_c</ci>
          </mrow>
          <mrow>
           <ci>Keq_GMPR</ci>
           <mtext />
           <ci>M_gmp_c</ci>
           <mtext />
           <ci>M_nadph_c</ci>
          </mrow>
         </mfrac>
        </mrow>
        <mo>)</mo>
       </mrow>
      </mrow>
     </math>
     <listOfParameters>
      <parameter id='k_GMPR_fwd'
          value='0.04381818783264078900862626129489121062`15.954589770191003' />
      <parameter id='Keq_GMPR'
          value='3.7820095423469357192516326904296875`15.954589770191003e6' />
     </listOfParameters>
    </kineticLaw>
   </reaction>
   <reaction id='GMPS2'
       name='GMPS2'
       reversible='true'
       fast='false'>
    <listOfReactants>
     <speciesReference species='M_atp_c' />
     <speciesReference species='M_gln_Char45_L_c' />
     <speciesReference species='M_h2o_c' />
     <speciesReference species='M_xmp_c' />
    </listOfReactants>
    <listOfProducts>
     <speciesReference species='M_amp_c' />
     <speciesReference species='M_gmp_c' />
     <speciesReference species='M_h_c'
         stoichiometry='2' />
     <speciesReference species='M_ppi_c' />
     <speciesReference species='M_glu_Char45_L_c' />
    </listOfProducts>
    <kineticLaw>
     <math xmlns='http://www.w3.org/1998/Math/MathML'>
      <mrow>
       <ci>c</ci>
       <mtext />
       <ci>k_GMPS2_fwd</ci>
       <mtext />
       <mrow>
        <mo>(</mo>
        <mrow>
         <mn>1</mn>
         <mo>-</mo>
         <mfrac>
          <mrow>
           <ci>M_amp_c</ci>
           <mtext />
           <ci>M_glu_Char45_L_c</ci>
           <mtext />
           <ci>M_gmp_c</ci>
           <mtext />
           <ci>M_ppi_c</ci>
          </mrow>
          <mrow>
           <ci>Keq_GMPS2</ci>
           <mtext />
           <ci>M_atp_c</ci>
           <mtext />
           <ci>M_gln_Char45_L_c</ci>
           <mtext />
           <ci>M_xmp_c</ci>
          </mrow>
         </mfrac>
        </mrow>
        <mo>)</mo>
       </mrow>
      </mrow>
     </math>
     <listOfParameters>
      <parameter id='k_GMPS2_fwd'
          value='0.05799916984942761642631501062887522659`15.954589770191003' />
      <parameter id='Keq_GMPS2'
          value='3.69805`15.954589770191003e7' />
     </listOfParameters>
    </kineticLaw>
   </reaction>
   <reaction id='GND1'
       name='GND1'
       reversible='true'
       fast='false'>
    <listOfReactants>
     <speciesReference species='E_GND_Char91_c_Char93_' />
     <speciesReference species='M_6pgc_c' />
    </listOfReactants>
    <listOfProducts>
     <speciesReference species='E_GND_Char91_c_Char93__Char38_6pgc' />
    </listOfProducts>
    <kineticLaw>
     <math xmlns='http://www.w3.org/1998/Math/MathML'>
      <mrow>
       <ci>c</ci>
       <mtext />
       <ci>k_GND1_fwd</ci>
       <mtext />
       <mrow>
        <mo>(</mo>
        <mrow>
         <mrow>
          <ci>E_GND_Char91_c_Char93_</ci>
          <mtext />
          <ci>M_6pgc_c</ci>
         </mrow>
         <mo>-</mo>
         <mfrac>
          <ci>E_GND_Char91_c_Char93__Char38_6pgc</ci>
          <ci>Keq_GND1</ci>
         </mfrac>
        </mrow>
        <mo>)</mo>
       </mrow>
      </mrow>
     </math>
     <listOfParameters>
      <parameter id='Keq_GND1'
          value='50.' />
      <parameter id='k_GND1_fwd'
          value='5.512997724325619e6' />
     </listOfParameters>
    </kineticLaw>
   </reaction>
   <reaction id='GND2'
       name='GND2'
       reversible='true'
       fast='false'>
    <listOfReactants>
     <speciesReference species='E_GND_Char91_c_Char93_' />
     <speciesReference species='M_nadp_c' />
    </listOfReactants>
    <listOfProducts>
     <speciesReference species='E_GND_Char91_c_Char93__Char38_nadp' />
    </listOfProducts>
    <kineticLaw>
     <math xmlns='http://www.w3.org/1998/Math/MathML'>
      <mrow>
       <ci>c</ci>
       <mtext />
       <ci>k_GND2_fwd</ci>
       <mtext />
       <mrow>
        <mo>(</mo>
        <mrow>
         <mrow>
          <ci>E_GND_Char91_c_Char93_</ci>
          <mtext />
          <ci>M_nadp_c</ci>
         </mrow>
         <mo>-</mo>
         <mfrac>
          <ci>E_GND_Char91_c_Char93__Char38_nadp</ci>
          <ci>Keq_GND2</ci>
         </mfrac>
        </mrow>
        <mo>)</mo>
       </mrow>
      </mrow>
     </math>
     <listOfParameters>
      <parameter id='Keq_GND2'
          value='102.04081632653062' />
      <parameter id='k_GND2_fwd'
          value='6.15845137e8' />
     </listOfParameters>
    </kineticLaw>
   </reaction>
   <reaction id='GND3'
       name='GND3'
       reversible='true'
       fast='false'>
    <listOfReactants>
     <speciesReference species='E_GND_Char91_c_Char93__Char38_nadph' />
    </listOfReactants>
    <listOfProducts>
     <speciesReference species='E_GND_Char91_c_Char93_' />
     <speciesReference species='M_nadph_c' />
    </listOfProducts>
    <kineticLaw>
     <math xmlns='http://www.w3.org/1998/Math/MathML'>
      <mrow>
       <ci>c</ci>
       <mtext />
       <ci>k_GND3_fwd</ci>
       <mtext />
       <mrow>
        <mo>(</mo>
        <mrow>
         <ci>E_GND_Char91_c_Char93__Char38_nadph</ci>
         <mo>-</mo>
         <mfrac>
          <mrow>
           <ci>E_GND_Char91_c_Char93_</ci>
           <mtext />
           <ci>M_nadph_c</ci>
          </mrow>
          <ci>Keq_GND3</ci>
         </mfrac>
        </mrow>
        <mo>)</mo>
       </mrow>
      </mrow>
     </math>
     <listOfParameters>
      <parameter id='Keq_GND3'
          value='0.0005' />
      <parameter id='k_GND3_fwd'
          value='100000000' />
     </listOfParameters>
    </kineticLaw>
   </reaction>
   <reaction id='GND4'
       name='GND4'
       reversible='true'
       fast='false'>
    <listOfReactants>
     <speciesReference species='E_GND_Char91_c_Char93__Char38_6pgc' />
     <speciesReference species='M_nadph_c' />
    </listOfReactants>
    <listOfProducts>
     <speciesReference species='E_GND_Char91_c_Char93__Char38_nadph_Char38_6pgc' />
    </listOfProducts>
    <kineticLaw>
     <math xmlns='http://www.w3.org/1998/Math/MathML'>
      <mrow>
       <ci>c</ci>
       <mtext />
       <ci>k_GND4_fwd</ci>
       <mtext />
       <mrow>
        <mo>(</mo>
        <mrow>
         <mrow>
          <ci>E_GND_Char91_c_Char93__Char38_6pgc</ci>
          <mtext />
          <ci>M_nadph_c</ci>
         </mrow>
         <mo>-</mo>
         <mfrac>
          <ci>E_GND_Char91_c_Char93__Char38_nadph_Char38_6pgc</ci>
          <ci>Keq_GND4</ci>
         </mfrac>
        </mrow>
        <mo>)</mo>
       </mrow>
      </mrow>
     </math>
     <listOfParameters>
      <parameter id='Keq_GND4'
          value='33.333333333333336' />
      <parameter id='k_GND4_fwd'
          value='100000000' />
     </listOfParameters>
    </kineticLaw>
   </reaction>
   <reaction id='GND5'
       name='GND5'
       reversible='true'
       fast='false'>
    <listOfReactants>
     <speciesReference species='E_GND_Char91_c_Char93__Char38_6pgc' />
     <speciesReference species='M_nadp_c' />
    </listOfReactants>
    <listOfProducts>
     <speciesReference species='E_GND_Char91_c_Char93__Char38_nadp_Char38_6pgc' />
    </listOfProducts>
    <kineticLaw>
     <math xmlns='http://www.w3.org/1998/Math/MathML'>
      <mrow>
       <ci>c</ci>
       <mtext />
       <ci>k_GND5_fwd</ci>
       <mtext />
       <mrow>
        <mo>(</mo>
        <mrow>
         <mrow>
          <ci>E_GND_Char91_c_Char93__Char38_6pgc</ci>
          <mtext />
          <ci>M_nadp_c</ci>
         </mrow>
         <mo>-</mo>
         <mfrac>
          <ci>E_GND_Char91_c_Char93__Char38_nadp_Char38_6pgc</ci>
          <ci>Keq_GND5</ci>
         </mfrac>
        </mrow>
        <mo>)</mo>
       </mrow>
      </mrow>
     </math>
     <listOfParameters>
      <parameter id='Keq_GND5'
          value='102.04081632653062' />
      <parameter id='k_GND5_fwd'
          value='6.15845137e8' />
     </listOfParameters>
    </kineticLaw>
   </reaction>
   <reaction id='GND6'
       name='GND6'
       reversible='true'
       fast='false'>
    <listOfReactants>
     <speciesReference species='E_GND_Char91_c_Char93__Char38_nadp' />
     <speciesReference species='M_6pgc_c' />
    </listOfReactants>
    <listOfProducts>
     <speciesReference species='E_GND_Char91_c_Char93__Char38_nadp_Char38_6pgc' />
    </listOfProducts>
    <kineticLaw>
     <math xmlns='http://www.w3.org/1998/Math/MathML'>
      <mrow>
       <ci>c</ci>
       <mtext />
       <ci>k_GND6_fwd</ci>
       <mtext />
       <mrow>
        <mo>(</mo>
        <mrow>
         <mrow>
          <ci>E_GND_Char91_c_Char93__Char38_nadp</ci>
          <mtext />
          <ci>M_6pgc_c</ci>
         </mrow>
         <mo>-</mo>
         <mfrac>
          <ci>E_GND_Char91_c_Char93__Char38_nadp_Char38_6pgc</ci>
          <ci>Keq_GND6</ci>
         </mfrac>
        </mrow>
        <mo>)</mo>
       </mrow>
      </mrow>
     </math>
     <listOfParameters>
      <parameter id='Keq_GND6'
          value='50.' />
      <parameter id='k_GND6_fwd'
          value='5.512997724325619e6' />
     </listOfParameters>
    </kineticLaw>
   </reaction>
   <reaction id='GND7'
       name='GND7'
       reversible='true'
       fast='false'>
    <listOfReactants>
     <speciesReference species='E_GND_Char91_c_Char93__Char38_ru5p_Char45_D_Char38_nadph' />
    </listOfReactants>
    <listOfProducts>
     <speciesReference species='E_GND_Char91_c_Char93__Char38_nadph' />
     <speciesReference species='M_ru5p_Char45_D_c' />
    </listOfProducts>
    <kineticLaw>
     <math xmlns='http://www.w3.org/1998/Math/MathML'>
      <mrow>
       <ci>c</ci>
       <mtext />
       <ci>k_GND7_fwd</ci>
       <mtext />
       <mrow>
        <mo>(</mo>
        <mrow>
         <ci>E_GND_Char91_c_Char93__Char38_ru5p_Char45_D_Char38_nadph</ci>
         <mo>-</mo>
         <mfrac>
          <mrow>
           <ci>E_GND_Char91_c_Char93__Char38_nadph</ci>
           <mtext />
           <ci>M_ru5p_Char45_D_c</ci>
          </mrow>
          <ci>Keq_GND7</ci>
         </mfrac>
        </mrow>
        <mo>)</mo>
       </mrow>
      </mrow>
     </math>
     <listOfParameters>
      <parameter id='Keq_GND7'
          value='0.03' />
      <parameter id='k_GND7_fwd'
          value='100000000' />
     </listOfParameters>
    </kineticLaw>
   </reaction>
   <reaction id='GND8'
       name='GND8'
       reversible='true'
       fast='false'>
    <listOfReactants>
     <speciesReference species='E_GND_Char91_c_Char93__Char38_nadp_Char38_6pgc' />
    </listOfReactants>
    <listOfProducts>
     <speciesReference species='E_GND_Char91_c_Char93__Char38_co2_Char38_ru5p_Char45_D_Char38_nadph' />
    </listOfProducts>
    <kineticLaw>
     <math xmlns='http://www.w3.org/1998/Math/MathML'>
      <mrow>
       <ci>c</ci>
       <mtext />
       <ci>k_GND8_fwd</ci>
       <mtext />
       <mrow>
        <mo>(</mo>
        <mrow>
         <ci>E_GND_Char91_c_Char93__Char38_nadp_Char38_6pgc</ci>
         <mo>-</mo>
         <mfrac>
          <ci>E_GND_Char91_c_Char93__Char38_co2_Char38_ru5p_Char45_D_Char38_nadph</ci>
          <ci>Keq_GND8</ci>
         </mfrac>
        </mrow>
        <mo>)</mo>
       </mrow>
      </mrow>
     </math>
     <listOfParameters>
      <parameter id='Keq_GND8'
          value='6.141664355555556e7' />
      <parameter id='k_GND8_fwd'
          value='100000000' />
     </listOfParameters>
    </kineticLaw>
   </reaction>
   <reaction id='GND9'
       name='GND9'
       reversible='true'
       fast='false'>
    <listOfReactants>
     <speciesReference species='E_GND_Char91_c_Char93__Char38_co2_Char38_ru5p_Char45_D_Char38_nadph' />
    </listOfReactants>
    <listOfProducts>
     <speciesReference species='E_GND_Char91_c_Char93__Char38_ru5p_Char45_D_Char38_nadph' />
     <speciesReference species='M_co2_c' />
    </listOfProducts>
    <kineticLaw>
     <math xmlns='http://www.w3.org/1998/Math/MathML'>
      <mrow>
       <ci>c</ci>
       <mtext />
       <ci>k_GND9_fwd</ci>
       <mtext />
       <mrow>
        <mo>(</mo>
        <mrow>
         <ci>E_GND_Char91_c_Char93__Char38_co2_Char38_ru5p_Char45_D_Char38_nadph</ci>
         <mo>-</mo>
         <mfrac>
          <mrow>
           <ci>E_GND_Char91_c_Char93__Char38_ru5p_Char45_D_Char38_nadph</ci>
           <mtext />
           <ci>M_co2_c</ci>
          </mrow>
          <ci>Keq_GND9</ci>
         </mfrac>
        </mrow>
        <mo>)</mo>
       </mrow>
      </mrow>
     </math>
     <listOfParameters>
      <parameter id='Keq_GND9'
          value='0.015' />
      <parameter id='k_GND9_fwd'
          value='100000000' />
     </listOfParameters>
    </kineticLaw>
   </reaction>
   <reaction id='GTHDH'
       name='GTHDH'
       reversible='true'
       fast='false'>
    <listOfReactants>
     <speciesReference species='M_dhdascb_c' />
     <speciesReference species='M_gthrd_c'
         stoichiometry='2' />
    </listOfReactants>
    <listOfProducts>
     <speciesReference species='M_ascb_Char45_L_c' />
     <speciesReference species='M_gthox_c' />
    </listOfProducts>
    <kineticLaw>
     <math xmlns='http://www.w3.org/1998/Math/MathML'>
      <mrow>
       <ci>c</ci>
       <mtext />
       <ci>k_GTHDH_fwd</ci>
       <mtext />
       <mrow>
        <mo>(</mo>
        <mrow>
         <mn>1</mn>
         <mo>-</mo>
         <mfrac>
          <mrow>
           <ci>M_ascb_Char45_L_c</ci>
           <mtext />
           <ci>M_gthox_c</ci>
          </mrow>
          <mrow>
           <ci>Keq_GTHDH</ci>
           <mtext />
           <ci>M_dhdascb_c</ci>
           <mtext />
           <msup>
            <ci>M_gthrd_c</ci>
            <mn>2</mn>
           </msup>
          </mrow>
         </mfrac>
        </mrow>
        <mo>)</mo>
       </mrow>
      </mrow>
     </math>
     <listOfParameters>
      <parameter id='k_GTHDH_fwd'
          value='0.000360101078989220912442148492260685089240552252230336512`15.954589770191003' />
      <parameter id='Keq_GTHDH'
          value='1.7e6' />
     </listOfParameters>
    </kineticLaw>
   </reaction>
   <reaction id='GTHO'
       name='GTHO'
       reversible='true'
       fast='false'>
    <listOfReactants>
     <speciesReference species='M_gthox_c' />
     <speciesReference species='M_h_c' />
     <speciesReference species='M_nadph_c' />
    </listOfReactants>
    <listOfProducts>
     <speciesReference species='M_nadp_c' />
     <speciesReference species='M_gthrd_c'
         stoichiometry='2' />
    </listOfProducts>
    <kineticLaw>
     <math xmlns='http://www.w3.org/1998/Math/MathML'>
      <mrow>
       <ci>c</ci>
       <mtext />
       <ci>k_GTHO_fwd</ci>
       <mtext />
       <mrow>
        <mo>(</mo>
        <mrow>
         <mn>1</mn>
         <mo>-</mo>
         <mfrac>
          <mrow>
           <msup>
            <ci>M_gthrd_c</ci>
            <mn>2</mn>
           </msup>
           <mtext />
           <ci>M_nadp_c</ci>
          </mrow>
          <mrow>
           <ci>Keq_GTHO</ci>
           <mtext />
           <ci>M_gthox_c</ci>
           <mtext />
           <ci>M_nadph_c</ci>
          </mrow>
         </mfrac>
        </mrow>
        <mo>)</mo>
       </mrow>
      </mrow>
     </math>
     <listOfParameters>
      <parameter id='k_GTHO_fwd'
          value='0.33356262458922231184388351721281651407`15.954589770191003' />
      <parameter id='Keq_GTHO'
          value='5.1' />
     </listOfParameters>
    </kineticLaw>
   </reaction>
   <reaction id='GTHOXti2'
       name='GTHOXti2'
       reversible='true'
       fast='false'>
    <listOfReactants>
     <speciesReference species='M_atp_c' />
     <speciesReference species='M_gthox_c' />
     <speciesReference species='M_h2o_c' />
    </listOfReactants>
    <listOfProducts>
     <speciesReference species='M_adp_c' />
     <speciesReference species='M_gthox_e' />
     <speciesReference species='M_h_c' />
     <speciesReference species='M_pi_c' />
    </listOfProducts>
    <kineticLaw>
     <math xmlns='http://www.w3.org/1998/Math/MathML'>
      <mrow>
       <ci>c</ci>
       <mtext />
       <ci>k_GTHOXti2_fwd</ci>
       <mtext />
       <mrow>
        <mo>(</mo>
        <mrow>
         <mn>1</mn>
         <mo>-</mo>
         <mfrac>
          <mrow>
           <ci>M_adp_c</ci>
           <mtext />
           <ci>M_gthox_e</ci>
           <mtext />
           <ci>M_pi_c</ci>
          </mrow>
          <mrow>
           <ci>Keq_GTHOXti2</ci>
           <mtext />
           <ci>M_atp_c</ci>
           <mtext />
           <ci>M_gthox_c</ci>
          </mrow>
         </mfrac>
        </mrow>
        <mo>)</mo>
       </mrow>
      </mrow>
     </math>
     <listOfParameters>
      <parameter id='k_GTHOXti2_fwd'
          value='0.02641160128169685781303644923889606462`15.954589770191003' />
      <parameter id='Keq_GTHOXti2'
          value='3.5697179242214304395020008087158203125`15.954589770191003e6' />
     </listOfParameters>
    </kineticLaw>
   </reaction>
   <reaction id='GTHP'
       name='GTHP'
       reversible='true'
       fast='false'>
    <listOfReactants>
     <speciesReference species='M_h2o2_c' />
     <speciesReference species='M_gthrd_c'
         stoichiometry='2' />
    </listOfReactants>
    <listOfProducts>
     <speciesReference species='M_gthox_c' />
     <speciesReference species='M_h2o_c'
         stoichiometry='2' />
    </listOfProducts>
    <kineticLaw>
     <math xmlns='http://www.w3.org/1998/Math/MathML'>
      <mrow>
       <ci>c</ci>
       <mtext />
       <ci>k_GTHP_fwd</ci>
       <mtext />
       <mrow>
        <mo>(</mo>
        <mrow>
         <mn>1</mn>
         <mo>-</mo>
         <mfrac>
          <ci>M_gthox_c</ci>
          <mrow>
           <ci>Keq_GTHP</ci>
           <mtext />
           <msup>
            <ci>M_gthrd_c</ci>
            <mn>2</mn>
           </msup>
          </mrow>
         </mfrac>
        </mrow>
        <mo>)</mo>
       </mrow>
      </mrow>
     </math>
     <listOfParameters>
      <parameter id='k_GTHP_fwd'
          value='0.3422981270076211' />
      <parameter id='Keq_GTHP'
          value='73.52941176470588' />
     </listOfParameters>
    </kineticLaw>
   </reaction>
   <reaction id='GTHS'
       name='GTHS'
       reversible='true'
       fast='false'>
    <listOfReactants>
     <speciesReference species='M_atp_c' />
     <speciesReference species='M_glucys_c' />
     <speciesReference species='M_gly_c' />
    </listOfReactants>
    <listOfProducts>
     <speciesReference species='M_adp_c' />
     <speciesReference species='M_h_c' />
     <speciesReference species='M_pi_c' />
     <speciesReference species='M_gthrd_c' />
    </listOfProducts>
    <kineticLaw>
     <math xmlns='http://www.w3.org/1998/Math/MathML'>
      <mrow>
       <ci>c</ci>
       <mtext />
       <ci>k_GTHS_fwd</ci>
       <mtext />
       <mrow>
        <mo>(</mo>
        <mrow>
         <mn>1</mn>
         <mo>-</mo>
         <mfrac>
          <mrow>
           <ci>M_adp_c</ci>
           <mtext />
           <ci>M_gthrd_c</ci>
           <mtext />
           <ci>M_pi_c</ci>
          </mrow>
          <mrow>
           <ci>Keq_GTHS</ci>
           <mtext />
           <ci>M_atp_c</ci>
           <mtext />
           <ci>M_glucys_c</ci>
           <mtext />
           <ci>M_gly_c</ci>
          </mrow>
         </mfrac>
        </mrow>
        <mo>)</mo>
       </mrow>
      </mrow>
     </math>
     <listOfParameters>
      <parameter id='k_GTHS_fwd'
          value='0.05282854099529315973923333618163746817`15.954589770191003' />
      <parameter id='Keq_GTHS'
          value='1.`15.954589770191003e6' />
     </listOfParameters>
    </kineticLaw>
   </reaction>
   <reaction id='GUACYC'
       name='GUACYC'
       reversible='true'
       fast='false'>
    <listOfReactants>
     <speciesReference species='M_gtp_c' />
    </listOfReactants>
    <listOfProducts>
     <speciesReference species='M_35cgmp_c' />
     <speciesReference species='M_ppi_c' />
    </listOfProducts>
    <kineticLaw>
     <math xmlns='http://www.w3.org/1998/Math/MathML'>
      <mrow>
       <ci>c</ci>
       <mtext />
       <ci>k_GUACYC_fwd</ci>
       <mtext />
       <mrow>
        <mo>(</mo>
        <mrow>
         <mn>1</mn>
         <mo>-</mo>
         <mfrac>
          <mrow>
           <ci>M_35cgmp_c</ci>
           <mtext />
           <ci>M_ppi_c</ci>
          </mrow>
          <mrow>
           <ci>Keq_GUACYC</ci>
           <mtext />
           <ci>M_gtp_c</ci>
          </mrow>
         </mfrac>
        </mrow>
        <mo>)</mo>
       </mrow>
      </mrow>
     </math>
     <listOfParameters>
      <parameter id='k_GUACYC_fwd'
          value='0.07824338625665395568574569170784407598`15.954589770191003' />
      <parameter id='Keq_GUACYC'
          value='15.80323441374260973191212542587891221046`15.954589770191003' />
     </listOfParameters>
    </kineticLaw>
   </reaction>
   <reaction id='GUAPRT'
       name='GUAPRT'
       reversible='true'
       fast='false'>
    <listOfReactants>
     <speciesReference species='M_gua_c' />
     <speciesReference species='M_prpp_c' />
    </listOfReactants>
    <listOfProducts>
     <speciesReference species='M_gmp_c' />
     <speciesReference species='M_ppi_c' />
    </listOfProducts>
    <kineticLaw>
     <math xmlns='http://www.w3.org/1998/Math/MathML'>
      <mrow>
       <ci>c</ci>
       <mtext />
       <ci>k_GUAPRT_fwd</ci>
       <mtext />
       <mrow>
        <mo>(</mo>
        <mrow>
         <mn>1</mn>
         <mo>-</mo>
         <mfrac>
          <mrow>
           <ci>M_gmp_c</ci>
           <mtext />
           <ci>M_ppi_c</ci>
          </mrow>
          <mrow>
           <ci>Keq_GUAPRT</ci>
           <mtext />
           <ci>M_gua_c</ci>
           <mtext />
           <ci>M_prpp_c</ci>
          </mrow>
         </mfrac>
        </mrow>
        <mo>)</mo>
       </mrow>
      </mrow>
     </math>
     <listOfParameters>
      <parameter id='k_GUAPRT_fwd'
          value='0.0595775394903073135917941146577384868`15.954589770191003' />
      <parameter id='Keq_GUAPRT'
          value='397.41689475950147425464820116758346557617`15.954589770191003' />
     </listOfParameters>
    </kineticLaw>
   </reaction>
   <reaction id='H2O2t'
       name='H2O2t'
       reversible='true'
       fast='false'>
    <listOfReactants>
     <speciesReference species='M_h2o2_e' />
    </listOfReactants>
    <listOfProducts>
     <speciesReference species='M_h2o2_c' />
    </listOfProducts>
    <kineticLaw>
     <math xmlns='http://www.w3.org/1998/Math/MathML'>
      <mrow>
       <ci>c</ci>
       <mtext />
       <ci>k_H2O2t_fwd</ci>
       <mtext />
       <mrow>
        <mo>(</mo>
        <mrow>
         <mn>1</mn>
         <mo>-</mo>
         <mfrac>
          <ci>M_h2o2_c</ci>
          <mrow>
           <ci>Keq_H2O2t</ci>
           <mtext />
           <ci>M_h2o2_e</ci>
          </mrow>
         </mfrac>
        </mrow>
        <mo>)</mo>
       </mrow>
      </mrow>
     </math>
     <listOfParameters>
      <parameter id='k_H2O2t_fwd'
          value='3.68033725217107821703277536620884956101`15.954589770191003' />
      <parameter id='Keq_H2O2t'
          value='0.99999599999999999599964439767063595355`15.954589770191003' />
     </listOfParameters>
    </kineticLaw>
   </reaction>
   <reaction id='H2Ot'
       name='H2Ot'
       reversible='true'
       fast='false'>
    <listOfReactants>
     <speciesReference species='M_h2o_e' />
    </listOfReactants>
    <listOfProducts>
     <speciesReference species='M_h2o_c' />
    </listOfProducts>
    <kineticLaw>
     <math xmlns='http://www.w3.org/1998/Math/MathML'>
      <mrow>
       <ci>c</ci>
       <mtext />
       <ci>k_H2Ot_fwd</ci>
       <mtext />
       <mrow>
        <mo>(</mo>
        <mrow>
         <mn>1</mn>
         <mo>-</mo>
         <mfrac>
          <ci>M_h2o_c</ci>
          <mrow>
           <ci>Keq_H2Ot</ci>
           <mtext />
           <ci>M_h2o_e</ci>
          </mrow>
         </mfrac>
        </mrow>
        <mo>)</mo>
       </mrow>
      </mrow>
     </math>
     <listOfParameters>
      <parameter id='k_H2Ot_fwd'
          value='5.500000008288924899874349392369820524145767846`15.954589770191003e7' />
      <parameter id='Keq_H2Ot'
          value='0.99999997071701865567465664732253438502`15.954589770191003' />
     </listOfParameters>
    </kineticLaw>
   </reaction>
   <reaction id='HCO3_CLt'
       name='HCO3_CLt'
       reversible='true'
       fast='false'>
    <listOfReactants>
     <speciesReference species='M_cl_c' />
     <speciesReference species='M_hco3_e' />
    </listOfReactants>
    <listOfProducts>
     <speciesReference species='M_hco3_c' />
     <speciesReference species='M_cl_e' />
    </listOfProducts>
    <kineticLaw>
     <math xmlns='http://www.w3.org/1998/Math/MathML'>
      <mrow>
       <ci>c</ci>
       <mtext />
       <ci>k_HCO3_CLt_fwd</ci>
       <mtext />
       <mrow>
        <mo>(</mo>
        <mrow>
         <mn>1</mn>
         <mo>-</mo>
         <mfrac>
          <mrow>
           <ci>M_cl_e</ci>
           <mtext />
           <ci>M_hco3_c</ci>
          </mrow>
          <mrow>
           <ci>Keq_HCO3_CLt</ci>
           <mtext />
           <ci>M_cl_c</ci>
           <mtext />
           <ci>M_hco3_e</ci>
          </mrow>
         </mfrac>
        </mrow>
        <mo>)</mo>
       </mrow>
      </mrow>
     </math>
     <listOfParameters>
      <parameter id='k_HCO3_CLt_fwd'
          value='104.82166764476162631817596823405937108927`15.954589770191003' />
      <parameter id='Keq_HCO3_CLt'
          value='0.83999999999999996891375531049561686814`15.954589770191003' />
     </listOfParameters>
    </kineticLaw>
   </reaction>
   <reaction id='HCO3E'
       name='HCO3E'
       reversible='true'
       fast='false'>
    <listOfReactants>
     <speciesReference species='M_co2_c' />
     <speciesReference species='M_h2o_c' />
    </listOfReactants>
    <listOfProducts>
     <speciesReference species='M_h_c' />
     <speciesReference species='M_hco3_c' />
    </listOfProducts>
    <kineticLaw>
     <math xmlns='http://www.w3.org/1998/Math/MathML'>
      <mrow>
       <ci>c</ci>
       <mtext />
       <ci>k_HCO3E_fwd</ci>
       <mtext />
       <mrow>
        <mo>(</mo>
        <mrow>
         <mn>1</mn>
         <mo>-</mo>
         <mfrac>
          <ci>M_hco3_c</ci>
          <mrow>
           <ci>Keq_HCO3E</ci>
           <mtext />
           <ci>M_co2_c</ci>
           <mtext />
           <ci>M_h2o_c</ci>
          </mrow>
         </mfrac>
        </mrow>
        <mo>)</mo>
       </mrow>
      </mrow>
     </math>
     <listOfParameters>
      <parameter id='k_HCO3E_fwd'
          value='2.30160220588854950174821657696429796665`15.954589770191003' />
      <parameter id='Keq_HCO3E'
          value='16.98959999999999936903805064503103494644`15.954589770191003' />
     </listOfParameters>
    </kineticLaw>
   </reaction>
   <reaction id='HCYSte'
       name='HCYSte'
       reversible='true'
       fast='false'>
    <listOfReactants>
     <speciesReference species='M_hcys_Char45_L_e' />
    </listOfReactants>
    <listOfProducts>
     <speciesReference species='M_hcys_Char45_L_c' />
    </listOfProducts>
    <kineticLaw>
     <math xmlns='http://www.w3.org/1998/Math/MathML'>
      <mrow>
       <ci>c</ci>
       <mtext />
       <ci>k_HCYSte_fwd</ci>
       <mtext />
       <mrow>
        <mo>(</mo>
        <mrow>
         <mn>1</mn>
         <mo>-</mo>
         <mfrac>
          <ci>M_hcys_Char45_L_c</ci>
          <mrow>
           <ci>Keq_HCYSte</ci>
           <mtext />
           <ci>M_hcys_Char45_L_e</ci>
          </mrow>
         </mfrac>
        </mrow>
        <mo>)</mo>
       </mrow>
      </mrow>
     </math>
     <listOfParameters>
      <parameter id='k_HCYSte_fwd'
          value='0.04207049596040493893647740559893497971`15.954589770191003' />
      <parameter id='Keq_HCYSte'
          value='0.10000000000000000555111512312578270212`15.954589770191003' />
     </listOfParameters>
    </kineticLaw>
   </reaction>
   <reaction id='HEX11'
       name='HEX11'
       reversible='true'
       fast='false'>
    <listOfReactants>
     <speciesReference species='E_HEX1_Char91_c_Char93_' />
     <speciesReference species='M_glc_Char45_D_c' />
    </listOfReactants>
    <listOfProducts>
     <speciesReference species='E_HEX1_Char91_c_Char93__Char38_glc_Char45_D' />
    </listOfProducts>
    <kineticLaw>
     <math xmlns='http://www.w3.org/1998/Math/MathML'>
      <mrow>
       <ci>c</ci>
       <mtext />
       <ci>k_HEX11_fwd</ci>
       <mtext />
       <mrow>
        <mo>(</mo>
        <mrow>
         <mrow>
          <ci>E_HEX1_Char91_c_Char93_</ci>
          <mtext />
          <ci>M_glc_Char45_D_c</ci>
         </mrow>
         <mo>-</mo>
         <mfrac>
          <ci>E_HEX1_Char91_c_Char93__Char38_glc_Char45_D</ci>
          <ci>Keq_HEX11</ci>
         </mfrac>
        </mrow>
        <mo>)</mo>
       </mrow>
      </mrow>
     </math>
     <listOfParameters>
      <parameter id='Keq_HEX11'
          value='26.315789473684212' />
      <parameter id='k_HEX11_fwd'
          value='10136.' />
     </listOfParameters>
    </kineticLaw>
   </reaction>
   <reaction id='HEX12'
       name='HEX12'
       reversible='true'
       fast='false'>
    <listOfReactants>
     <speciesReference species='E_HEX1_Char91_c_Char93_' />
     <speciesReference species='M_atp_c' />
    </listOfReactants>
    <listOfProducts>
     <speciesReference species='E_HEX1_Char91_c_Char93__Char38_atp' />
    </listOfProducts>
    <kineticLaw>
     <math xmlns='http://www.w3.org/1998/Math/MathML'>
      <mrow>
       <ci>c</ci>
       <mtext />
       <ci>k_HEX12_fwd</ci>
       <mtext />
       <mrow>
        <mo>(</mo>
        <mrow>
         <mrow>
          <ci>E_HEX1_Char91_c_Char93_</ci>
          <mtext />
          <ci>M_atp_c</ci>
         </mrow>
         <mo>-</mo>
         <mfrac>
          <ci>E_HEX1_Char91_c_Char93__Char38_atp</ci>
          <ci>Keq_HEX12</ci>
         </mfrac>
        </mrow>
        <mo>)</mo>
       </mrow>
      </mrow>
     </math>
     <listOfParameters>
      <parameter id='Keq_HEX12'
          value='0.4854368932038835' />
      <parameter id='k_HEX12_fwd'
          value='2.812948e6' />
     </listOfParameters>
    </kineticLaw>
   </reaction>
   <reaction id='HEX13'
       name='HEX13'
       reversible='true'
       fast='false'>
    <listOfReactants>
     <speciesReference species='E_HEX1_Char91_c_Char93__Char38_glc_Char45_D' />
     <speciesReference species='M_23dpg_c' />
    </listOfReactants>
    <listOfProducts>
     <speciesReference species='E_HEX1_Char91_c_Char93__Char38_glc_Char45_D_Char38_23dpg' />
    </listOfProducts>
    <kineticLaw>
     <math xmlns='http://www.w3.org/1998/Math/MathML'>
      <mrow>
       <ci>c</ci>
       <mtext />
       <ci>k_HEX13_fwd</ci>
       <mtext />
       <mrow>
        <mo>(</mo>
        <mrow>
         <mrow>
          <ci>E_HEX1_Char91_c_Char93__Char38_glc_Char45_D</ci>
          <mtext />
          <ci>M_23dpg_c</ci>
         </mrow>
         <mo>-</mo>
         <mfrac>
          <ci>E_HEX1_Char91_c_Char93__Char38_glc_Char45_D_Char38_23dpg</ci>
          <ci>Keq_HEX13</ci>
         </mfrac>
        </mrow>
        <mo>)</mo>
       </mrow>
      </mrow>
     </math>
     <listOfParameters>
      <parameter id='Keq_HEX13'
          value='0.18181818181818182' />
      <parameter id='k_HEX13_fwd'
          value='1000000' />
     </listOfParameters>
    </kineticLaw>
   </reaction>
   <reaction id='HEX14'
       name='HEX14'
       reversible='true'
       fast='false'>
    <listOfReactants>
     <speciesReference species='E_HEX1_Char91_c_Char93__Char38_glc_Char45_D' />
     <speciesReference species='M_atp_c' />
    </listOfReactants>
    <listOfProducts>
     <speciesReference species='E_HEX1_Char91_c_Char93__Char38_atp_Char38_glc_Char45_D' />
    </listOfProducts>
    <kineticLaw>
     <math xmlns='http://www.w3.org/1998/Math/MathML'>
      <mrow>
       <ci>c</ci>
       <mtext />
       <ci>k_HEX14_fwd</ci>
       <mtext />
       <mrow>
        <mo>(</mo>
        <mrow>
         <mrow>
          <ci>E_HEX1_Char91_c_Char93__Char38_glc_Char45_D</ci>
          <mtext />
          <ci>M_atp_c</ci>
         </mrow>
         <mo>-</mo>
         <mfrac>
          <ci>E_HEX1_Char91_c_Char93__Char38_atp_Char38_glc_Char45_D</ci>
          <ci>Keq_HEX14</ci>
         </mfrac>
        </mrow>
        <mo>)</mo>
       </mrow>
      </mrow>
     </math>
     <listOfParameters>
      <parameter id='Keq_HEX14'
          value='0.4854368932038835' />
      <parameter id='k_HEX14_fwd'
          value='2.812948e6' />
     </listOfParameters>
    </kineticLaw>
   </reaction>
   <reaction id='HEX15'
       name='HEX15'
       reversible='true'
       fast='false'>
    <listOfReactants>
     <speciesReference species='E_HEX1_Char91_c_Char93__Char38_atp' />
     <speciesReference species='M_glc_Char45_D_c' />
    </listOfReactants>
    <listOfProducts>
     <speciesReference species='E_HEX1_Char91_c_Char93__Char38_atp_Char38_glc_Char45_D' />
    </listOfProducts>
    <kineticLaw>
     <math xmlns='http://www.w3.org/1998/Math/MathML'>
      <mrow>
       <ci>c</ci>
       <mtext />
       <ci>k_HEX15_fwd</ci>
       <mtext />
       <mrow>
        <mo>(</mo>
        <mrow>
         <mrow>
          <ci>E_HEX1_Char91_c_Char93__Char38_atp</ci>
          <mtext />
          <ci>M_glc_Char45_D_c</ci>
         </mrow>
         <mo>-</mo>
         <mfrac>
          <ci>E_HEX1_Char91_c_Char93__Char38_atp_Char38_glc_Char45_D</ci>
          <ci>Keq_HEX15</ci>
         </mfrac>
        </mrow>
        <mo>)</mo>
       </mrow>
      </mrow>
     </math>
     <listOfParameters>
      <parameter id='Keq_HEX15'
          value='26.315789473684212' />
      <parameter id='k_HEX15_fwd'
          value='10136.' />
     </listOfParameters>
    </kineticLaw>
   </reaction>
   <reaction id='HEX16'
       name='HEX16'
       reversible='true'
       fast='false'>
    <listOfReactants>
     <speciesReference species='E_HEX1_Char91_c_Char93__Char38_atp_Char38_glc_Char45_D' />
    </listOfReactants>
    <listOfProducts>
     <speciesReference species='E_HEX1_Char91_c_Char93_' />
     <speciesReference species='M_adp_c' />
     <speciesReference species='M_g6p_c' />
    </listOfProducts>
    <kineticLaw>
     <math xmlns='http://www.w3.org/1998/Math/MathML'>
      <mrow>
       <ci>c</ci>
       <mtext />
       <ci>k_HEX16_fwd</ci>
       <mtext />
       <mrow>
        <mo>(</mo>
        <mrow>
         <ci>E_HEX1_Char91_c_Char93__Char38_atp_Char38_glc_Char45_D</ci>
         <mo>-</mo>
         <mfrac>
          <mrow>
           <ci>E_HEX1_Char91_c_Char93_</ci>
           <mtext />
           <ci>M_adp_c</ci>
           <mtext />
           <ci>M_g6p_c</ci>
          </mrow>
          <ci>Keq_HEX16</ci>
         </mfrac>
        </mrow>
        <mo>)</mo>
       </mrow>
      </mrow>
     </math>
     <listOfParameters>
      <parameter id='Keq_HEX16'
          value='313.11999999999995' />
      <parameter id='k_HEX16_fwd'
          value='1.3475515440713382e8' />
     </listOfParameters>
    </kineticLaw>
   </reaction>
   <reaction id='HEX4'
       name='HEX4'
       reversible='true'
       fast='false'>
    <listOfReactants>
     <speciesReference species='M_atp_c' />
     <speciesReference species='M_man_c' />
    </listOfReactants>
    <listOfProducts>
     <speciesReference species='M_adp_c' />
     <speciesReference species='M_h_c' />
     <speciesReference species='M_man6p_c' />
    </listOfProducts>
    <kineticLaw>
     <math xmlns='http://www.w3.org/1998/Math/MathML'>
      <mrow>
       <ci>c</ci>
       <mtext />
       <ci>k_HEX4_fwd</ci>
       <mtext />
       <mrow>
        <mo>(</mo>
        <mrow>
         <mn>1</mn>
         <mo>-</mo>
         <mfrac>
          <mrow>
           <ci>M_adp_c</ci>
           <mtext />
           <ci>M_man6p_c</ci>
          </mrow>
          <mrow>
           <ci>Keq_HEX4</ci>
           <mtext />
           <ci>M_atp_c</ci>
           <mtext />
           <ci>M_man_c</ci>
          </mrow>
         </mfrac>
        </mrow>
        <mo>)</mo>
       </mrow>
      </mrow>
     </math>
     <listOfParameters>
      <parameter id='k_HEX4_fwd'
          value='0.00818677583276913573142422203937486774`15.954589770191003' />
      <parameter id='Keq_HEX4'
          value='78886.844315568116144277155399322509765625`15.954589770191003' />
     </listOfParameters>
    </kineticLaw>
   </reaction>
   <reaction id='HEX7'
       name='HEX7'
       reversible='true'
       fast='false'>
    <listOfReactants>
     <speciesReference species='M_atp_c' />
     <speciesReference species='M_fru_c' />
    </listOfReactants>
    <listOfProducts>
     <speciesReference species='M_adp_c' />
     <speciesReference species='M_f6p_c' />
     <speciesReference species='M_h_c' />
    </listOfProducts>
    <kineticLaw>
     <math xmlns='http://www.w3.org/1998/Math/MathML'>
      <mrow>
       <ci>c</ci>
       <mtext />
       <ci>k_HEX7_fwd</ci>
       <mtext />
       <mrow>
        <mo>(</mo>
        <mrow>
         <mn>1</mn>
         <mo>-</mo>
         <mfrac>
          <mrow>
           <ci>M_adp_c</ci>
           <mtext />
           <ci>M_f6p_c</ci>
          </mrow>
          <mrow>
           <ci>Keq_HEX7</ci>
           <mtext />
           <ci>M_atp_c</ci>
           <mtext />
           <ci>M_fru_c</ci>
          </mrow>
         </mfrac>
        </mrow>
        <mo>)</mo>
       </mrow>
      </mrow>
     </math>
     <listOfParameters>
      <parameter id='k_HEX7_fwd'
          value='0.29136185332262601995916492274592091751`15.954589770191003' />
      <parameter id='Keq_HEX7'
          value='660.`15.954589770191003' />
     </listOfParameters>
    </kineticLaw>
   </reaction>
   <reaction id='HISt5r'
       name='HISt5r'
       reversible='true'
       fast='false'>
    <listOfReactants>
     <speciesReference species='M_his_Char45_L_e' />
    </listOfReactants>
    <listOfProducts>
     <speciesReference species='M_his_Char45_L_c' />
    </listOfProducts>
    <kineticLaw>
     <math xmlns='http://www.w3.org/1998/Math/MathML'>
      <mrow>
       <ci>c</ci>
       <mtext />
       <ci>k_HISt5r_fwd</ci>
       <mtext />
       <mrow>
        <mo>(</mo>
        <mrow>
         <mn>1</mn>
         <mo>-</mo>
         <mfrac>
          <ci>M_his_Char45_L_c</ci>
          <mrow>
           <ci>Keq_HISt5r</ci>
           <mtext />
           <ci>M_his_Char45_L_e</ci>
          </mrow>
         </mfrac>
        </mrow>
        <mo>)</mo>
       </mrow>
      </mrow>
     </math>
     <listOfParameters>
      <parameter id='k_HISt5r_fwd'
          value='82.00000000000000344169137633798527531032`15.653559774527022' />
      <parameter id='Keq_HISt5r'
          value='1.04878048780487792081754252163945825182`15.954589770191003' />
     </listOfParameters>
    </kineticLaw>
   </reaction>
   <reaction id='Ht'
       name='Ht'
       reversible='true'
       fast='false'>
    <listOfReactants>
     <speciesReference species='M_h_c' />
    </listOfReactants>
    <listOfProducts>
     <speciesReference species='M_h_e' />
    </listOfProducts>
    <kineticLaw>
     <math xmlns='http://www.w3.org/1998/Math/MathML'>
      <mrow>
       <ci>c</ci>
       <mtext />
       <ci>k_Ht_fwd</ci>
       <mtext />
       <mrow>
        <mo>(</mo>
        <mrow>
         <mn>1</mn>
         <mo>-</mo>
         <mfrac>
          <ci>M_h_e</ci>
          <mrow>
           <ci>Keq_Ht</ci>
           <mtext />
           <ci>M_h_c</ci>
          </mrow>
         </mfrac>
        </mrow>
        <mo>)</mo>
       </mrow>
      </mrow>
     </math>
     <listOfParameters>
      <parameter id='k_Ht_fwd'
          value='22.92922821001846914830033308071203057876`15.954589770191003' />
      <parameter id='Keq_Ht'
          value='1.`15.954589770191003' />
     </listOfParameters>
    </kineticLaw>
   </reaction>
   <reaction id='HXPRT'
       name='HXPRT'
       reversible='true'
       fast='false'>
    <listOfReactants>
     <speciesReference species='M_hxan_c' />
     <speciesReference species='M_prpp_c' />
    </listOfReactants>
    <listOfProducts>
     <speciesReference species='M_imp_c' />
     <speciesReference species='M_ppi_c' />
    </listOfProducts>
    <kineticLaw>
     <math xmlns='http://www.w3.org/1998/Math/MathML'>
      <mrow>
       <ci>c</ci>
       <mtext />
       <ci>k_HXPRT_fwd</ci>
       <mtext />
       <mrow>
        <mo>(</mo>
        <mrow>
         <mn>1</mn>
         <mo>-</mo>
         <mfrac>
          <mrow>
           <ci>M_imp_c</ci>
           <mtext />
           <ci>M_ppi_c</ci>
          </mrow>
          <mrow>
           <ci>Keq_HXPRT</ci>
           <mtext />
           <ci>M_hxan_c</ci>
           <mtext />
           <ci>M_prpp_c</ci>
          </mrow>
         </mfrac>
        </mrow>
        <mo>)</mo>
       </mrow>
      </mrow>
     </math>
     <listOfParameters>
      <parameter id='k_HXPRT_fwd'
          value='0.06591655157744076276313681110133535136`15.954589770191003' />
      <parameter id='Keq_HXPRT'
          value='25784.9190103989021736197173595428466796875`15.954589770191003' />
     </listOfParameters>
    </kineticLaw>
   </reaction>
   <reaction id='HYXNt'
       name='HYXNt'
       reversible='true'
       fast='false'>
    <listOfReactants>
     <speciesReference species='M_hxan_e' />
    </listOfReactants>
    <listOfProducts>
     <speciesReference species='M_hxan_c' />
    </listOfProducts>
    <kineticLaw>
     <math xmlns='http://www.w3.org/1998/Math/MathML'>
      <mrow>
       <ci>c</ci>
       <mtext />
       <ci>k_HYXNt_fwd</ci>
       <mtext />
       <mrow>
        <mo>(</mo>
        <mrow>
         <mn>1</mn>
         <mo>-</mo>
         <mfrac>
          <ci>M_hxan_c</ci>
          <mrow>
           <ci>Keq_HYXNt</ci>
           <mtext />
           <ci>M_hxan_e</ci>
          </mrow>
         </mfrac>
        </mrow>
        <mo>)</mo>
       </mrow>
      </mrow>
     </math>
     <listOfParameters>
      <parameter id='k_HYXNt_fwd'
          value='0.13818202496182713330817307467171842658`15.954589770191003' />
      <parameter id='Keq_HYXNt'
          value='1.`15.954589770191003' />
     </listOfParameters>
    </kineticLaw>
   </reaction>
   <reaction id='ILEtec'
       name='ILEtec'
       reversible='true'
       fast='false'>
    <listOfReactants>
     <speciesReference species='M_ile_Char45_L_e' />
    </listOfReactants>
    <listOfProducts>
     <speciesReference species='M_ile_Char45_L_c' />
    </listOfProducts>
    <kineticLaw>
     <math xmlns='http://www.w3.org/1998/Math/MathML'>
      <mrow>
       <ci>c</ci>
       <mtext />
       <ci>k_ILEtec_fwd</ci>
       <mtext />
       <mrow>
        <mo>(</mo>
        <mrow>
         <mn>1</mn>
         <mo>-</mo>
         <mfrac>
          <ci>M_ile_Char45_L_c</ci>
          <mrow>
           <ci>Keq_ILEtec</ci>
           <mtext />
           <ci>M_ile_Char45_L_e</ci>
          </mrow>
         </mfrac>
        </mrow>
        <mo>)</mo>
       </mrow>
      </mrow>
     </math>
     <listOfParameters>
      <parameter id='k_ILEtec_fwd'
          value='61.99999999999999955591079014993738383055`15.653559774527022' />
      <parameter id='Keq_ILEtec'
          value='0.93548387096774198963756948939044037994`15.954589770191003' />
     </listOfParameters>
    </kineticLaw>
   </reaction>
   <reaction id='IMPD'
       name='IMPD'
       reversible='true'
       fast='false'>
    <listOfReactants>
     <speciesReference species='M_h2o_c' />
     <speciesReference species='M_imp_c' />
     <speciesReference species='M_nad_c' />
    </listOfReactants>
    <listOfProducts>
     <speciesReference species='M_h_c' />
     <speciesReference species='M_nadh_c' />
     <speciesReference species='M_xmp_c' />
    </listOfProducts>
    <kineticLaw>
     <math xmlns='http://www.w3.org/1998/Math/MathML'>
      <mrow>
       <ci>c</ci>
       <mtext />
       <ci>k_IMPD_fwd</ci>
       <mtext />
       <mrow>
        <mo>(</mo>
        <mrow>
         <mn>1</mn>
         <mo>-</mo>
         <mfrac>
          <mrow>
           <ci>M_nadh_c</ci>
           <mtext />
           <ci>M_xmp_c</ci>
          </mrow>
          <mrow>
           <ci>Keq_IMPD</ci>
           <mtext />
           <ci>M_imp_c</ci>
           <mtext />
           <ci>M_nad_c</ci>
          </mrow>
         </mfrac>
        </mrow>
        <mo>)</mo>
       </mrow>
      </mrow>
     </math>
     <listOfParameters>
      <parameter id='k_IMPD_fwd'
          value='0.05803512122554679544511849303842009939`15.954589770191003' />
      <parameter id='Keq_IMPD'
          value='0.08331455000000000110649267526241601445`15.954589770191003' />
     </listOfParameters>
    </kineticLaw>
   </reaction>
   <reaction id='INSt'
       name='INSt'
       reversible='true'
       fast='false'>
    <listOfReactants>
     <speciesReference species='M_ins_e' />
    </listOfReactants>
    <listOfProducts>
     <speciesReference species='M_ins_c' />
    </listOfProducts>
    <kineticLaw>
     <math xmlns='http://www.w3.org/1998/Math/MathML'>
      <mrow>
       <ci>c</ci>
       <mtext />
       <ci>k_INSt_fwd</ci>
       <mtext />
       <mrow>
        <mo>(</mo>
        <mrow>
         <mn>1</mn>
         <mo>-</mo>
         <mfrac>
          <ci>M_ins_c</ci>
          <mrow>
           <ci>Keq_INSt</ci>
           <mtext />
           <ci>M_ins_e</ci>
          </mrow>
         </mfrac>
        </mrow>
        <mo>)</mo>
       </mrow>
      </mrow>
     </math>
     <listOfParameters>
      <parameter id='k_INSt_fwd'
          value='0.0264486818767688041243145867472448237`15.954589770191003' />
      <parameter id='Keq_INSt'
          value='0.5`15.954589770191003' />
     </listOfParameters>
    </kineticLaw>
   </reaction>
   <reaction id='KCCt'
       name='KCCt'
       reversible='true'
       fast='false'>
    <listOfReactants>
     <speciesReference species='M_cl_e' />
     <speciesReference species='M_k_e' />
    </listOfReactants>
    <listOfProducts>
     <speciesReference species='M_cl_c' />
     <speciesReference species='M_k_c' />
    </listOfProducts>
    <kineticLaw>
     <math xmlns='http://www.w3.org/1998/Math/MathML'>
      <mrow>
       <ci>c</ci>
       <mtext />
       <ci>k_KCCt_fwd</ci>
       <mtext />
       <mrow>
        <mo>(</mo>
        <mrow>
         <mn>1</mn>
         <mo>-</mo>
         <mfrac>
          <mrow>
           <ci>M_cl_c</ci>
           <mtext />
           <ci>M_k_c</ci>
          </mrow>
          <mrow>
           <ci>Keq_KCCt</ci>
           <mtext />
           <ci>M_cl_e</ci>
           <mtext />
           <ci>M_k_e</ci>
          </mrow>
         </mfrac>
        </mrow>
        <mo>)</mo>
       </mrow>
      </mrow>
     </math>
     <listOfParameters>
      <parameter id='k_KCCt_fwd'
          value='0.05139948546925250279559945487452325863`15.954589770191003' />
      <parameter id='Keq_KCCt'
          value='1.`15.954589770191003' />
     </listOfParameters>
    </kineticLaw>
   </reaction>
   <reaction id='Kt1r'
       name='Kt1r'
       reversible='true'
       fast='false'>
    <listOfReactants>
     <speciesReference species='M_k_c' />
    </listOfReactants>
    <listOfProducts>
     <speciesReference species='M_k_e' />
    </listOfProducts>
    <kineticLaw>
     <math xmlns='http://www.w3.org/1998/Math/MathML'>
      <mrow>
       <ci>c</ci>
       <mtext />
       <ci>k_Kt1r_fwd</ci>
       <mtext />
       <mrow>
        <mo>(</mo>
        <mrow>
         <mn>1</mn>
         <mo>-</mo>
         <mfrac>
          <ci>M_k_e</ci>
          <mrow>
           <ci>Keq_Kt1r</ci>
           <mtext />
           <ci>M_k_c</ci>
          </mrow>
         </mfrac>
        </mrow>
        <mo>)</mo>
       </mrow>
      </mrow>
     </math>
     <listOfParameters>
      <parameter id='k_Kt1r_fwd'
          value='1.40407873906812142133492908210359257041`15.954589770191003' />
      <parameter id='Keq_Kt1r'
          value='0.62684200000000001029576424116385169327`15.954589770191003' />
     </listOfParameters>
    </kineticLaw>
   </reaction>
   <reaction id='LDH_L1'
       name='LDH_L1'
       reversible='true'
       fast='false'>
    <listOfReactants>
     <speciesReference species='E_LDH_L_Char91_c_Char93_' />
     <speciesReference species='M_pyr_c' />
    </listOfReactants>
    <listOfProducts>
     <speciesReference species='E_LDH_L_Char91_c_Char93__Char38_pyr' />
    </listOfProducts>
    <kineticLaw>
     <math xmlns='http://www.w3.org/1998/Math/MathML'>
      <mrow>
       <ci>c</ci>
       <mtext />
       <ci>k_LDH_L1_fwd</ci>
       <mtext />
       <mrow>
        <mo>(</mo>
        <mrow>
         <mrow>
          <ci>E_LDH_L_Char91_c_Char93_</ci>
          <mtext />
          <ci>M_pyr_c</ci>
         </mrow>
         <mo>-</mo>
         <mfrac>
          <ci>E_LDH_L_Char91_c_Char93__Char38_pyr</ci>
          <ci>Keq_LDH_L1</ci>
         </mfrac>
        </mrow>
        <mo>)</mo>
       </mrow>
      </mrow>
     </math>
     <listOfParameters>
      <parameter id='Keq_LDH_L1'
          value='9.900990099009901' />
      <parameter id='k_LDH_L1_fwd'
          value='5.000492474105629e7' />
     </listOfParameters>
    </kineticLaw>
   </reaction>
   <reaction id='LDH_L2'
       name='LDH_L2'
       reversible='true'
       fast='false'>
    <listOfReactants>
     <speciesReference species='E_LDH_L_Char91_c_Char93_' />
     <speciesReference species='M_nadh_c' />
    </listOfReactants>
    <listOfProducts>
     <speciesReference species='E_LDH_L_Char91_c_Char93__Char38_nadh' />
    </listOfProducts>
    <kineticLaw>
     <math xmlns='http://www.w3.org/1998/Math/MathML'>
      <mrow>
       <ci>c</ci>
       <mtext />
       <ci>k_LDH_L2_fwd</ci>
       <mtext />
       <mrow>
        <mo>(</mo>
        <mrow>
         <mrow>
          <ci>E_LDH_L_Char91_c_Char93_</ci>
          <mtext />
          <ci>M_nadh_c</ci>
         </mrow>
         <mo>-</mo>
         <mfrac>
          <ci>E_LDH_L_Char91_c_Char93__Char38_nadh</ci>
          <ci>Keq_LDH_L2</ci>
         </mfrac>
        </mrow>
        <mo>)</mo>
       </mrow>
      </mrow>
     </math>
     <listOfParameters>
      <parameter id='Keq_LDH_L2'
          value='147.05882352941177' />
      <parameter id='k_LDH_L2_fwd'
          value='5.002368352161152e7' />
     </listOfParameters>
    </kineticLaw>
   </reaction>
   <reaction id='LDH_L3'
       name='LDH_L3'
       reversible='true'
       fast='false'>
    <listOfReactants>
     <speciesReference species='E_LDH_L_Char91_c_Char93__Char38_nad' />
    </listOfReactants>
    <listOfProducts>
     <speciesReference species='E_LDH_L_Char91_c_Char93_' />
     <speciesReference species='M_nad_c' />
    </listOfProducts>
    <kineticLaw>
     <math xmlns='http://www.w3.org/1998/Math/MathML'>
      <mrow>
       <ci>c</ci>
       <mtext />
       <ci>k_LDH_L3_fwd</ci>
       <mtext />
       <mrow>
        <mo>(</mo>
        <mrow>
         <ci>E_LDH_L_Char91_c_Char93__Char38_nad</ci>
         <mo>-</mo>
         <mfrac>
          <mrow>
           <ci>E_LDH_L_Char91_c_Char93_</ci>
           <mtext />
           <ci>M_nad_c</ci>
          </mrow>
          <ci>Keq_LDH_L3</ci>
         </mfrac>
        </mrow>
        <mo>)</mo>
       </mrow>
      </mrow>
     </math>
     <listOfParameters>
      <parameter id='Keq_LDH_L3'
          value='0.1066' />
      <parameter id='k_LDH_L3_fwd'
          value='5.000031563085935e7' />
     </listOfParameters>
    </kineticLaw>
   </reaction>
   <reaction id='LDH_L4'
       name='LDH_L4'
       reversible='true'
       fast='false'>
    <listOfReactants>
     <speciesReference species='E_LDH_L_Char91_c_Char93__Char38_nadh' />
     <speciesReference species='M_pyr_c' />
    </listOfReactants>
    <listOfProducts>
     <speciesReference species='E_LDH_L_Char91_c_Char93__Char38_nadh_Char38_pyr' />
    </listOfProducts>
    <kineticLaw>
     <math xmlns='http://www.w3.org/1998/Math/MathML'>
      <mrow>
       <ci>c</ci>
       <mtext />
       <ci>k_LDH_L4_fwd</ci>
       <mtext />
       <mrow>
        <mo>(</mo>
        <mrow>
         <mrow>
          <ci>E_LDH_L_Char91_c_Char93__Char38_nadh</ci>
          <mtext />
          <ci>M_pyr_c</ci>
         </mrow>
         <mo>-</mo>
         <mfrac>
          <ci>E_LDH_L_Char91_c_Char93__Char38_nadh_Char38_pyr</ci>
          <ci>Keq_LDH_L4</ci>
         </mfrac>
        </mrow>
        <mo>)</mo>
       </mrow>
      </mrow>
     </math>
     <listOfParameters>
      <parameter id='Keq_LDH_L4'
          value='9.900990099009901' />
      <parameter id='k_LDH_L4_fwd'
          value='5.000492474105629e7' />
     </listOfParameters>
    </kineticLaw>
   </reaction>
   <reaction id='LDH_L5'
       name='LDH_L5'
       reversible='true'
       fast='false'>
    <listOfReactants>
     <speciesReference species='E_LDH_L_Char91_c_Char93__Char38_nad_Char38_lac_Char45_L' />
    </listOfReactants>
    <listOfProducts>
     <speciesReference species='E_LDH_L_Char91_c_Char93__Char38_nad' />
     <speciesReference species='M_lac_Char45_L_c' />
    </listOfProducts>
    <kineticLaw>
     <math xmlns='http://www.w3.org/1998/Math/MathML'>
      <mrow>
       <ci>c</ci>
       <mtext />
       <ci>k_LDH_L5_fwd</ci>
       <mtext />
       <mrow>
        <mo>(</mo>
        <mrow>
         <ci>E_LDH_L_Char91_c_Char93__Char38_nad_Char38_lac_Char45_L</ci>
         <mo>-</mo>
         <mfrac>
          <mrow>
           <ci>E_LDH_L_Char91_c_Char93__Char38_nad</ci>
           <mtext />
           <ci>M_lac_Char45_L_c</ci>
          </mrow>
          <ci>Keq_LDH_L5</ci>
         </mfrac>
        </mrow>
        <mo>)</mo>
       </mrow>
      </mrow>
     </math>
     <listOfParameters>
      <parameter id='Keq_LDH_L5'
          value='7' />
      <parameter id='k_LDH_L5_fwd'
          value='590.1942960008612' />
     </listOfParameters>
    </kineticLaw>
   </reaction>
   <reaction id='LDH_L6'
       name='LDH_L6'
       reversible='true'
       fast='false'>
    <listOfReactants>
     <speciesReference species='E_LDH_L_Char91_c_Char93__Char38_nadh_Char38_pyr' />
    </listOfReactants>
    <listOfProducts>
     <speciesReference species='E_LDH_L_Char91_c_Char93__Char38_nad_Char38_lac_Char45_L' />
    </listOfProducts>
    <kineticLaw>
     <math xmlns='http://www.w3.org/1998/Math/MathML'>
      <mrow>
       <ci>c</ci>
       <mtext />
       <ci>k_LDH_L6_fwd</ci>
       <mtext />
       <mrow>
        <mo>(</mo>
        <mrow>
         <ci>E_LDH_L_Char91_c_Char93__Char38_nadh_Char38_pyr</ci>
         <mo>-</mo>
         <mfrac>
          <ci>E_LDH_L_Char91_c_Char93__Char38_nad_Char38_lac_Char45_L</ci>
          <ci>Keq_LDH_L6</ci>
         </mfrac>
        </mrow>
        <mo>)</mo>
       </mrow>
      </mrow>
     </math>
     <listOfParameters>
      <parameter id='Keq_LDH_L6'
          value='28.407304830069055' />
      <parameter id='k_LDH_L6_fwd'
          value='5.000076540780027e7' />
     </listOfParameters>
    </kineticLaw>
   </reaction>
   <reaction id='LEUtec'
       name='LEUtec'
       reversible='true'
       fast='false'>
    <listOfReactants>
     <speciesReference species='M_leu_Char45_L_e' />
    </listOfReactants>
    <listOfProducts>
     <speciesReference species='M_leu_Char45_L_c' />
    </listOfProducts>
    <kineticLaw>
     <math xmlns='http://www.w3.org/1998/Math/MathML'>
      <mrow>
       <ci>c</ci>
       <mtext />
       <ci>k_LEUtec_fwd</ci>
       <mtext />
       <mrow>
        <mo>(</mo>
        <mrow>
         <mn>1</mn>
         <mo>-</mo>
         <mfrac>
          <ci>M_leu_Char45_L_c</ci>
          <mrow>
           <ci>Keq_LEUtec</ci>
           <mtext />
           <ci>M_leu_Char45_L_e</ci>
          </mrow>
         </mfrac>
        </mrow>
        <mo>)</mo>
       </mrow>
      </mrow>
     </math>
     <listOfParameters>
      <parameter id='k_LEUtec_fwd'
          value='132.0000000000000062172489379008766263694`15.653559774527022' />
      <parameter id='Keq_LEUtec'
          value='0.83333333333333329828841462673117146049`15.954589770191003' />
     </listOfParameters>
    </kineticLaw>
   </reaction>
   <reaction id='L_Char45_LACt2r'
       name='L_Char45_LACt2r'
       reversible='true'
       fast='false'>
    <listOfReactants>
     <speciesReference species='M_h_e' />
     <speciesReference species='M_lac_Char45_L_e' />
    </listOfReactants>
    <listOfProducts>
     <speciesReference species='M_h_c' />
     <speciesReference species='M_lac_Char45_L_c' />
    </listOfProducts>
    <kineticLaw>
     <math xmlns='http://www.w3.org/1998/Math/MathML'>
      <mrow>
       <ci>c</ci>
       <mtext />
       <ci>k_L_Char45_LACt2r_fwd</ci>
       <mtext />
       <mrow>
        <mo>(</mo>
        <mrow>
         <mn>1</mn>
         <mo>-</mo>
         <mfrac>
          <ci>M_lac_Char45_L_c</ci>
          <mrow>
           <ci>Keq_L_Char45_LACt2r</ci>
           <mtext />
           <ci>M_lac_Char45_L_e</ci>
          </mrow>
         </mfrac>
        </mrow>
        <mo>)</mo>
       </mrow>
      </mrow>
     </math>
     <listOfParameters>
      <parameter id='k_L_Char45_LACt2r_fwd'
          value='3.29664232717889898222328984034999259632`15.954589770191003' />
      <parameter id='Keq_L_Char45_LACt2r'
          value='0.5`15.954589770191003' />
     </listOfParameters>
    </kineticLaw>
   </reaction>
   <reaction id='LYSt5r'
       name='LYSt5r'
       reversible='true'
       fast='false'>
    <listOfReactants>
     <speciesReference species='M_lys_Char45_L_e' />
    </listOfReactants>
    <listOfProducts>
     <speciesReference species='M_lys_Char45_L_c' />
    </listOfProducts>
    <kineticLaw>
     <math xmlns='http://www.w3.org/1998/Math/MathML'>
      <mrow>
       <ci>c</ci>
       <mtext />
       <ci>k_LYSt5r_fwd</ci>
       <mtext />
       <mrow>
        <mo>(</mo>
        <mrow>
         <mn>1</mn>
         <mo>-</mo>
         <mfrac>
          <ci>M_lys_Char45_L_c</ci>
          <mrow>
           <ci>Keq_LYSt5r</ci>
           <mtext />
           <ci>M_lys_Char45_L_e</ci>
          </mrow>
         </mfrac>
        </mrow>
        <mo>)</mo>
       </mrow>
      </mrow>
     </math>
     <listOfParameters>
      <parameter id='k_LYSt5r_fwd'
          value='167.00000000000000954791801177634624764029`15.653559774527022' />
      <parameter id='Keq_LYSt5r'
          value='0.83233532934131739214028977811971106674`15.954589770191003' />
     </listOfParameters>
    </kineticLaw>
   </reaction>
   <reaction id='MALt'
       name='MALt'
       reversible='true'
       fast='false'>
    <listOfReactants>
     <speciesReference species='M_mal_Char45_L_e' />
    </listOfReactants>
    <listOfProducts>
     <speciesReference species='M_mal_Char45_L_c' />
    </listOfProducts>
    <kineticLaw>
     <math xmlns='http://www.w3.org/1998/Math/MathML'>
      <mrow>
       <ci>c</ci>
       <mtext />
       <ci>k_MALt_fwd</ci>
       <mtext />
       <mrow>
        <mo>(</mo>
        <mrow>
         <mn>1</mn>
         <mo>-</mo>
         <mfrac>
          <ci>M_mal_Char45_L_c</ci>
          <mrow>
           <ci>Keq_MALt</ci>
           <mtext />
           <ci>M_mal_Char45_L_e</ci>
          </mrow>
         </mfrac>
        </mrow>
        <mo>)</mo>
       </mrow>
      </mrow>
     </math>
     <listOfParameters>
      <parameter id='k_MALt_fwd'
          value='0.0000969810147503190964475244617935059152494739170347114326`15.954589770191003' />
      <parameter id='Keq_MALt'
          value='0.5`15.954589770191003' />
     </listOfParameters>
    </kineticLaw>
   </reaction>
   <reaction id='MAN6PI'
       name='MAN6PI'
       reversible='true'
       fast='false'>
    <listOfReactants>
     <speciesReference species='M_man6p_c' />
    </listOfReactants>
    <listOfProducts>
     <speciesReference species='M_f6p_c' />
    </listOfProducts>
    <kineticLaw>
     <math xmlns='http://www.w3.org/1998/Math/MathML'>
      <mrow>
       <ci>c</ci>
       <mtext />
       <ci>k_MAN6PI_fwd</ci>
       <mtext />
       <mrow>
        <mo>(</mo>
        <mrow>
         <mn>1</mn>
         <mo>-</mo>
         <mfrac>
          <ci>M_f6p_c</ci>
          <mrow>
           <ci>Keq_MAN6PI</ci>
           <mtext />
           <ci>M_man6p_c</ci>
          </mrow>
         </mfrac>
        </mrow>
        <mo>)</mo>
       </mrow>
      </mrow>
     </math>
     <listOfParameters>
      <parameter id='k_MAN6PI_fwd'
          value='0.15665036532288994473946389379509102963`15.954589770191003' />
      <parameter id='Keq_MAN6PI'
          value='1.43838318592548009000608999485848471522`15.954589770191003' />
     </listOfParameters>
    </kineticLaw>
   </reaction>
   <reaction id='MANt1r'
       name='MANt1r'
       reversible='true'
       fast='false'>
    <listOfReactants>
     <speciesReference species='M_man_e' />
    </listOfReactants>
    <listOfProducts>
     <speciesReference species='M_man_c' />
    </listOfProducts>
    <kineticLaw>
     <math xmlns='http://www.w3.org/1998/Math/MathML'>
      <mrow>
       <ci>c</ci>
       <mtext />
       <ci>k_MANt1r_fwd</ci>
       <mtext />
       <mrow>
        <mo>(</mo>
        <mrow>
         <mn>1</mn>
         <mo>-</mo>
         <mfrac>
          <ci>M_man_c</ci>
          <mrow>
           <ci>Keq_MANt1r</ci>
           <mtext />
           <ci>M_man_e</ci>
          </mrow>
         </mfrac>
        </mrow>
        <mo>)</mo>
       </mrow>
      </mrow>
     </math>
     <listOfParameters>
      <parameter id='k_MANt1r_fwd'
          value='0.0082045043766838775531250639733282851`15.954589770191003' />
      <parameter id='Keq_MANt1r'
          value='1000.`15.954589770191003' />
     </listOfParameters>
    </kineticLaw>
   </reaction>
   <reaction id='MDH'
       name='MDH'
       reversible='true'
       fast='false'>
    <listOfReactants>
     <speciesReference species='M_mal_Char45_L_c' />
     <speciesReference species='M_nad_c' />
    </listOfReactants>
    <listOfProducts>
     <speciesReference species='M_h_c' />
     <speciesReference species='M_oaa_c' />
     <speciesReference species='M_nadh_c' />
    </listOfProducts>
    <kineticLaw>
     <math xmlns='http://www.w3.org/1998/Math/MathML'>
      <mrow>
       <ci>c</ci>
       <mtext />
       <ci>k_MDH_fwd</ci>
       <mtext />
       <mrow>
        <mo>(</mo>
        <mrow>
         <mn>1</mn>
         <mo>-</mo>
         <mfrac>
          <mrow>
           <ci>M_nadh_c</ci>
           <mtext />
           <ci>M_oaa_c</ci>
          </mrow>
          <mrow>
           <ci>Keq_MDH</ci>
           <mtext />
           <ci>M_mal_Char45_L_c</ci>
           <mtext />
           <ci>M_nad_c</ci>
          </mrow>
         </mfrac>
        </mrow>
        <mo>)</mo>
       </mrow>
      </mrow>
     </math>
     <listOfParameters>
      <parameter id='k_MDH_fwd'
          value='0.0001310806521700464469835758976308174644151904312256338468`15.954589770191003' />
      <parameter id='Keq_MDH'
          value='0.000017747186767495245823464400380942151969065889716148376`15.954589770191003' />
     </listOfParameters>
    </kineticLaw>
   </reaction>
   <reaction id='MDRPD'
       name='MDRPD'
       reversible='true'
       fast='false'>
    <listOfReactants>
     <speciesReference species='M_5mdru1p_c' />
    </listOfReactants>
    <listOfProducts>
     <speciesReference species='M_dkmpp_c' />
     <speciesReference species='M_h2o_c' />
    </listOfProducts>
    <kineticLaw>
     <math xmlns='http://www.w3.org/1998/Math/MathML'>
      <mrow>
       <ci>c</ci>
       <mtext />
       <ci>k_MDRPD_fwd</ci>
       <mtext />
       <mrow>
        <mo>(</mo>
        <mrow>
         <mn>1</mn>
         <mo>-</mo>
         <mfrac>
          <ci>M_dkmpp_c</ci>
          <mrow>
           <ci>Keq_MDRPD</ci>
           <mtext />
           <ci>M_5mdru1p_c</ci>
          </mrow>
         </mfrac>
        </mrow>
        <mo>)</mo>
       </mrow>
      </mrow>
     </math>
     <listOfParameters>
      <parameter id='k_MDRPD_fwd'
          value='0.04712634486141728882221862191325946969`15.954589770191003' />
      <parameter id='Keq_MDRPD'
          value='5.98169933589686453342437744140625`15.954589770191003e6' />
     </listOfParameters>
    </kineticLaw>
   </reaction>
   <reaction id='METAT'
       name='METAT'
       reversible='true'
       fast='false'>
    <listOfReactants>
     <speciesReference species='M_atp_c' />
     <speciesReference species='M_h2o_c' />
     <speciesReference species='M_met_Char45_L_c' />
    </listOfReactants>
    <listOfProducts>
     <speciesReference species='M_amet_c' />
     <speciesReference species='M_pi_c' />
     <speciesReference species='M_ppi_c' />
    </listOfProducts>
    <kineticLaw>
     <math xmlns='http://www.w3.org/1998/Math/MathML'>
      <mrow>
       <ci>c</ci>
       <mtext />
       <ci>k_METAT_fwd</ci>
       <mtext />
       <mrow>
        <mo>(</mo>
        <mrow>
         <mn>1</mn>
         <mo>-</mo>
         <mfrac>
          <mrow>
           <ci>M_amet_c</ci>
           <mtext />
           <ci>M_pi_c</ci>
           <mtext />
           <ci>M_ppi_c</ci>
          </mrow>
          <mrow>
           <ci>Keq_METAT</ci>
           <mtext />
           <ci>M_atp_c</ci>
           <mtext />
           <ci>M_met_Char45_L_c</ci>
          </mrow>
         </mfrac>
        </mrow>
        <mo>)</mo>
       </mrow>
      </mrow>
     </math>
     <listOfParameters>
      <parameter id='k_METAT_fwd'
          value='0.08940724444892436719889684702056091303`15.954589770191003' />
      <parameter id='Keq_METAT'
          value='1.`15.954589770191003e6' />
     </listOfParameters>
    </kineticLaw>
   </reaction>
   <reaction id='METtec'
       name='METtec'
       reversible='true'
       fast='false'>
    <listOfReactants>
     <speciesReference species='M_met_Char45_L_e' />
    </listOfReactants>
    <listOfProducts>
     <speciesReference species='M_met_Char45_L_c' />
    </listOfProducts>
    <kineticLaw>
     <math xmlns='http://www.w3.org/1998/Math/MathML'>
      <mrow>
       <ci>c</ci>
       <mtext />
       <ci>k_METtec_fwd</ci>
       <mtext />
       <mrow>
        <mo>(</mo>
        <mrow>
         <mn>1</mn>
         <mo>-</mo>
         <mfrac>
          <ci>M_met_Char45_L_c</ci>
          <mrow>
           <ci>Keq_METtec</ci>
           <mtext />
           <ci>M_met_Char45_L_e</ci>
          </mrow>
         </mfrac>
        </mrow>
        <mo>)</mo>
       </mrow>
      </mrow>
     </math>
     <listOfParameters>
      <parameter id='k_METtec_fwd'
          value='0.10531933682609812265605880481021228664`15.954589770191003' />
      <parameter id='Keq_METtec'
          value='1.`15.954589770191003' />
     </listOfParameters>
    </kineticLaw>
   </reaction>
   <reaction id='MTAP'
       name='MTAP'
       reversible='true'
       fast='false'>
    <listOfReactants>
     <speciesReference species='M_5mta_c' />
     <speciesReference species='M_pi_c' />
    </listOfReactants>
    <listOfProducts>
     <speciesReference species='M_5mdr1p_c' />
     <speciesReference species='M_ade_c' />
    </listOfProducts>
    <kineticLaw>
     <math xmlns='http://www.w3.org/1998/Math/MathML'>
      <mrow>
       <ci>c</ci>
       <mtext />
       <ci>k_MTAP_fwd</ci>
       <mtext />
       <mrow>
        <mo>(</mo>
        <mrow>
         <mn>1</mn>
         <mo>-</mo>
         <mfrac>
          <mrow>
           <ci>M_5mdr1p_c</ci>
           <mtext />
           <ci>M_ade_c</ci>
          </mrow>
          <mrow>
           <ci>Keq_MTAP</ci>
           <mtext />
           <ci>M_5mta_c</ci>
           <mtext />
           <ci>M_pi_c</ci>
          </mrow>
         </mfrac>
        </mrow>
        <mo>)</mo>
       </mrow>
      </mrow>
     </math>
     <listOfParameters>
      <parameter id='k_MTAP_fwd'
          value='0.05784242846840459321730100898633260384`15.954589770191003' />
      <parameter id='Keq_MTAP'
          value='0.00666435787484587899287546974846918602`15.954589770191003' />
     </listOfParameters>
    </kineticLaw>
   </reaction>
   <reaction id='MTRI'
       name='MTRI'
       reversible='true'
       fast='false'>
    <listOfReactants>
     <speciesReference species='M_5mdr1p_c' />
    </listOfReactants>
    <listOfProducts>
     <speciesReference species='M_5mdru1p_c' />
    </listOfProducts>
    <kineticLaw>
     <math xmlns='http://www.w3.org/1998/Math/MathML'>
      <mrow>
       <ci>c</ci>
       <mtext />
       <ci>k_MTRI_fwd</ci>
       <mtext />
       <mrow>
        <mo>(</mo>
        <mrow>
         <mn>1</mn>
         <mo>-</mo>
         <mfrac>
          <ci>M_5mdru1p_c</ci>
          <mrow>
           <ci>Keq_MTRI</ci>
           <mtext />
           <ci>M_5mdr1p_c</ci>
          </mrow>
         </mfrac>
        </mrow>
        <mo>)</mo>
       </mrow>
      </mrow>
     </math>
     <listOfParameters>
      <parameter id='k_MTRI_fwd'
          value='0.04713512331661717817789148608516382206`15.954589770191003' />
      <parameter id='Keq_MTRI'
          value='9.32049331897298571902865660376846790314`15.954589770191003' />
     </listOfParameters>
    </kineticLaw>
   </reaction>
   <reaction id='NaKt'
       name='NaKt'
       reversible='true'
       fast='false'>
    <listOfReactants>
     <speciesReference species='M_atp_c' />
     <speciesReference species='M_h2o_c' />
     <speciesReference species='M_na1_c'
         stoichiometry='3' />
     <speciesReference species='M_k_e'
         stoichiometry='2' />
    </listOfReactants>
    <listOfProducts>
     <speciesReference species='M_adp_c' />
     <speciesReference species='M_h_c' />
     <speciesReference species='M_k_c'
         stoichiometry='2' />
     <speciesReference species='M_pi_c' />
     <speciesReference species='M_na1_e'
         stoichiometry='3' />
    </listOfProducts>
    <kineticLaw>
     <math xmlns='http://www.w3.org/1998/Math/MathML'>
      <mrow>
       <ci>c</ci>
       <mtext />
       <ci>k_NaKt_fwd</ci>
       <mtext />
       <mrow>
        <mo>(</mo>
        <mrow>
         <mn>1</mn>
         <mo>-</mo>
         <mfrac>
          <mrow>
           <ci>M_adp_c</ci>
           <mtext />
           <ci>M_pi_c</ci>
          </mrow>
          <mrow>
           <ci>Keq_NaKt</ci>
           <mtext />
           <ci>M_atp_c</ci>
          </mrow>
         </mfrac>
        </mrow>
        <mo>)</mo>
       </mrow>
      </mrow>
     </math>
     <listOfParameters>
      <parameter id='k_NaKt_fwd'
          value='1.25262225429291418343780151190003380179`15.954589770191003' />
      <parameter id='Keq_NaKt'
          value='1.e6' />
     </listOfParameters>
    </kineticLaw>
   </reaction>
   <reaction id='NAt'
       name='NAt'
       reversible='true'
       fast='false'>
    <listOfReactants>
     <speciesReference species='M_na1_e' />
    </listOfReactants>
    <listOfProducts>
     <speciesReference species='M_na1_c' />
    </listOfProducts>
    <kineticLaw>
     <math xmlns='http://www.w3.org/1998/Math/MathML'>
      <mrow>
       <ci>c</ci>
       <mtext />
       <ci>k_NAt_fwd</ci>
       <mtext />
       <mrow>
        <mo>(</mo>
        <mrow>
         <mn>1</mn>
         <mo>-</mo>
         <mfrac>
          <ci>M_na1_c</ci>
          <mrow>
           <ci>Keq_NAt</ci>
           <mtext />
           <ci>M_na1_e</ci>
          </mrow>
         </mfrac>
        </mrow>
        <mo>)</mo>
       </mrow>
      </mrow>
     </math>
     <listOfParameters>
      <parameter id='k_NAt_fwd'
          value='142.60000000000001220985004280511151015228`15.954589770191003' />
      <parameter id='Keq_NAt'
          value='0.07168357350055303312766339741228573886`15.954589770191003' />
     </listOfParameters>
    </kineticLaw>
   </reaction>
   <reaction id='NDPK1'
       name='NDPK1'
       reversible='true'
       fast='false'>
    <listOfReactants>
     <speciesReference species='M_atp_c' />
     <speciesReference species='M_gdp_c' />
    </listOfReactants>
    <listOfProducts>
     <speciesReference species='M_adp_c' />
     <speciesReference species='M_gtp_c' />
    </listOfProducts>
    <kineticLaw>
     <math xmlns='http://www.w3.org/1998/Math/MathML'>
      <mrow>
       <ci>c</ci>
       <mtext />
       <ci>k_NDPK1_fwd</ci>
       <mtext />
       <mrow>
        <mo>(</mo>
        <mrow>
         <mn>1</mn>
         <mo>-</mo>
         <mfrac>
          <mrow>
           <ci>M_adp_c</ci>
           <mtext />
           <ci>M_gtp_c</ci>
          </mrow>
          <mrow>
           <ci>Keq_NDPK1</ci>
           <mtext />
           <ci>M_atp_c</ci>
           <mtext />
           <ci>M_gdp_c</ci>
          </mrow>
         </mfrac>
        </mrow>
        <mo>)</mo>
       </mrow>
      </mrow>
     </math>
     <listOfParameters>
      <parameter id='k_NDPK1_fwd'
          value='1.07706883374082346712843936918712039146`15.954589770191003' />
      <parameter id='Keq_NDPK1'
          value='0.99756098071301235741259461065055802464`15.954589770191003' />
     </listOfParameters>
    </kineticLaw>
   </reaction>
   <reaction id='NH4t3r'
       name='NH4t3r'
       reversible='true'
       fast='false'>
    <listOfReactants>
     <speciesReference species='M_h_e' />
     <speciesReference species='M_nh4_c' />
    </listOfReactants>
    <listOfProducts>
     <speciesReference species='M_h_c' />
     <speciesReference species='M_nh4_e' />
    </listOfProducts>
    <kineticLaw>
     <math xmlns='http://www.w3.org/1998/Math/MathML'>
      <mrow>
       <ci>c</ci>
       <mtext />
       <ci>k_NH4t3r_fwd</ci>
       <mtext />
       <mrow>
        <mo>(</mo>
        <mrow>
         <mn>1</mn>
         <mo>-</mo>
         <mfrac>
          <ci>M_nh4_e</ci>
          <mrow>
           <ci>Keq_NH4t3r</ci>
           <mtext />
           <ci>M_nh4_c</ci>
          </mrow>
         </mfrac>
        </mrow>
        <mo>)</mo>
       </mrow>
      </mrow>
     </math>
     <listOfParameters>
      <parameter id='k_NH4t3r_fwd'
          value='0.79147950955399071051163762807487542035`15.954589770191003' />
      <parameter id='Keq_NH4t3r'
          value='1.`15.954589770191003' />
     </listOfParameters>
    </kineticLaw>
   </reaction>
   <reaction id='NTD11'
       name='NTD11'
       reversible='true'
       fast='false'>
    <listOfReactants>
     <speciesReference species='M_h2o_c' />
     <speciesReference species='M_imp_c' />
    </listOfReactants>
    <listOfProducts>
     <speciesReference species='M_ins_c' />
     <speciesReference species='M_pi_c' />
    </listOfProducts>
    <kineticLaw>
     <math xmlns='http://www.w3.org/1998/Math/MathML'>
      <mrow>
       <ci>c</ci>
       <mtext />
       <ci>k_NTD11_fwd</ci>
       <mtext />
       <mrow>
        <mo>(</mo>
        <mrow>
         <mn>1</mn>
         <mo>-</mo>
         <mfrac>
          <mrow>
           <ci>M_ins_c</ci>
           <mtext />
           <ci>M_pi_c</ci>
          </mrow>
          <mrow>
           <ci>Keq_NTD11</ci>
           <mtext />
           <ci>M_imp_c</ci>
          </mrow>
         </mfrac>
        </mrow>
        <mo>)</mo>
       </mrow>
      </mrow>
     </math>
     <listOfParameters>
      <parameter id='k_NTD11_fwd'
          value='0.17831879229413946125314087774830759247`15.954589770191003' />
      <parameter id='Keq_NTD11'
          value='1.0396265`15.954589770191003e7' />
     </listOfParameters>
    </kineticLaw>
   </reaction>
   <reaction id='NTD7'
       name='NTD7'
       reversible='true'
       fast='false'>
    <listOfReactants>
     <speciesReference species='M_amp_c' />
     <speciesReference species='M_h2o_c' />
    </listOfReactants>
    <listOfProducts>
     <speciesReference species='M_adn_c' />
     <speciesReference species='M_pi_c' />
    </listOfProducts>
    <kineticLaw>
     <math xmlns='http://www.w3.org/1998/Math/MathML'>
      <mrow>
       <ci>c</ci>
       <mtext />
       <ci>k_NTD7_fwd</ci>
       <mtext />
       <mrow>
        <mo>(</mo>
        <mrow>
         <mn>1</mn>
         <mo>-</mo>
         <mfrac>
          <mrow>
           <ci>M_adn_c</ci>
           <mtext />
           <ci>M_pi_c</ci>
          </mrow>
          <mrow>
           <ci>Keq_NTD7</ci>
           <mtext />
           <ci>M_amp_c</ci>
          </mrow>
         </mfrac>
        </mrow>
        <mo>)</mo>
       </mrow>
      </mrow>
     </math>
     <listOfParameters>
      <parameter id='k_NTD7_fwd'
          value='0.13339358981802417592930471437731919469`15.954589770191003' />
      <parameter id='Keq_NTD7'
          value='1.170169`15.954589770191003e7' />
     </listOfParameters>
    </kineticLaw>
   </reaction>
   <reaction id='NTD9'
       name='NTD9'
       reversible='true'
       fast='false'>
    <listOfReactants>
     <speciesReference species='M_gmp_c' />
     <speciesReference species='M_h2o_c' />
    </listOfReactants>
    <listOfProducts>
     <speciesReference species='M_gsn_c' />
     <speciesReference species='M_pi_c' />
    </listOfProducts>
    <kineticLaw>
     <math xmlns='http://www.w3.org/1998/Math/MathML'>
      <mrow>
       <ci>c</ci>
       <mtext />
       <ci>k_NTD9_fwd</ci>
       <mtext />
       <mrow>
        <mo>(</mo>
        <mrow>
         <mn>1</mn>
         <mo>-</mo>
         <mfrac>
          <mrow>
           <ci>M_gsn_c</ci>
           <mtext />
           <ci>M_pi_c</ci>
          </mrow>
          <mrow>
           <ci>Keq_NTD9</ci>
           <mtext />
           <ci>M_gmp_c</ci>
          </mrow>
         </mfrac>
        </mrow>
        <mo>)</mo>
       </mrow>
      </mrow>
     </math>
     <listOfParameters>
      <parameter id='k_NTD9_fwd'
          value='0.05955715637224098662256113728887973905`15.954589770191003' />
      <parameter id='Keq_NTD9'
          value='1.0258105`15.954589770191003e7' />
     </listOfParameters>
    </kineticLaw>
   </reaction>
   <reaction id='O2t'
       name='O2t'
       reversible='true'
       fast='false'>
    <listOfReactants>
     <speciesReference species='M_o2_e' />
    </listOfReactants>
    <listOfProducts>
     <speciesReference species='M_o2_c' />
    </listOfProducts>
    <kineticLaw>
     <math xmlns='http://www.w3.org/1998/Math/MathML'>
      <mrow>
       <ci>c</ci>
       <mtext />
       <ci>k_O2t_fwd</ci>
       <mtext />
       <mrow>
        <mo>(</mo>
        <mrow>
         <mn>1</mn>
         <mo>-</mo>
         <mfrac>
          <ci>M_o2_c</ci>
          <mrow>
           <ci>Keq_O2t</ci>
           <mtext />
           <ci>M_o2_e</ci>
          </mrow>
         </mfrac>
        </mrow>
        <mo>)</mo>
       </mrow>
      </mrow>
     </math>
     <listOfParameters>
      <parameter id='k_O2t_fwd'
          value='100.00000000000023200183336358631086786611`15.954589770191003' />
      <parameter id='Keq_O2t'
          value='0.98476206529361998297146532218993708086`15.954589770191003' />
     </listOfParameters>
    </kineticLaw>
   </reaction>
   <reaction id='OPAHir'
       name='OPAHir'
       reversible='true'
       fast='false'>
    <listOfReactants>
     <speciesReference species='M_5oxpro_c' />
     <speciesReference species='M_atp_c' />
     <speciesReference species='M_h2o_c'
         stoichiometry='2' />
    </listOfReactants>
    <listOfProducts>
     <speciesReference species='M_adp_c' />
     <speciesReference species='M_h_c' />
     <speciesReference species='M_pi_c' />
     <speciesReference species='M_glu_Char45_L_c' />
    </listOfProducts>
    <kineticLaw>
     <math xmlns='http://www.w3.org/1998/Math/MathML'>
      <mrow>
       <ci>c</ci>
       <mtext />
       <ci>k_OPAHir_fwd</ci>
       <mtext />
       <mrow>
        <mo>(</mo>
        <mrow>
         <mn>1</mn>
         <mo>-</mo>
         <mfrac>
          <mrow>
           <ci>M_adp_c</ci>
           <mtext />
           <ci>M_glu_Char45_L_c</ci>
           <mtext />
           <ci>M_pi_c</ci>
          </mrow>
          <mrow>
           <ci>Keq_OPAHir</ci>
           <mtext />
           <ci>M_5oxpro_c</ci>
           <mtext />
           <ci>M_atp_c</ci>
          </mrow>
         </mfrac>
        </mrow>
        <mo>)</mo>
       </mrow>
      </mrow>
     </math>
     <listOfParameters>
      <parameter id='k_OPAHir_fwd'
          value='0.06162738171532467540657152808717025057`15.954589770191003' />
      <parameter id='Keq_OPAHir'
          value='1.`15.954589770191003e6' />
     </listOfParameters>
    </kineticLaw>
   </reaction>
   <reaction id='ORNDC'
       name='ORNDC'
       reversible='true'
       fast='false'>
    <listOfReactants>
     <speciesReference species='M_h_c' />
     <speciesReference species='M_orn_c' />
    </listOfReactants>
    <listOfProducts>
     <speciesReference species='M_co2_c' />
     <speciesReference species='M_ptrc_c' />
    </listOfProducts>
    <kineticLaw>
     <math xmlns='http://www.w3.org/1998/Math/MathML'>
      <mrow>
       <ci>c</ci>
       <mtext />
       <ci>k_ORNDC_fwd</ci>
       <mtext />
       <mrow>
        <mo>(</mo>
        <mrow>
         <mn>1</mn>
         <mo>-</mo>
         <mfrac>
          <mrow>
           <ci>M_co2_c</ci>
           <mtext />
           <ci>M_ptrc_c</ci>
          </mrow>
          <mrow>
           <ci>Keq_ORNDC</ci>
           <mtext />
           <ci>M_orn_c</ci>
          </mrow>
         </mfrac>
        </mrow>
        <mo>)</mo>
       </mrow>
      </mrow>
     </math>
     <listOfParameters>
      <parameter id='k_ORNDC_fwd'
          value='0.42634929481910961398889661047980418689`15.954589770191003' />
      <parameter id='Keq_ORNDC'
          value='2.910753845007247291505336761474609375`15.954589770191003e6' />
     </listOfParameters>
    </kineticLaw>
   </reaction>
   <reaction id='PDE1'
       name='PDE1'
       reversible='true'
       fast='false'>
    <listOfReactants>
     <speciesReference species='M_camp_c' />
     <speciesReference species='M_h2o_c' />
    </listOfReactants>
    <listOfProducts>
     <speciesReference species='M_amp_c' />
     <speciesReference species='M_h_c' />
    </listOfProducts>
    <kineticLaw>
     <math xmlns='http://www.w3.org/1998/Math/MathML'>
      <mrow>
       <ci>c</ci>
       <mtext />
       <ci>k_PDE1_fwd</ci>
       <mtext />
       <mrow>
        <mo>(</mo>
        <mrow>
         <mn>1</mn>
         <mo>-</mo>
         <mfrac>
          <ci>M_amp_c</ci>
          <mrow>
           <ci>Keq_PDE1</ci>
           <mtext />
           <ci>M_camp_c</ci>
          </mrow>
         </mfrac>
        </mrow>
        <mo>)</mo>
       </mrow>
      </mrow>
     </math>
     <listOfParameters>
      <parameter id='k_PDE1_fwd'
          value='0.06259482699185741303739336781432138253`15.954589770191003' />
      <parameter id='Keq_PDE1'
          value='1.908654`15.954589770191003e10' />
     </listOfParameters>
    </kineticLaw>
   </reaction>
   <reaction id='PDE4'
       name='PDE4'
       reversible='true'
       fast='false'>
    <listOfReactants>
     <speciesReference species='M_35cgmp_c' />
     <speciesReference species='M_h2o_c' />
    </listOfReactants>
    <listOfProducts>
     <speciesReference species='M_gmp_c' />
     <speciesReference species='M_h_c' />
    </listOfProducts>
    <kineticLaw>
     <math xmlns='http://www.w3.org/1998/Math/MathML'>
      <mrow>
       <ci>c</ci>
       <mtext />
       <ci>k_PDE4_fwd</ci>
       <mtext />
       <mrow>
        <mo>(</mo>
        <mrow>
         <mn>1</mn>
         <mo>-</mo>
         <mfrac>
          <ci>M_gmp_c</ci>
          <mrow>
           <ci>Keq_PDE4</ci>
           <mtext />
           <ci>M_35cgmp_c</ci>
          </mrow>
         </mfrac>
        </mrow>
        <mo>)</mo>
       </mrow>
      </mrow>
     </math>
     <listOfParameters>
      <parameter id='k_PDE4_fwd'
          value='0.06406489782270404718173835001284379959`15.954589770191003' />
      <parameter id='Keq_PDE4'
          value='9.5885643145005881786346435546875`15.954589770191003e8' />
     </listOfParameters>
    </kineticLaw>
   </reaction>
   <reaction id='PEPCK'
       name='PEPCK'
       reversible='true'
       fast='false'>
    <listOfReactants>
     <speciesReference species='M_gtp_c' />
     <speciesReference species='M_oaa_c' />
    </listOfReactants>
    <listOfProducts>
     <speciesReference species='M_co2_c' />
     <speciesReference species='M_gdp_c' />
     <speciesReference species='M_pep_c' />
    </listOfProducts>
    <kineticLaw>
     <math xmlns='http://www.w3.org/1998/Math/MathML'>
      <mrow>
       <ci>c</ci>
       <mtext />
       <ci>k_PEPCK_fwd</ci>
       <mtext />
       <mrow>
        <mo>(</mo>
        <mrow>
         <mn>1</mn>
         <mo>-</mo>
         <mfrac>
          <mrow>
           <ci>M_co2_c</ci>
           <mtext />
           <ci>M_gdp_c</ci>
           <mtext />
           <ci>M_pep_c</ci>
          </mrow>
          <mrow>
           <ci>Keq_PEPCK</ci>
           <mtext />
           <ci>M_gtp_c</ci>
           <mtext />
           <ci>M_oaa_c</ci>
          </mrow>
         </mfrac>
        </mrow>
        <mo>)</mo>
       </mrow>
      </mrow>
     </math>
     <listOfParameters>
      <parameter id='k_PEPCK_fwd'
          value='0.00124352633704568367825171310939052772`15.954589770191003' />
      <parameter id='Keq_PEPCK'
          value='3.28800245320229800327638258750084787607`15.954589770191003' />
     </listOfParameters>
    </kineticLaw>
   </reaction>
   <reaction id='PFK1'
       name='PFK1'
       reversible='true'
       fast='false'>
    <listOfReactants>
     <speciesReference species='E_PFK_Char91_c_Char93_' />
     <speciesReference species='M_adp_c' />
    </listOfReactants>
    <listOfProducts>
     <speciesReference species='E_PFK_Char91_c_Char93__Char38_adp' />
    </listOfProducts>
    <kineticLaw>
     <math xmlns='http://www.w3.org/1998/Math/MathML'>
      <mrow>
       <ci>c</ci>
       <mtext />
       <ci>k_PFK1_fwd</ci>
       <mtext />
       <mrow>
        <mo>(</mo>
        <mrow>
         <mrow>
          <ci>E_PFK_Char91_c_Char93_</ci>
          <mtext />
          <ci>M_adp_c</ci>
         </mrow>
         <mo>-</mo>
         <mfrac>
          <ci>E_PFK_Char91_c_Char93__Char38_adp</ci>
          <ci>Keq_PFK1</ci>
         </mfrac>
        </mrow>
        <mo>)</mo>
       </mrow>
      </mrow>
     </math>
     <listOfParameters>
      <parameter id='Keq_PFK1'
          value='9.090909090909092' />
      <parameter id='k_PFK1_fwd'
          value='1000000' />
     </listOfParameters>
    </kineticLaw>
   </reaction>
   <reaction id='PFK1_Char36_10'
       name='PFK1_Char36_10'
       reversible='true'
       fast='false'>
    <listOfReactants>
     <speciesReference species='E_PFK_Char91_c_Char93__Char64_amp_Char64_amp_Char64_amp_Char64_amp' />
     <speciesReference species='M_adp_c' />
    </listOfReactants>
    <listOfProducts>
     <speciesReference species='E_PFK_Char91_c_Char93__Char38_adp_Char64_amp_Char64_amp_Char64_amp_Char64_amp' />
    </listOfProducts>
    <kineticLaw>
     <math xmlns='http://www.w3.org/1998/Math/MathML'>
      <mrow>
       <ci>c</ci>
       <mtext />
       <ci>k_PFK1_fwd</ci>
       <mtext />
       <mrow>
        <mo>(</mo>
        <mrow>
         <mrow>
          <ci>E_PFK_Char91_c_Char93__Char64_amp_Char64_amp_Char64_amp_Char64_amp</ci>
          <mtext />
          <ci>M_adp_c</ci>
         </mrow>
         <mo>-</mo>
         <mfrac>
          <ci>E_PFK_Char91_c_Char93__Char38_adp_Char64_amp_Char64_amp_Char64_amp_Char64_amp</ci>
          <ci>Keq_PFK1</ci>
         </mfrac>
        </mrow>
        <mo>)</mo>
       </mrow>
      </mrow>
     </math>
    </kineticLaw>
   </reaction>
   <reaction id='PFK1_Char36_3'
       name='PFK1_Char36_3'
       reversible='true'
       fast='false'>
    <listOfReactants>
     <speciesReference species='E_PFK_Char91_c_Char93__Char64_amp' />
     <speciesReference species='M_adp_c' />
    </listOfReactants>
    <listOfProducts>
     <speciesReference species='E_PFK_Char91_c_Char93__Char38_adp_Char64_amp' />
    </listOfProducts>
    <kineticLaw>
     <math xmlns='http://www.w3.org/1998/Math/MathML'>
      <mrow>
       <ci>c</ci>
       <mtext />
       <ci>k_PFK1_fwd</ci>
       <mtext />
       <mrow>
        <mo>(</mo>
        <mrow>
         <mrow>
          <ci>E_PFK_Char91_c_Char93__Char64_amp</ci>
          <mtext />
          <ci>M_adp_c</ci>
         </mrow>
         <mo>-</mo>
         <mfrac>
          <ci>E_PFK_Char91_c_Char93__Char38_adp_Char64_amp</ci>
          <ci>Keq_PFK1</ci>
         </mfrac>
        </mrow>
        <mo>)</mo>
       </mrow>
      </mrow>
     </math>
    </kineticLaw>
   </reaction>
   <reaction id='PFK1_Char36_7'
       name='PFK1_Char36_7'
       reversible='true'
       fast='false'>
    <listOfReactants>
     <speciesReference species='E_PFK_Char91_c_Char93__Char64_amp_Char64_amp' />
     <speciesReference species='M_adp_c' />
    </listOfReactants>
    <listOfProducts>
     <speciesReference species='E_PFK_Char91_c_Char93__Char38_adp_Char64_amp_Char64_amp' />
    </listOfProducts>
    <kineticLaw>
     <math xmlns='http://www.w3.org/1998/Math/MathML'>
      <mrow>
       <ci>c</ci>
       <mtext />
       <ci>k_PFK1_fwd</ci>
       <mtext />
       <mrow>
        <mo>(</mo>
        <mrow>
         <mrow>
          <ci>E_PFK_Char91_c_Char93__Char64_amp_Char64_amp</ci>
          <mtext />
          <ci>M_adp_c</ci>
         </mrow>
         <mo>-</mo>
         <mfrac>
          <ci>E_PFK_Char91_c_Char93__Char38_adp_Char64_amp_Char64_amp</ci>
          <ci>Keq_PFK1</ci>
         </mfrac>
        </mrow>
        <mo>)</mo>
       </mrow>
      </mrow>
     </math>
    </kineticLaw>
   </reaction>
   <reaction id='PFK1_Char36_8'
       name='PFK1_Char36_8'
       reversible='true'
       fast='false'>
    <listOfReactants>
     <speciesReference species='E_PFK_Char91_c_Char93__Char64_amp_Char64_amp_Char64_amp' />
     <speciesReference species='M_adp_c' />
    </listOfReactants>
    <listOfProducts>
     <speciesReference species='E_PFK_Char91_c_Char93__Char38_adp_Char64_amp_Char64_amp_Char64_amp' />
    </listOfProducts>
    <kineticLaw>
     <math xmlns='http://www.w3.org/1998/Math/MathML'>
      <mrow>
       <ci>c</ci>
       <mtext />
       <ci>k_PFK1_fwd</ci>
       <mtext />
       <mrow>
        <mo>(</mo>
        <mrow>
         <mrow>
          <ci>E_PFK_Char91_c_Char93__Char64_amp_Char64_amp_Char64_amp</ci>
          <mtext />
          <ci>M_adp_c</ci>
         </mrow>
         <mo>-</mo>
         <mfrac>
          <ci>E_PFK_Char91_c_Char93__Char38_adp_Char64_amp_Char64_amp_Char64_amp</ci>
          <ci>Keq_PFK1</ci>
         </mfrac>
        </mrow>
        <mo>)</mo>
       </mrow>
      </mrow>
     </math>
    </kineticLaw>
   </reaction>
   <reaction id='PFK2'
       name='PFK2'
       reversible='true'
       fast='false'>
    <listOfReactants>
     <speciesReference species='E_PFK_Char91_c_Char93_' />
     <speciesReference species='M_atp_c' />
    </listOfReactants>
    <listOfProducts>
     <speciesReference species='E_PFK_Char91_c_Char93__Char38_atp' />
    </listOfProducts>
    <kineticLaw>
     <math xmlns='http://www.w3.org/1998/Math/MathML'>
      <mrow>
       <ci>c</ci>
       <mtext />
       <ci>k_PFK2_fwd</ci>
       <mtext />
       <mrow>
        <mo>(</mo>
        <mrow>
         <mrow>
          <ci>E_PFK_Char91_c_Char93_</ci>
          <mtext />
          <ci>M_atp_c</ci>
         </mrow>
         <mo>-</mo>
         <mfrac>
          <ci>E_PFK_Char91_c_Char93__Char38_atp</ci>
          <ci>Keq_PFK2</ci>
         </mfrac>
        </mrow>
        <mo>)</mo>
       </mrow>
      </mrow>
     </math>
     <listOfParameters>
      <parameter id='Keq_PFK2'
          value='14.705882352941176' />
      <parameter id='k_PFK2_fwd'
          value='7.054963777151401e7' />
     </listOfParameters>
    </kineticLaw>
   </reaction>
   <reaction id='PFK2_Char36_10'
       name='PFK2_Char36_10'
       reversible='true'
       fast='false'>
    <listOfReactants>
     <speciesReference species='E_PFK_Char91_c_Char93__Char64_amp_Char64_amp_Char64_amp_Char64_amp' />
     <speciesReference species='M_atp_c' />
    </listOfReactants>
    <listOfProducts>
     <speciesReference species='E_PFK_Char91_c_Char93__Char38_atp_Char64_amp_Char64_amp_Char64_amp_Char64_amp' />
    </listOfProducts>
    <kineticLaw>
     <math xmlns='http://www.w3.org/1998/Math/MathML'>
      <mrow>
       <ci>c</ci>
       <mtext />
       <ci>k_PFK2_fwd</ci>
       <mtext />
       <mrow>
        <mo>(</mo>
        <mrow>
         <mrow>
          <ci>E_PFK_Char91_c_Char93__Char64_amp_Char64_amp_Char64_amp_Char64_amp</ci>
          <mtext />
          <ci>M_atp_c</ci>
         </mrow>
         <mo>-</mo>
         <mfrac>
          <ci>E_PFK_Char91_c_Char93__Char38_atp_Char64_amp_Char64_amp_Char64_amp_Char64_amp</ci>
          <ci>Keq_PFK2</ci>
         </mfrac>
        </mrow>
        <mo>)</mo>
       </mrow>
      </mrow>
     </math>
    </kineticLaw>
   </reaction>
   <reaction id='PFK2_Char36_3'
       name='PFK2_Char36_3'
       reversible='true'
       fast='false'>
    <listOfReactants>
     <speciesReference species='E_PFK_Char91_c_Char93__Char64_amp' />
     <speciesReference species='M_atp_c' />
    </listOfReactants>
    <listOfProducts>
     <speciesReference species='E_PFK_Char91_c_Char93__Char38_atp_Char64_amp' />
    </listOfProducts>
    <kineticLaw>
     <math xmlns='http://www.w3.org/1998/Math/MathML'>
      <mrow>
       <ci>c</ci>
       <mtext />
       <ci>k_PFK2_fwd</ci>
       <mtext />
       <mrow>
        <mo>(</mo>
        <mrow>
         <mrow>
          <ci>E_PFK_Char91_c_Char93__Char64_amp</ci>
          <mtext />
          <ci>M_atp_c</ci>
         </mrow>
         <mo>-</mo>
         <mfrac>
          <ci>E_PFK_Char91_c_Char93__Char38_atp_Char64_amp</ci>
          <ci>Keq_PFK2</ci>
         </mfrac>
        </mrow>
        <mo>)</mo>
       </mrow>
      </mrow>
     </math>
    </kineticLaw>
   </reaction>
   <reaction id='PFK2_Char36_7'
       name='PFK2_Char36_7'
       reversible='true'
       fast='false'>
    <listOfReactants>
     <speciesReference species='E_PFK_Char91_c_Char93__Char64_amp_Char64_amp' />
     <speciesReference species='M_atp_c' />
    </listOfReactants>
    <listOfProducts>
     <speciesReference species='E_PFK_Char91_c_Char93__Char38_atp_Char64_amp_Char64_amp' />
    </listOfProducts>
    <kineticLaw>
     <math xmlns='http://www.w3.org/1998/Math/MathML'>
      <mrow>
       <ci>c</ci>
       <mtext />
       <ci>k_PFK2_fwd</ci>
       <mtext />
       <mrow>
        <mo>(</mo>
        <mrow>
         <mrow>
          <ci>E_PFK_Char91_c_Char93__Char64_amp_Char64_amp</ci>
          <mtext />
          <ci>M_atp_c</ci>
         </mrow>
         <mo>-</mo>
         <mfrac>
          <ci>E_PFK_Char91_c_Char93__Char38_atp_Char64_amp_Char64_amp</ci>
          <ci>Keq_PFK2</ci>
         </mfrac>
        </mrow>
        <mo>)</mo>
       </mrow>
      </mrow>
     </math>
    </kineticLaw>
   </reaction>
   <reaction id='PFK2_Char36_8'
       name='PFK2_Char36_8'
       reversible='true'
       fast='false'>
    <listOfReactants>
     <speciesReference species='E_PFK_Char91_c_Char93__Char64_amp_Char64_amp_Char64_amp' />
     <speciesReference species='M_atp_c' />
    </listOfReactants>
    <listOfProducts>
     <speciesReference species='E_PFK_Char91_c_Char93__Char38_atp_Char64_amp_Char64_amp_Char64_amp' />
    </listOfProducts>
    <kineticLaw>
     <math xmlns='http://www.w3.org/1998/Math/MathML'>
      <mrow>
       <ci>c</ci>
       <mtext />
       <ci>k_PFK2_fwd</ci>
       <mtext />
       <mrow>
        <mo>(</mo>
        <mrow>
         <mrow>
          <ci>E_PFK_Char91_c_Char93__Char64_amp_Char64_amp_Char64_amp</ci>
          <mtext />
          <ci>M_atp_c</ci>
         </mrow>
         <mo>-</mo>
         <mfrac>
          <ci>E_PFK_Char91_c_Char93__Char38_atp_Char64_amp_Char64_amp_Char64_amp</ci>
          <ci>Keq_PFK2</ci>
         </mfrac>
        </mrow>
        <mo>)</mo>
       </mrow>
      </mrow>
     </math>
    </kineticLaw>
   </reaction>
   <reaction id='PFK3'
       name='PFK3'
       reversible='true'
       fast='false'>
    <listOfReactants>
     <speciesReference species='E_PFK_Char91_c_Char93_' />
     <speciesReference species='M_f6p_c' />
    </listOfReactants>
    <listOfProducts>
     <speciesReference species='E_PFK_Char91_c_Char93__Char38_f6p' />
    </listOfProducts>
    <kineticLaw>
     <math xmlns='http://www.w3.org/1998/Math/MathML'>
      <mrow>
       <ci>c</ci>
       <mtext />
       <ci>k_PFK3_fwd</ci>
       <mtext />
       <mrow>
        <mo>(</mo>
        <mrow>
         <mrow>
          <ci>E_PFK_Char91_c_Char93_</ci>
          <mtext />
          <ci>M_f6p_c</ci>
         </mrow>
         <mo>-</mo>
         <mfrac>
          <ci>E_PFK_Char91_c_Char93__Char38_f6p</ci>
          <ci>Keq_PFK3</ci>
         </mfrac>
        </mrow>
        <mo>)</mo>
       </mrow>
      </mrow>
     </math>
     <listOfParameters>
      <parameter id='Keq_PFK3'
          value='13.333333333333334' />
      <parameter id='k_PFK3_fwd'
          value='100000000' />
     </listOfParameters>
    </kineticLaw>
   </reaction>
   <reaction id='PFK3_Char36_10'
       name='PFK3_Char36_10'
       reversible='true'
       fast='false'>
    <listOfReactants>
     <speciesReference species='E_PFK_Char91_c_Char93__Char64_amp_Char64_amp_Char64_amp_Char64_amp' />
     <speciesReference species='M_f6p_c' />
    </listOfReactants>
    <listOfProducts>
     <speciesReference species='E_PFK_Char91_c_Char93__Char38_f6p_Char64_amp_Char64_amp_Char64_amp_Char64_amp' />
    </listOfProducts>
    <kineticLaw>
     <math xmlns='http://www.w3.org/1998/Math/MathML'>
      <mrow>
       <ci>c</ci>
       <mtext />
       <ci>k_PFK3_fwd</ci>
       <mtext />
       <mrow>
        <mo>(</mo>
        <mrow>
         <mrow>
          <ci>E_PFK_Char91_c_Char93__Char64_amp_Char64_amp_Char64_amp_Char64_amp</ci>
          <mtext />
          <ci>M_f6p_c</ci>
         </mrow>
         <mo>-</mo>
         <mfrac>
          <ci>E_PFK_Char91_c_Char93__Char38_f6p_Char64_amp_Char64_amp_Char64_amp_Char64_amp</ci>
          <ci>Keq_PFK3</ci>
         </mfrac>
        </mrow>
        <mo>)</mo>
       </mrow>
      </mrow>
     </math>
    </kineticLaw>
   </reaction>
   <reaction id='PFK3_Char36_3'
       name='PFK3_Char36_3'
       reversible='true'
       fast='false'>
    <listOfReactants>
     <speciesReference species='E_PFK_Char91_c_Char93__Char64_amp' />
     <speciesReference species='M_f6p_c' />
    </listOfReactants>
    <listOfProducts>
     <speciesReference species='E_PFK_Char91_c_Char93__Char38_f6p_Char64_amp' />
    </listOfProducts>
    <kineticLaw>
     <math xmlns='http://www.w3.org/1998/Math/MathML'>
      <mrow>
       <ci>c</ci>
       <mtext />
       <ci>k_PFK3_fwd</ci>
       <mtext />
       <mrow>
        <mo>(</mo>
        <mrow>
         <mrow>
          <ci>E_PFK_Char91_c_Char93__Char64_amp</ci>
          <mtext />
          <ci>M_f6p_c</ci>
         </mrow>
         <mo>-</mo>
         <mfrac>
          <ci>E_PFK_Char91_c_Char93__Char38_f6p_Char64_amp</ci>
          <ci>Keq_PFK3</ci>
         </mfrac>
        </mrow>
        <mo>)</mo>
       </mrow>
      </mrow>
     </math>
    </kineticLaw>
   </reaction>
   <reaction id='PFK3_Char36_7'
       name='PFK3_Char36_7'
       reversible='true'
       fast='false'>
    <listOfReactants>
     <speciesReference species='E_PFK_Char91_c_Char93__Char64_amp_Char64_amp' />
     <speciesReference species='M_f6p_c' />
    </listOfReactants>
    <listOfProducts>
     <speciesReference species='E_PFK_Char91_c_Char93__Char38_f6p_Char64_amp_Char64_amp' />
    </listOfProducts>
    <kineticLaw>
     <math xmlns='http://www.w3.org/1998/Math/MathML'>
      <mrow>
       <ci>c</ci>
       <mtext />
       <ci>k_PFK3_fwd</ci>
       <mtext />
       <mrow>
        <mo>(</mo>
        <mrow>
         <mrow>
          <ci>E_PFK_Char91_c_Char93__Char64_amp_Char64_amp</ci>
          <mtext />
          <ci>M_f6p_c</ci>
         </mrow>
         <mo>-</mo>
         <mfrac>
          <ci>E_PFK_Char91_c_Char93__Char38_f6p_Char64_amp_Char64_amp</ci>
          <ci>Keq_PFK3</ci>
         </mfrac>
        </mrow>
        <mo>)</mo>
       </mrow>
      </mrow>
     </math>
    </kineticLaw>
   </reaction>
   <reaction id='PFK3_Char36_8'
       name='PFK3_Char36_8'
       reversible='true'
       fast='false'>
    <listOfReactants>
     <speciesReference species='E_PFK_Char91_c_Char93__Char64_amp_Char64_amp_Char64_amp' />
     <speciesReference species='M_f6p_c' />
    </listOfReactants>
    <listOfProducts>
     <speciesReference species='E_PFK_Char91_c_Char93__Char38_f6p_Char64_amp_Char64_amp_Char64_amp' />
    </listOfProducts>
    <kineticLaw>
     <math xmlns='http://www.w3.org/1998/Math/MathML'>
      <mrow>
       <ci>c</ci>
       <mtext />
       <ci>k_PFK3_fwd</ci>
       <mtext />
       <mrow>
        <mo>(</mo>
        <mrow>
         <mrow>
          <ci>E_PFK_Char91_c_Char93__Char64_amp_Char64_amp_Char64_amp</ci>
          <mtext />
          <ci>M_f6p_c</ci>
         </mrow>
         <mo>-</mo>
         <mfrac>
          <ci>E_PFK_Char91_c_Char93__Char38_f6p_Char64_amp_Char64_amp_Char64_amp</ci>
          <ci>Keq_PFK3</ci>
         </mfrac>
        </mrow>
        <mo>)</mo>
       </mrow>
      </mrow>
     </math>
    </kineticLaw>
   </reaction>
   <reaction id='PFK4'
       name='PFK4'
       reversible='true'
       fast='false'>
    <listOfReactants>
     <speciesReference species='E_PFK_Char91_c_Char93__Char38_f6p' />
     <speciesReference species='M_adp_c' />
    </listOfReactants>
    <listOfProducts>
     <speciesReference species='E_PFK_Char91_c_Char93__Char38_adp_Char38_f6p' />
    </listOfProducts>
    <kineticLaw>
     <math xmlns='http://www.w3.org/1998/Math/MathML'>
      <mrow>
       <ci>c</ci>
       <mtext />
       <ci>k_PFK4_fwd</ci>
       <mtext />
       <mrow>
        <mo>(</mo>
        <mrow>
         <mrow>
          <ci>E_PFK_Char91_c_Char93__Char38_f6p</ci>
          <mtext />
          <ci>M_adp_c</ci>
         </mrow>
         <mo>-</mo>
         <mfrac>
          <ci>E_PFK_Char91_c_Char93__Char38_adp_Char38_f6p</ci>
          <ci>Keq_PFK4</ci>
         </mfrac>
        </mrow>
        <mo>)</mo>
       </mrow>
      </mrow>
     </math>
     <listOfParameters>
      <parameter id='Keq_PFK4'
          value='9.090909090909092' />
      <parameter id='k_PFK4_fwd'
          value='1000000' />
     </listOfParameters>
    </kineticLaw>
   </reaction>
   <reaction id='PFK4_Char36_10'
       name='PFK4_Char36_10'
       reversible='true'
       fast='false'>
    <listOfReactants>
     <speciesReference species='E_PFK_Char91_c_Char93__Char38_f6p_Char64_amp_Char64_amp_Char64_amp_Char64_amp' />
     <speciesReference species='M_adp_c' />
    </listOfReactants>
    <listOfProducts>
     <speciesReference species='E_PFK_Char91_c_Char93__Char38_adp_Char38_f6p_Char64_amp_Char64_amp_Char64_amp_Char64_amp' />
    </listOfProducts>
    <kineticLaw>
     <math xmlns='http://www.w3.org/1998/Math/MathML'>
      <mrow>
       <ci>c</ci>
       <mtext />
       <ci>k_PFK4_fwd</ci>
       <mtext />
       <mrow>
        <mo>(</mo>
        <mrow>
         <mrow>
          <ci>E_PFK_Char91_c_Char93__Char38_f6p_Char64_amp_Char64_amp_Char64_amp_Char64_amp</ci>
          <mtext />
          <ci>M_adp_c</ci>
         </mrow>
         <mo>-</mo>
         <mfrac>
          <ci>E_PFK_Char91_c_Char93__Char38_adp_Char38_f6p_Char64_amp_Char64_amp_Char64_amp_Char64_amp</ci>
          <ci>Keq_PFK4</ci>
         </mfrac>
        </mrow>
        <mo>)</mo>
       </mrow>
      </mrow>
     </math>
    </kineticLaw>
   </reaction>
   <reaction id='PFK4_Char36_3'
       name='PFK4_Char36_3'
       reversible='true'
       fast='false'>
    <listOfReactants>
     <speciesReference species='E_PFK_Char91_c_Char93__Char38_f6p_Char64_amp' />
     <speciesReference species='M_adp_c' />
    </listOfReactants>
    <listOfProducts>
     <speciesReference species='E_PFK_Char91_c_Char93__Char38_adp_Char38_f6p_Char64_amp' />
    </listOfProducts>
    <kineticLaw>
     <math xmlns='http://www.w3.org/1998/Math/MathML'>
      <mrow>
       <ci>c</ci>
       <mtext />
       <ci>k_PFK4_fwd</ci>
       <mtext />
       <mrow>
        <mo>(</mo>
        <mrow>
         <mrow>
          <ci>E_PFK_Char91_c_Char93__Char38_f6p_Char64_amp</ci>
          <mtext />
          <ci>M_adp_c</ci>
         </mrow>
         <mo>-</mo>
         <mfrac>
          <ci>E_PFK_Char91_c_Char93__Char38_adp_Char38_f6p_Char64_amp</ci>
          <ci>Keq_PFK4</ci>
         </mfrac>
        </mrow>
        <mo>)</mo>
       </mrow>
      </mrow>
     </math>
    </kineticLaw>
   </reaction>
   <reaction id='PFK4_Char36_7'
       name='PFK4_Char36_7'
       reversible='true'
       fast='false'>
    <listOfReactants>
     <speciesReference species='E_PFK_Char91_c_Char93__Char38_f6p_Char64_amp_Char64_amp' />
     <speciesReference species='M_adp_c' />
    </listOfReactants>
    <listOfProducts>
     <speciesReference species='E_PFK_Char91_c_Char93__Char38_adp_Char38_f6p_Char64_amp_Char64_amp' />
    </listOfProducts>
    <kineticLaw>
     <math xmlns='http://www.w3.org/1998/Math/MathML'>
      <mrow>
       <ci>c</ci>
       <mtext />
       <ci>k_PFK4_fwd</ci>
       <mtext />
       <mrow>
        <mo>(</mo>
        <mrow>
         <mrow>
          <ci>E_PFK_Char91_c_Char93__Char38_f6p_Char64_amp_Char64_amp</ci>
          <mtext />
          <ci>M_adp_c</ci>
         </mrow>
         <mo>-</mo>
         <mfrac>
          <ci>E_PFK_Char91_c_Char93__Char38_adp_Char38_f6p_Char64_amp_Char64_amp</ci>
          <ci>Keq_PFK4</ci>
         </mfrac>
        </mrow>
        <mo>)</mo>
       </mrow>
      </mrow>
     </math>
    </kineticLaw>
   </reaction>
   <reaction id='PFK4_Char36_8'
       name='PFK4_Char36_8'
       reversible='true'
       fast='false'>
    <listOfReactants>
     <speciesReference species='E_PFK_Char91_c_Char93__Char38_f6p_Char64_amp_Char64_amp_Char64_amp' />
     <speciesReference species='M_adp_c' />
    </listOfReactants>
    <listOfProducts>
     <speciesReference species='E_PFK_Char91_c_Char93__Char38_adp_Char38_f6p_Char64_amp_Char64_amp_Char64_amp' />
    </listOfProducts>
    <kineticLaw>
     <math xmlns='http://www.w3.org/1998/Math/MathML'>
      <mrow>
       <ci>c</ci>
       <mtext />
       <ci>k_PFK4_fwd</ci>
       <mtext />
       <mrow>
        <mo>(</mo>
        <mrow>
         <mrow>
          <ci>E_PFK_Char91_c_Char93__Char38_f6p_Char64_amp_Char64_amp_Char64_amp</ci>
          <mtext />
          <ci>M_adp_c</ci>
         </mrow>
         <mo>-</mo>
         <mfrac>
          <ci>E_PFK_Char91_c_Char93__Char38_adp_Char38_f6p_Char64_amp_Char64_amp_Char64_amp</ci>
          <ci>Keq_PFK4</ci>
         </mfrac>
        </mrow>
        <mo>)</mo>
       </mrow>
      </mrow>
     </math>
    </kineticLaw>
   </reaction>
   <reaction id='PFK5'
       name='PFK5'
       reversible='true'
       fast='false'>
    <listOfReactants>
     <speciesReference species='E_PFK_Char91_c_Char93__Char38_f6p' />
     <speciesReference species='M_atp_c' />
    </listOfReactants>
    <listOfProducts>
     <speciesReference species='E_PFK_Char91_c_Char93__Char38_atp_Char38_f6p' />
    </listOfProducts>
    <kineticLaw>
     <math xmlns='http://www.w3.org/1998/Math/MathML'>
      <mrow>
       <ci>c</ci>
       <mtext />
       <ci>k_PFK5_fwd</ci>
       <mtext />
       <mrow>
        <mo>(</mo>
        <mrow>
         <mrow>
          <ci>E_PFK_Char91_c_Char93__Char38_f6p</ci>
          <mtext />
          <ci>M_atp_c</ci>
         </mrow>
         <mo>-</mo>
         <mfrac>
          <ci>E_PFK_Char91_c_Char93__Char38_atp_Char38_f6p</ci>
          <ci>Keq_PFK5</ci>
         </mfrac>
        </mrow>
        <mo>)</mo>
       </mrow>
      </mrow>
     </math>
     <listOfParameters>
      <parameter id='Keq_PFK5'
          value='14.705882352941176' />
      <parameter id='k_PFK5_fwd'
          value='7.054963777151401e7' />
     </listOfParameters>
    </kineticLaw>
   </reaction>
   <reaction id='PFK5_Char36_10'
       name='PFK5_Char36_10'
       reversible='true'
       fast='false'>
    <listOfReactants>
     <speciesReference species='E_PFK_Char91_c_Char93__Char38_f6p_Char64_amp_Char64_amp_Char64_amp_Char64_amp' />
     <speciesReference species='M_atp_c' />
    </listOfReactants>
    <listOfProducts>
     <speciesReference species='E_PFK_Char91_c_Char93__Char38_atp_Char38_f6p_Char64_amp_Char64_amp_Char64_amp_Char64_amp' />
    </listOfProducts>
    <kineticLaw>
     <math xmlns='http://www.w3.org/1998/Math/MathML'>
      <mrow>
       <ci>c</ci>
       <mtext />
       <ci>k_PFK5_fwd</ci>
       <mtext />
       <mrow>
        <mo>(</mo>
        <mrow>
         <mrow>
          <ci>E_PFK_Char91_c_Char93__Char38_f6p_Char64_amp_Char64_amp_Char64_amp_Char64_amp</ci>
          <mtext />
          <ci>M_atp_c</ci>
         </mrow>
         <mo>-</mo>
         <mfrac>
          <ci>E_PFK_Char91_c_Char93__Char38_atp_Char38_f6p_Char64_amp_Char64_amp_Char64_amp_Char64_amp</ci>
          <ci>Keq_PFK5</ci>
         </mfrac>
        </mrow>
        <mo>)</mo>
       </mrow>
      </mrow>
     </math>
    </kineticLaw>
   </reaction>
   <reaction id='PFK5_Char36_3'
       name='PFK5_Char36_3'
       reversible='true'
       fast='false'>
    <listOfReactants>
     <speciesReference species='E_PFK_Char91_c_Char93__Char38_f6p_Char64_amp' />
     <speciesReference species='M_atp_c' />
    </listOfReactants>
    <listOfProducts>
     <speciesReference species='E_PFK_Char91_c_Char93__Char38_atp_Char38_f6p_Char64_amp' />
    </listOfProducts>
    <kineticLaw>
     <math xmlns='http://www.w3.org/1998/Math/MathML'>
      <mrow>
       <ci>c</ci>
       <mtext />
       <ci>k_PFK5_fwd</ci>
       <mtext />
       <mrow>
        <mo>(</mo>
        <mrow>
         <mrow>
          <ci>E_PFK_Char91_c_Char93__Char38_f6p_Char64_amp</ci>
          <mtext />
          <ci>M_atp_c</ci>
         </mrow>
         <mo>-</mo>
         <mfrac>
          <ci>E_PFK_Char91_c_Char93__Char38_atp_Char38_f6p_Char64_amp</ci>
          <ci>Keq_PFK5</ci>
         </mfrac>
        </mrow>
        <mo>)</mo>
       </mrow>
      </mrow>
     </math>
    </kineticLaw>
   </reaction>
   <reaction id='PFK5_Char36_7'
       name='PFK5_Char36_7'
       reversible='true'
       fast='false'>
    <listOfReactants>
     <speciesReference species='E_PFK_Char91_c_Char93__Char38_f6p_Char64_amp_Char64_amp' />
     <speciesReference species='M_atp_c' />
    </listOfReactants>
    <listOfProducts>
     <speciesReference species='E_PFK_Char91_c_Char93__Char38_atp_Char38_f6p_Char64_amp_Char64_amp' />
    </listOfProducts>
    <kineticLaw>
     <math xmlns='http://www.w3.org/1998/Math/MathML'>
      <mrow>
       <ci>c</ci>
       <mtext />
       <ci>k_PFK5_fwd</ci>
       <mtext />
       <mrow>
        <mo>(</mo>
        <mrow>
         <mrow>
          <ci>E_PFK_Char91_c_Char93__Char38_f6p_Char64_amp_Char64_amp</ci>
          <mtext />
          <ci>M_atp_c</ci>
         </mrow>
         <mo>-</mo>
         <mfrac>
          <ci>E_PFK_Char91_c_Char93__Char38_atp_Char38_f6p_Char64_amp_Char64_amp</ci>
          <ci>Keq_PFK5</ci>
         </mfrac>
        </mrow>
        <mo>)</mo>
       </mrow>
      </mrow>
     </math>
    </kineticLaw>
   </reaction>
   <reaction id='PFK5_Char36_8'
       name='PFK5_Char36_8'
       reversible='true'
       fast='false'>
    <listOfReactants>
     <speciesReference species='E_PFK_Char91_c_Char93__Char38_f6p_Char64_amp_Char64_amp_Char64_amp' />
     <speciesReference species='M_atp_c' />
    </listOfReactants>
    <listOfProducts>
     <speciesReference species='E_PFK_Char91_c_Char93__Char38_atp_Char38_f6p_Char64_amp_Char64_amp_Char64_amp' />
    </listOfProducts>
    <kineticLaw>
     <math xmlns='http://www.w3.org/1998/Math/MathML'>
      <mrow>
       <ci>c</ci>
       <mtext />
       <ci>k_PFK5_fwd</ci>
       <mtext />
       <mrow>
        <mo>(</mo>
        <mrow>
         <mrow>
          <ci>E_PFK_Char91_c_Char93__Char38_f6p_Char64_amp_Char64_amp_Char64_amp</ci>
          <mtext />
          <ci>M_atp_c</ci>
         </mrow>
         <mo>-</mo>
         <mfrac>
          <ci>E_PFK_Char91_c_Char93__Char38_atp_Char38_f6p_Char64_amp_Char64_amp_Char64_amp</ci>
          <ci>Keq_PFK5</ci>
         </mfrac>
        </mrow>
        <mo>)</mo>
       </mrow>
      </mrow>
     </math>
    </kineticLaw>
   </reaction>
   <reaction id='PFK6'
       name='PFK6'
       reversible='true'
       fast='false'>
    <listOfReactants>
     <speciesReference species='E_PFK_Char91_c_Char93__Char38_atp' />
     <speciesReference species='M_f6p_c' />
    </listOfReactants>
    <listOfProducts>
     <speciesReference species='E_PFK_Char91_c_Char93__Char38_atp_Char38_f6p' />
    </listOfProducts>
    <kineticLaw>
     <math xmlns='http://www.w3.org/1998/Math/MathML'>
      <mrow>
       <ci>c</ci>
       <mtext />
       <ci>k_PFK6_fwd</ci>
       <mtext />
       <mrow>
        <mo>(</mo>
        <mrow>
         <mrow>
          <ci>E_PFK_Char91_c_Char93__Char38_atp</ci>
          <mtext />
          <ci>M_f6p_c</ci>
         </mrow>
         <mo>-</mo>
         <mfrac>
          <ci>E_PFK_Char91_c_Char93__Char38_atp_Char38_f6p</ci>
          <ci>Keq_PFK6</ci>
         </mfrac>
        </mrow>
        <mo>)</mo>
       </mrow>
      </mrow>
     </math>
     <listOfParameters>
      <parameter id='Keq_PFK6'
          value='13.333333333333334' />
      <parameter id='k_PFK6_fwd'
          value='100000000' />
     </listOfParameters>
    </kineticLaw>
   </reaction>
   <reaction id='PFK6_Char36_10'
       name='PFK6_Char36_10'
       reversible='true'
       fast='false'>
    <listOfReactants>
     <speciesReference species='E_PFK_Char91_c_Char93__Char38_atp_Char64_amp_Char64_amp_Char64_amp_Char64_amp' />
     <speciesReference species='M_f6p_c' />
    </listOfReactants>
    <listOfProducts>
     <speciesReference species='E_PFK_Char91_c_Char93__Char38_atp_Char38_f6p_Char64_amp_Char64_amp_Char64_amp_Char64_amp' />
    </listOfProducts>
    <kineticLaw>
     <math xmlns='http://www.w3.org/1998/Math/MathML'>
      <mrow>
       <ci>c</ci>
       <mtext />
       <ci>k_PFK6_fwd</ci>
       <mtext />
       <mrow>
        <mo>(</mo>
        <mrow>
         <mrow>
          <ci>E_PFK_Char91_c_Char93__Char38_atp_Char64_amp_Char64_amp_Char64_amp_Char64_amp</ci>
          <mtext />
          <ci>M_f6p_c</ci>
         </mrow>
         <mo>-</mo>
         <mfrac>
          <ci>E_PFK_Char91_c_Char93__Char38_atp_Char38_f6p_Char64_amp_Char64_amp_Char64_amp_Char64_amp</ci>
          <ci>Keq_PFK6</ci>
         </mfrac>
        </mrow>
        <mo>)</mo>
       </mrow>
      </mrow>
     </math>
    </kineticLaw>
   </reaction>
   <reaction id='PFK6_Char36_3'
       name='PFK6_Char36_3'
       reversible='true'
       fast='false'>
    <listOfReactants>
     <speciesReference species='E_PFK_Char91_c_Char93__Char38_atp_Char64_amp' />
     <speciesReference species='M_f6p_c' />
    </listOfReactants>
    <listOfProducts>
     <speciesReference species='E_PFK_Char91_c_Char93__Char38_atp_Char38_f6p_Char64_amp' />
    </listOfProducts>
    <kineticLaw>
     <math xmlns='http://www.w3.org/1998/Math/MathML'>
      <mrow>
       <ci>c</ci>
       <mtext />
       <ci>k_PFK6_fwd</ci>
       <mtext />
       <mrow>
        <mo>(</mo>
        <mrow>
         <mrow>
          <ci>E_PFK_Char91_c_Char93__Char38_atp_Char64_amp</ci>
          <mtext />
          <ci>M_f6p_c</ci>
         </mrow>
         <mo>-</mo>
         <mfrac>
          <ci>E_PFK_Char91_c_Char93__Char38_atp_Char38_f6p_Char64_amp</ci>
          <ci>Keq_PFK6</ci>
         </mfrac>
        </mrow>
        <mo>)</mo>
       </mrow>
      </mrow>
     </math>
    </kineticLaw>
   </reaction>
   <reaction id='PFK6_Char36_7'
       name='PFK6_Char36_7'
       reversible='true'
       fast='false'>
    <listOfReactants>
     <speciesReference species='E_PFK_Char91_c_Char93__Char38_atp_Char64_amp_Char64_amp' />
     <speciesReference species='M_f6p_c' />
    </listOfReactants>
    <listOfProducts>
     <speciesReference species='E_PFK_Char91_c_Char93__Char38_atp_Char38_f6p_Char64_amp_Char64_amp' />
    </listOfProducts>
    <kineticLaw>
     <math xmlns='http://www.w3.org/1998/Math/MathML'>
      <mrow>
       <ci>c</ci>
       <mtext />
       <ci>k_PFK6_fwd</ci>
       <mtext />
       <mrow>
        <mo>(</mo>
        <mrow>
         <mrow>
          <ci>E_PFK_Char91_c_Char93__Char38_atp_Char64_amp_Char64_amp</ci>
          <mtext />
          <ci>M_f6p_c</ci>
         </mrow>
         <mo>-</mo>
         <mfrac>
          <ci>E_PFK_Char91_c_Char93__Char38_atp_Char38_f6p_Char64_amp_Char64_amp</ci>
          <ci>Keq_PFK6</ci>
         </mfrac>
        </mrow>
        <mo>)</mo>
       </mrow>
      </mrow>
     </math>
    </kineticLaw>
   </reaction>
   <reaction id='PFK6_Char36_8'
       name='PFK6_Char36_8'
       reversible='true'
       fast='false'>
    <listOfReactants>
     <speciesReference species='E_PFK_Char91_c_Char93__Char38_atp_Char64_amp_Char64_amp_Char64_amp' />
     <speciesReference species='M_f6p_c' />
    </listOfReactants>
    <listOfProducts>
     <speciesReference species='E_PFK_Char91_c_Char93__Char38_atp_Char38_f6p_Char64_amp_Char64_amp_Char64_amp' />
    </listOfProducts>
    <kineticLaw>
     <math xmlns='http://www.w3.org/1998/Math/MathML'>
      <mrow>
       <ci>c</ci>
       <mtext />
       <ci>k_PFK6_fwd</ci>
       <mtext />
       <mrow>
        <mo>(</mo>
        <mrow>
         <mrow>
          <ci>E_PFK_Char91_c_Char93__Char38_atp_Char64_amp_Char64_amp_Char64_amp</ci>
          <mtext />
          <ci>M_f6p_c</ci>
         </mrow>
         <mo>-</mo>
         <mfrac>
          <ci>E_PFK_Char91_c_Char93__Char38_atp_Char38_f6p_Char64_amp_Char64_amp_Char64_amp</ci>
          <ci>Keq_PFK6</ci>
         </mfrac>
        </mrow>
        <mo>)</mo>
       </mrow>
      </mrow>
     </math>
    </kineticLaw>
   </reaction>
   <reaction id='PFK7'
       name='PFK7'
       reversible='true'
       fast='false'>
    <listOfReactants>
     <speciesReference species='E_PFK_Char91_c_Char93__Char38_atp_Char38_f6p' />
    </listOfReactants>
    <listOfProducts>
     <speciesReference species='E_PFK_Char91_c_Char93_' />
     <speciesReference species='M_adp_c' />
     <speciesReference species='M_fdp_c' />
    </listOfProducts>
    <kineticLaw>
     <math xmlns='http://www.w3.org/1998/Math/MathML'>
      <mrow>
       <ci>c</ci>
       <mtext />
       <ci>k_PFK7_fwd</ci>
       <mtext />
       <mrow>
        <mo>(</mo>
        <mrow>
         <ci>E_PFK_Char91_c_Char93__Char38_atp_Char38_f6p</ci>
         <mo>-</mo>
         <mfrac>
          <mrow>
           <ci>E_PFK_Char91_c_Char93_</ci>
           <mtext />
           <ci>M_adp_c</ci>
           <mtext />
           <ci>M_fdp_c</ci>
          </mrow>
          <ci>Keq_PFK7</ci>
         </mfrac>
        </mrow>
        <mo>)</mo>
       </mrow>
      </mrow>
     </math>
     <listOfParameters>
      <parameter id='Keq_PFK7'
          value='4.6240000000000006' />
      <parameter id='k_PFK7_fwd'
          value='305832.09126853186' />
     </listOfParameters>
    </kineticLaw>
   </reaction>
   <reaction id='PFK7_Char36_10'
       name='PFK7_Char36_10'
       reversible='true'
       fast='false'>
    <listOfReactants>
     <speciesReference species='E_PFK_Char91_c_Char93__Char38_atp_Char38_f6p_Char64_amp_Char64_amp_Char64_amp_Char64_amp' />
    </listOfReactants>
    <listOfProducts>
     <speciesReference species='E_PFK_Char91_c_Char93__Char64_amp_Char64_amp_Char64_amp_Char64_amp' />
     <speciesReference species='M_adp_c' />
     <speciesReference species='M_fdp_c' />
    </listOfProducts>
    <kineticLaw>
     <math xmlns='http://www.w3.org/1998/Math/MathML'>
      <mrow>
       <ci>c</ci>
       <mtext />
       <ci>k_PFK7_fwd</ci>
       <mtext />
       <mrow>
        <mo>(</mo>
        <mrow>
         <ci>E_PFK_Char91_c_Char93__Char38_atp_Char38_f6p_Char64_amp_Char64_amp_Char64_amp_Char64_amp</ci>
         <mo>-</mo>
         <mfrac>
          <mrow>
           <ci>E_PFK_Char91_c_Char93__Char64_amp_Char64_amp_Char64_amp_Char64_amp</ci>
           <mtext />
           <ci>M_adp_c</ci>
           <mtext />
           <ci>M_fdp_c</ci>
          </mrow>
          <ci>Keq_PFK7</ci>
         </mfrac>
        </mrow>
        <mo>)</mo>
       </mrow>
      </mrow>
     </math>
    </kineticLaw>
   </reaction>
   <reaction id='PFK7_Char36_3'
       name='PFK7_Char36_3'
       reversible='true'
       fast='false'>
    <listOfReactants>
     <speciesReference species='E_PFK_Char91_c_Char93__Char38_atp_Char38_f6p_Char64_amp' />
    </listOfReactants>
    <listOfProducts>
     <speciesReference species='E_PFK_Char91_c_Char93__Char64_amp' />
     <speciesReference species='M_adp_c' />
     <speciesReference species='M_fdp_c' />
    </listOfProducts>
    <kineticLaw>
     <math xmlns='http://www.w3.org/1998/Math/MathML'>
      <mrow>
       <ci>c</ci>
       <mtext />
       <ci>k_PFK7_fwd</ci>
       <mtext />
       <mrow>
        <mo>(</mo>
        <mrow>
         <ci>E_PFK_Char91_c_Char93__Char38_atp_Char38_f6p_Char64_amp</ci>
         <mo>-</mo>
         <mfrac>
          <mrow>
           <ci>E_PFK_Char91_c_Char93__Char64_amp</ci>
           <mtext />
           <ci>M_adp_c</ci>
           <mtext />
           <ci>M_fdp_c</ci>
          </mrow>
          <ci>Keq_PFK7</ci>
         </mfrac>
        </mrow>
        <mo>)</mo>
       </mrow>
      </mrow>
     </math>
    </kineticLaw>
   </reaction>
   <reaction id='PFK7_Char36_7'
       name='PFK7_Char36_7'
       reversible='true'
       fast='false'>
    <listOfReactants>
     <speciesReference species='E_PFK_Char91_c_Char93__Char38_atp_Char38_f6p_Char64_amp_Char64_amp' />
    </listOfReactants>
    <listOfProducts>
     <speciesReference species='E_PFK_Char91_c_Char93__Char64_amp_Char64_amp' />
     <speciesReference species='M_adp_c' />
     <speciesReference species='M_fdp_c' />
    </listOfProducts>
    <kineticLaw>
     <math xmlns='http://www.w3.org/1998/Math/MathML'>
      <mrow>
       <ci>c</ci>
       <mtext />
       <ci>k_PFK7_fwd</ci>
       <mtext />
       <mrow>
        <mo>(</mo>
        <mrow>
         <ci>E_PFK_Char91_c_Char93__Char38_atp_Char38_f6p_Char64_amp_Char64_amp</ci>
         <mo>-</mo>
         <mfrac>
          <mrow>
           <ci>E_PFK_Char91_c_Char93__Char64_amp_Char64_amp</ci>
           <mtext />
           <ci>M_adp_c</ci>
           <mtext />
           <ci>M_fdp_c</ci>
          </mrow>
          <ci>Keq_PFK7</ci>
         </mfrac>
        </mrow>
        <mo>)</mo>
       </mrow>
      </mrow>
     </math>
    </kineticLaw>
   </reaction>
   <reaction id='PFK7_Char36_8'
       name='PFK7_Char36_8'
       reversible='true'
       fast='false'>
    <listOfReactants>
     <speciesReference species='E_PFK_Char91_c_Char93__Char38_atp_Char38_f6p_Char64_amp_Char64_amp_Char64_amp' />
    </listOfReactants>
    <listOfProducts>
     <speciesReference species='E_PFK_Char91_c_Char93__Char64_amp_Char64_amp_Char64_amp' />
     <speciesReference species='M_adp_c' />
     <speciesReference species='M_fdp_c' />
    </listOfProducts>
    <kineticLaw>
     <math xmlns='http://www.w3.org/1998/Math/MathML'>
      <mrow>
       <ci>c</ci>
       <mtext />
       <ci>k_PFK7_fwd</ci>
       <mtext />
       <mrow>
        <mo>(</mo>
        <mrow>
         <ci>E_PFK_Char91_c_Char93__Char38_atp_Char38_f6p_Char64_amp_Char64_amp_Char64_amp</ci>
         <mo>-</mo>
         <mfrac>
          <mrow>
           <ci>E_PFK_Char91_c_Char93__Char64_amp_Char64_amp_Char64_amp</ci>
           <mtext />
           <ci>M_adp_c</ci>
           <mtext />
           <ci>M_fdp_c</ci>
          </mrow>
          <ci>Keq_PFK7</ci>
         </mfrac>
        </mrow>
        <mo>)</mo>
       </mrow>
      </mrow>
     </math>
    </kineticLaw>
   </reaction>
   <reaction id='PFK_Activation_amp_Char36_11'
       name='PFK_Activation_amp_Char36_11'
       reversible='true'
       fast='false'>
    <listOfReactants>
     <speciesReference species='E_PFK_Char91_c_Char93_' />
     <speciesReference species='M_amp_c' />
    </listOfReactants>
    <listOfProducts>
     <speciesReference species='E_PFK_Char91_c_Char93__Char64_amp' />
    </listOfProducts>
    <kineticLaw>
     <math xmlns='http://www.w3.org/1998/Math/MathML'>
      <mrow>
       <ci>k_PFK_Activation_amp_fwd</ci>
       <mtext />
       <mrow>
        <mo>(</mo>
        <mrow>
         <mrow>
          <mn>4</mn>
          <mtext />
          <ci>E_PFK_Char91_c_Char93_</ci>
          <mtext />
          <ci>M_amp_c</ci>
         </mrow>
         <mo>-</mo>
         <mfrac>
          <ci>E_PFK_Char91_c_Char93__Char64_amp</ci>
          <ci>Keq_PFK_Activation_amp</ci>
         </mfrac>
        </mrow>
        <mo>)</mo>
       </mrow>
      </mrow>
     </math>
    </kineticLaw>
   </reaction>
   <reaction id='PFK_Activation_amp_Char36_12'
       name='PFK_Activation_amp_Char36_12'
       reversible='true'
       fast='false'>
    <listOfReactants>
     <speciesReference species='E_PFK_Char91_c_Char93__Char64_amp' />
     <speciesReference species='M_amp_c' />
    </listOfReactants>
    <listOfProducts>
     <speciesReference species='E_PFK_Char91_c_Char93__Char64_amp_Char64_amp' />
    </listOfProducts>
    <kineticLaw>
     <math xmlns='http://www.w3.org/1998/Math/MathML'>
      <mrow>
       <ci>k_PFK_Activation_amp_fwd</ci>
       <mtext />
       <mrow>
        <mo>(</mo>
        <mrow>
         <mrow>
          <mn>3</mn>
          <mtext />
          <ci>E_PFK_Char91_c_Char93__Char64_amp</ci>
          <mtext />
          <ci>M_amp_c</ci>
         </mrow>
         <mo>-</mo>
         <mfrac>
          <mrow>
           <mn>2</mn>
           <mtext />
           <ci>E_PFK_Char91_c_Char93__Char64_amp_Char64_amp</ci>
          </mrow>
          <ci>Keq_PFK_Activation_amp</ci>
         </mfrac>
        </mrow>
        <mo>)</mo>
       </mrow>
      </mrow>
     </math>
    </kineticLaw>
   </reaction>
   <reaction id='PFK_Activation_amp_Char36_13'
       name='PFK_Activation_amp_Char36_13'
       reversible='true'
       fast='false'>
    <listOfReactants>
     <speciesReference species='E_PFK_Char91_c_Char93__Char64_amp_Char64_amp' />
     <speciesReference species='M_amp_c' />
    </listOfReactants>
    <listOfProducts>
     <speciesReference species='E_PFK_Char91_c_Char93__Char64_amp_Char64_amp_Char64_amp' />
    </listOfProducts>
    <kineticLaw>
     <math xmlns='http://www.w3.org/1998/Math/MathML'>
      <mrow>
       <ci>k_PFK_Activation_amp_fwd</ci>
       <mtext />
       <mrow>
        <mo>(</mo>
        <mrow>
         <mrow>
          <mn>2</mn>
          <mtext />
          <ci>E_PFK_Char91_c_Char93__Char64_amp_Char64_amp</ci>
          <mtext />
          <ci>M_amp_c</ci>
         </mrow>
         <mo>-</mo>
         <mfrac>
          <mrow>
           <mn>3</mn>
           <mtext />
           <ci>E_PFK_Char91_c_Char93__Char64_amp_Char64_amp_Char64_amp</ci>
          </mrow>
          <ci>Keq_PFK_Activation_amp</ci>
         </mfrac>
        </mrow>
        <mo>)</mo>
       </mrow>
      </mrow>
     </math>
    </kineticLaw>
   </reaction>
   <reaction id='PFK_Activation_amp_Char36_14'
       name='PFK_Activation_amp_Char36_14'
       reversible='true'
       fast='false'>
    <listOfReactants>
     <speciesReference species='E_PFK_Char91_c_Char93__Char64_amp_Char64_amp_Char64_amp' />
     <speciesReference species='M_amp_c' />
    </listOfReactants>
    <listOfProducts>
     <speciesReference species='E_PFK_Char91_c_Char93__Char64_amp_Char64_amp_Char64_amp_Char64_amp' />
    </listOfProducts>
    <kineticLaw>
     <math xmlns='http://www.w3.org/1998/Math/MathML'>
      <mrow>
       <ci>k_PFK_Activation_amp_fwd</ci>
       <mtext />
       <mrow>
        <mo>(</mo>
        <mrow>
         <mrow>
          <ci>E_PFK_Char91_c_Char93__Char64_amp_Char64_amp_Char64_amp</ci>
          <mtext />
          <ci>M_amp_c</ci>
         </mrow>
         <mo>-</mo>
         <mfrac>
          <mrow>
           <mn>4</mn>
           <mtext />
           <ci>E_PFK_Char91_c_Char93__Char64_amp_Char64_amp_Char64_amp_Char64_amp</ci>
          </mrow>
          <ci>Keq_PFK_Activation_amp</ci>
         </mfrac>
        </mrow>
        <mo>)</mo>
       </mrow>
      </mrow>
     </math>
    </kineticLaw>
   </reaction>
   <reaction id='PFK_Inhibition_atp_Char36_15'
       name='PFK_Inhibition_atp_Char36_15'
       reversible='true'
       fast='false'>
    <listOfReactants>
     <speciesReference species='E_PFK_T_Char91_c_Char93_' />
     <speciesReference species='M_atp_c' />
    </listOfReactants>
    <listOfProducts>
     <speciesReference species='E_PFK_T_Char91_c_Char93__Char35_atp' />
    </listOfProducts>
    <kineticLaw>
     <math xmlns='http://www.w3.org/1998/Math/MathML'>
      <mrow>
       <ci>k_PFK_Inhibition_atp_fwd</ci>
       <mtext />
       <mrow>
        <mo>(</mo>
        <mrow>
         <mrow>
          <mn>4</mn>
          <mtext />
          <ci>E_PFK_T_Char91_c_Char93_</ci>
          <mtext />
          <ci>M_atp_c</ci>
         </mrow>
         <mo>-</mo>
         <mfrac>
          <ci>E_PFK_T_Char91_c_Char93__Char35_atp</ci>
          <ci>Keq_PFK_Inhibition_atp</ci>
         </mfrac>
        </mrow>
        <mo>)</mo>
       </mrow>
      </mrow>
     </math>
    </kineticLaw>
   </reaction>
   <reaction id='PFK_Inhibition_atp_Char36_16'
       name='PFK_Inhibition_atp_Char36_16'
       reversible='true'
       fast='false'>
    <listOfReactants>
     <speciesReference species='E_PFK_T_Char91_c_Char93__Char35_atp' />
     <speciesReference species='M_atp_c' />
    </listOfReactants>
    <listOfProducts>
     <speciesReference species='E_PFK_T_Char91_c_Char93__Char35_atp_Char35_atp' />
    </listOfProducts>
    <kineticLaw>
     <math xmlns='http://www.w3.org/1998/Math/MathML'>
      <mrow>
       <ci>k_PFK_Inhibition_atp_fwd</ci>
       <mtext />
       <mrow>
        <mo>(</mo>
        <mrow>
         <mrow>
          <mn>3</mn>
          <mtext />
          <ci>E_PFK_T_Char91_c_Char93__Char35_atp</ci>
          <mtext />
          <ci>M_atp_c</ci>
         </mrow>
         <mo>-</mo>
         <mfrac>
          <mrow>
           <mn>2</mn>
           <mtext />
           <ci>E_PFK_T_Char91_c_Char93__Char35_atp_Char35_atp</ci>
          </mrow>
          <ci>Keq_PFK_Inhibition_atp</ci>
         </mfrac>
        </mrow>
        <mo>)</mo>
       </mrow>
      </mrow>
     </math>
    </kineticLaw>
   </reaction>
   <reaction id='PFK_Inhibition_atp_Char36_17'
       name='PFK_Inhibition_atp_Char36_17'
       reversible='true'
       fast='false'>
    <listOfReactants>
     <speciesReference species='E_PFK_T_Char91_c_Char93__Char35_atp_Char35_atp' />
     <speciesReference species='M_atp_c' />
    </listOfReactants>
    <listOfProducts>
     <speciesReference species='E_PFK_T_Char91_c_Char93__Char35_atp_Char35_atp_Char35_atp' />
    </listOfProducts>
    <kineticLaw>
     <math xmlns='http://www.w3.org/1998/Math/MathML'>
      <mrow>
       <ci>k_PFK_Inhibition_atp_fwd</ci>
       <mtext />
       <mrow>
        <mo>(</mo>
        <mrow>
         <mrow>
          <mn>2</mn>
          <mtext />
          <ci>E_PFK_T_Char91_c_Char93__Char35_atp_Char35_atp</ci>
          <mtext />
          <ci>M_atp_c</ci>
         </mrow>
         <mo>-</mo>
         <mfrac>
          <mrow>
           <mn>3</mn>
           <mtext />
           <ci>E_PFK_T_Char91_c_Char93__Char35_atp_Char35_atp_Char35_atp</ci>
          </mrow>
          <ci>Keq_PFK_Inhibition_atp</ci>
         </mfrac>
        </mrow>
        <mo>)</mo>
       </mrow>
      </mrow>
     </math>
    </kineticLaw>
   </reaction>
   <reaction id='PFK_Inhibition_atp_Char36_18'
       name='PFK_Inhibition_atp_Char36_18'
       reversible='true'
       fast='false'>
    <listOfReactants>
     <speciesReference species='E_PFK_T_Char91_c_Char93__Char35_atp_Char35_atp_Char35_atp' />
     <speciesReference species='M_atp_c' />
    </listOfReactants>
    <listOfProducts>
     <speciesReference species='E_PFK_T_Char91_c_Char93__Char35_atp_Char35_atp_Char35_atp_Char35_atp' />
    </listOfProducts>
    <kineticLaw>
     <math xmlns='http://www.w3.org/1998/Math/MathML'>
      <mrow>
       <ci>k_PFK_Inhibition_atp_fwd</ci>
       <mtext />
       <mrow>
        <mo>(</mo>
        <mrow>
         <mrow>
          <ci>E_PFK_T_Char91_c_Char93__Char35_atp_Char35_atp_Char35_atp</ci>
          <mtext />
          <ci>M_atp_c</ci>
         </mrow>
         <mo>-</mo>
         <mfrac>
          <mrow>
           <mn>4</mn>
           <mtext />
           <ci>E_PFK_T_Char91_c_Char93__Char35_atp_Char35_atp_Char35_atp_Char35_atp</ci>
          </mrow>
          <ci>Keq_PFK_Inhibition_atp</ci>
         </mfrac>
        </mrow>
        <mo>)</mo>
       </mrow>
      </mrow>
     </math>
    </kineticLaw>
   </reaction>
   <reaction id='PFK_TransitionStep'
       name='PFK_TransitionStep'
       reversible='true'
       fast='false'>
    <listOfReactants>
     <speciesReference species='E_PFK_Char91_c_Char93_' />
    </listOfReactants>
    <listOfProducts>
     <speciesReference species='E_PFK_T_Char91_c_Char93_' />
    </listOfProducts>
    <kineticLaw>
     <math xmlns='http://www.w3.org/1998/Math/MathML'>
      <mrow>
       <ci>c</ci>
       <mtext />
       <ci>k_PFK_TransitionStep_fwd</ci>
       <mtext />
       <mrow>
        <mo>(</mo>
        <mrow>
         <ci>E_PFK_Char91_c_Char93_</ci>
         <mo>-</mo>
         <mfrac>
          <ci>E_PFK_T_Char91_c_Char93_</ci>
          <ci>Keq_PFK_TransitionStep</ci>
         </mfrac>
        </mrow>
        <mo>)</mo>
       </mrow>
      </mrow>
     </math>
     <listOfParameters>
      <parameter id='Keq_PFK_TransitionStep'
          value='0.0011' />
      <parameter id='k_PFK_TransitionStep_fwd'
          value='100000000' />
     </listOfParameters>
    </kineticLaw>
   </reaction>
   <reaction id='PGI1'
       name='PGI1'
       reversible='true'
       fast='false'>
    <listOfReactants>
     <speciesReference species='E_PGI_Char91_c_Char93_' />
     <speciesReference species='M_g6p_c' />
    </listOfReactants>
    <listOfProducts>
     <speciesReference species='E_PGI_Char91_c_Char93__Char38_g6p' />
    </listOfProducts>
    <kineticLaw>
     <math xmlns='http://www.w3.org/1998/Math/MathML'>
      <mrow>
       <ci>c</ci>
       <mtext />
       <ci>k_PGI1_fwd</ci>
       <mtext />
       <mrow>
        <mo>(</mo>
        <mrow>
         <mrow>
          <ci>E_PGI_Char91_c_Char93_</ci>
          <mtext />
          <ci>M_g6p_c</ci>
         </mrow>
         <mo>-</mo>
         <mfrac>
          <ci>E_PGI_Char91_c_Char93__Char38_g6p</ci>
          <ci>Keq_PGI1</ci>
         </mfrac>
        </mrow>
        <mo>)</mo>
       </mrow>
      </mrow>
     </math>
     <listOfParameters>
      <parameter id='Keq_PGI1'
          value='1.1764705882352942' />
      <parameter id='k_PGI1_fwd'
          value='9.667747250813101e7' />
     </listOfParameters>
    </kineticLaw>
   </reaction>
   <reaction id='PGI2'
       name='PGI2'
       reversible='true'
       fast='false'>
    <listOfReactants>
     <speciesReference species='E_PGI_Char91_c_Char93__Char38_f6p' />
    </listOfReactants>
    <listOfProducts>
     <speciesReference species='E_PGI_Char91_c_Char93_' />
     <speciesReference species='M_f6p_c' />
    </listOfProducts>
    <kineticLaw>
     <math xmlns='http://www.w3.org/1998/Math/MathML'>
      <mrow>
       <ci>c</ci>
       <mtext />
       <ci>k_PGI2_fwd</ci>
       <mtext />
       <mrow>
        <mo>(</mo>
        <mrow>
         <ci>E_PGI_Char91_c_Char93__Char38_f6p</ci>
         <mo>-</mo>
         <mfrac>
          <mrow>
           <ci>E_PGI_Char91_c_Char93_</ci>
           <mtext />
           <ci>M_f6p_c</ci>
          </mrow>
          <ci>Keq_PGI2</ci>
         </mfrac>
        </mrow>
        <mo>)</mo>
       </mrow>
      </mrow>
     </math>
     <listOfParameters>
      <parameter id='Keq_PGI2'
          value='0.117' />
      <parameter id='k_PGI2_fwd'
          value='9.101947799394736e7' />
     </listOfParameters>
    </kineticLaw>
   </reaction>
   <reaction id='PGI3'
       name='PGI3'
       reversible='true'
       fast='false'>
    <listOfReactants>
     <speciesReference species='E_PGI_Char91_c_Char93__Char38_g6p' />
    </listOfReactants>
    <listOfProducts>
     <speciesReference species='E_PGI_Char91_c_Char93__Char38_f6p' />
    </listOfProducts>
    <kineticLaw>
     <math xmlns='http://www.w3.org/1998/Math/MathML'>
      <mrow>
       <ci>c</ci>
       <mtext />
       <ci>k_PGI3_fwd</ci>
       <mtext />
       <mrow>
        <mo>(</mo>
        <mrow>
         <ci>E_PGI_Char91_c_Char93__Char38_g6p</ci>
         <mo>-</mo>
         <mfrac>
          <ci>E_PGI_Char91_c_Char93__Char38_f6p</ci>
          <ci>Keq_PGI3</ci>
         </mfrac>
        </mrow>
        <mo>)</mo>
       </mrow>
      </mrow>
     </math>
     <listOfParameters>
      <parameter id='Keq_PGI3'
          value='2.9786324786324783' />
      <parameter id='k_PGI3_fwd'
          value='9.392830189249827e7' />
     </listOfParameters>
    </kineticLaw>
   </reaction>
   <reaction id='PGK1'
       name='PGK1'
       reversible='true'
       fast='false'>
    <listOfReactants>
     <speciesReference species='E_PGK_Char91_c_Char93_' />
     <speciesReference species='M_3pg_c' />
    </listOfReactants>
    <listOfProducts>
     <speciesReference species='E_PGK_Char91_c_Char93__Char38_3pg' />
    </listOfProducts>
    <kineticLaw>
     <math xmlns='http://www.w3.org/1998/Math/MathML'>
      <mrow>
       <ci>c</ci>
       <mtext />
       <ci>k_PGK1_fwd</ci>
       <mtext />
       <mrow>
        <mo>(</mo>
        <mrow>
         <mrow>
          <ci>E_PGK_Char91_c_Char93_</ci>
          <mtext />
          <ci>M_3pg_c</ci>
         </mrow>
         <mo>-</mo>
         <mfrac>
          <ci>E_PGK_Char91_c_Char93__Char38_3pg</ci>
          <ci>Keq_PGK1</ci>
         </mfrac>
        </mrow>
        <mo>)</mo>
       </mrow>
      </mrow>
     </math>
     <listOfParameters>
      <parameter id='Keq_PGK1'
          value='4.878048780487805' />
      <parameter id='k_PGK1_fwd'
          value='1000000' />
     </listOfParameters>
    </kineticLaw>
   </reaction>
   <reaction id='PGK2'
       name='PGK2'
       reversible='true'
       fast='false'>
    <listOfReactants>
     <speciesReference species='E_PGK_Char91_c_Char93_' />
     <speciesReference species='M_23dpg_c' />
    </listOfReactants>
    <listOfProducts>
     <speciesReference species='E_PGK_Char91_c_Char93__Char38_23dpg' />
    </listOfProducts>
    <kineticLaw>
     <math xmlns='http://www.w3.org/1998/Math/MathML'>
      <mrow>
       <ci>c</ci>
       <mtext />
       <ci>k_PGK2_fwd</ci>
       <mtext />
       <mrow>
        <mo>(</mo>
        <mrow>
         <mrow>
          <ci>E_PGK_Char91_c_Char93_</ci>
          <mtext />
          <ci>M_23dpg_c</ci>
         </mrow>
         <mo>-</mo>
         <mfrac>
          <ci>E_PGK_Char91_c_Char93__Char38_23dpg</ci>
          <ci>Keq_PGK2</ci>
         </mfrac>
        </mrow>
        <mo>)</mo>
       </mrow>
      </mrow>
     </math>
     <listOfParameters>
      <parameter id='Keq_PGK2'
          value='0.4166666666666667' />
      <parameter id='k_PGK2_fwd'
          value='1000000' />
     </listOfParameters>
    </kineticLaw>
   </reaction>
   <reaction id='PGK3'
       name='PGK3'
       reversible='true'
       fast='false'>
    <listOfReactants>
     <speciesReference species='E_PGK_Char91_c_Char93_' />
     <speciesReference species='M_13dpg_c' />
    </listOfReactants>
    <listOfProducts>
     <speciesReference species='E_PGK_Char91_c_Char93__Char38_13dpg' />
    </listOfProducts>
    <kineticLaw>
     <math xmlns='http://www.w3.org/1998/Math/MathML'>
      <mrow>
       <ci>c</ci>
       <mtext />
       <ci>k_PGK3_fwd</ci>
       <mtext />
       <mrow>
        <mo>(</mo>
        <mrow>
         <mrow>
          <ci>E_PGK_Char91_c_Char93_</ci>
          <mtext />
          <ci>M_13dpg_c</ci>
         </mrow>
         <mo>-</mo>
         <mfrac>
          <ci>E_PGK_Char91_c_Char93__Char38_13dpg</ci>
          <ci>Keq_PGK3</ci>
         </mfrac>
        </mrow>
        <mo>)</mo>
       </mrow>
      </mrow>
     </math>
     <listOfParameters>
      <parameter id='Keq_PGK3'
          value='17857.14285714286' />
      <parameter id='k_PGK3_fwd'
          value='4.6987403e7' />
     </listOfParameters>
    </kineticLaw>
   </reaction>
   <reaction id='PGK4'
       name='PGK4'
       reversible='true'
       fast='false'>
    <listOfReactants>
     <speciesReference species='E_PGK_Char91_c_Char93_' />
     <speciesReference species='M_adp_c' />
    </listOfReactants>
    <listOfProducts>
     <speciesReference species='E_PGK_Char91_c_Char93__Char38_adp' />
    </listOfProducts>
    <kineticLaw>
     <math xmlns='http://www.w3.org/1998/Math/MathML'>
      <mrow>
       <ci>c</ci>
       <mtext />
       <ci>k_PGK4_fwd</ci>
       <mtext />
       <mrow>
        <mo>(</mo>
        <mrow>
         <mrow>
          <ci>E_PGK_Char91_c_Char93_</ci>
          <mtext />
          <ci>M_adp_c</ci>
         </mrow>
         <mo>-</mo>
         <mfrac>
          <ci>E_PGK_Char91_c_Char93__Char38_adp</ci>
          <ci>Keq_PGK4</ci>
         </mfrac>
        </mrow>
        <mo>)</mo>
       </mrow>
      </mrow>
     </math>
     <listOfParameters>
      <parameter id='Keq_PGK4'
          value='34.48275862068965' />
      <parameter id='k_PGK4_fwd'
          value='9.901399e7' />
     </listOfParameters>
    </kineticLaw>
   </reaction>
   <reaction id='PGK5'
       name='PGK5'
       reversible='true'
       fast='false'>
    <listOfReactants>
     <speciesReference species='E_PGK_Char91_c_Char93__Char38_adp' />
     <speciesReference species='M_atp_c' />
    </listOfReactants>
    <listOfProducts>
     <speciesReference species='E_PGK_Char91_c_Char93__Char38_adp_Char38_atp' />
    </listOfProducts>
    <kineticLaw>
     <math xmlns='http://www.w3.org/1998/Math/MathML'>
      <mrow>
       <ci>c</ci>
       <mtext />
       <ci>k_PGK5_fwd</ci>
       <mtext />
       <mrow>
        <mo>(</mo>
        <mrow>
         <mrow>
          <ci>E_PGK_Char91_c_Char93__Char38_adp</ci>
          <mtext />
          <ci>M_atp_c</ci>
         </mrow>
         <mo>-</mo>
         <mfrac>
          <ci>E_PGK_Char91_c_Char93__Char38_adp_Char38_atp</ci>
          <ci>Keq_PGK5</ci>
         </mfrac>
        </mrow>
        <mo>)</mo>
       </mrow>
      </mrow>
     </math>
     <listOfParameters>
      <parameter id='Keq_PGK5'
          value='2.2222222222222223' />
      <parameter id='k_PGK5_fwd'
          value='1000000' />
     </listOfParameters>
    </kineticLaw>
   </reaction>
   <reaction id='PGK6'
       name='PGK6'
       reversible='true'
       fast='false'>
    <listOfReactants>
     <speciesReference species='E_PGK_Char91_c_Char93__Char38_13dpg' />
     <speciesReference species='M_atp_c' />
    </listOfReactants>
    <listOfProducts>
     <speciesReference species='E_PGK_Char91_c_Char93__Char38_atp_Char38_13dpg' />
    </listOfProducts>
    <kineticLaw>
     <math xmlns='http://www.w3.org/1998/Math/MathML'>
      <mrow>
       <ci>c</ci>
       <mtext />
       <ci>k_PGK6_fwd</ci>
       <mtext />
       <mrow>
        <mo>(</mo>
        <mrow>
         <mrow>
          <ci>E_PGK_Char91_c_Char93__Char38_13dpg</ci>
          <mtext />
          <ci>M_atp_c</ci>
         </mrow>
         <mo>-</mo>
         <mfrac>
          <ci>E_PGK_Char91_c_Char93__Char38_atp_Char38_13dpg</ci>
          <ci>Keq_PGK6</ci>
         </mfrac>
        </mrow>
        <mo>)</mo>
       </mrow>
      </mrow>
     </math>
     <listOfParameters>
      <parameter id='Keq_PGK6'
          value='0.53475935828877' />
      <parameter id='k_PGK6_fwd'
          value='1000000' />
     </listOfParameters>
    </kineticLaw>
   </reaction>
   <reaction id='PGK7'
       name='PGK7'
       reversible='true'
       fast='false'>
    <listOfReactants>
     <speciesReference species='E_PGK_Char91_c_Char93__Char38_13dpg' />
     <speciesReference species='M_adp_c' />
    </listOfReactants>
    <listOfProducts>
     <speciesReference species='E_PGK_Char91_c_Char93__Char38_adp_Char38_13dpg' />
    </listOfProducts>
    <kineticLaw>
     <math xmlns='http://www.w3.org/1998/Math/MathML'>
      <mrow>
       <ci>c</ci>
       <mtext />
       <ci>k_PGK7_fwd</ci>
       <mtext />
       <mrow>
        <mo>(</mo>
        <mrow>
         <mrow>
          <ci>E_PGK_Char91_c_Char93__Char38_13dpg</ci>
          <mtext />
          <ci>M_adp_c</ci>
         </mrow>
         <mo>-</mo>
         <mfrac>
          <ci>E_PGK_Char91_c_Char93__Char38_adp_Char38_13dpg</ci>
          <ci>Keq_PGK7</ci>
         </mfrac>
        </mrow>
        <mo>)</mo>
       </mrow>
      </mrow>
     </math>
     <listOfParameters>
      <parameter id='Keq_PGK7'
          value='34.48275862068965' />
      <parameter id='k_PGK7_fwd'
          value='9.901399e7' />
     </listOfParameters>
    </kineticLaw>
   </reaction>
   <reaction id='PGK8'
       name='PGK8'
       reversible='true'
       fast='false'>
    <listOfReactants>
     <speciesReference species='E_PGK_Char91_c_Char93__Char38_adp' />
     <speciesReference species='M_13dpg_c' />
    </listOfReactants>
    <listOfProducts>
     <speciesReference species='E_PGK_Char91_c_Char93__Char38_adp_Char38_13dpg' />
    </listOfProducts>
    <kineticLaw>
     <math xmlns='http://www.w3.org/1998/Math/MathML'>
      <mrow>
       <ci>c</ci>
       <mtext />
       <ci>k_PGK8_fwd</ci>
       <mtext />
       <mrow>
        <mo>(</mo>
        <mrow>
         <mrow>
          <ci>E_PGK_Char91_c_Char93__Char38_adp</ci>
          <mtext />
          <ci>M_13dpg_c</ci>
         </mrow>
         <mo>-</mo>
         <mfrac>
          <ci>E_PGK_Char91_c_Char93__Char38_adp_Char38_13dpg</ci>
          <ci>Keq_PGK8</ci>
         </mfrac>
        </mrow>
        <mo>)</mo>
       </mrow>
      </mrow>
     </math>
     <listOfParameters>
      <parameter id='Keq_PGK8'
          value='17857.14285714286' />
      <parameter id='k_PGK8_fwd'
          value='4.6987403e7' />
     </listOfParameters>
    </kineticLaw>
   </reaction>
   <reaction id='PGK9'
       name='PGK9'
       reversible='true'
       fast='false'>
    <listOfReactants>
     <speciesReference species='E_PGK_Char91_c_Char93__Char38_adp_Char38_13dpg' />
    </listOfReactants>
    <listOfProducts>
     <speciesReference species='E_PGK_Char91_c_Char93_' />
     <speciesReference species='M_3pg_c' />
     <speciesReference species='M_atp_c' />
    </listOfProducts>
    <kineticLaw>
     <math xmlns='http://www.w3.org/1998/Math/MathML'>
      <mrow>
       <ci>c</ci>
       <mtext />
       <ci>k_PGK9_fwd</ci>
       <mtext />
       <mrow>
        <mo>(</mo>
        <mrow>
         <ci>E_PGK_Char91_c_Char93__Char38_adp_Char38_13dpg</ci>
         <mo>-</mo>
         <mfrac>
          <mrow>
           <ci>E_PGK_Char91_c_Char93_</ci>
           <mtext />
           <ci>M_3pg_c</ci>
           <mtext />
           <ci>M_atp_c</ci>
          </mrow>
          <ci>Keq_PGK9</ci>
         </mfrac>
        </mrow>
        <mo>)</mo>
       </mrow>
      </mrow>
     </math>
     <listOfParameters>
      <parameter id='Keq_PGK9'
          value='0.003741935483870968' />
      <parameter id='k_PGK9_fwd'
          value='9.999678305231328e7' />
     </listOfParameters>
    </kineticLaw>
   </reaction>
   <reaction id='PGL'
       name='PGL'
       reversible='true'
       fast='false'>
    <listOfReactants>
     <speciesReference species='M_6pgl_c' />
     <speciesReference species='M_h2o_c' />
    </listOfReactants>
    <listOfProducts>
     <speciesReference species='M_6pgc_c' />
     <speciesReference species='M_h_c' />
    </listOfProducts>
    <kineticLaw>
     <math xmlns='http://www.w3.org/1998/Math/MathML'>
      <mrow>
       <ci>c</ci>
       <mtext />
       <ci>k_PGL_fwd</ci>
       <mtext />
       <mrow>
        <mo>(</mo>
        <mrow>
         <mn>1</mn>
         <mo>-</mo>
         <mfrac>
          <ci>M_6pgc_c</ci>
          <mrow>
           <ci>Keq_PGL</ci>
           <mtext />
           <ci>M_6pgl_c</ci>
          </mrow>
         </mfrac>
        </mrow>
        <mo>)</mo>
       </mrow>
      </mrow>
     </math>
     <listOfParameters>
      <parameter id='k_PGL_fwd'
          value='0.27398485129578879353386818665837888202`15.954589770191003' />
      <parameter id='Keq_PGL'
          value='459029.932093572220765054225921630859375`15.954589770191003' />
     </listOfParameters>
    </kineticLaw>
   </reaction>
   <reaction id='PGM'
       name='PGM'
       reversible='true'
       fast='false'>
    <listOfReactants>
     <speciesReference species='M_2pg_c' />
    </listOfReactants>
    <listOfProducts>
     <speciesReference species='M_3pg_c' />
    </listOfProducts>
    <kineticLaw>
     <math xmlns='http://www.w3.org/1998/Math/MathML'>
      <mrow>
       <ci>c</ci>
       <mtext />
       <ci>k_PGM_fwd</ci>
       <mtext />
       <mrow>
        <mo>(</mo>
        <mrow>
         <mn>1</mn>
         <mo>-</mo>
         <mfrac>
          <ci>M_3pg_c</ci>
          <mrow>
           <ci>Keq_PGM</ci>
           <mtext />
           <ci>M_2pg_c</ci>
          </mrow>
         </mfrac>
        </mrow>
        <mo>)</mo>
       </mrow>
      </mrow>
     </math>
     <listOfParameters>
      <parameter id='k_PGM_fwd'
          value='14.26718187600590926298318614881801789091`15.954589770191003' />
      <parameter id='Keq_PGM'
          value='5.55555555555555535818257339997217059135`15.954589770191003' />
     </listOfParameters>
    </kineticLaw>
   </reaction>
   <reaction id='PHETA1'
       name='PHETA1'
       reversible='true'
       fast='false'>
    <listOfReactants>
     <speciesReference species='M_akg_c' />
     <speciesReference species='M_phe_Char45_L_c' />
    </listOfReactants>
    <listOfProducts>
     <speciesReference species='M_glu_Char45_L_c' />
     <speciesReference species='M_phpyr_c' />
    </listOfProducts>
    <kineticLaw>
     <math xmlns='http://www.w3.org/1998/Math/MathML'>
      <mrow>
       <ci>c</ci>
       <mtext />
       <ci>k_PHETA1_fwd</ci>
       <mtext />
       <mrow>
        <mo>(</mo>
        <mrow>
         <mn>1</mn>
         <mo>-</mo>
         <mfrac>
          <mrow>
           <ci>M_glu_Char45_L_c</ci>
           <mtext />
           <ci>M_phpyr_c</ci>
          </mrow>
          <mrow>
           <ci>Keq_PHETA1</ci>
           <mtext />
           <ci>M_akg_c</ci>
           <mtext />
           <ci>M_phe_Char45_L_c</ci>
          </mrow>
         </mfrac>
        </mrow>
        <mo>)</mo>
       </mrow>
      </mrow>
     </math>
     <listOfParameters>
      <parameter id='k_PHETA1_fwd'
          value='1.27592130972307102725522308025430878132`15.47746851547134' />
      <parameter id='Keq_PHETA1'
          value='0.52454095828906788234746727539459243417`15.954589770191003' />
     </listOfParameters>
    </kineticLaw>
   </reaction>
   <reaction id='PHEtec'
       name='PHEtec'
       reversible='true'
       fast='false'>
    <listOfReactants>
     <speciesReference species='M_phe_Char45_L_e' />
    </listOfReactants>
    <listOfProducts>
     <speciesReference species='M_phe_Char45_L_c' />
    </listOfProducts>
    <kineticLaw>
     <math xmlns='http://www.w3.org/1998/Math/MathML'>
      <mrow>
       <ci>c</ci>
       <mtext />
       <ci>k_PHEtec_fwd</ci>
       <mtext />
       <mrow>
        <mo>(</mo>
        <mrow>
         <mn>1</mn>
         <mo>-</mo>
         <mfrac>
          <ci>M_phe_Char45_L_c</ci>
          <mrow>
           <ci>Keq_PHEtec</ci>
           <mtext />
           <ci>M_phe_Char45_L_e</ci>
          </mrow>
         </mfrac>
        </mrow>
        <mo>)</mo>
       </mrow>
      </mrow>
     </math>
     <listOfParameters>
      <parameter id='k_PHEtec_fwd'
          value='52.99999999999999850119891675603867043104`15.653559774527022' />
      <parameter id='Keq_PHEtec'
          value='0.92452830188679251458609740038473276855`15.954589770191003' />
     </listOfParameters>
    </kineticLaw>
   </reaction>
   <reaction id='PIt'
       name='PIt'
       reversible='true'
       fast='false'>
    <listOfReactants>
     <speciesReference species='M_pi_c' />
    </listOfReactants>
    <listOfProducts>
     <speciesReference species='M_pi_e' />
    </listOfProducts>
    <kineticLaw>
     <math xmlns='http://www.w3.org/1998/Math/MathML'>
      <mrow>
       <ci>c</ci>
       <mtext />
       <ci>k_PIt_fwd</ci>
       <mtext />
       <mrow>
        <mo>(</mo>
        <mrow>
         <mn>1</mn>
         <mo>-</mo>
         <mfrac>
          <ci>M_pi_e</ci>
          <mrow>
           <ci>Keq_PIt</ci>
           <mtext />
           <ci>M_pi_c</ci>
          </mrow>
         </mfrac>
        </mrow>
        <mo>)</mo>
       </mrow>
      </mrow>
     </math>
     <listOfParameters>
      <parameter id='k_PIt_fwd'
          value='0.05862658205736931187094624382505094242`15.954589770191003' />
      <parameter id='Keq_PIt'
          value='0.10000000000000000555111512312578270212`15.954589770191003' />
     </listOfParameters>
    </kineticLaw>
   </reaction>
   <reaction id='PPA'
       name='PPA'
       reversible='true'
       fast='false'>
    <listOfReactants>
     <speciesReference species='M_h2o_c' />
     <speciesReference species='M_ppi_c' />
    </listOfReactants>
    <listOfProducts>
     <speciesReference species='M_h_c' />
     <speciesReference species='M_pi_c'
         stoichiometry='2' />
    </listOfProducts>
    <kineticLaw>
     <math xmlns='http://www.w3.org/1998/Math/MathML'>
      <mrow>
       <ci>c</ci>
       <mtext />
       <ci>k_PPA_fwd</ci>
       <mtext />
       <mrow>
        <mo>(</mo>
        <mrow>
         <mn>1</mn>
         <mo>-</mo>
         <mfrac>
          <msup>
           <ci>M_pi_c</ci>
           <mn>2</mn>
          </msup>
          <mrow>
           <ci>Keq_PPA</ci>
           <mtext />
           <ci>M_ppi_c</ci>
          </mrow>
         </mfrac>
        </mrow>
        <mo>)</mo>
       </mrow>
      </mrow>
     </math>
     <listOfParameters>
      <parameter id='k_PPA_fwd'
          value='0.57074043925869177851240010568290017545`15.954589770191003' />
      <parameter id='Keq_PPA'
          value='7.24603e8' />
     </listOfParameters>
    </kineticLaw>
   </reaction>
   <reaction id='PPM'
       name='PPM'
       reversible='true'
       fast='false'>
    <listOfReactants>
     <speciesReference species='M_r1p_c' />
    </listOfReactants>
    <listOfProducts>
     <speciesReference species='M_r5p_c' />
    </listOfProducts>
    <kineticLaw>
     <math xmlns='http://www.w3.org/1998/Math/MathML'>
      <mrow>
       <ci>c</ci>
       <mtext />
       <ci>k_PPM_fwd</ci>
       <mtext />
       <mrow>
        <mo>(</mo>
        <mrow>
         <mn>1</mn>
         <mo>-</mo>
         <mfrac>
          <ci>M_r5p_c</ci>
          <mrow>
           <ci>Keq_PPM</ci>
           <mtext />
           <ci>M_r1p_c</ci>
          </mrow>
         </mfrac>
        </mrow>
        <mo>)</mo>
       </mrow>
      </mrow>
     </math>
     <listOfParameters>
      <parameter id='k_PPM_fwd'
          value='0.5487143700949534593913435364173056288`15.954589770191003' />
      <parameter id='Keq_PPM'
          value='26.03473484951391725417124689556658267975`15.954589770191003' />
     </listOfParameters>
    </kineticLaw>
   </reaction>
   <reaction id='PRPPS'
       name='PRPPS'
       reversible='true'
       fast='false'>
    <listOfReactants>
     <speciesReference species='M_atp_c' />
     <speciesReference species='M_r5p_c' />
    </listOfReactants>
    <listOfProducts>
     <speciesReference species='M_amp_c' />
     <speciesReference species='M_h_c' />
     <speciesReference species='M_prpp_c' />
    </listOfProducts>
    <kineticLaw>
     <math xmlns='http://www.w3.org/1998/Math/MathML'>
      <mrow>
       <ci>c</ci>
       <mtext />
       <ci>k_PRPPS_fwd</ci>
       <mtext />
       <mrow>
        <mo>(</mo>
        <mrow>
         <mn>1</mn>
         <mo>-</mo>
         <mfrac>
          <mrow>
           <ci>M_amp_c</ci>
           <mtext />
           <ci>M_prpp_c</ci>
          </mrow>
          <mrow>
           <ci>Keq_PRPPS</ci>
           <mtext />
           <ci>M_atp_c</ci>
           <mtext />
           <ci>M_r5p_c</ci>
          </mrow>
         </mfrac>
        </mrow>
        <mo>)</mo>
       </mrow>
      </mrow>
     </math>
     <listOfParameters>
      <parameter id='k_PRPPS_fwd'
          value='0.26431838029077736084754659537898116329`15.954589770191003' />
      <parameter id='Keq_PRPPS'
          value='64626.800000000002910383045673370361328125`15.954589770191003' />
     </listOfParameters>
    </kineticLaw>
   </reaction>
   <reaction id='PTRCt'
       name='PTRCt'
       reversible='true'
       fast='false'>
    <listOfReactants>
     <speciesReference species='M_ptrc_e' />
    </listOfReactants>
    <listOfProducts>
     <speciesReference species='M_ptrc_c' />
    </listOfProducts>
    <kineticLaw>
     <math xmlns='http://www.w3.org/1998/Math/MathML'>
      <mrow>
       <ci>c</ci>
       <mtext />
       <ci>k_PTRCt_fwd</ci>
       <mtext />
       <mrow>
        <mo>(</mo>
        <mrow>
         <mn>1</mn>
         <mo>-</mo>
         <mfrac>
          <ci>M_ptrc_c</ci>
          <mrow>
           <ci>Keq_PTRCt</ci>
           <mtext />
           <ci>M_ptrc_e</ci>
          </mrow>
         </mfrac>
        </mrow>
        <mo>)</mo>
       </mrow>
      </mrow>
     </math>
     <listOfParameters>
      <parameter id='k_PTRCt_fwd'
          value='0.10342653816726481750801677277554858142`15.954589770191003' />
      <parameter id='Keq_PTRCt'
          value='0.10000000000000000555111512312578270212`15.954589770191003' />
     </listOfParameters>
    </kineticLaw>
   </reaction>
   <reaction id='PUNP3'
       name='PUNP3'
       reversible='true'
       fast='false'>
    <listOfReactants>
     <speciesReference species='M_gsn_c' />
     <speciesReference species='M_pi_c' />
    </listOfReactants>
    <listOfProducts>
     <speciesReference species='M_gua_c' />
     <speciesReference species='M_r1p_c' />
    </listOfProducts>
    <kineticLaw>
     <math xmlns='http://www.w3.org/1998/Math/MathML'>
      <mrow>
       <ci>c</ci>
       <mtext />
       <ci>k_PUNP3_fwd</ci>
       <mtext />
       <mrow>
        <mo>(</mo>
        <mrow>
         <mn>1</mn>
         <mo>-</mo>
         <mfrac>
          <mrow>
           <ci>M_gua_c</ci>
           <mtext />
           <ci>M_r1p_c</ci>
          </mrow>
          <mrow>
           <ci>Keq_PUNP3</ci>
           <mtext />
           <ci>M_gsn_c</ci>
           <mtext />
           <ci>M_pi_c</ci>
          </mrow>
         </mfrac>
        </mrow>
        <mo>)</mo>
       </mrow>
      </mrow>
     </math>
     <listOfParameters>
      <parameter id='k_PUNP3_fwd'
          value='0.06389600744031751418037071940675310829`15.954589770191003' />
      <parameter id='Keq_PUNP3'
          value='0.00789185645203937212455169714075964293`15.954589770191003' />
     </listOfParameters>
    </kineticLaw>
   </reaction>
   <reaction id='PUNP5'
       name='PUNP5'
       reversible='true'
       fast='false'>
    <listOfReactants>
     <speciesReference species='M_ins_c' />
     <speciesReference species='M_pi_c' />
    </listOfReactants>
    <listOfProducts>
     <speciesReference species='M_hxan_c' />
     <speciesReference species='M_r1p_c' />
    </listOfProducts>
    <kineticLaw>
     <math xmlns='http://www.w3.org/1998/Math/MathML'>
      <mrow>
       <ci>c</ci>
       <mtext />
       <ci>k_PUNP5_fwd</ci>
       <mtext />
       <mrow>
        <mo>(</mo>
        <mrow>
         <mn>1</mn>
         <mo>-</mo>
         <mfrac>
          <mrow>
           <ci>M_hxan_c</ci>
           <mtext />
           <ci>M_r1p_c</ci>
          </mrow>
          <mrow>
           <ci>Keq_PUNP5</ci>
           <mtext />
           <ci>M_ins_c</ci>
           <mtext />
           <ci>M_pi_c</ci>
          </mrow>
         </mfrac>
        </mrow>
        <mo>)</mo>
       </mrow>
      </mrow>
     </math>
     <listOfParameters>
      <parameter id='k_PUNP5_fwd'
          value='3.77481549328338935061812455622388237729`15.954589770191003' />
      <parameter id='Keq_PUNP5'
          value='0.05098504317084837089701920831430470571`15.954589770191003' />
     </listOfParameters>
    </kineticLaw>
   </reaction>
   <reaction id='PYK1'
       name='PYK1'
       reversible='true'
       fast='false'>
    <listOfReactants>
     <speciesReference species='E_PYK_Char91_c_Char93_' />
     <speciesReference species='M_pep_c' />
    </listOfReactants>
    <listOfProducts>
     <speciesReference species='E_PYK_Char91_c_Char93__Char38_pep' />
    </listOfProducts>
    <kineticLaw>
     <math xmlns='http://www.w3.org/1998/Math/MathML'>
      <mrow>
       <ci>c</ci>
       <mtext />
       <ci>k_PYK1_fwd</ci>
       <mtext />
       <mrow>
        <mo>(</mo>
        <mrow>
         <mrow>
          <ci>E_PYK_Char91_c_Char93_</ci>
          <mtext />
          <ci>M_pep_c</ci>
         </mrow>
         <mo>-</mo>
         <mfrac>
          <ci>E_PYK_Char91_c_Char93__Char38_pep</ci>
          <ci>Keq_PYK1</ci>
         </mfrac>
        </mrow>
        <mo>)</mo>
       </mrow>
      </mrow>
     </math>
     <listOfParameters>
      <parameter id='Keq_PYK1'
          value='4.444444444444445' />
      <parameter id='k_PYK1_fwd'
          value='4.017955e6' />
     </listOfParameters>
    </kineticLaw>
   </reaction>
   <reaction id='PYK1_Char36_10'
       name='PYK1_Char36_10'
       reversible='true'
       fast='false'>
    <listOfReactants>
     <speciesReference species='E_PYK_Char91_c_Char93__Char64_fdp_Char64_fdp_Char64_fdp_Char64_fdp' />
     <speciesReference species='M_pep_c' />
    </listOfReactants>
    <listOfProducts>
     <speciesReference species='E_PYK_Char91_c_Char93__Char38_pep_Char64_fdp_Char64_fdp_Char64_fdp_Char64_fdp' />
    </listOfProducts>
    <kineticLaw>
     <math xmlns='http://www.w3.org/1998/Math/MathML'>
      <mrow>
       <ci>c</ci>
       <mtext />
       <ci>k_PYK1_fwd</ci>
       <mtext />
       <mrow>
        <mo>(</mo>
        <mrow>
         <mrow>
          <ci>E_PYK_Char91_c_Char93__Char64_fdp_Char64_fdp_Char64_fdp_Char64_fdp</ci>
          <mtext />
          <ci>M_pep_c</ci>
         </mrow>
         <mo>-</mo>
         <mfrac>
          <ci>E_PYK_Char91_c_Char93__Char38_pep_Char64_fdp_Char64_fdp_Char64_fdp_Char64_fdp</ci>
          <ci>Keq_PYK1</ci>
         </mfrac>
        </mrow>
        <mo>)</mo>
       </mrow>
      </mrow>
     </math>
    </kineticLaw>
   </reaction>
   <reaction id='PYK1_Char36_3'
       name='PYK1_Char36_3'
       reversible='true'
       fast='false'>
    <listOfReactants>
     <speciesReference species='E_PYK_Char91_c_Char93__Char64_fdp' />
     <speciesReference species='M_pep_c' />
    </listOfReactants>
    <listOfProducts>
     <speciesReference species='E_PYK_Char91_c_Char93__Char38_pep_Char64_fdp' />
    </listOfProducts>
    <kineticLaw>
     <math xmlns='http://www.w3.org/1998/Math/MathML'>
      <mrow>
       <ci>c</ci>
       <mtext />
       <ci>k_PYK1_fwd</ci>
       <mtext />
       <mrow>
        <mo>(</mo>
        <mrow>
         <mrow>
          <ci>E_PYK_Char91_c_Char93__Char64_fdp</ci>
          <mtext />
          <ci>M_pep_c</ci>
         </mrow>
         <mo>-</mo>
         <mfrac>
          <ci>E_PYK_Char91_c_Char93__Char38_pep_Char64_fdp</ci>
          <ci>Keq_PYK1</ci>
         </mfrac>
        </mrow>
        <mo>)</mo>
       </mrow>
      </mrow>
     </math>
    </kineticLaw>
   </reaction>
   <reaction id='PYK1_Char36_7'
       name='PYK1_Char36_7'
       reversible='true'
       fast='false'>
    <listOfReactants>
     <speciesReference species='E_PYK_Char91_c_Char93__Char64_fdp_Char64_fdp' />
     <speciesReference species='M_pep_c' />
    </listOfReactants>
    <listOfProducts>
     <speciesReference species='E_PYK_Char91_c_Char93__Char38_pep_Char64_fdp_Char64_fdp' />
    </listOfProducts>
    <kineticLaw>
     <math xmlns='http://www.w3.org/1998/Math/MathML'>
      <mrow>
       <ci>c</ci>
       <mtext />
       <ci>k_PYK1_fwd</ci>
       <mtext />
       <mrow>
        <mo>(</mo>
        <mrow>
         <mrow>
          <ci>E_PYK_Char91_c_Char93__Char64_fdp_Char64_fdp</ci>
          <mtext />
          <ci>M_pep_c</ci>
         </mrow>
         <mo>-</mo>
         <mfrac>
          <ci>E_PYK_Char91_c_Char93__Char38_pep_Char64_fdp_Char64_fdp</ci>
          <ci>Keq_PYK1</ci>
         </mfrac>
        </mrow>
        <mo>)</mo>
       </mrow>
      </mrow>
     </math>
    </kineticLaw>
   </reaction>
   <reaction id='PYK1_Char36_8'
       name='PYK1_Char36_8'
       reversible='true'
       fast='false'>
    <listOfReactants>
     <speciesReference species='E_PYK_Char91_c_Char93__Char64_fdp_Char64_fdp_Char64_fdp' />
     <speciesReference species='M_pep_c' />
    </listOfReactants>
    <listOfProducts>
     <speciesReference species='E_PYK_Char91_c_Char93__Char38_pep_Char64_fdp_Char64_fdp_Char64_fdp' />
    </listOfProducts>
    <kineticLaw>
     <math xmlns='http://www.w3.org/1998/Math/MathML'>
      <mrow>
       <ci>c</ci>
       <mtext />
       <ci>k_PYK1_fwd</ci>
       <mtext />
       <mrow>
        <mo>(</mo>
        <mrow>
         <mrow>
          <ci>E_PYK_Char91_c_Char93__Char64_fdp_Char64_fdp_Char64_fdp</ci>
          <mtext />
          <ci>M_pep_c</ci>
         </mrow>
         <mo>-</mo>
         <mfrac>
          <ci>E_PYK_Char91_c_Char93__Char38_pep_Char64_fdp_Char64_fdp_Char64_fdp</ci>
          <ci>Keq_PYK1</ci>
         </mfrac>
        </mrow>
        <mo>)</mo>
       </mrow>
      </mrow>
     </math>
    </kineticLaw>
   </reaction>
   <reaction id='PYK2'
       name='PYK2'
       reversible='true'
       fast='false'>
    <listOfReactants>
     <speciesReference species='E_PYK_Char91_c_Char93_' />
     <speciesReference species='M_adp_c' />
    </listOfReactants>
    <listOfProducts>
     <speciesReference species='E_PYK_Char91_c_Char93__Char38_adp' />
    </listOfProducts>
    <kineticLaw>
     <math xmlns='http://www.w3.org/1998/Math/MathML'>
      <mrow>
       <ci>c</ci>
       <mtext />
       <ci>k_PYK2_fwd</ci>
       <mtext />
       <mrow>
        <mo>(</mo>
        <mrow>
         <mrow>
          <ci>E_PYK_Char91_c_Char93_</ci>
          <mtext />
          <ci>M_adp_c</ci>
         </mrow>
         <mo>-</mo>
         <mfrac>
          <ci>E_PYK_Char91_c_Char93__Char38_adp</ci>
          <ci>Keq_PYK2</ci>
         </mfrac>
        </mrow>
        <mo>)</mo>
       </mrow>
      </mrow>
     </math>
     <listOfParameters>
      <parameter id='Keq_PYK2'
          value='2.109704641350211' />
      <parameter id='k_PYK2_fwd'
          value='9.979979104712787e7' />
     </listOfParameters>
    </kineticLaw>
   </reaction>
   <reaction id='PYK2_Char36_10'
       name='PYK2_Char36_10'
       reversible='true'
       fast='false'>
    <listOfReactants>
     <speciesReference species='E_PYK_Char91_c_Char93__Char64_fdp_Char64_fdp_Char64_fdp_Char64_fdp' />
     <speciesReference species='M_adp_c' />
    </listOfReactants>
    <listOfProducts>
     <speciesReference species='E_PYK_Char91_c_Char93__Char38_adp_Char64_fdp_Char64_fdp_Char64_fdp_Char64_fdp' />
    </listOfProducts>
    <kineticLaw>
     <math xmlns='http://www.w3.org/1998/Math/MathML'>
      <mrow>
       <ci>c</ci>
       <mtext />
       <ci>k_PYK2_fwd</ci>
       <mtext />
       <mrow>
        <mo>(</mo>
        <mrow>
         <mrow>
          <ci>E_PYK_Char91_c_Char93__Char64_fdp_Char64_fdp_Char64_fdp_Char64_fdp</ci>
          <mtext />
          <ci>M_adp_c</ci>
         </mrow>
         <mo>-</mo>
         <mfrac>
          <ci>E_PYK_Char91_c_Char93__Char38_adp_Char64_fdp_Char64_fdp_Char64_fdp_Char64_fdp</ci>
          <ci>Keq_PYK2</ci>
         </mfrac>
        </mrow>
        <mo>)</mo>
       </mrow>
      </mrow>
     </math>
    </kineticLaw>
   </reaction>
   <reaction id='PYK2_Char36_3'
       name='PYK2_Char36_3'
       reversible='true'
       fast='false'>
    <listOfReactants>
     <speciesReference species='E_PYK_Char91_c_Char93__Char64_fdp' />
     <speciesReference species='M_adp_c' />
    </listOfReactants>
    <listOfProducts>
     <speciesReference species='E_PYK_Char91_c_Char93__Char38_adp_Char64_fdp' />
    </listOfProducts>
    <kineticLaw>
     <math xmlns='http://www.w3.org/1998/Math/MathML'>
      <mrow>
       <ci>c</ci>
       <mtext />
       <ci>k_PYK2_fwd</ci>
       <mtext />
       <mrow>
        <mo>(</mo>
        <mrow>
         <mrow>
          <ci>E_PYK_Char91_c_Char93__Char64_fdp</ci>
          <mtext />
          <ci>M_adp_c</ci>
         </mrow>
         <mo>-</mo>
         <mfrac>
          <ci>E_PYK_Char91_c_Char93__Char38_adp_Char64_fdp</ci>
          <ci>Keq_PYK2</ci>
         </mfrac>
        </mrow>
        <mo>)</mo>
       </mrow>
      </mrow>
     </math>
    </kineticLaw>
   </reaction>
   <reaction id='PYK2_Char36_7'
       name='PYK2_Char36_7'
       reversible='true'
       fast='false'>
    <listOfReactants>
     <speciesReference species='E_PYK_Char91_c_Char93__Char64_fdp_Char64_fdp' />
     <speciesReference species='M_adp_c' />
    </listOfReactants>
    <listOfProducts>
     <speciesReference species='E_PYK_Char91_c_Char93__Char38_adp_Char64_fdp_Char64_fdp' />
    </listOfProducts>
    <kineticLaw>
     <math xmlns='http://www.w3.org/1998/Math/MathML'>
      <mrow>
       <ci>c</ci>
       <mtext />
       <ci>k_PYK2_fwd</ci>
       <mtext />
       <mrow>
        <mo>(</mo>
        <mrow>
         <mrow>
          <ci>E_PYK_Char91_c_Char93__Char64_fdp_Char64_fdp</ci>
          <mtext />
          <ci>M_adp_c</ci>
         </mrow>
         <mo>-</mo>
         <mfrac>
          <ci>E_PYK_Char91_c_Char93__Char38_adp_Char64_fdp_Char64_fdp</ci>
          <ci>Keq_PYK2</ci>
         </mfrac>
        </mrow>
        <mo>)</mo>
       </mrow>
      </mrow>
     </math>
    </kineticLaw>
   </reaction>
   <reaction id='PYK2_Char36_8'
       name='PYK2_Char36_8'
       reversible='true'
       fast='false'>
    <listOfReactants>
     <speciesReference species='E_PYK_Char91_c_Char93__Char64_fdp_Char64_fdp_Char64_fdp' />
     <speciesReference species='M_adp_c' />
    </listOfReactants>
    <listOfProducts>
     <speciesReference species='E_PYK_Char91_c_Char93__Char38_adp_Char64_fdp_Char64_fdp_Char64_fdp' />
    </listOfProducts>
    <kineticLaw>
     <math xmlns='http://www.w3.org/1998/Math/MathML'>
      <mrow>
       <ci>c</ci>
       <mtext />
       <ci>k_PYK2_fwd</ci>
       <mtext />
       <mrow>
        <mo>(</mo>
        <mrow>
         <mrow>
          <ci>E_PYK_Char91_c_Char93__Char64_fdp_Char64_fdp_Char64_fdp</ci>
          <mtext />
          <ci>M_adp_c</ci>
         </mrow>
         <mo>-</mo>
         <mfrac>
          <ci>E_PYK_Char91_c_Char93__Char38_adp_Char64_fdp_Char64_fdp_Char64_fdp</ci>
          <ci>Keq_PYK2</ci>
         </mfrac>
        </mrow>
        <mo>)</mo>
       </mrow>
      </mrow>
     </math>
    </kineticLaw>
   </reaction>
   <reaction id='PYK3'
       name='PYK3'
       reversible='true'
       fast='false'>
    <listOfReactants>
     <speciesReference species='E_PYK_Char91_c_Char93__Char38_adp' />
     <speciesReference species='M_pep_c' />
    </listOfReactants>
    <listOfProducts>
     <speciesReference species='E_PYK_Char91_c_Char93__Char38_pep_Char38_adp' />
    </listOfProducts>
    <kineticLaw>
     <math xmlns='http://www.w3.org/1998/Math/MathML'>
      <mrow>
       <ci>c</ci>
       <mtext />
       <ci>k_PYK3_fwd</ci>
       <mtext />
       <mrow>
        <mo>(</mo>
        <mrow>
         <mrow>
          <ci>E_PYK_Char91_c_Char93__Char38_adp</ci>
          <mtext />
          <ci>M_pep_c</ci>
         </mrow>
         <mo>-</mo>
         <mfrac>
          <ci>E_PYK_Char91_c_Char93__Char38_pep_Char38_adp</ci>
          <ci>Keq_PYK3</ci>
         </mfrac>
        </mrow>
        <mo>)</mo>
       </mrow>
      </mrow>
     </math>
     <listOfParameters>
      <parameter id='Keq_PYK3'
          value='4.444444444444445' />
      <parameter id='k_PYK3_fwd'
          value='4.017955e6' />
     </listOfParameters>
    </kineticLaw>
   </reaction>
   <reaction id='PYK3_Char36_10'
       name='PYK3_Char36_10'
       reversible='true'
       fast='false'>
    <listOfReactants>
     <speciesReference species='E_PYK_Char91_c_Char93__Char38_adp_Char64_fdp_Char64_fdp_Char64_fdp_Char64_fdp' />
     <speciesReference species='M_pep_c' />
    </listOfReactants>
    <listOfProducts>
     <speciesReference species='E_PYK_Char91_c_Char93__Char38_pep_Char38_adp_Char64_fdp_Char64_fdp_Char64_fdp_Char64_fdp' />
    </listOfProducts>
    <kineticLaw>
     <math xmlns='http://www.w3.org/1998/Math/MathML'>
      <mrow>
       <ci>c</ci>
       <mtext />
       <ci>k_PYK3_fwd</ci>
       <mtext />
       <mrow>
        <mo>(</mo>
        <mrow>
         <mrow>
          <ci>E_PYK_Char91_c_Char93__Char38_adp_Char64_fdp_Char64_fdp_Char64_fdp_Char64_fdp</ci>
          <mtext />
          <ci>M_pep_c</ci>
         </mrow>
         <mo>-</mo>
         <mfrac>
          <ci>E_PYK_Char91_c_Char93__Char38_pep_Char38_adp_Char64_fdp_Char64_fdp_Char64_fdp_Char64_fdp</ci>
          <ci>Keq_PYK3</ci>
         </mfrac>
        </mrow>
        <mo>)</mo>
       </mrow>
      </mrow>
     </math>
    </kineticLaw>
   </reaction>
   <reaction id='PYK3_Char36_3'
       name='PYK3_Char36_3'
       reversible='true'
       fast='false'>
    <listOfReactants>
     <speciesReference species='E_PYK_Char91_c_Char93__Char38_adp_Char64_fdp' />
     <speciesReference species='M_pep_c' />
    </listOfReactants>
    <listOfProducts>
     <speciesReference species='E_PYK_Char91_c_Char93__Char38_pep_Char38_adp_Char64_fdp' />
    </listOfProducts>
    <kineticLaw>
     <math xmlns='http://www.w3.org/1998/Math/MathML'>
      <mrow>
       <ci>c</ci>
       <mtext />
       <ci>k_PYK3_fwd</ci>
       <mtext />
       <mrow>
        <mo>(</mo>
        <mrow>
         <mrow>
          <ci>E_PYK_Char91_c_Char93__Char38_adp_Char64_fdp</ci>
          <mtext />
          <ci>M_pep_c</ci>
         </mrow>
         <mo>-</mo>
         <mfrac>
          <ci>E_PYK_Char91_c_Char93__Char38_pep_Char38_adp_Char64_fdp</ci>
          <ci>Keq_PYK3</ci>
         </mfrac>
        </mrow>
        <mo>)</mo>
       </mrow>
      </mrow>
     </math>
    </kineticLaw>
   </reaction>
   <reaction id='PYK3_Char36_7'
       name='PYK3_Char36_7'
       reversible='true'
       fast='false'>
    <listOfReactants>
     <speciesReference species='E_PYK_Char91_c_Char93__Char38_adp_Char64_fdp_Char64_fdp' />
     <speciesReference species='M_pep_c' />
    </listOfReactants>
    <listOfProducts>
     <speciesReference species='E_PYK_Char91_c_Char93__Char38_pep_Char38_adp_Char64_fdp_Char64_fdp' />
    </listOfProducts>
    <kineticLaw>
     <math xmlns='http://www.w3.org/1998/Math/MathML'>
      <mrow>
       <ci>c</ci>
       <mtext />
       <ci>k_PYK3_fwd</ci>
       <mtext />
       <mrow>
        <mo>(</mo>
        <mrow>
         <mrow>
          <ci>E_PYK_Char91_c_Char93__Char38_adp_Char64_fdp_Char64_fdp</ci>
          <mtext />
          <ci>M_pep_c</ci>
         </mrow>
         <mo>-</mo>
         <mfrac>
          <ci>E_PYK_Char91_c_Char93__Char38_pep_Char38_adp_Char64_fdp_Char64_fdp</ci>
          <ci>Keq_PYK3</ci>
         </mfrac>
        </mrow>
        <mo>)</mo>
       </mrow>
      </mrow>
     </math>
    </kineticLaw>
   </reaction>
   <reaction id='PYK3_Char36_8'
       name='PYK3_Char36_8'
       reversible='true'
       fast='false'>
    <listOfReactants>
     <speciesReference species='E_PYK_Char91_c_Char93__Char38_adp_Char64_fdp_Char64_fdp_Char64_fdp' />
     <speciesReference species='M_pep_c' />
    </listOfReactants>
    <listOfProducts>
     <speciesReference species='E_PYK_Char91_c_Char93__Char38_pep_Char38_adp_Char64_fdp_Char64_fdp_Char64_fdp' />
    </listOfProducts>
    <kineticLaw>
     <math xmlns='http://www.w3.org/1998/Math/MathML'>
      <mrow>
       <ci>c</ci>
       <mtext />
       <ci>k_PYK3_fwd</ci>
       <mtext />
       <mrow>
        <mo>(</mo>
        <mrow>
         <mrow>
          <ci>E_PYK_Char91_c_Char93__Char38_adp_Char64_fdp_Char64_fdp_Char64_fdp</ci>
          <mtext />
          <ci>M_pep_c</ci>
         </mrow>
         <mo>-</mo>
         <mfrac>
          <ci>E_PYK_Char91_c_Char93__Char38_pep_Char38_adp_Char64_fdp_Char64_fdp_Char64_fdp</ci>
          <ci>Keq_PYK3</ci>
         </mfrac>
        </mrow>
        <mo>)</mo>
       </mrow>
      </mrow>
     </math>
    </kineticLaw>
   </reaction>
   <reaction id='PYK4'
       name='PYK4'
       reversible='true'
       fast='false'>
    <listOfReactants>
     <speciesReference species='E_PYK_Char91_c_Char93__Char38_pep' />
     <speciesReference species='M_adp_c' />
    </listOfReactants>
    <listOfProducts>
     <speciesReference species='E_PYK_Char91_c_Char93__Char38_pep_Char38_adp' />
    </listOfProducts>
    <kineticLaw>
     <math xmlns='http://www.w3.org/1998/Math/MathML'>
      <mrow>
       <ci>c</ci>
       <mtext />
       <ci>k_PYK4_fwd</ci>
       <mtext />
       <mrow>
        <mo>(</mo>
        <mrow>
         <mrow>
          <ci>E_PYK_Char91_c_Char93__Char38_pep</ci>
          <mtext />
          <ci>M_adp_c</ci>
         </mrow>
         <mo>-</mo>
         <mfrac>
          <ci>E_PYK_Char91_c_Char93__Char38_pep_Char38_adp</ci>
          <ci>Keq_PYK4</ci>
         </mfrac>
        </mrow>
        <mo>)</mo>
       </mrow>
      </mrow>
     </math>
     <listOfParameters>
      <parameter id='Keq_PYK4'
          value='2.109704641350211' />
      <parameter id='k_PYK4_fwd'
          value='9.979979104712787e7' />
     </listOfParameters>
    </kineticLaw>
   </reaction>
   <reaction id='PYK4_Char36_10'
       name='PYK4_Char36_10'
       reversible='true'
       fast='false'>
    <listOfReactants>
     <speciesReference species='E_PYK_Char91_c_Char93__Char38_pep_Char64_fdp_Char64_fdp_Char64_fdp_Char64_fdp' />
     <speciesReference species='M_adp_c' />
    </listOfReactants>
    <listOfProducts>
     <speciesReference species='E_PYK_Char91_c_Char93__Char38_pep_Char38_adp_Char64_fdp_Char64_fdp_Char64_fdp_Char64_fdp' />
    </listOfProducts>
    <kineticLaw>
     <math xmlns='http://www.w3.org/1998/Math/MathML'>
      <mrow>
       <ci>c</ci>
       <mtext />
       <ci>k_PYK4_fwd</ci>
       <mtext />
       <mrow>
        <mo>(</mo>
        <mrow>
         <mrow>
          <ci>E_PYK_Char91_c_Char93__Char38_pep_Char64_fdp_Char64_fdp_Char64_fdp_Char64_fdp</ci>
          <mtext />
          <ci>M_adp_c</ci>
         </mrow>
         <mo>-</mo>
         <mfrac>
          <ci>E_PYK_Char91_c_Char93__Char38_pep_Char38_adp_Char64_fdp_Char64_fdp_Char64_fdp_Char64_fdp</ci>
          <ci>Keq_PYK4</ci>
         </mfrac>
        </mrow>
        <mo>)</mo>
       </mrow>
      </mrow>
     </math>
    </kineticLaw>
   </reaction>
   <reaction id='PYK4_Char36_3'
       name='PYK4_Char36_3'
       reversible='true'
       fast='false'>
    <listOfReactants>
     <speciesReference species='E_PYK_Char91_c_Char93__Char38_pep_Char64_fdp' />
     <speciesReference species='M_adp_c' />
    </listOfReactants>
    <listOfProducts>
     <speciesReference species='E_PYK_Char91_c_Char93__Char38_pep_Char38_adp_Char64_fdp' />
    </listOfProducts>
    <kineticLaw>
     <math xmlns='http://www.w3.org/1998/Math/MathML'>
      <mrow>
       <ci>c</ci>
       <mtext />
       <ci>k_PYK4_fwd</ci>
       <mtext />
       <mrow>
        <mo>(</mo>
        <mrow>
         <mrow>
          <ci>E_PYK_Char91_c_Char93__Char38_pep_Char64_fdp</ci>
          <mtext />
          <ci>M_adp_c</ci>
         </mrow>
         <mo>-</mo>
         <mfrac>
          <ci>E_PYK_Char91_c_Char93__Char38_pep_Char38_adp_Char64_fdp</ci>
          <ci>Keq_PYK4</ci>
         </mfrac>
        </mrow>
        <mo>)</mo>
       </mrow>
      </mrow>
     </math>
    </kineticLaw>
   </reaction>
   <reaction id='PYK4_Char36_7'
       name='PYK4_Char36_7'
       reversible='true'
       fast='false'>
    <listOfReactants>
     <speciesReference species='E_PYK_Char91_c_Char93__Char38_pep_Char64_fdp_Char64_fdp' />
     <speciesReference species='M_adp_c' />
    </listOfReactants>
    <listOfProducts>
     <speciesReference species='E_PYK_Char91_c_Char93__Char38_pep_Char38_adp_Char64_fdp_Char64_fdp' />
    </listOfProducts>
    <kineticLaw>
     <math xmlns='http://www.w3.org/1998/Math/MathML'>
      <mrow>
       <ci>c</ci>
       <mtext />
       <ci>k_PYK4_fwd</ci>
       <mtext />
       <mrow>
        <mo>(</mo>
        <mrow>
         <mrow>
          <ci>E_PYK_Char91_c_Char93__Char38_pep_Char64_fdp_Char64_fdp</ci>
          <mtext />
          <ci>M_adp_c</ci>
         </mrow>
         <mo>-</mo>
         <mfrac>
          <ci>E_PYK_Char91_c_Char93__Char38_pep_Char38_adp_Char64_fdp_Char64_fdp</ci>
          <ci>Keq_PYK4</ci>
         </mfrac>
        </mrow>
        <mo>)</mo>
       </mrow>
      </mrow>
     </math>
    </kineticLaw>
   </reaction>
   <reaction id='PYK4_Char36_8'
       name='PYK4_Char36_8'
       reversible='true'
       fast='false'>
    <listOfReactants>
     <speciesReference species='E_PYK_Char91_c_Char93__Char38_pep_Char64_fdp_Char64_fdp_Char64_fdp' />
     <speciesReference species='M_adp_c' />
    </listOfReactants>
    <listOfProducts>
     <speciesReference species='E_PYK_Char91_c_Char93__Char38_pep_Char38_adp_Char64_fdp_Char64_fdp_Char64_fdp' />
    </listOfProducts>
    <kineticLaw>
     <math xmlns='http://www.w3.org/1998/Math/MathML'>
      <mrow>
       <ci>c</ci>
       <mtext />
       <ci>k_PYK4_fwd</ci>
       <mtext />
       <mrow>
        <mo>(</mo>
        <mrow>
         <mrow>
          <ci>E_PYK_Char91_c_Char93__Char38_pep_Char64_fdp_Char64_fdp_Char64_fdp</ci>
          <mtext />
          <ci>M_adp_c</ci>
         </mrow>
         <mo>-</mo>
         <mfrac>
          <ci>E_PYK_Char91_c_Char93__Char38_pep_Char38_adp_Char64_fdp_Char64_fdp_Char64_fdp</ci>
          <ci>Keq_PYK4</ci>
         </mfrac>
        </mrow>
        <mo>)</mo>
       </mrow>
      </mrow>
     </math>
    </kineticLaw>
   </reaction>
   <reaction id='PYK5'
       name='PYK5'
       reversible='true'
       fast='false'>
    <listOfReactants>
     <speciesReference species='E_PYK_Char91_c_Char93__Char38_pep_Char38_adp' />
    </listOfReactants>
    <listOfProducts>
     <speciesReference species='E_PYK_Char91_c_Char93_' />
     <speciesReference species='M_atp_c' />
     <speciesReference species='M_pyr_c' />
    </listOfProducts>
    <kineticLaw>
     <math xmlns='http://www.w3.org/1998/Math/MathML'>
      <mrow>
       <ci>c</ci>
       <mtext />
       <ci>k_PYK5_fwd</ci>
       <mtext />
       <mrow>
        <mo>(</mo>
        <mrow>
         <ci>E_PYK_Char91_c_Char93__Char38_pep_Char38_adp</ci>
         <mo>-</mo>
         <mfrac>
          <mrow>
           <ci>E_PYK_Char91_c_Char93_</ci>
           <mtext />
           <ci>M_atp_c</ci>
           <mtext />
           <ci>M_pyr_c</ci>
          </mrow>
          <ci>Keq_PYK5</ci>
         </mfrac>
        </mrow>
        <mo>)</mo>
       </mrow>
      </mrow>
     </math>
     <listOfParameters>
      <parameter id='Keq_PYK5'
          value='6263.345' />
      <parameter id='k_PYK5_fwd'
          value='100000000' />
     </listOfParameters>
    </kineticLaw>
   </reaction>
   <reaction id='PYK5_Char36_10'
       name='PYK5_Char36_10'
       reversible='true'
       fast='false'>
    <listOfReactants>
     <speciesReference species='E_PYK_Char91_c_Char93__Char38_pep_Char38_adp_Char64_fdp_Char64_fdp_Char64_fdp_Char64_fdp' />
    </listOfReactants>
    <listOfProducts>
     <speciesReference species='E_PYK_Char91_c_Char93__Char64_fdp_Char64_fdp_Char64_fdp_Char64_fdp' />
     <speciesReference species='M_atp_c' />
     <speciesReference species='M_pyr_c' />
    </listOfProducts>
    <kineticLaw>
     <math xmlns='http://www.w3.org/1998/Math/MathML'>
      <mrow>
       <ci>c</ci>
       <mtext />
       <ci>k_PYK5_fwd</ci>
       <mtext />
       <mrow>
        <mo>(</mo>
        <mrow>
         <ci>E_PYK_Char91_c_Char93__Char38_pep_Char38_adp_Char64_fdp_Char64_fdp_Char64_fdp_Char64_fdp</ci>
         <mo>-</mo>
         <mfrac>
          <mrow>
           <ci>E_PYK_Char91_c_Char93__Char64_fdp_Char64_fdp_Char64_fdp_Char64_fdp</ci>
           <mtext />
           <ci>M_atp_c</ci>
           <mtext />
           <ci>M_pyr_c</ci>
          </mrow>
          <ci>Keq_PYK5</ci>
         </mfrac>
        </mrow>
        <mo>)</mo>
       </mrow>
      </mrow>
     </math>
    </kineticLaw>
   </reaction>
   <reaction id='PYK5_Char36_3'
       name='PYK5_Char36_3'
       reversible='true'
       fast='false'>
    <listOfReactants>
     <speciesReference species='E_PYK_Char91_c_Char93__Char38_pep_Char38_adp_Char64_fdp' />
    </listOfReactants>
    <listOfProducts>
     <speciesReference species='E_PYK_Char91_c_Char93__Char64_fdp' />
     <speciesReference species='M_atp_c' />
     <speciesReference species='M_pyr_c' />
    </listOfProducts>
    <kineticLaw>
     <math xmlns='http://www.w3.org/1998/Math/MathML'>
      <mrow>
       <ci>c</ci>
       <mtext />
       <ci>k_PYK5_fwd</ci>
       <mtext />
       <mrow>
        <mo>(</mo>
        <mrow>
         <ci>E_PYK_Char91_c_Char93__Char38_pep_Char38_adp_Char64_fdp</ci>
         <mo>-</mo>
         <mfrac>
          <mrow>
           <ci>E_PYK_Char91_c_Char93__Char64_fdp</ci>
           <mtext />
           <ci>M_atp_c</ci>
           <mtext />
           <ci>M_pyr_c</ci>
          </mrow>
          <ci>Keq_PYK5</ci>
         </mfrac>
        </mrow>
        <mo>)</mo>
       </mrow>
      </mrow>
     </math>
    </kineticLaw>
   </reaction>
   <reaction id='PYK5_Char36_7'
       name='PYK5_Char36_7'
       reversible='true'
       fast='false'>
    <listOfReactants>
     <speciesReference species='E_PYK_Char91_c_Char93__Char38_pep_Char38_adp_Char64_fdp_Char64_fdp' />
    </listOfReactants>
    <listOfProducts>
     <speciesReference species='E_PYK_Char91_c_Char93__Char64_fdp_Char64_fdp' />
     <speciesReference species='M_atp_c' />
     <speciesReference species='M_pyr_c' />
    </listOfProducts>
    <kineticLaw>
     <math xmlns='http://www.w3.org/1998/Math/MathML'>
      <mrow>
       <ci>c</ci>
       <mtext />
       <ci>k_PYK5_fwd</ci>
       <mtext />
       <mrow>
        <mo>(</mo>
        <mrow>
         <ci>E_PYK_Char91_c_Char93__Char38_pep_Char38_adp_Char64_fdp_Char64_fdp</ci>
         <mo>-</mo>
         <mfrac>
          <mrow>
           <ci>E_PYK_Char91_c_Char93__Char64_fdp_Char64_fdp</ci>
           <mtext />
           <ci>M_atp_c</ci>
           <mtext />
           <ci>M_pyr_c</ci>
          </mrow>
          <ci>Keq_PYK5</ci>
         </mfrac>
        </mrow>
        <mo>)</mo>
       </mrow>
      </mrow>
     </math>
    </kineticLaw>
   </reaction>
   <reaction id='PYK5_Char36_8'
       name='PYK5_Char36_8'
       reversible='true'
       fast='false'>
    <listOfReactants>
     <speciesReference species='E_PYK_Char91_c_Char93__Char38_pep_Char38_adp_Char64_fdp_Char64_fdp_Char64_fdp' />
    </listOfReactants>
    <listOfProducts>
     <speciesReference species='E_PYK_Char91_c_Char93__Char64_fdp_Char64_fdp_Char64_fdp' />
     <speciesReference species='M_atp_c' />
     <speciesReference species='M_pyr_c' />
    </listOfProducts>
    <kineticLaw>
     <math xmlns='http://www.w3.org/1998/Math/MathML'>
      <mrow>
       <ci>c</ci>
       <mtext />
       <ci>k_PYK5_fwd</ci>
       <mtext />
       <mrow>
        <mo>(</mo>
        <mrow>
         <ci>E_PYK_Char91_c_Char93__Char38_pep_Char38_adp_Char64_fdp_Char64_fdp_Char64_fdp</ci>
         <mo>-</mo>
         <mfrac>
          <mrow>
           <ci>E_PYK_Char91_c_Char93__Char64_fdp_Char64_fdp_Char64_fdp</ci>
           <mtext />
           <ci>M_atp_c</ci>
           <mtext />
           <ci>M_pyr_c</ci>
          </mrow>
          <ci>Keq_PYK5</ci>
         </mfrac>
        </mrow>
        <mo>)</mo>
       </mrow>
      </mrow>
     </math>
    </kineticLaw>
   </reaction>
   <reaction id='PYK_Activation_fdp_Char36_11'
       name='PYK_Activation_fdp_Char36_11'
       reversible='true'
       fast='false'>
    <listOfReactants>
     <speciesReference species='E_PYK_Char91_c_Char93_' />
     <speciesReference species='M_fdp_c' />
    </listOfReactants>
    <listOfProducts>
     <speciesReference species='E_PYK_Char91_c_Char93__Char64_fdp' />
    </listOfProducts>
    <kineticLaw>
     <math xmlns='http://www.w3.org/1998/Math/MathML'>
      <mrow>
       <ci>k_PYK_Activation_fdp_fwd</ci>
       <mtext />
       <mrow>
        <mo>(</mo>
        <mrow>
         <mrow>
          <mn>4</mn>
          <mtext />
          <ci>E_PYK_Char91_c_Char93_</ci>
          <mtext />
          <ci>M_fdp_c</ci>
         </mrow>
         <mo>-</mo>
         <mfrac>
          <ci>E_PYK_Char91_c_Char93__Char64_fdp</ci>
          <ci>Keq_PYK_Activation_fdp</ci>
         </mfrac>
        </mrow>
        <mo>)</mo>
       </mrow>
      </mrow>
     </math>
    </kineticLaw>
   </reaction>
   <reaction id='PYK_Activation_fdp_Char36_12'
       name='PYK_Activation_fdp_Char36_12'
       reversible='true'
       fast='false'>
    <listOfReactants>
     <speciesReference species='E_PYK_Char91_c_Char93__Char64_fdp' />
     <speciesReference species='M_fdp_c' />
    </listOfReactants>
    <listOfProducts>
     <speciesReference species='E_PYK_Char91_c_Char93__Char64_fdp_Char64_fdp' />
    </listOfProducts>
    <kineticLaw>
     <math xmlns='http://www.w3.org/1998/Math/MathML'>
      <mrow>
       <ci>k_PYK_Activation_fdp_fwd</ci>
       <mtext />
       <mrow>
        <mo>(</mo>
        <mrow>
         <mrow>
          <mn>3</mn>
          <mtext />
          <ci>E_PYK_Char91_c_Char93__Char64_fdp</ci>
          <mtext />
          <ci>M_fdp_c</ci>
         </mrow>
         <mo>-</mo>
         <mfrac>
          <mrow>
           <mn>2</mn>
           <mtext />
           <ci>E_PYK_Char91_c_Char93__Char64_fdp_Char64_fdp</ci>
          </mrow>
          <ci>Keq_PYK_Activation_fdp</ci>
         </mfrac>
        </mrow>
        <mo>)</mo>
       </mrow>
      </mrow>
     </math>
    </kineticLaw>
   </reaction>
   <reaction id='PYK_Activation_fdp_Char36_13'
       name='PYK_Activation_fdp_Char36_13'
       reversible='true'
       fast='false'>
    <listOfReactants>
     <speciesReference species='E_PYK_Char91_c_Char93__Char64_fdp_Char64_fdp' />
     <speciesReference species='M_fdp_c' />
    </listOfReactants>
    <listOfProducts>
     <speciesReference species='E_PYK_Char91_c_Char93__Char64_fdp_Char64_fdp_Char64_fdp' />
    </listOfProducts>
    <kineticLaw>
     <math xmlns='http://www.w3.org/1998/Math/MathML'>
      <mrow>
       <ci>k_PYK_Activation_fdp_fwd</ci>
       <mtext />
       <mrow>
        <mo>(</mo>
        <mrow>
         <mrow>
          <mn>2</mn>
          <mtext />
          <ci>E_PYK_Char91_c_Char93__Char64_fdp_Char64_fdp</ci>
          <mtext />
          <ci>M_fdp_c</ci>
         </mrow>
         <mo>-</mo>
         <mfrac>
          <mrow>
           <mn>3</mn>
           <mtext />
           <ci>E_PYK_Char91_c_Char93__Char64_fdp_Char64_fdp_Char64_fdp</ci>
          </mrow>
          <ci>Keq_PYK_Activation_fdp</ci>
         </mfrac>
        </mrow>
        <mo>)</mo>
       </mrow>
      </mrow>
     </math>
    </kineticLaw>
   </reaction>
   <reaction id='PYK_Activation_fdp_Char36_14'
       name='PYK_Activation_fdp_Char36_14'
       reversible='true'
       fast='false'>
    <listOfReactants>
     <speciesReference species='E_PYK_Char91_c_Char93__Char64_fdp_Char64_fdp_Char64_fdp' />
     <speciesReference species='M_fdp_c' />
    </listOfReactants>
    <listOfProducts>
     <speciesReference species='E_PYK_Char91_c_Char93__Char64_fdp_Char64_fdp_Char64_fdp_Char64_fdp' />
    </listOfProducts>
    <kineticLaw>
     <math xmlns='http://www.w3.org/1998/Math/MathML'>
      <mrow>
       <ci>k_PYK_Activation_fdp_fwd</ci>
       <mtext />
       <mrow>
        <mo>(</mo>
        <mrow>
         <mrow>
          <ci>E_PYK_Char91_c_Char93__Char64_fdp_Char64_fdp_Char64_fdp</ci>
          <mtext />
          <ci>M_fdp_c</ci>
         </mrow>
         <mo>-</mo>
         <mfrac>
          <mrow>
           <mn>4</mn>
           <mtext />
           <ci>E_PYK_Char91_c_Char93__Char64_fdp_Char64_fdp_Char64_fdp_Char64_fdp</ci>
          </mrow>
          <ci>Keq_PYK_Activation_fdp</ci>
         </mfrac>
        </mrow>
        <mo>)</mo>
       </mrow>
      </mrow>
     </math>
    </kineticLaw>
   </reaction>
   <reaction id='PYK_Inhibition_atp_Char36_15'
       name='PYK_Inhibition_atp_Char36_15'
       reversible='true'
       fast='false'>
    <listOfReactants>
     <speciesReference species='E_PYK_T_Char91_c_Char93_' />
     <speciesReference species='M_atp_c' />
    </listOfReactants>
    <listOfProducts>
     <speciesReference species='E_PYK_T_Char91_c_Char93__Char35_atp' />
    </listOfProducts>
    <kineticLaw>
     <math xmlns='http://www.w3.org/1998/Math/MathML'>
      <mrow>
       <ci>k_PYK_Inhibition_atp_fwd</ci>
       <mtext />
       <mrow>
        <mo>(</mo>
        <mrow>
         <mrow>
          <mn>4</mn>
          <mtext />
          <ci>E_PYK_T_Char91_c_Char93_</ci>
          <mtext />
          <ci>M_atp_c</ci>
         </mrow>
         <mo>-</mo>
         <mfrac>
          <ci>E_PYK_T_Char91_c_Char93__Char35_atp</ci>
          <ci>Keq_PYK_Inhibition_atp</ci>
         </mfrac>
        </mrow>
        <mo>)</mo>
       </mrow>
      </mrow>
     </math>
    </kineticLaw>
   </reaction>
   <reaction id='PYK_Inhibition_atp_Char36_16'
       name='PYK_Inhibition_atp_Char36_16'
       reversible='true'
       fast='false'>
    <listOfReactants>
     <speciesReference species='E_PYK_T_Char91_c_Char93__Char35_atp' />
     <speciesReference species='M_atp_c' />
    </listOfReactants>
    <listOfProducts>
     <speciesReference species='E_PYK_T_Char91_c_Char93__Char35_atp_Char35_atp' />
    </listOfProducts>
    <kineticLaw>
     <math xmlns='http://www.w3.org/1998/Math/MathML'>
      <mrow>
       <ci>k_PYK_Inhibition_atp_fwd</ci>
       <mtext />
       <mrow>
        <mo>(</mo>
        <mrow>
         <mrow>
          <mn>3</mn>
          <mtext />
          <ci>E_PYK_T_Char91_c_Char93__Char35_atp</ci>
          <mtext />
          <ci>M_atp_c</ci>
         </mrow>
         <mo>-</mo>
         <mfrac>
          <mrow>
           <mn>2</mn>
           <mtext />
           <ci>E_PYK_T_Char91_c_Char93__Char35_atp_Char35_atp</ci>
          </mrow>
          <ci>Keq_PYK_Inhibition_atp</ci>
         </mfrac>
        </mrow>
        <mo>)</mo>
       </mrow>
      </mrow>
     </math>
    </kineticLaw>
   </reaction>
   <reaction id='PYK_Inhibition_atp_Char36_17'
       name='PYK_Inhibition_atp_Char36_17'
       reversible='true'
       fast='false'>
    <listOfReactants>
     <speciesReference species='E_PYK_T_Char91_c_Char93__Char35_atp_Char35_atp' />
     <speciesReference species='M_atp_c' />
    </listOfReactants>
    <listOfProducts>
     <speciesReference species='E_PYK_T_Char91_c_Char93__Char35_atp_Char35_atp_Char35_atp' />
    </listOfProducts>
    <kineticLaw>
     <math xmlns='http://www.w3.org/1998/Math/MathML'>
      <mrow>
       <ci>k_PYK_Inhibition_atp_fwd</ci>
       <mtext />
       <mrow>
        <mo>(</mo>
        <mrow>
         <mrow>
          <mn>2</mn>
          <mtext />
          <ci>E_PYK_T_Char91_c_Char93__Char35_atp_Char35_atp</ci>
          <mtext />
          <ci>M_atp_c</ci>
         </mrow>
         <mo>-</mo>
         <mfrac>
          <mrow>
           <mn>3</mn>
           <mtext />
           <ci>E_PYK_T_Char91_c_Char93__Char35_atp_Char35_atp_Char35_atp</ci>
          </mrow>
          <ci>Keq_PYK_Inhibition_atp</ci>
         </mfrac>
        </mrow>
        <mo>)</mo>
       </mrow>
      </mrow>
     </math>
    </kineticLaw>
   </reaction>
   <reaction id='PYK_Inhibition_atp_Char36_18'
       name='PYK_Inhibition_atp_Char36_18'
       reversible='true'
       fast='false'>
    <listOfReactants>
     <speciesReference species='E_PYK_T_Char91_c_Char93__Char35_atp_Char35_atp_Char35_atp' />
     <speciesReference species='M_atp_c' />
    </listOfReactants>
    <listOfProducts>
     <speciesReference species='E_PYK_T_Char91_c_Char93__Char35_atp_Char35_atp_Char35_atp_Char35_atp' />
    </listOfProducts>
    <kineticLaw>
     <math xmlns='http://www.w3.org/1998/Math/MathML'>
      <mrow>
       <ci>k_PYK_Inhibition_atp_fwd</ci>
       <mtext />
       <mrow>
        <mo>(</mo>
        <mrow>
         <mrow>
          <ci>E_PYK_T_Char91_c_Char93__Char35_atp_Char35_atp_Char35_atp</ci>
          <mtext />
          <ci>M_atp_c</ci>
         </mrow>
         <mo>-</mo>
         <mfrac>
          <mrow>
           <mn>4</mn>
           <mtext />
           <ci>E_PYK_T_Char91_c_Char93__Char35_atp_Char35_atp_Char35_atp_Char35_atp</ci>
          </mrow>
          <ci>Keq_PYK_Inhibition_atp</ci>
         </mfrac>
        </mrow>
        <mo>)</mo>
       </mrow>
      </mrow>
     </math>
    </kineticLaw>
   </reaction>
   <reaction id='PYK_TransitionStep'
       name='PYK_TransitionStep'
       reversible='true'
       fast='false'>
    <listOfReactants>
     <speciesReference species='E_PYK_Char91_c_Char93_' />
    </listOfReactants>
    <listOfProducts>
     <speciesReference species='E_PYK_T_Char91_c_Char93_' />
    </listOfProducts>
    <kineticLaw>
     <math xmlns='http://www.w3.org/1998/Math/MathML'>
      <mrow>
       <ci>c</ci>
       <mtext />
       <ci>k_PYK_TransitionStep_fwd</ci>
       <mtext />
       <mrow>
        <mo>(</mo>
        <mrow>
         <ci>E_PYK_Char91_c_Char93_</ci>
         <mo>-</mo>
         <mfrac>
          <ci>E_PYK_T_Char91_c_Char93_</ci>
          <ci>Keq_PYK_TransitionStep</ci>
         </mfrac>
        </mrow>
        <mo>)</mo>
       </mrow>
      </mrow>
     </math>
     <listOfParameters>
      <parameter id='Keq_PYK_TransitionStep'
          value='19' />
      <parameter id='k_PYK_TransitionStep_fwd'
          value='100000000' />
     </listOfParameters>
    </kineticLaw>
   </reaction>
   <reaction id='PYRt2r'
       name='PYRt2r'
       reversible='true'
       fast='false'>
    <listOfReactants>
     <speciesReference species='M_h_e' />
     <speciesReference species='M_pyr_e' />
    </listOfReactants>
    <listOfProducts>
     <speciesReference species='M_h_c' />
     <speciesReference species='M_pyr_c' />
    </listOfProducts>
    <kineticLaw>
     <math xmlns='http://www.w3.org/1998/Math/MathML'>
      <mrow>
       <ci>c</ci>
       <mtext />
       <ci>k_PYRt2r_fwd</ci>
       <mtext />
       <mrow>
        <mo>(</mo>
        <mrow>
         <mn>1</mn>
         <mo>-</mo>
         <mfrac>
          <ci>M_pyr_c</ci>
          <mrow>
           <ci>Keq_PYRt2r</ci>
           <mtext />
           <ci>M_pyr_e</ci>
          </mrow>
         </mfrac>
        </mrow>
        <mo>)</mo>
       </mrow>
      </mrow>
     </math>
     <listOfParameters>
      <parameter id='k_PYRt2r_fwd'
          value='2.90498715888430889313460349779287704783`15.954589770191003' />
      <parameter id='Keq_PYRt2r'
          value='0.69999999999999995559107901499373838305`15.954589770191003' />
     </listOfParameters>
    </kineticLaw>
   </reaction>
   <reaction id='R_2KMBTA'
       name='R_2KMBTA'
       reversible='true'
       fast='false'>
    <listOfReactants>
     <speciesReference species='M_2kmb_c' />
     <speciesReference species='M_glu_Char45_L_c' />
    </listOfReactants>
    <listOfProducts>
     <speciesReference species='M_akg_c' />
     <speciesReference species='M_met_Char45_L_c' />
    </listOfProducts>
    <kineticLaw>
     <math xmlns='http://www.w3.org/1998/Math/MathML'>
      <mrow>
       <ci>c</ci>
       <mtext />
       <ci>k_R_2KMBTA_fwd</ci>
       <mtext />
       <mrow>
        <mo>(</mo>
        <mrow>
         <mn>1</mn>
         <mo>-</mo>
         <mfrac>
          <mrow>
           <ci>M_akg_c</ci>
           <mtext />
           <ci>M_met_Char45_L_c</ci>
          </mrow>
          <mrow>
           <ci>Keq_R_2KMBTA</ci>
           <mtext />
           <ci>M_2kmb_c</ci>
           <mtext />
           <ci>M_glu_Char45_L_c</ci>
          </mrow>
         </mfrac>
        </mrow>
        <mo>)</mo>
       </mrow>
      </mrow>
     </math>
     <listOfParameters>
      <parameter id='k_R_2KMBTA_fwd'
          value='0.04793949664939796101755670921098850962`15.954589770191003' />
      <parameter id='Keq_R_2KMBTA'
          value='1.89999999999999991118215802998747676611`15.954589770191003' />
     </listOfParameters>
    </kineticLaw>
   </reaction>
   <reaction id='R_5OXPROt'
       name='R_5OXPROt'
       reversible='true'
       fast='false'>
    <listOfReactants>
     <speciesReference species='M_5oxpro_e' />
    </listOfReactants>
    <listOfProducts>
     <speciesReference species='M_5oxpro_c' />
    </listOfProducts>
    <kineticLaw>
     <math xmlns='http://www.w3.org/1998/Math/MathML'>
      <mrow>
       <ci>c</ci>
       <mtext />
       <ci>k_R_5OXPROt_fwd</ci>
       <mtext />
       <mrow>
        <mo>(</mo>
        <mrow>
         <mn>1</mn>
         <mo>-</mo>
         <mfrac>
          <ci>M_5oxpro_c</ci>
          <mrow>
           <ci>Keq_R_5OXPROt</ci>
           <mtext />
           <ci>M_5oxpro_e</ci>
          </mrow>
         </mfrac>
        </mrow>
        <mo>)</mo>
       </mrow>
      </mrow>
     </math>
     <listOfParameters>
      <parameter id='k_R_5OXPROt_fwd'
          value='0.03716581369317275412865545797519237511`15.954589770191003' />
      <parameter id='Keq_R_5OXPROt'
          value='0.62685299999999999354116653194068931043`15.954589770191003' />
     </listOfParameters>
    </kineticLaw>
   </reaction>
   <reaction id='RPE'
       name='RPE'
       reversible='true'
       fast='false'>
    <listOfReactants>
     <speciesReference species='M_ru5p_Char45_D_c' />
    </listOfReactants>
    <listOfProducts>
     <speciesReference species='M_xu5p_Char45_D_c' />
    </listOfProducts>
    <kineticLaw>
     <math xmlns='http://www.w3.org/1998/Math/MathML'>
      <mrow>
       <ci>c</ci>
       <mtext />
       <ci>k_RPE_fwd</ci>
       <mtext />
       <mrow>
        <mo>(</mo>
        <mrow>
         <mn>1</mn>
         <mo>-</mo>
         <mfrac>
          <ci>M_xu5p_Char45_D_c</ci>
          <mrow>
           <ci>Keq_RPE</ci>
           <mtext />
           <ci>M_ru5p_Char45_D_c</ci>
          </mrow>
         </mfrac>
        </mrow>
        <mo>)</mo>
       </mrow>
      </mrow>
     </math>
     <listOfParameters>
      <parameter id='k_RPE_fwd'
          value='279.59892641806253334693089788133529616201`15.954589770191003' />
      <parameter id='Keq_RPE'
          value='3.`15.954589770191003' />
     </listOfParameters>
    </kineticLaw>
   </reaction>
   <reaction id='RPI'
       name='RPI'
       reversible='true'
       fast='false'>
    <listOfReactants>
     <speciesReference species='M_r5p_c' />
    </listOfReactants>
    <listOfProducts>
     <speciesReference species='M_ru5p_Char45_D_c' />
    </listOfProducts>
    <kineticLaw>
     <math xmlns='http://www.w3.org/1998/Math/MathML'>
      <mrow>
       <ci>c</ci>
       <mtext />
       <ci>k_RPI_fwd</ci>
       <mtext />
       <mrow>
        <mo>(</mo>
        <mrow>
         <mn>1</mn>
         <mo>-</mo>
         <mfrac>
          <ci>M_ru5p_Char45_D_c</ci>
          <mrow>
           <ci>Keq_RPI</ci>
           <mtext />
           <ci>M_r5p_c</ci>
          </mrow>
         </mfrac>
        </mrow>
        <mo>)</mo>
       </mrow>
      </mrow>
     </math>
     <listOfParameters>
      <parameter id='k_RPI_fwd'
          value='311.30548724974989351784297501705076946122`15.954589770191003' />
      <parameter id='Keq_RPI'
          value='0.38910505836575876026373066451924387366`15.954589770191003' />
     </listOfParameters>
    </kineticLaw>
   </reaction>
   <reaction id='SBTD_D2'
       name='SBTD_D2'
       reversible='true'
       fast='false'>
    <listOfReactants>
     <speciesReference species='M_nad_c' />
     <speciesReference species='M_sbt_Char45_D_c' />
    </listOfReactants>
    <listOfProducts>
     <speciesReference species='M_fru_c' />
     <speciesReference species='M_h_c' />
     <speciesReference species='M_nadh_c' />
    </listOfProducts>
    <kineticLaw>
     <math xmlns='http://www.w3.org/1998/Math/MathML'>
      <mrow>
       <ci>c</ci>
       <mtext />
       <ci>k_SBTD_D2_fwd</ci>
       <mtext />
       <mrow>
        <mo>(</mo>
        <mrow>
         <mn>1</mn>
         <mo>-</mo>
         <mfrac>
          <mrow>
           <ci>M_fru_c</ci>
           <mtext />
           <ci>M_nadh_c</ci>
          </mrow>
          <mrow>
           <ci>Keq_SBTD_D2</ci>
           <mtext />
           <ci>M_nad_c</ci>
           <mtext />
           <ci>M_sbt_Char45_D_c</ci>
          </mrow>
         </mfrac>
        </mrow>
        <mo>)</mo>
       </mrow>
      </mrow>
     </math>
     <listOfParameters>
      <parameter id='k_SBTD_D2_fwd'
          value='0.20050899641237495034514333073861974711`15.954589770191003' />
      <parameter id='Keq_SBTD_D2'
          value='0.01499999999999999944488848768742172979`15.954589770191003' />
     </listOfParameters>
    </kineticLaw>
   </reaction>
   <reaction id='SBTR'
       name='SBTR'
       reversible='true'
       fast='false'>
    <listOfReactants>
     <speciesReference species='M_glc_Char45_D_c' />
     <speciesReference species='M_h_c' />
     <speciesReference species='M_nadph_c' />
    </listOfReactants>
    <listOfProducts>
     <speciesReference species='M_nadp_c' />
     <speciesReference species='M_sbt_Char45_D_c' />
    </listOfProducts>
    <kineticLaw>
     <math xmlns='http://www.w3.org/1998/Math/MathML'>
      <mrow>
       <ci>c</ci>
       <mtext />
       <ci>k_SBTR_fwd</ci>
       <mtext />
       <mrow>
        <mo>(</mo>
        <mrow>
         <mn>1</mn>
         <mo>-</mo>
         <mfrac>
          <mrow>
           <ci>M_nadp_c</ci>
           <mtext />
           <ci>M_sbt_Char45_D_c</ci>
          </mrow>
          <mrow>
           <ci>Keq_SBTR</ci>
           <mtext />
           <ci>M_glc_Char45_D_c</ci>
           <mtext />
           <ci>M_nadph_c</ci>
          </mrow>
         </mfrac>
        </mrow>
        <mo>)</mo>
       </mrow>
      </mrow>
     </math>
     <listOfParameters>
      <parameter id='k_SBTR_fwd'
          value='0.18793450808727795211375726266979832998`15.954589770191003' />
      <parameter id='Keq_SBTR'
          value='23.10399999999999920419213594868779182434`15.954589770191003' />
     </listOfParameters>
    </kineticLaw>
   </reaction>
   <reaction id='SERt5r'
       name='SERt5r'
       reversible='true'
       fast='false'>
    <listOfReactants>
     <speciesReference species='M_ser_Char45_L_e' />
    </listOfReactants>
    <listOfProducts>
     <speciesReference species='M_ser_Char45_L_c' />
    </listOfProducts>
    <kineticLaw>
     <math xmlns='http://www.w3.org/1998/Math/MathML'>
      <mrow>
       <ci>c</ci>
       <mtext />
       <ci>k_SERt5r_fwd</ci>
       <mtext />
       <mrow>
        <mo>(</mo>
        <mrow>
         <mn>1</mn>
         <mo>-</mo>
         <mfrac>
          <ci>M_ser_Char45_L_c</ci>
          <mrow>
           <ci>Keq_SERt5r</ci>
           <mtext />
           <ci>M_ser_Char45_L_e</ci>
          </mrow>
         </mfrac>
        </mrow>
        <mo>)</mo>
       </mrow>
      </mrow>
     </math>
     <listOfParameters>
      <parameter id='k_SERt5r_fwd'
          value='121.99999999999999733546474089962430298035`15.653559774527022' />
      <parameter id='Keq_SERt5r'
          value='1.22131147540983603946667168645493162893`15.954589770191003' />
     </listOfParameters>
    </kineticLaw>
   </reaction>
   <reaction id='SPMDt'
       name='SPMDt'
       reversible='true'
       fast='false'>
    <listOfReactants>
     <speciesReference species='M_spmd_e' />
    </listOfReactants>
    <listOfProducts>
     <speciesReference species='M_spmd_c' />
    </listOfProducts>
    <kineticLaw>
     <math xmlns='http://www.w3.org/1998/Math/MathML'>
      <mrow>
       <ci>c</ci>
       <mtext />
       <ci>k_SPMDt_fwd</ci>
       <mtext />
       <mrow>
        <mo>(</mo>
        <mrow>
         <mn>1</mn>
         <mo>-</mo>
         <mfrac>
          <ci>M_spmd_c</ci>
          <mrow>
           <ci>Keq_SPMDt</ci>
           <mtext />
           <ci>M_spmd_e</ci>
          </mrow>
         </mfrac>
        </mrow>
        <mo>)</mo>
       </mrow>
      </mrow>
     </math>
     <listOfParameters>
      <parameter id='k_SPMDt_fwd'
          value='0.000087128711019797476437947229143767183427072011908622931`15.954589770191003' />
      <parameter id='Keq_SPMDt'
          value='0.10000000000000000555111512312578270212`15.954589770191003' />
     </listOfParameters>
    </kineticLaw>
   </reaction>
   <reaction id='SPMS'
       name='SPMS'
       reversible='true'
       fast='false'>
    <listOfReactants>
     <speciesReference species='M_ametam_c' />
     <speciesReference species='M_ptrc_c' />
    </listOfReactants>
    <listOfProducts>
     <speciesReference species='M_5mta_c' />
     <speciesReference species='M_h_c' />
     <speciesReference species='M_spmd_c' />
    </listOfProducts>
    <kineticLaw>
     <math xmlns='http://www.w3.org/1998/Math/MathML'>
      <mrow>
       <ci>c</ci>
       <mtext />
       <ci>k_SPMS_fwd</ci>
       <mtext />
       <mrow>
        <mo>(</mo>
        <mrow>
         <mn>1</mn>
         <mo>-</mo>
         <mfrac>
          <mrow>
           <ci>M_5mta_c</ci>
           <mtext />
           <ci>M_spmd_c</ci>
          </mrow>
          <mrow>
           <ci>Keq_SPMS</ci>
           <mtext />
           <ci>M_ametam_c</ci>
           <mtext />
           <ci>M_ptrc_c</ci>
          </mrow>
         </mfrac>
        </mrow>
        <mo>)</mo>
       </mrow>
      </mrow>
     </math>
     <listOfParameters>
      <parameter id='k_SPMS_fwd'
          value='0.02386689880899656093006754488436419767`15.954589770191003' />
      <parameter id='Keq_SPMS'
          value='1.`15.954589770191003e6' />
     </listOfParameters>
    </kineticLaw>
   </reaction>
   <reaction id='SPRMS'
       name='SPRMS'
       reversible='true'
       fast='false'>
    <listOfReactants>
     <speciesReference species='M_ametam_c' />
     <speciesReference species='M_spmd_c' />
    </listOfReactants>
    <listOfProducts>
     <speciesReference species='M_5mta_c' />
     <speciesReference species='M_h_c' />
     <speciesReference species='M_sprm_c' />
    </listOfProducts>
    <kineticLaw>
     <math xmlns='http://www.w3.org/1998/Math/MathML'>
[truncated: 18,914 more chars]
