# Supplementary material for: Topological and kinetic determinants of the modal matrices of dynamic models of metabolism
Source: PLoS One. 2017 Dec 21;12(12):e0189880. doi: 10.1371/journal.pone.0189880 (PMC5739448; doi:10.1371/journal.pone.0189880)
Supplement: S1 Model Files — (GZ) [file pone.0189880.s002.tar.gz › S1 model files/mathematical_models/modelw10enzyme_modules.m]

(* Created with the Wolfram Language : www.wolfram.com *)
MASSmodel[{"Events" -> {}, "Notes" -> "\n\n\n\n\n\n\n\n\n\n", 
  "Synonyms" -> {}, "Stoichiometry" -> SparseArray[Automatic, {292, 283}, 0, 
    {1, {{0, 2, 4, 6, 8, 12, 14, 15, 17, 18, 20, 23, 25, 27, 29, 31, 33, 36, 
      39, 42, 45, 49, 52, 55, 59, 63, 66, 67, 69, 71, 73, 76, 79, 81, 83, 86, 
      87, 89, 92, 94, 97, 100, 103, 105, 107, 108, 110, 116, 122, 128, 134, 
      139, 140, 141, 142, 143, 144, 146, 148, 150, 152, 154, 157, 160, 163, 
      166, 169, 170, 171, 172, 173, 174, 177, 180, 183, 186, 189, 191, 193, 
      195, 197, 199, 201, 206, 209, 210, 211, 214, 217, 218, 223, 228, 233, 
      238, 242, 244, 246, 248, 250, 252, 254, 256, 258, 260, 262, 265, 268, 
      271, 274, 277, 279, 281, 283, 285, 289, 293, 295, 297, 300, 301, 315, 
      317, 319, 322, 326, 327, 330, 332, 333, 336, 337, 342, 343, 389, 391, 
      395, 396, 399, 400, 403, 406, 418, 420, 421, 423, 424, 425, 475, 476, 
      478, 481, 482, 484, 487, 493, 494, 497, 498, 500, 502, 504, 506, 508, 
      523, 533, 534, 537, 538, 540, 541, 557, 560, 563, 567, 568, 572, 573, 
      574, 577, 579, 585, 587, 591, 592, 595, 597, 637, 643, 676, 677, 682, 
      683, 685, 686, 688, 689, 693, 694, 695, 700, 704, 705, 708, 710, 711, 
      712, 713, 716, 717, 719, 720, 722, 725, 730, 736, 742, 748, 753, 754, 
      757, 759, 771, 773, 796, 797, 805, 809, 812, 813, 822, 823, 826, 830, 
      833, 835, 836, 839, 841, 842, 843, 844, 846, 847, 849, 850, 851, 854, 
      856, 858, 859, 861, 862, 864, 865, 867, 868, 869, 870, 871, 873, 874, 
      877, 878, 879, 887, 888, 892, 893, 894, 895, 898, 899, 900, 901, 906, 
      912, 919, 920, 921, 922, 924, 925, 926, 927, 928, 929, 930, 931, 932, 
      933, 934, 936, 939}, {{4}, {5}, {5}, {7}, {4}, {6}, {7}, {8}, {43}, 
      {44}, {45}, {46}, {46}, {48}, {44}, {45}, {47}, {43}, {47}, {49}, {50}, 
      {51}, {76}, {50}, {52}, {51}, {53}, {52}, {54}, {53}, {55}, {54}, {55}, 
      {56}, {66}, {76}, {56}, {57}, {67}, {58}, {66}, {68}, {57}, {59}, {69}, 
      {58}, {60}, {67}, {70}, {61}, {68}, {71}, {59}, {62}, {72}, {60}, {63}, 
      {69}, {73}, {61}, {64}, {70}, {74}, {65}, {71}, {75}, {62}, {63}, {72}, 
      {64}, {73}, {65}, {74}, {88}, {89}, {90}, {88}, {91}, {92}, {89}, {93}, 
      {90}, {94}, {92}, {93}, {95}, {91}, {94}, {96}, {109}, {110}, {114}, 
      {110}, {113}, {109}, {111}, {112}, {112}, {113}, {114}, {126}, {127}, 
      {128}, {128}, {130}, {127}, {129}, {126}, {130}, {131}, {157}, {162}, 
      {167}, {187}, {192}, {200}, {159}, {164}, {169}, {189}, {192}, {193}, 
      {160}, {165}, {170}, {190}, {193}, {194}, {161}, {166}, {171}, {191}, 
      {194}, {195}, {158}, {163}, {168}, {188}, {195}, {157}, {159}, {160}, 
      {161}, {158}, {162}, {182}, {164}, {184}, {165}, {185}, {166}, {186}, 
      {163}, {183}, {167}, {172}, {177}, {169}, {174}, {179}, {170}, {175}, 
      {180}, {171}, {176}, {181}, {168}, {173}, {178}, {172}, {174}, {175}, 
      {176}, {173}, {177}, {182}, {187}, {179}, {184}, {189}, {180}, {185}, 
      {190}, {181}, {186}, {191}, {178}, {183}, {188}, {196}, {200}, {196}, 
      {197}, {197}, {198}, {198}, {199}, {201}, {202}, {202}, {203}, {204}, 
      {205}, {206}, {207}, {212}, {206}, {209}, {210}, {205}, {204}, {207}, 
      {208}, {211}, {210}, {211}, {212}, {208}, {224}, {229}, {244}, {249}, 
      {257}, {226}, {231}, {246}, {249}, {250}, {227}, {232}, {247}, {250}, 
      {251}, {228}, {233}, {248}, {251}, {252}, {225}, {230}, {245}, {252}, 
      {229}, {234}, {231}, {236}, {232}, {237}, {233}, {238}, {230}, {235}, 
      {224}, {239}, {226}, {241}, {227}, {242}, {228}, {243}, {225}, {240}, 
      {234}, {239}, {244}, {236}, {241}, {246}, {237}, {242}, {247}, {238}, 
      {243}, {248}, {235}, {240}, {245}, {253}, {257}, {253}, {254}, {254}, 
      {255}, {255}, {256}, {37}, {53}, {206}, {211}, {36}, {37}, {111}, 
      {205}, {19}, {259}, {38}, {214}, {30}, {102}, {155}, {30}, {36}, {56}, 
      {57}, {58}, {59}, {60}, {61}, {62}, {63}, {64}, {65}, {204}, {212}, 
      {214}, {142}, {143}, {139}, {143}, {142}, {267}, {268}, {77}, {78}, 
      {152}, {260}, {260}, {88}, {93}, {213}, {46}, {213}, {1}, {3}, {13}, 
      {142}, {3}, {2}, {11}, {12}, {14}, {149}, {12}, {1}, {5}, {7}, {11}, 
      {27}, {28}, {30}, {79}, {81}, {83}, {99}, {101}, {114}, {115}, {116}, 
      {144}, {146}, {152}, {157}, {158}, {159}, {160}, {161}, {172}, {173}, 
      {174}, {175}, {176}, {187}, {188}, {189}, {190}, {191}, {207}, {210}, 
      {229}, {230}, {231}, {232}, {233}, {239}, {240}, {241}, {242}, {243}, 
      {277}, {14}, {25}, {15}, {17}, {215}, {259}, {15}, {16}, {17}, {78}, 
      {16}, {9}, {25}, {140}, {9}, {267}, {268}, {4}, {11}, {13}, {18}, {87}, 
      {149}, {154}, {192}, {193}, {194}, {195}, {220}, {20}, {21}, {21}, 
      {23}, {97}, {23}, {24}, {1}, {6}, {10}, {11}, {27}, {28}, {30}, {44}, 
      {79}, {81}, {83}, {87}, {99}, {101}, {110}, {112}, {115}, {116}, {140}, 
      {144}, {146}, {152}, {162}, {163}, {164}, {165}, {166}, {177}, {178}, 
      {179}, {180}, {181}, {196}, {197}, {198}, {199}, {208}, {209}, {212}, 
      {220}, {244}, {245}, {246}, {247}, {248}, {253}, {254}, {255}, {256}, 
      {277}, {25}, {26}, {27}, {10}, {28}, {154}, {28}, {1}, {31}, {85}, 
      {106}, {124}, {9}, {32}, {96}, {107}, {153}, {156}, {32}, {33}, {77}, 
      {83}, {33}, {39}, {274}, {34}, {97}, {19}, {22}, {22}, {139}, {270}, 
      {273}, {116}, {136}, {167}, {168}, {169}, {170}, {171}, {182}, {183}, 
      {184}, {185}, {186}, {202}, {270}, {273}, {39}, {187}, {188}, {189}, 
      {190}, {191}, {249}, {250}, {251}, {252}, {19}, {40}, {116}, {263}, 
      {40}, {41}, {42}, {42}, {39}, {52}, {66}, {67}, {68}, {69}, {70}, {71}, 
      {72}, {73}, {74}, {75}, {270}, {272}, {273}, {274}, {45}, {114}, {201}, 
      {79}, {146}, {156}, {80}, {109}, {113}, {264}, {80}, {81}, {82}, {84}, 
      {87}, {82}, {78}, {77}, {83}, {101}, {85}, {101}, {79}, {86}, {87}, 
      {103}, {150}, {155}, {150}, {222}, {97}, {98}, {99}, {100}, {99}, 
      {102}, {146}, {156}, {103}, {222}, {2}, {9}, {11}, {18}, {19}, {25}, 
      {28}, {30}, {35}, {37}, {81}, {83}, {86}, {87}, {98}, {99}, {101}, 
      {107}, {115}, {116}, {118}, {122}, {133}, {138}, {144}, {147}, {152}, 
      {153}, {154}, {155}, {213}, {218}, {220}, {258}, {263}, {264}, {267}, 
      {268}, {269}, {277}, {27}, {118}, {133}, {147}, {258}, {269}, {2}, 
      {14}, {18}, {20}, {22}, {27}, {28}, {29}, {30}, {36}, {38}, {41}, {84}, 
      {87}, {99}, {100}, {105}, {107}, {122}, {139}, {140}, {144}, {148}, 
      {149}, {150}, {152}, {154}, {155}, {213}, {218}, {277}, {282}, {283}, 
      {105}, {29}, {100}, {104}, {282}, {283}, {104}, {106}, {107}, {106}, 
      {14}, {108}, {117}, {119}, {120}, {223}, {282}, {120}, {121}, {18}, 
      {86}, {119}, {122}, {148}, {2}, {123}, {148}, {223}, {123}, {124}, 
      {125}, {144}, {130}, {133}, {133}, {132}, {134}, {41}, {135}, {138}, 
      {135}, {115}, {137}, {137}, {115}, {136}, {140}, {141}, {259}, {16}, 
      {82}, {85}, {144}, {145}, {35}, {50}, {122}, {128}, {138}, {263}, {47}, 
      {86}, {89}, {92}, {98}, {264}, {2}, {18}, {81}, {84}, {86}, {147}, 
      {19}, {29}, {151}, {282}, {283}, {151}, {1}, {138}, {156}, {20}, {153}, 
      {38}, {156}, {224}, {225}, {226}, {227}, {228}, {234}, {235}, {236}, 
      {237}, {238}, {215}, {216}, {1}, {22}, {27}, {28}, {30}, {36}, {54}, 
      {81}, {83}, {99}, {101}, {140}, {142}, {144}, {148}, {149}, {150}, 
      {152}, {217}, {218}, {222}, {223}, {277}, {217}, {10}, {13}, {87}, 
      {102}, {103}, {119}, {140}, {218}, {13}, {103}, {119}, {220}, {153}, 
      {221}, {267}, {221}, {17}, {126}, {129}, {244}, {245}, {246}, {247}, 
      {248}, {258}, {258}, {219}, {222}, {223}, {219}, {220}, {262}, {272}, 
      {94}, {261}, {262}, {270}, {272}, {265}, {266}, {267}, {268}, {268}, 
      {269}, {271}, {275}, {276}, {277}, {283}, {277}, {20}, {278}, {279}, 
      {280}, {281}, {282}, {283}, {6}, {8}, {48}, {49}, {75}, {95}, {96}, 
      {111}, {129}, {131}, {199}, {201}, {203}, {209}, {256}, {24}, {25}, 
      {26}, {27}, {31}, {85}, {106}, {124}, {1}, {34}, {17}, {81}, {83}, 
      {84}, {87}, {152}, {215}, {259}, {85}, {97}, {98}, {100}, {101}, {108}, 
      {117}, {121}, {124}, {125}, {144}, {132}, {134}, {141}, {16}, {82}, 
      {85}, {144}, {145}, {35}, {51}, {122}, {127}, {138}, {263}, {43}, {48}, 
      {86}, {90}, {91}, {98}, {264}, {147}, {216}, {215}, {263}, {264}, 
      {265}, {266}, {269}, {271}, {275}, {276}, {278}, {279}, {280}, {281}, 
      {87}, {122}, {261}, {272}, {273}}}, {-1, 1, -1, 1, 1, -1, -1, 1, -1, 
     -1, -1, 1, -1, 1, 1, 1, -1, 1, 1, -1, -1, 1, -1, 1, -1, -1, 1, 1, -1, 
     -1, 1, 1, -1, -1, -1, 1, 1, -1, -1, -1, 1, -1, 1, -1, -1, 1, -1, 1, -1, 
     -1, 1, -1, 1, -1, -1, 1, -1, 1, -1, 1, -1, 1, -1, -1, 1, -1, 1, 1, 1, 1, 
     1, 1, 1, -1, -1, 1, 1, -1, -1, 1, -1, -1, 1, 1, 1, -1, 1, -1, 1, -1, -1, 
     1, 1, -1, 1, -1, -1, 1, 1, -1, -1, -1, 1, -1, 1, 1, -1, 1, -1, 1, -1, 
     -1, -1, 1, -1, -1, -1, -1, -1, 1, 1, -1, -1, -1, -1, 1, 1, -1, -1, -1, 
     -1, 1, 1, -1, -1, -1, -1, 1, 1, 1, 1, 1, 1, 1, 1, -1, 1, -1, 1, -1, 1, 
     -1, 1, -1, 1, -1, -1, 1, -1, -1, 1, -1, -1, 1, -1, -1, 1, -1, -1, 1, 1, 
     1, 1, 1, 1, 1, -1, 1, 1, -1, 1, 1, -1, 1, 1, -1, 1, 1, -1, -1, 1, 1, -1, 
     1, -1, 1, -1, -1, 1, -1, 1, -1, -1, -1, -1, 1, 1, -1, -1, 1, 1, 1, -1, 
     -1, 1, 1, -1, 1, -1, -1, 1, -1, -1, -1, -1, 1, 1, -1, -1, -1, 1, 1, -1, 
     -1, -1, 1, 1, -1, -1, -1, 1, 1, 1, -1, 1, -1, 1, -1, 1, -1, 1, -1, 1, 
     -1, 1, -1, 1, -1, 1, -1, 1, -1, 1, 1, -1, 1, 1, -1, 1, 1, -1, 1, 1, -1, 
     1, 1, -1, -1, 1, 1, -1, 1, -1, 1, -1, -1, 1, -1, -1, -1, 1, -1, -1, 1, 
     -1, -1, -1, -1, 1, -1, 1, 1, -1, -1, -1, -1, -1, -1, -1, -1, -1, -1, -1, 
     1, 1, 1, -1, -1, 1, -1, 1, 1, 1, 1, -1, 1, -1, -1, -1, 1, 1, -1, 1, 1, 
     -1, 1, -1, -1, -1, 1, 1, 1, -1, 1, 1, 1, 1, 1, 1, 1, 1, 1, 1, 1, 1, 1, 
     1, 1, 1, 1, 1, -1, -1, -1, -1, -1, -1, -1, -1, -1, -1, 1, 1, 1, 1, 1, 
     -1, -1, -1, -1, -1, -1, -1, -1, -1, -1, -1, -1, 1, -1, 1, 1, -1, -1, 1, 
     -1, 1, -1, 1, -1, -1, -1, 1, 1, -1, -1, -1, 1, 1, -1, 1, -1, 1, -1, -1, 
     -1, -1, 1, -1, 1, -1, 1, 1, -1, 1, -1, -1, -1, -1, -1, -1, -1, -1, -1, 
     -1, -1, -1, -1, -1, -1, -1, -1, -1, -1, -1, -1, -1, -1, -1, -1, -1, -1, 
     -1, -1, -1, -1, -1, -1, -1, -1, -1, -1, -1, 1, -1, 1, 1, 1, 1, 1, -1, 
     -1, -1, -1, -1, -1, 1, -2, 1, -1, -1, 1, -1, 1, 1, -1, 1, 1, 1, 1, -1, 
     1, 1, -1, 1, 1, -1, -1, 1, -1, 1, -1, -1, 1, -1, 1, 1, -1, 1, 1, -1, -1, 
     -1, -1, -1, -1, -1, -1, -1, -1, 1, 1, 1, -1, 1, 1, 1, 1, 1, -1, -1, -1, 
     -1, 1, 1, -1, 1, -1, -1, 1, -1, 1, -1, -1, -1, -1, -1, -1, -1, -1, -1, 
     -1, -1, -1, 1, 1, 1, -1, 1, -1, 1, -1, 1, 1, -1, -1, -1, -1, 1, 1, -1, 
     -1, -1, -1, -1, 1, -1, 1, -1, -1, -1, 1, 1, -1, 1, 1, -1, 1, -1, -1, 1, 
     1, -1, 1, -1, -1, 1, -1, -1, 1, -1, 2, 1, 1, 1, 1, 1, 1, 1, -2, 2, -1, 
     1, 1, 1, 1, 1, -1, 1, 1, 1, 1, 1, 1, -1, 1, 1, 1, 1, 1, 1, 1, -1, 1, 1, 
     -1, 1, 1, 1, -1, -1, -1, 1, -1, -1, -1, -1, -1, -1, -1, 2, -1, -1, 1, 
     -1, -1, -1, -1, 2, 1, -1, -1, 1, -1, -1, -1, -1, -1, -2, -1, -1, -1, -1, 
     -1, -1, -1, -1, -2, -1, 1, 1, 1, -1, 1, 1, -1, 1, 1, 1, -1, 1, 1, -1, 
     -1, 1, 1, 1, 1, -1, -1, 1, 1, 1, -1, -1, 1, -1, 2, 1, 1, -1, 1, 1, 1, 1, 
     -1, -1, -1, 1, -1, 1, -1, -1, 1, 1, 1, 1, 2, -3, 1, 1, -1, -1, 1, -1, 
     -1, -1, 1, -1, -1, 1, 1, 1, 1, -1, 1, 1, -1, -1, 1, 1, -1, -1, -1, 1, 1, 
     -1, 1, -1, 1, 1, -1, -1, -1, -1, -1, -1, -1, -1, -1, -1, -1, 1, 1, 1, 1, 
     1, 1, 1, -1, 1, 1, 1, 1, 1, -1, 1, 1, 1, 1, 1, -1, 2, -1, -1, 1, 1, 1, 
     1, 1, 1, 1, 1, 1, -1, -1, -1, -1, 1, 1, 1, -1, -1, 1, -1, -1, 1, 1, 1, 
     1, 1, 1, -1, -1, 1, 1, 1, -1, -1, -1, 1, -1, 1, -1, 1, 1, 1, 1, -1, 1, 
     1, 1, 1, 1, -1, 1, 1, 1, 1, 1, 1, 1, 1, -1, 1, -1, -1, 1, 1, 1, -1, 1, 
     1, -1, 1, 1, -1, 1, 1, -1, 1, -1, 2, -1, -1, 1, -1, -1, -1, 1, -1, -1, 
     1, 1, 1, 1, -1, -1, -2, 2, -2, 1, -1, -1, -1, -1, 1, -2, -1, -1, -1, -1, 
     -1, -2, 3, -1, -1, 1, 1, -1, 1, 1, -1, 1, -1, 1, -1, -1, -1, 1, -1, 1, 
     -1, 1, -1, -1, -1, -1, -1, -1, -1, -1, -1, -1, -1, 1, 1, -1, -1}}], 
  "Fluxes" -> {v["ACITL"], v["ADA"], v["ADEt"], v["ADK11"], v["ADK12"], 
    v["ADK13"], v["ADK14"], v["ADK15"], v["ADMDC"], v["ADNCYC"], v["ADNK1"], 
    v["ADNt"], v["ADPT"], v["AHC"], v["AKGtr"], v["ALAt4"], v["ALATA_L"], 
    v["AMPDA"], v["ARD1_hs"], v["ARGN"], v["ARGt5r"], v["ARS_hs"], 
    v["ASCBt"], v["ASNt5r"], v["BANDMT"], v["CA2t"], v["CAATPS"], v["CAMPt"], 
    v["CAT"], v["CGMPt"], v["CITt4"], v["CO2t"], v["CYStec"], v["DHAAt1r"], 
    v["DM_nadh"], v["DPGase"], v["DPGM"], v["ENO"], v["FBA"], v["FRUt1r"], 
    v["FUM"], v["FUMtr"], v["G6PDH1"], v["G6PDH2"], v["G6PDH3"], v["G6PDH4"], 
    v["G6PDH5"], v["G6PDH6"], v["G6PDH7"], v["GAPDH1"], v["GAPDH2"], 
    v["GAPDH3"], v["GAPDH4"], v["GAPDH5"], v["GAPDH6"], 
    v["GAPDH_Inhibition_3pg$15"], v["GAPDH_Inhibition_3pg$17"], 
    v["GAPDH_Inhibition_3pg$20"], v["GAPDH_Inhibition_3pg$22"], 
    v["GAPDH_Inhibition_3pg$25"], v["GAPDH_Inhibition_3pg$27"], 
    v["GAPDH_Inhibition_3pg$29"], v["GAPDH_Inhibition_3pg$31"], 
    v["GAPDH_Inhibition_3pg$33"], v["GAPDH_Inhibition_3pg$35"], 
    v["GAPDH_Inhibition_g3p$16"], v["GAPDH_Inhibition_g3p$18"], 
    v["GAPDH_Inhibition_g3p$21"], v["GAPDH_Inhibition_g3p$24"], 
    v["GAPDH_Inhibition_g3p$26"], v["GAPDH_Inhibition_g3p$28"], 
    v["GAPDH_Inhibition_g3p$30"], v["GAPDH_Inhibition_g3p$32"], 
    v["GAPDH_Inhibition_g3p$34"], v["GAPDH_Inhibition_g3p$36"], 
    v["GAPDH_TransitionStep"], v["GGCT"], v["GGLUCT"], v["GK1"], v["GLCt1r"], 
    v["GLNS"], v["GLNt4"], v["GLUCYS"], v["GLUN"], v["GLYt7(211)r"], 
    v["GMPR"], v["GMPS2"], v["GND1"], v["GND2"], v["GND3"], v["GND4"], 
    v["GND5"], v["GND6"], v["GND7"], v["GND8"], v["GND9"], v["GTHDH"], 
    v["GTHO"], v["GTHOXti2"], v["GTHP"], v["GTHS"], v["GUACYC"], v["GUAPRT"], 
    v["H2O2t"], v["H2Ot"], v["HCO3_CLt"], v["HCO3E"], v["HCYSte"], 
    v["HEX11"], v["HEX12"], v["HEX13"], v["HEX14"], v["HEX15"], v["HEX16"], 
    v["HEX4"], v["HEX7"], v["HISt5r"], v["Ht"], v["HXPRT"], v["HYXNt"], 
    v["ILEtec"], v["IMPD"], v["INSt"], v["KCCt"], v["Kt1r"], v["LDH_L1"], 
    v["LDH_L2"], v["LDH_L3"], v["LDH_L4"], v["LDH_L5"], v["LDH_L6"], 
    v["LEUtec"], v["L-LACt2r"], v["LYSt5r"], v["MALt"], v["MAN6PI"], 
    v["MANt1r"], v["MDH"], v["MDRPD"], v["METAT"], v["METtec"], v["MTAP"], 
    v["MTRI"], v["NaKt"], v["NAt"], v["NDPK1"], v["NH4t3r"], v["NTD11"], 
    v["NTD7"], v["NTD9"], v["O2t"], v["OPAHir"], v["ORNDC"], v["PDE1"], 
    v["PDE4"], v["PEPCK"], v["PFK1"], v["PFK1$10"], v["PFK1$3"], v["PFK1$7"], 
    v["PFK1$8"], v["PFK2"], v["PFK2$10"], v["PFK2$3"], v["PFK2$7"], 
    v["PFK2$8"], v["PFK3"], v["PFK3$10"], v["PFK3$3"], v["PFK3$7"], 
    v["PFK3$8"], v["PFK4"], v["PFK4$10"], v["PFK4$3"], v["PFK4$7"], 
    v["PFK4$8"], v["PFK5"], v["PFK5$10"], v["PFK5$3"], v["PFK5$7"], 
    v["PFK5$8"], v["PFK6"], v["PFK6$10"], v["PFK6$3"], v["PFK6$7"], 
    v["PFK6$8"], v["PFK7"], v["PFK7$10"], v["PFK7$3"], v["PFK7$7"], 
    v["PFK7$8"], v["PFK_Activation_amp$11"], v["PFK_Activation_amp$12"], 
    v["PFK_Activation_amp$13"], v["PFK_Activation_amp$14"], 
    v["PFK_Inhibition_atp$15"], v["PFK_Inhibition_atp$16"], 
    v["PFK_Inhibition_atp$17"], v["PFK_Inhibition_atp$18"], 
    v["PFK_TransitionStep"], v["PGI1"], v["PGI2"], v["PGI3"], v["PGK1"], 
    v["PGK2"], v["PGK3"], v["PGK4"], v["PGK5"], v["PGK6"], v["PGK7"], 
    v["PGK8"], v["PGK9"], v["PGL"], v["PGM"], v["PHETA1"], v["PHEtec"], 
    v["PIt"], v["PPA"], v["PPM"], v["PRPPS"], v["PTRCt"], v["PUNP3"], 
    v["PUNP5"], v["PYK1"], v["PYK1$10"], v["PYK1$3"], v["PYK1$7"], 
    v["PYK1$8"], v["PYK2"], v["PYK2$10"], v["PYK2$3"], v["PYK2$7"], 
    v["PYK2$8"], v["PYK3"], v["PYK3$10"], v["PYK3$3"], v["PYK3$7"], 
    v["PYK3$8"], v["PYK4"], v["PYK4$10"], v["PYK4$3"], v["PYK4$7"], 
    v["PYK4$8"], v["PYK5"], v["PYK5$10"], v["PYK5$3"], v["PYK5$7"], 
    v["PYK5$8"], v["PYK_Activation_fdp$11"], v["PYK_Activation_fdp$12"], 
    v["PYK_Activation_fdp$13"], v["PYK_Activation_fdp$14"], 
    v["PYK_Inhibition_atp$15"], v["PYK_Inhibition_atp$16"], 
    v["PYK_Inhibition_atp$17"], v["PYK_Inhibition_atp$18"], 
    v["PYK_TransitionStep"], v["PYRt2r"], v["R_2KMBTA"], v["R_5OXPROt"], 
    v["RPE"], v["RPI"], v["SBTD_D2"], v["SBTR"], v["SERt5r"], v["SPMDt"], 
    v["SPMS"], v["SPRMS"], v["SPRMt2r"], v["TALA"], v["THRt5r"], v["TKT1"], 
    v["TKT2"], v["TPI"], v["TRPt"], v["TYRt"], v["URATEt"], v["UREAt"], 
    v["URIt"], v["VALtec"], v["XANt"], v["XAO"], v["XAO2"]}, 
  "Species" -> {enzyme[{"ID" -> "ADK1", "Compartment" -> "c", 
      "BoundCatalytic" -> {}, "BoundActivators" -> {}, 
      "BoundInhibitors" -> {}, "CatalyticSites" -> Infinity, 
      "ActivationSites" -> 0, "InhibitionSites" -> 0}], 
    enzyme[{"ID" -> "ADK1", "Compartment" -> "c", "BoundCatalytic" -> 
       {Toolbox`Private`wrap[metabolite]["adp", "c"]}, 
      "BoundActivators" -> {}, "BoundInhibitors" -> {}, 
      "CatalyticSites" -> Infinity, "ActivationSites" -> 0, 
      "InhibitionSites" -> 0}], enzyme[{"ID" -> "ADK1", "Compartment" -> "c", 
      "BoundCatalytic" -> {Toolbox`Private`wrap[metabolite]["amp", "c"]}, 
      "BoundActivators" -> {}, "BoundInhibitors" -> {}, 
      "CatalyticSites" -> Infinity, "ActivationSites" -> 0, 
      "InhibitionSites" -> 0}], enzyme[{"ID" -> "ADK1", "Compartment" -> "c", 
      "BoundCatalytic" -> {Toolbox`Private`wrap[metabolite]["adp", "c"], 
        Toolbox`Private`wrap[metabolite]["adp", "c"]}, 
      "BoundActivators" -> {}, "BoundInhibitors" -> {}, 
      "CatalyticSites" -> Infinity, "ActivationSites" -> 0, 
      "InhibitionSites" -> 0}], enzyme[{"ID" -> "G6PDH", 
      "Compartment" -> "c", "BoundCatalytic" -> {}, "BoundActivators" -> {}, 
      "BoundInhibitors" -> {}, "CatalyticSites" -> Infinity, 
      "ActivationSites" -> 0, "InhibitionSites" -> 0}], 
    enzyme[{"ID" -> "G6PDH", "Compartment" -> "c", "BoundCatalytic" -> 
       {Toolbox`Private`wrap[metabolite]["6pgl", "c"]}, 
      "BoundActivators" -> {}, "BoundInhibitors" -> {}, 
      "CatalyticSites" -> Infinity, "ActivationSites" -> 0, 
      "InhibitionSites" -> 0}], enzyme[{"ID" -> "G6PDH", 
      "Compartment" -> "c", "BoundCatalytic" -> 
       {Toolbox`Private`wrap[metabolite]["atp", "c"]}, 
      "BoundActivators" -> {}, "BoundInhibitors" -> {}, 
      "CatalyticSites" -> Infinity, "ActivationSites" -> 0, 
      "InhibitionSites" -> 0}], enzyme[{"ID" -> "G6PDH", 
      "Compartment" -> "c", "BoundCatalytic" -> 
       {Toolbox`Private`wrap[metabolite]["g6p", "c"]}, 
      "BoundActivators" -> {}, "BoundInhibitors" -> {}, 
      "CatalyticSites" -> Infinity, "ActivationSites" -> 0, 
      "InhibitionSites" -> 0}], enzyme[{"ID" -> "G6PDH", 
      "Compartment" -> "c", "BoundCatalytic" -> 
       {Toolbox`Private`wrap[metabolite]["nadph", "c"]}, 
      "BoundActivators" -> {}, "BoundInhibitors" -> {}, 
      "CatalyticSites" -> Infinity, "ActivationSites" -> 0, 
      "InhibitionSites" -> 0}], enzyme[{"ID" -> "G6PDH", 
      "Compartment" -> "c", "BoundCatalytic" -> 
       {Toolbox`Private`wrap[metabolite]["nadp", "c"], 
        Toolbox`Private`wrap[metabolite]["g6p", "c"]}, 
      "BoundActivators" -> {}, "BoundInhibitors" -> {}, 
      "CatalyticSites" -> Infinity, "ActivationSites" -> 0, 
      "InhibitionSites" -> 0}], enzyme[{"ID" -> "GAPDH", 
      "Compartment" -> "c", "BoundCatalytic" -> {}, "BoundActivators" -> {}, 
      "BoundInhibitors" -> {}, "CatalyticSites" -> Infinity, 
      "ActivationSites" -> 4, "InhibitionSites" -> 4}], 
    enzyme[{"ID" -> "GAPDH", "Compartment" -> "c", "BoundCatalytic" -> 
       {Toolbox`Private`wrap[metabolite]["nad", "c"]}, 
      "BoundActivators" -> {}, "BoundInhibitors" -> {}, 
      "CatalyticSites" -> Infinity, "ActivationSites" -> 4, 
      "InhibitionSites" -> 4}], enzyme[{"ID" -> "GAPDH", 
      "Compartment" -> "c", "BoundCatalytic" -> 
       {Toolbox`Private`wrap[metabolite]["nadh", "c"]}, 
      "BoundActivators" -> {}, "BoundInhibitors" -> {}, 
      "CatalyticSites" -> Infinity, "ActivationSites" -> 4, 
      "InhibitionSites" -> 4}], enzyme[{"ID" -> "GAPDH", 
      "Compartment" -> "c", "BoundCatalytic" -> 
       {Toolbox`Private`wrap[metabolite]["nad", "c"], 
        Toolbox`Private`wrap[metabolite]["g3p", "c"]}, 
      "BoundActivators" -> {}, "BoundInhibitors" -> {}, 
      "CatalyticSites" -> Infinity, "ActivationSites" -> 4, 
      "InhibitionSites" -> 4}], enzyme[{"ID" -> "GAPDH", 
      "Compartment" -> "c", "BoundCatalytic" -> 
       {Toolbox`Private`wrap[metabolite]["nadh", "c"], 
        Toolbox`Private`wrap[metabolite]["13dpg", "c"]}, 
      "BoundActivators" -> {}, "BoundInhibitors" -> {}, 
      "CatalyticSites" -> Infinity, "ActivationSites" -> 4, 
      "InhibitionSites" -> 4}], enzyme[{"ID" -> "GAPDH", 
      "Compartment" -> "c", "BoundCatalytic" -> 
       {Toolbox`Private`wrap[metabolite]["nad", "c"], 
        Toolbox`Private`wrap[metabolite]["g3p", "c"], 
        Toolbox`Private`wrap[metabolite]["pi", "c"]}, 
      "BoundActivators" -> {}, "BoundInhibitors" -> {}, 
      "CatalyticSites" -> Infinity, "ActivationSites" -> 4, 
      "InhibitionSites" -> 4}], enzyme[{"ID" -> "GAPDH_T", 
      "Compartment" -> "c", "BoundCatalytic" -> {}, "BoundActivators" -> {}, 
      "BoundInhibitors" -> {}, "CatalyticSites" -> Infinity, 
      "ActivationSites" -> 4, "InhibitionSites" -> 4}], 
    enzyme[{"ID" -> "GAPDH_T", "Compartment" -> "c", "BoundCatalytic" -> {}, 
      "BoundActivators" -> {}, "BoundInhibitors" -> 
       {Toolbox`Private`wrap[metabolite]["3pg", "c"]}, 
      "CatalyticSites" -> Infinity, "ActivationSites" -> 4, 
      "InhibitionSites" -> 4}], enzyme[{"ID" -> "GAPDH_T", 
      "Compartment" -> "c", "BoundCatalytic" -> {}, "BoundActivators" -> {}, 
      "BoundInhibitors" -> {Toolbox`Private`wrap[metabolite]["g3p", "c"]}, 
      "CatalyticSites" -> Infinity, "ActivationSites" -> 4, 
      "InhibitionSites" -> 4}], enzyme[{"ID" -> "GAPDH_T", 
      "Compartment" -> "c", "BoundCatalytic" -> {}, "BoundActivators" -> {}, 
      "BoundInhibitors" -> {Toolbox`Private`wrap[metabolite]["3pg", "c"], 
        Toolbox`Private`wrap[metabolite]["3pg", "c"]}, 
      "CatalyticSites" -> Infinity, "ActivationSites" -> 4, 
      "InhibitionSites" -> 4}], enzyme[{"ID" -> "GAPDH_T", 
      "Compartment" -> "c", "BoundCatalytic" -> {}, "BoundActivators" -> {}, 
      "BoundInhibitors" -> {Toolbox`Private`wrap[metabolite]["3pg", "c"], 
        Toolbox`Private`wrap[metabolite]["g3p", "c"]}, 
      "CatalyticSites" -> Infinity, "ActivationSites" -> 4, 
      "InhibitionSites" -> 4}], enzyme[{"ID" -> "GAPDH_T", 
      "Compartment" -> "c", "BoundCatalytic" -> {}, "BoundActivators" -> {}, 
      "BoundInhibitors" -> {Toolbox`Private`wrap[metabolite]["g3p", "c"], 
        Toolbox`Private`wrap[metabolite]["g3p", "c"]}, 
      "CatalyticSites" -> Infinity, "ActivationSites" -> 4, 
      "InhibitionSites" -> 4}], enzyme[{"ID" -> "GAPDH_T", 
      "Compartment" -> "c", "BoundCatalytic" -> {}, "BoundActivators" -> {}, 
      "BoundInhibitors" -> {Toolbox`Private`wrap[metabolite]["3pg", "c"], 
        Toolbox`Private`wrap[metabolite]["3pg", "c"], 
        Toolbox`Private`wrap[metabolite]["3pg", "c"]}, 
      "CatalyticSites" -> Infinity, "ActivationSites" -> 4, 
      "InhibitionSites" -> 4}], enzyme[{"ID" -> "GAPDH_T", 
      "Compartment" -> "c", "BoundCatalytic" -> {}, "BoundActivators" -> {}, 
      "BoundInhibitors" -> {Toolbox`Private`wrap[metabolite]["3pg", "c"], 
        Toolbox`Private`wrap[metabolite]["3pg", "c"], 
        Toolbox`Private`wrap[metabolite]["g3p", "c"]}, 
      "CatalyticSites" -> Infinity, "ActivationSites" -> 4, 
      "InhibitionSites" -> 4}], enzyme[{"ID" -> "GAPDH_T", 
      "Compartment" -> "c", "BoundCatalytic" -> {}, "BoundActivators" -> {}, 
      "BoundInhibitors" -> {Toolbox`Private`wrap[metabolite]["3pg", "c"], 
        Toolbox`Private`wrap[metabolite]["g3p", "c"], 
        Toolbox`Private`wrap[metabolite]["g3p", "c"]}, 
      "CatalyticSites" -> Infinity, "ActivationSites" -> 4, 
      "InhibitionSites" -> 4}], enzyme[{"ID" -> "GAPDH_T", 
      "Compartment" -> "c", "BoundCatalytic" -> {}, "BoundActivators" -> {}, 
      "BoundInhibitors" -> {Toolbox`Private`wrap[metabolite]["g3p", "c"], 
        Toolbox`Private`wrap[metabolite]["g3p", "c"], 
        Toolbox`Private`wrap[metabolite]["g3p", "c"]}, 
      "CatalyticSites" -> Infinity, "ActivationSites" -> 4, 
      "InhibitionSites" -> 4}], enzyme[{"ID" -> "GAPDH_T", 
      "Compartment" -> "c", "BoundCatalytic" -> {}, "BoundActivators" -> {}, 
      "BoundInhibitors" -> {Toolbox`Private`wrap[metabolite]["3pg", "c"], 
        Toolbox`Private`wrap[metabolite]["3pg", "c"], 
        Toolbox`Private`wrap[metabolite]["3pg", "c"], 
        Toolbox`Private`wrap[metabolite]["3pg", "c"]}, 
      "CatalyticSites" -> Infinity, "ActivationSites" -> 4, 
      "InhibitionSites" -> 4}], enzyme[{"ID" -> "GAPDH_T", 
      "Compartment" -> "c", "BoundCatalytic" -> {}, "BoundActivators" -> {}, 
      "BoundInhibitors" -> {Toolbox`Private`wrap[metabolite]["3pg", "c"], 
        Toolbox`Private`wrap[metabolite]["3pg", "c"], 
        Toolbox`Private`wrap[metabolite]["3pg", "c"], 
        Toolbox`Private`wrap[metabolite]["g3p", "c"]}, 
      "CatalyticSites" -> Infinity, "ActivationSites" -> 4, 
      "InhibitionSites" -> 4}], enzyme[{"ID" -> "GAPDH_T", 
      "Compartment" -> "c", "BoundCatalytic" -> {}, "BoundActivators" -> {}, 
      "BoundInhibitors" -> {Toolbox`Private`wrap[metabolite]["3pg", "c"], 
        Toolbox`Private`wrap[metabolite]["3pg", "c"], 
        Toolbox`Private`wrap[metabolite]["g3p", "c"], 
        Toolbox`Private`wrap[metabolite]["g3p", "c"]}, 
      "CatalyticSites" -> Infinity, "ActivationSites" -> 4, 
      "InhibitionSites" -> 4}], enzyme[{"ID" -> "GAPDH_T", 
      "Compartment" -> "c", "BoundCatalytic" -> {}, "BoundActivators" -> {}, 
      "BoundInhibitors" -> {Toolbox`Private`wrap[metabolite]["3pg", "c"], 
        Toolbox`Private`wrap[metabolite]["g3p", "c"], 
        Toolbox`Private`wrap[metabolite]["g3p", "c"], 
        Toolbox`Private`wrap[metabolite]["g3p", "c"]}, 
      "CatalyticSites" -> Infinity, "ActivationSites" -> 4, 
      "InhibitionSites" -> 4}], enzyme[{"ID" -> "GND", "Compartment" -> "c", 
      "BoundCatalytic" -> {}, "BoundActivators" -> {}, 
      "BoundInhibitors" -> {}, "CatalyticSites" -> Infinity, 
      "ActivationSites" -> 0, "InhibitionSites" -> 0}], 
    enzyme[{"ID" -> "GND", "Compartment" -> "c", "BoundCatalytic" -> 
       {Toolbox`Private`wrap[metabolite]["6pgc", "c"]}, 
      "BoundActivators" -> {}, "BoundInhibitors" -> {}, 
      "CatalyticSites" -> Infinity, "ActivationSites" -> 0, 
      "InhibitionSites" -> 0}], enzyme[{"ID" -> "GND", "Compartment" -> "c", 
      "BoundCatalytic" -> {Toolbox`Private`wrap[metabolite]["nadp", "c"]}, 
      "BoundActivators" -> {}, "BoundInhibitors" -> {}, 
      "CatalyticSites" -> Infinity, "ActivationSites" -> 0, 
      "InhibitionSites" -> 0}], enzyme[{"ID" -> "GND", "Compartment" -> "c", 
      "BoundCatalytic" -> {Toolbox`Private`wrap[metabolite]["nadph", "c"]}, 
      "BoundActivators" -> {}, "BoundInhibitors" -> {}, 
      "CatalyticSites" -> Infinity, "ActivationSites" -> 0, 
      "InhibitionSites" -> 0}], enzyme[{"ID" -> "GND", "Compartment" -> "c", 
      "BoundCatalytic" -> {Toolbox`Private`wrap[metabolite]["nadp", "c"], 
        Toolbox`Private`wrap[metabolite]["6pgc", "c"]}, 
      "BoundActivators" -> {}, "BoundInhibitors" -> {}, 
      "CatalyticSites" -> Infinity, "ActivationSites" -> 0, 
      "InhibitionSites" -> 0}], enzyme[{"ID" -> "GND", "Compartment" -> "c", 
      "BoundCatalytic" -> {Toolbox`Private`wrap[metabolite]["nadph", "c"], 
        Toolbox`Private`wrap[metabolite]["6pgc", "c"]}, 
      "BoundActivators" -> {}, "BoundInhibitors" -> {}, 
      "CatalyticSites" -> Infinity, "ActivationSites" -> 0, 
      "InhibitionSites" -> 0}], enzyme[{"ID" -> "GND", "Compartment" -> "c", 
      "BoundCatalytic" -> {Toolbox`Private`wrap[metabolite]["ru5p-D", "c"], 
        Toolbox`Private`wrap[metabolite]["nadph", "c"]}, 
      "BoundActivators" -> {}, "BoundInhibitors" -> {}, 
      "CatalyticSites" -> Infinity, "ActivationSites" -> 0, 
      "InhibitionSites" -> 0}], enzyme[{"ID" -> "HEX1", "Compartment" -> "c", 
      "BoundCatalytic" -> {}, "BoundActivators" -> {}, 
      "BoundInhibitors" -> {}, "CatalyticSites" -> Infinity, 
      "ActivationSites" -> 0, "InhibitionSites" -> 0}], 
    enzyme[{"ID" -> "HEX1", "Compartment" -> "c", "BoundCatalytic" -> 
       {Toolbox`Private`wrap[metabolite]["atp", "c"]}, 
      "BoundActivators" -> {}, "BoundInhibitors" -> {}, 
      "CatalyticSites" -> Infinity, "ActivationSites" -> 0, 
      "InhibitionSites" -> 0}], enzyme[{"ID" -> "HEX1", "Compartment" -> "c", 
      "BoundCatalytic" -> {Toolbox`Private`wrap[metabolite]["glc-D", "c"]}, 
      "BoundActivators" -> {}, "BoundInhibitors" -> {}, 
      "CatalyticSites" -> Infinity, "ActivationSites" -> 0, 
      "InhibitionSites" -> 0}], enzyme[{"ID" -> "HEX1", "Compartment" -> "c", 
      "BoundCatalytic" -> {Toolbox`Private`wrap[metabolite]["atp", "c"], 
        Toolbox`Private`wrap[metabolite]["glc-D", "c"]}, 
      "BoundActivators" -> {}, "BoundInhibitors" -> {}, 
      "CatalyticSites" -> Infinity, "ActivationSites" -> 0, 
      "InhibitionSites" -> 0}], enzyme[{"ID" -> "LDH_L", 
      "Compartment" -> "c", "BoundCatalytic" -> {}, "BoundActivators" -> {}, 
      "BoundInhibitors" -> {}, "CatalyticSites" -> Infinity, 
      "ActivationSites" -> 0, "InhibitionSites" -> 0}], 
    enzyme[{"ID" -> "LDH_L", "Compartment" -> "c", "BoundCatalytic" -> 
       {Toolbox`Private`wrap[metabolite]["nad", "c"]}, 
      "BoundActivators" -> {}, "BoundInhibitors" -> {}, 
      "CatalyticSites" -> Infinity, "ActivationSites" -> 0, 
      "InhibitionSites" -> 0}], enzyme[{"ID" -> "LDH_L", 
      "Compartment" -> "c", "BoundCatalytic" -> 
       {Toolbox`Private`wrap[metabolite]["nadh", "c"]}, 
      "BoundActivators" -> {}, "BoundInhibitors" -> {}, 
      "CatalyticSites" -> Infinity, "ActivationSites" -> 0, 
      "InhibitionSites" -> 0}], enzyme[{"ID" -> "LDH_L", 
      "Compartment" -> "c", "BoundCatalytic" -> 
       {Toolbox`Private`wrap[metabolite]["pyr", "c"]}, 
      "BoundActivators" -> {}, "BoundInhibitors" -> {}, 
      "CatalyticSites" -> Infinity, "ActivationSites" -> 0, 
      "InhibitionSites" -> 0}], enzyme[{"ID" -> "LDH_L", 
      "Compartment" -> "c", "BoundCatalytic" -> 
       {Toolbox`Private`wrap[metabolite]["nad", "c"], 
        Toolbox`Private`wrap[metabolite]["lac-L", "c"]}, 
      "BoundActivators" -> {}, "BoundInhibitors" -> {}, 
      "CatalyticSites" -> Infinity, "ActivationSites" -> 0, 
      "InhibitionSites" -> 0}], enzyme[{"ID" -> "PFK", "Compartment" -> "c", 
      "BoundCatalytic" -> {}, "BoundActivators" -> {}, 
      "BoundInhibitors" -> {}, "CatalyticSites" -> Infinity, 
      "ActivationSites" -> 4, "InhibitionSites" -> 4}], 
    enzyme[{"ID" -> "PFK", "Compartment" -> "c", "BoundCatalytic" -> {}, 
      "BoundActivators" -> {Toolbox`Private`wrap[metabolite]["amp", "c"]}, 
      "BoundInhibitors" -> {}, "CatalyticSites" -> Infinity, 
      "ActivationSites" -> 4, "InhibitionSites" -> 4}], 
    enzyme[{"ID" -> "PFK", "Compartment" -> "c", "BoundCatalytic" -> {}, 
      "BoundActivators" -> {Toolbox`Private`wrap[metabolite]["amp", "c"], 
        Toolbox`Private`wrap[metabolite]["amp", "c"]}, 
      "BoundInhibitors" -> {}, "CatalyticSites" -> Infinity, 
      "ActivationSites" -> 4, "InhibitionSites" -> 4}], 
    enzyme[{"ID" -> "PFK", "Compartment" -> "c", "BoundCatalytic" -> {}, 
      "BoundActivators" -> {Toolbox`Private`wrap[metabolite]["amp", "c"], 
        Toolbox`Private`wrap[metabolite]["amp", "c"], 
        Toolbox`Private`wrap[metabolite]["amp", "c"]}, 
      "BoundInhibitors" -> {}, "CatalyticSites" -> Infinity, 
      "ActivationSites" -> 4, "InhibitionSites" -> 4}], 
    enzyme[{"ID" -> "PFK", "Compartment" -> "c", "BoundCatalytic" -> {}, 
      "BoundActivators" -> {Toolbox`Private`wrap[metabolite]["amp", "c"], 
        Toolbox`Private`wrap[metabolite]["amp", "c"], 
        Toolbox`Private`wrap[metabolite]["amp", "c"], 
        Toolbox`Private`wrap[metabolite]["amp", "c"]}, 
      "BoundInhibitors" -> {}, "CatalyticSites" -> Infinity, 
      "ActivationSites" -> 4, "InhibitionSites" -> 4}], 
    enzyme[{"ID" -> "PFK", "Compartment" -> "c", "BoundCatalytic" -> 
       {Toolbox`Private`wrap[metabolite]["adp", "c"]}, 
      "BoundActivators" -> {}, "BoundInhibitors" -> {}, 
      "CatalyticSites" -> Infinity, "ActivationSites" -> 4, 
      "InhibitionSites" -> 4}], enzyme[{"ID" -> "PFK", "Compartment" -> "c", 
      "BoundCatalytic" -> {Toolbox`Private`wrap[metabolite]["adp", "c"]}, 
      "BoundActivators" -> {Toolbox`Private`wrap[metabolite]["amp", "c"]}, 
      "BoundInhibitors" -> {}, "CatalyticSites" -> Infinity, 
      "ActivationSites" -> 4, "InhibitionSites" -> 4}], 
    enzyme[{"ID" -> "PFK", "Compartment" -> "c", "BoundCatalytic" -> 
       {Toolbox`Private`wrap[metabolite]["adp", "c"]}, 
      "BoundActivators" -> {Toolbox`Private`wrap[metabolite]["amp", "c"], 
        Toolbox`Private`wrap[metabolite]["amp", "c"]}, 
      "BoundInhibitors" -> {}, "CatalyticSites" -> Infinity, 
      "ActivationSites" -> 4, "InhibitionSites" -> 4}], 
    enzyme[{"ID" -> "PFK", "Compartment" -> "c", "BoundCatalytic" -> 
       {Toolbox`Private`wrap[metabolite]["adp", "c"]}, 
      "BoundActivators" -> {Toolbox`Private`wrap[metabolite]["amp", "c"], 
        Toolbox`Private`wrap[metabolite]["amp", "c"], 
        Toolbox`Private`wrap[metabolite]["amp", "c"]}, 
      "BoundInhibitors" -> {}, "CatalyticSites" -> Infinity, 
      "ActivationSites" -> 4, "InhibitionSites" -> 4}], 
    enzyme[{"ID" -> "PFK", "Compartment" -> "c", "BoundCatalytic" -> 
       {Toolbox`Private`wrap[metabolite]["adp", "c"]}, 
      "BoundActivators" -> {Toolbox`Private`wrap[metabolite]["amp", "c"], 
        Toolbox`Private`wrap[metabolite]["amp", "c"], 
        Toolbox`Private`wrap[metabolite]["amp", "c"], 
        Toolbox`Private`wrap[metabolite]["amp", "c"]}, 
      "BoundInhibitors" -> {}, "CatalyticSites" -> Infinity, 
      "ActivationSites" -> 4, "InhibitionSites" -> 4}], 
    enzyme[{"ID" -> "PFK", "Compartment" -> "c", "BoundCatalytic" -> 
       {Toolbox`Private`wrap[metabolite]["atp", "c"]}, 
      "BoundActivators" -> {}, "BoundInhibitors" -> {}, 
      "CatalyticSites" -> Infinity, "ActivationSites" -> 4, 
      "InhibitionSites" -> 4}], enzyme[{"ID" -> "PFK", "Compartment" -> "c", 
      "BoundCatalytic" -> {Toolbox`Private`wrap[metabolite]["atp", "c"]}, 
      "BoundActivators" -> {Toolbox`Private`wrap[metabolite]["amp", "c"]}, 
      "BoundInhibitors" -> {}, "CatalyticSites" -> Infinity, 
      "ActivationSites" -> 4, "InhibitionSites" -> 4}], 
    enzyme[{"ID" -> "PFK", "Compartment" -> "c", "BoundCatalytic" -> 
       {Toolbox`Private`wrap[metabolite]["atp", "c"]}, 
      "BoundActivators" -> {Toolbox`Private`wrap[metabolite]["amp", "c"], 
        Toolbox`Private`wrap[metabolite]["amp", "c"]}, 
      "BoundInhibitors" -> {}, "CatalyticSites" -> Infinity, 
      "ActivationSites" -> 4, "InhibitionSites" -> 4}], 
    enzyme[{"ID" -> "PFK", "Compartment" -> "c", "BoundCatalytic" -> 
       {Toolbox`Private`wrap[metabolite]["atp", "c"]}, 
      "BoundActivators" -> {Toolbox`Private`wrap[metabolite]["amp", "c"], 
        Toolbox`Private`wrap[metabolite]["amp", "c"], 
        Toolbox`Private`wrap[metabolite]["amp", "c"]}, 
      "BoundInhibitors" -> {}, "CatalyticSites" -> Infinity, 
      "ActivationSites" -> 4, "InhibitionSites" -> 4}], 
    enzyme[{"ID" -> "PFK", "Compartment" -> "c", "BoundCatalytic" -> 
       {Toolbox`Private`wrap[metabolite]["atp", "c"]}, 
      "BoundActivators" -> {Toolbox`Private`wrap[metabolite]["amp", "c"], 
        Toolbox`Private`wrap[metabolite]["amp", "c"], 
        Toolbox`Private`wrap[metabolite]["amp", "c"], 
        Toolbox`Private`wrap[metabolite]["amp", "c"]}, 
      "BoundInhibitors" -> {}, "CatalyticSites" -> Infinity, 
      "ActivationSites" -> 4, "InhibitionSites" -> 4}], 
    enzyme[{"ID" -> "PFK", "Compartment" -> "c", "BoundCatalytic" -> 
       {Toolbox`Private`wrap[metabolite]["f6p", "c"]}, 
      "BoundActivators" -> {}, "BoundInhibitors" -> {}, 
      "CatalyticSites" -> Infinity, "ActivationSites" -> 4, 
      "InhibitionSites" -> 4}], enzyme[{"ID" -> "PFK", "Compartment" -> "c", 
      "BoundCatalytic" -> {Toolbox`Private`wrap[metabolite]["f6p", "c"]}, 
      "BoundActivators" -> {Toolbox`Private`wrap[metabolite]["amp", "c"]}, 
      "BoundInhibitors" -> {}, "CatalyticSites" -> Infinity, 
      "ActivationSites" -> 4, "InhibitionSites" -> 4}], 
    enzyme[{"ID" -> "PFK", "Compartment" -> "c", "BoundCatalytic" -> 
       {Toolbox`Private`wrap[metabolite]["f6p", "c"]}, 
      "BoundActivators" -> {Toolbox`Private`wrap[metabolite]["amp", "c"], 
        Toolbox`Private`wrap[metabolite]["amp", "c"]}, 
      "BoundInhibitors" -> {}, "CatalyticSites" -> Infinity, 
      "ActivationSites" -> 4, "InhibitionSites" -> 4}], 
    enzyme[{"ID" -> "PFK", "Compartment" -> "c", "BoundCatalytic" -> 
       {Toolbox`Private`wrap[metabolite]["f6p", "c"]}, 
      "BoundActivators" -> {Toolbox`Private`wrap[metabolite]["amp", "c"], 
        Toolbox`Private`wrap[metabolite]["amp", "c"], 
        Toolbox`Private`wrap[metabolite]["amp", "c"]}, 
      "BoundInhibitors" -> {}, "CatalyticSites" -> Infinity, 
      "ActivationSites" -> 4, "InhibitionSites" -> 4}], 
    enzyme[{"ID" -> "PFK", "Compartment" -> "c", "BoundCatalytic" -> 
       {Toolbox`Private`wrap[metabolite]["f6p", "c"]}, 
      "BoundActivators" -> {Toolbox`Private`wrap[metabolite]["amp", "c"], 
        Toolbox`Private`wrap[metabolite]["amp", "c"], 
        Toolbox`Private`wrap[metabolite]["amp", "c"], 
        Toolbox`Private`wrap[metabolite]["amp", "c"]}, 
      "BoundInhibitors" -> {}, "CatalyticSites" -> Infinity, 
      "ActivationSites" -> 4, "InhibitionSites" -> 4}], 
    enzyme[{"ID" -> "PFK", "Compartment" -> "c", "BoundCatalytic" -> 
       {Toolbox`Private`wrap[metabolite]["adp", "c"], 
        Toolbox`Private`wrap[metabolite]["f6p", "c"]}, 
      "BoundActivators" -> {}, "BoundInhibitors" -> {}, 
      "CatalyticSites" -> Infinity, "ActivationSites" -> 4, 
      "InhibitionSites" -> 4}], enzyme[{"ID" -> "PFK", "Compartment" -> "c", 
      "BoundCatalytic" -> {Toolbox`Private`wrap[metabolite]["adp", "c"], 
        Toolbox`Private`wrap[metabolite]["f6p", "c"]}, 
      "BoundActivators" -> {Toolbox`Private`wrap[metabolite]["amp", "c"]}, 
      "BoundInhibitors" -> {}, "CatalyticSites" -> Infinity, 
      "ActivationSites" -> 4, "InhibitionSites" -> 4}], 
    enzyme[{"ID" -> "PFK", "Compartment" -> "c", "BoundCatalytic" -> 
       {Toolbox`Private`wrap[metabolite]["adp", "c"], 
        Toolbox`Private`wrap[metabolite]["f6p", "c"]}, 
      "BoundActivators" -> {Toolbox`Private`wrap[metabolite]["amp", "c"], 
        Toolbox`Private`wrap[metabolite]["amp", "c"]}, 
      "BoundInhibitors" -> {}, "CatalyticSites" -> Infinity, 
      "ActivationSites" -> 4, "InhibitionSites" -> 4}], 
    enzyme[{"ID" -> "PFK", "Compartment" -> "c", "BoundCatalytic" -> 
       {Toolbox`Private`wrap[metabolite]["adp", "c"], 
        Toolbox`Private`wrap[metabolite]["f6p", "c"]}, 
      "BoundActivators" -> {Toolbox`Private`wrap[metabolite]["amp", "c"], 
        Toolbox`Private`wrap[metabolite]["amp", "c"], 
        Toolbox`Private`wrap[metabolite]["amp", "c"]}, 
      "BoundInhibitors" -> {}, "CatalyticSites" -> Infinity, 
      "ActivationSites" -> 4, "InhibitionSites" -> 4}], 
    enzyme[{"ID" -> "PFK", "Compartment" -> "c", "BoundCatalytic" -> 
       {Toolbox`Private`wrap[metabolite]["adp", "c"], 
        Toolbox`Private`wrap[metabolite]["f6p", "c"]}, 
      "BoundActivators" -> {Toolbox`Private`wrap[metabolite]["amp", "c"], 
        Toolbox`Private`wrap[metabolite]["amp", "c"], 
        Toolbox`Private`wrap[metabolite]["amp", "c"], 
        Toolbox`Private`wrap[metabolite]["amp", "c"]}, 
      "BoundInhibitors" -> {}, "CatalyticSites" -> Infinity, 
      "ActivationSites" -> 4, "InhibitionSites" -> 4}], 
    enzyme[{"ID" -> "PFK", "Compartment" -> "c", "BoundCatalytic" -> 
       {Toolbox`Private`wrap[metabolite]["atp", "c"], 
        Toolbox`Private`wrap[metabolite]["f6p", "c"]}, 
      "BoundActivators" -> {}, "BoundInhibitors" -> {}, 
      "CatalyticSites" -> Infinity, "ActivationSites" -> 4, 
      "InhibitionSites" -> 4}], enzyme[{"ID" -> "PFK", "Compartment" -> "c", 
      "BoundCatalytic" -> {Toolbox`Private`wrap[metabolite]["atp", "c"], 
        Toolbox`Private`wrap[metabolite]["f6p", "c"]}, 
      "BoundActivators" -> {Toolbox`Private`wrap[metabolite]["amp", "c"]}, 
      "BoundInhibitors" -> {}, "CatalyticSites" -> Infinity, 
      "ActivationSites" -> 4, "InhibitionSites" -> 4}], 
    enzyme[{"ID" -> "PFK", "Compartment" -> "c", "BoundCatalytic" -> 
       {Toolbox`Private`wrap[metabolite]["atp", "c"], 
        Toolbox`Private`wrap[metabolite]["f6p", "c"]}, 
      "BoundActivators" -> {Toolbox`Private`wrap[metabolite]["amp", "c"], 
        Toolbox`Private`wrap[metabolite]["amp", "c"]}, 
      "BoundInhibitors" -> {}, "CatalyticSites" -> Infinity, 
      "ActivationSites" -> 4, "InhibitionSites" -> 4}], 
    enzyme[{"ID" -> "PFK", "Compartment" -> "c", "BoundCatalytic" -> 
       {Toolbox`Private`wrap[metabolite]["atp", "c"], 
        Toolbox`Private`wrap[metabolite]["f6p", "c"]}, 
      "BoundActivators" -> {Toolbox`Private`wrap[metabolite]["amp", "c"], 
        Toolbox`Private`wrap[metabolite]["amp", "c"], 
        Toolbox`Private`wrap[metabolite]["amp", "c"]}, 
      "BoundInhibitors" -> {}, "CatalyticSites" -> Infinity, 
      "ActivationSites" -> 4, "InhibitionSites" -> 4}], 
    enzyme[{"ID" -> "PFK", "Compartment" -> "c", "BoundCatalytic" -> 
       {Toolbox`Private`wrap[metabolite]["atp", "c"], 
        Toolbox`Private`wrap[metabolite]["f6p", "c"]}, 
      "BoundActivators" -> {Toolbox`Private`wrap[metabolite]["amp", "c"], 
        Toolbox`Private`wrap[metabolite]["amp", "c"], 
        Toolbox`Private`wrap[metabolite]["amp", "c"], 
        Toolbox`Private`wrap[metabolite]["amp", "c"]}, 
      "BoundInhibitors" -> {}, "CatalyticSites" -> Infinity, 
      "ActivationSites" -> 4, "InhibitionSites" -> 4}], 
    enzyme[{"ID" -> "PFK_T", "Compartment" -> "c", "BoundCatalytic" -> {}, 
      "BoundActivators" -> {}, "BoundInhibitors" -> {}, 
      "CatalyticSites" -> Infinity, "ActivationSites" -> 4, 
      "InhibitionSites" -> 4}], enzyme[{"ID" -> "PFK_T", 
      "Compartment" -> "c", "BoundCatalytic" -> {}, "BoundActivators" -> {}, 
      "BoundInhibitors" -> {Toolbox`Private`wrap[metabolite]["atp", "c"]}, 
      "CatalyticSites" -> Infinity, "ActivationSites" -> 4, 
      "InhibitionSites" -> 4}], enzyme[{"ID" -> "PFK_T", 
      "Compartment" -> "c", "BoundCatalytic" -> {}, "BoundActivators" -> {}, 
      "BoundInhibitors" -> {Toolbox`Private`wrap[metabolite]["atp", "c"], 
        Toolbox`Private`wrap[metabolite]["atp", "c"]}, 
      "CatalyticSites" -> Infinity, "ActivationSites" -> 4, 
      "InhibitionSites" -> 4}], enzyme[{"ID" -> "PFK_T", 
      "Compartment" -> "c", "BoundCatalytic" -> {}, "BoundActivators" -> {}, 
      "BoundInhibitors" -> {Toolbox`Private`wrap[metabolite]["atp", "c"], 
        Toolbox`Private`wrap[metabolite]["atp", "c"], 
        Toolbox`Private`wrap[metabolite]["atp", "c"]}, 
      "CatalyticSites" -> Infinity, "ActivationSites" -> 4, 
      "InhibitionSites" -> 4}], enzyme[{"ID" -> "PGI", "Compartment" -> "c", 
      "BoundCatalytic" -> {}, "BoundActivators" -> {}, 
      "BoundInhibitors" -> {}, "CatalyticSites" -> Infinity, 
      "ActivationSites" -> 0, "InhibitionSites" -> 0}], 
    enzyme[{"ID" -> "PGI", "Compartment" -> "c", "BoundCatalytic" -> 
       {Toolbox`Private`wrap[metabolite]["f6p", "c"]}, 
      "BoundActivators" -> {}, "BoundInhibitors" -> {}, 
      "CatalyticSites" -> Infinity, "ActivationSites" -> 0, 
      "InhibitionSites" -> 0}], enzyme[{"ID" -> "PGK", "Compartment" -> "c", 
      "BoundCatalytic" -> {}, "BoundActivators" -> {}, 
      "BoundInhibitors" -> {}, "CatalyticSites" -> Infinity, 
      "ActivationSites" -> 0, "InhibitionSites" -> 0}], 
    enzyme[{"ID" -> "PGK", "Compartment" -> "c", "BoundCatalytic" -> 
       {Toolbox`Private`wrap[metabolite]["13dpg", "c"]}, 
      "BoundActivators" -> {}, "BoundInhibitors" -> {}, 
      "CatalyticSites" -> Infinity, "ActivationSites" -> 0, 
      "InhibitionSites" -> 0}], enzyme[{"ID" -> "PGK", "Compartment" -> "c", 
      "BoundCatalytic" -> {Toolbox`Private`wrap[metabolite]["23dpg", "c"]}, 
      "BoundActivators" -> {}, "BoundInhibitors" -> {}, 
      "CatalyticSites" -> Infinity, "ActivationSites" -> 0, 
      "InhibitionSites" -> 0}], enzyme[{"ID" -> "PGK", "Compartment" -> "c", 
      "BoundCatalytic" -> {Toolbox`Private`wrap[metabolite]["3pg", "c"]}, 
      "BoundActivators" -> {}, "BoundInhibitors" -> {}, 
      "CatalyticSites" -> Infinity, "ActivationSites" -> 0, 
      "InhibitionSites" -> 0}], enzyme[{"ID" -> "PGK", "Compartment" -> "c", 
      "BoundCatalytic" -> {Toolbox`Private`wrap[metabolite]["adp", "c"]}, 
      "BoundActivators" -> {}, "BoundInhibitors" -> {}, 
      "CatalyticSites" -> Infinity, "ActivationSites" -> 0, 
      "InhibitionSites" -> 0}], enzyme[{"ID" -> "PGK", "Compartment" -> "c", 
      "BoundCatalytic" -> {Toolbox`Private`wrap[metabolite]["adp", "c"], 
        Toolbox`Private`wrap[metabolite]["13dpg", "c"]}, 
      "BoundActivators" -> {}, "BoundInhibitors" -> {}, 
      "CatalyticSites" -> Infinity, "ActivationSites" -> 0, 
      "InhibitionSites" -> 0}], enzyme[{"ID" -> "PGK", "Compartment" -> "c", 
      "BoundCatalytic" -> {Toolbox`Private`wrap[metabolite]["adp", "c"], 
        Toolbox`Private`wrap[metabolite]["atp", "c"]}, 
      "BoundActivators" -> {}, "BoundInhibitors" -> {}, 
      "CatalyticSites" -> Infinity, "ActivationSites" -> 0, 
      "InhibitionSites" -> 0}], enzyme[{"ID" -> "PYK", "Compartment" -> "c", 
      "BoundCatalytic" -> {}, "BoundActivators" -> {}, 
      "BoundInhibitors" -> {}, "CatalyticSites" -> Infinity, 
      "ActivationSites" -> 4, "InhibitionSites" -> 4}], 
    enzyme[{"ID" -> "PYK", "Compartment" -> "c", "BoundCatalytic" -> {}, 
      "BoundActivators" -> {Toolbox`Private`wrap[metabolite]["fdp", "c"]}, 
      "BoundInhibitors" -> {}, "CatalyticSites" -> Infinity, 
      "ActivationSites" -> 4, "InhibitionSites" -> 4}], 
    enzyme[{"ID" -> "PYK", "Compartment" -> "c", "BoundCatalytic" -> {}, 
      "BoundActivators" -> {Toolbox`Private`wrap[metabolite]["fdp", "c"], 
        Toolbox`Private`wrap[metabolite]["fdp", "c"]}, 
      "BoundInhibitors" -> {}, "CatalyticSites" -> Infinity, 
      "ActivationSites" -> 4, "InhibitionSites" -> 4}], 
    enzyme[{"ID" -> "PYK", "Compartment" -> "c", "BoundCatalytic" -> {}, 
      "BoundActivators" -> {Toolbox`Private`wrap[metabolite]["fdp", "c"], 
        Toolbox`Private`wrap[metabolite]["fdp", "c"], 
        Toolbox`Private`wrap[metabolite]["fdp", "c"]}, 
      "BoundInhibitors" -> {}, "CatalyticSites" -> Infinity, 
      "ActivationSites" -> 4, "InhibitionSites" -> 4}], 
    enzyme[{"ID" -> "PYK", "Compartment" -> "c", "BoundCatalytic" -> {}, 
      "BoundActivators" -> {Toolbox`Private`wrap[metabolite]["fdp", "c"], 
        Toolbox`Private`wrap[metabolite]["fdp", "c"], 
        Toolbox`Private`wrap[metabolite]["fdp", "c"], 
        Toolbox`Private`wrap[metabolite]["fdp", "c"]}, 
      "BoundInhibitors" -> {}, "CatalyticSites" -> Infinity, 
      "ActivationSites" -> 4, "InhibitionSites" -> 4}], 
    enzyme[{"ID" -> "PYK", "Compartment" -> "c", "BoundCatalytic" -> 
       {Toolbox`Private`wrap[metabolite]["adp", "c"]}, 
      "BoundActivators" -> {}, "BoundInhibitors" -> {}, 
      "CatalyticSites" -> Infinity, "ActivationSites" -> 4, 
      "InhibitionSites" -> 4}], enzyme[{"ID" -> "PYK", "Compartment" -> "c", 
      "BoundCatalytic" -> {Toolbox`Private`wrap[metabolite]["adp", "c"]}, 
      "BoundActivators" -> {Toolbox`Private`wrap[metabolite]["fdp", "c"]}, 
      "BoundInhibitors" -> {}, "CatalyticSites" -> Infinity, 
      "ActivationSites" -> 4, "InhibitionSites" -> 4}], 
    enzyme[{"ID" -> "PYK", "Compartment" -> "c", "BoundCatalytic" -> 
       {Toolbox`Private`wrap[metabolite]["adp", "c"]}, 
      "BoundActivators" -> {Toolbox`Private`wrap[metabolite]["fdp", "c"], 
        Toolbox`Private`wrap[metabolite]["fdp", "c"]}, 
      "BoundInhibitors" -> {}, "CatalyticSites" -> Infinity, 
      "ActivationSites" -> 4, "InhibitionSites" -> 4}], 
    enzyme[{"ID" -> "PYK", "Compartment" -> "c", "BoundCatalytic" -> 
       {Toolbox`Private`wrap[metabolite]["adp", "c"]}, 
      "BoundActivators" -> {Toolbox`Private`wrap[metabolite]["fdp", "c"], 
        Toolbox`Private`wrap[metabolite]["fdp", "c"], 
        Toolbox`Private`wrap[metabolite]["fdp", "c"]}, 
      "BoundInhibitors" -> {}, "CatalyticSites" -> Infinity, 
      "ActivationSites" -> 4, "InhibitionSites" -> 4}], 
    enzyme[{"ID" -> "PYK", "Compartment" -> "c", "BoundCatalytic" -> 
       {Toolbox`Private`wrap[metabolite]["adp", "c"]}, 
      "BoundActivators" -> {Toolbox`Private`wrap[metabolite]["fdp", "c"], 
        Toolbox`Private`wrap[metabolite]["fdp", "c"], 
        Toolbox`Private`wrap[metabolite]["fdp", "c"], 
        Toolbox`Private`wrap[metabolite]["fdp", "c"]}, 
      "BoundInhibitors" -> {}, "CatalyticSites" -> Infinity, 
      "ActivationSites" -> 4, "InhibitionSites" -> 4}], 
    enzyme[{"ID" -> "PYK", "Compartment" -> "c", "BoundCatalytic" -> 
       {Toolbox`Private`wrap[metabolite]["pep", "c"]}, 
      "BoundActivators" -> {}, "BoundInhibitors" -> {}, 
      "CatalyticSites" -> Infinity, "ActivationSites" -> 4, 
      "InhibitionSites" -> 4}], enzyme[{"ID" -> "PYK", "Compartment" -> "c", 
      "BoundCatalytic" -> {Toolbox`Private`wrap[metabolite]["pep", "c"]}, 
      "BoundActivators" -> {Toolbox`Private`wrap[metabolite]["fdp", "c"]}, 
      "BoundInhibitors" -> {}, "CatalyticSites" -> Infinity, 
      "ActivationSites" -> 4, "InhibitionSites" -> 4}], 
    enzyme[{"ID" -> "PYK", "Compartment" -> "c", "BoundCatalytic" -> 
       {Toolbox`Private`wrap[metabolite]["pep", "c"]}, 
      "BoundActivators" -> {Toolbox`Private`wrap[metabolite]["fdp", "c"], 
        Toolbox`Private`wrap[metabolite]["fdp", "c"]}, 
      "BoundInhibitors" -> {}, "CatalyticSites" -> Infinity, 
      "ActivationSites" -> 4, "InhibitionSites" -> 4}], 
    enzyme[{"ID" -> "PYK", "Compartment" -> "c", "BoundCatalytic" -> 
       {Toolbox`Private`wrap[metabolite]["pep", "c"]}, 
      "BoundActivators" -> {Toolbox`Private`wrap[metabolite]["fdp", "c"], 
        Toolbox`Private`wrap[metabolite]["fdp", "c"], 
        Toolbox`Private`wrap[metabolite]["fdp", "c"]}, 
      "BoundInhibitors" -> {}, "CatalyticSites" -> Infinity, 
      "ActivationSites" -> 4, "InhibitionSites" -> 4}], 
    enzyme[{"ID" -> "PYK", "Compartment" -> "c", "BoundCatalytic" -> 
       {Toolbox`Private`wrap[metabolite]["pep", "c"]}, 
      "BoundActivators" -> {Toolbox`Private`wrap[metabolite]["fdp", "c"], 
        Toolbox`Private`wrap[metabolite]["fdp", "c"], 
        Toolbox`Private`wrap[metabolite]["fdp", "c"], 
        Toolbox`Private`wrap[metabolite]["fdp", "c"]}, 
      "BoundInhibitors" -> {}, "CatalyticSites" -> Infinity, 
      "ActivationSites" -> 4, "InhibitionSites" -> 4}], 
    enzyme[{"ID" -> "PYK", "Compartment" -> "c", "BoundCatalytic" -> 
       {Toolbox`Private`wrap[metabolite]["pep", "c"], 
        Toolbox`Private`wrap[metabolite]["adp", "c"]}, 
      "BoundActivators" -> {}, "BoundInhibitors" -> {}, 
      "CatalyticSites" -> Infinity, "ActivationSites" -> 4, 
      "InhibitionSites" -> 4}], enzyme[{"ID" -> "PYK", "Compartment" -> "c", 
      "BoundCatalytic" -> {Toolbox`Private`wrap[metabolite]["pep", "c"], 
        Toolbox`Private`wrap[metabolite]["adp", "c"]}, 
      "BoundActivators" -> {Toolbox`Private`wrap[metabolite]["fdp", "c"]}, 
      "BoundInhibitors" -> {}, "CatalyticSites" -> Infinity, 
      "ActivationSites" -> 4, "InhibitionSites" -> 4}], 
    enzyme[{"ID" -> "PYK", "Compartment" -> "c", "BoundCatalytic" -> 
       {Toolbox`Private`wrap[metabolite]["pep", "c"], 
        Toolbox`Private`wrap[metabolite]["adp", "c"]}, 
      "BoundActivators" -> {Toolbox`Private`wrap[metabolite]["fdp", "c"], 
        Toolbox`Private`wrap[metabolite]["fdp", "c"]}, 
      "BoundInhibitors" -> {}, "CatalyticSites" -> Infinity, 
      "ActivationSites" -> 4, "InhibitionSites" -> 4}], 
    enzyme[{"ID" -> "PYK", "Compartment" -> "c", "BoundCatalytic" -> 
       {Toolbox`Private`wrap[metabolite]["pep", "c"], 
        Toolbox`Private`wrap[metabolite]["adp", "c"]}, 
      "BoundActivators" -> {Toolbox`Private`wrap[metabolite]["fdp", "c"], 
        Toolbox`Private`wrap[metabolite]["fdp", "c"], 
        Toolbox`Private`wrap[metabolite]["fdp", "c"]}, 
      "BoundInhibitors" -> {}, "CatalyticSites" -> Infinity, 
      "ActivationSites" -> 4, "InhibitionSites" -> 4}], 
    enzyme[{"ID" -> "PYK", "Compartment" -> "c", "BoundCatalytic" -> 
       {Toolbox`Private`wrap[metabolite]["pep", "c"], 
        Toolbox`Private`wrap[metabolite]["adp", "c"]}, 
      "BoundActivators" -> {Toolbox`Private`wrap[metabolite]["fdp", "c"], 
        Toolbox`Private`wrap[metabolite]["fdp", "c"], 
        Toolbox`Private`wrap[metabolite]["fdp", "c"], 
        Toolbox`Private`wrap[metabolite]["fdp", "c"]}, 
      "BoundInhibitors" -> {}, "CatalyticSites" -> Infinity, 
      "ActivationSites" -> 4, "InhibitionSites" -> 4}], 
    enzyme[{"ID" -> "PYK_T", "Compartment" -> "c", "BoundCatalytic" -> {}, 
      "BoundActivators" -> {}, "BoundInhibitors" -> {}, 
      "CatalyticSites" -> Infinity, "ActivationSites" -> 4, 
      "InhibitionSites" -> 4}], enzyme[{"ID" -> "PYK_T", 
      "Compartment" -> "c", "BoundCatalytic" -> {}, "BoundActivators" -> {}, 
      "BoundInhibitors" -> {Toolbox`Private`wrap[metabolite]["atp", "c"]}, 
      "CatalyticSites" -> Infinity, "ActivationSites" -> 4, 
      "InhibitionSites" -> 4}], enzyme[{"ID" -> "PYK_T", 
      "Compartment" -> "c", "BoundCatalytic" -> {}, "BoundActivators" -> {}, 
      "BoundInhibitors" -> {Toolbox`Private`wrap[metabolite]["atp", "c"], 
        Toolbox`Private`wrap[metabolite]["atp", "c"]}, 
      "CatalyticSites" -> Infinity, "ActivationSites" -> 4, 
      "InhibitionSites" -> 4}], enzyme[{"ID" -> "PYK_T", 
      "Compartment" -> "c", "BoundCatalytic" -> {}, "BoundActivators" -> {}, 
      "BoundInhibitors" -> {Toolbox`Private`wrap[metabolite]["atp", "c"], 
        Toolbox`Private`wrap[metabolite]["atp", "c"], 
        Toolbox`Private`wrap[metabolite]["atp", "c"]}, 
      "CatalyticSites" -> Infinity, "ActivationSites" -> 4, 
      "InhibitionSites" -> 4}], metabolite["13dpg", "c"], 
    metabolite["23dpg", "c"], metabolite["2kmb", "c"], 
    metabolite["2pg", "c"], metabolite["35cgmp", "c"], 
    metabolite["35cgmp", "e"], metabolite["3pg", "c"], 
    metabolite["5mdr1p", "c"], metabolite["5mdru1p", "c"], 
    metabolite["5mta", "c"], metabolite["5oxpro", "c"], 
    metabolite["5oxpro", "e"], metabolite["6pgc", "c"], 
    metabolite["6pgl", "c"], metabolite["accoa", "c"], 
    metabolite["ade", "c"], metabolite["ade", "e"], metabolite["adn", "c"], 
    metabolite["adn", "e"], metabolite["adp", "c"], metabolite["ahcys", "c"], 
    metabolite["akg", "c"], metabolite["akg", "e"], metabolite["ala-L", "c"], 
    metabolite["ala-L", "e"], metabolite["amet", "c"], 
    metabolite["ametam", "c"], metabolite["amp", "c"], 
    metabolite["arg-L", "c"], metabolite["arg-L", "e"], 
    metabolite["ascb-L", "c"], metabolite["ascb-L", "e"], 
    metabolite["asn-L", "c"], metabolite["atp", "c"], 
    metabolite["band", "c"], metabolite["ca2", "c"], metabolite["camp", "c"], 
    metabolite["camp", "e"], metabolite["cit", "c"], metabolite["cl", "c"], 
    metabolite["co2", "c"], metabolite["co2", "e"], metabolite["cys-L", "c"], 
    metabolite["cys-L", "e"], metabolite["dhap", "c"], 
    metabolite["dhdascb", "c"], metabolite["dhmtp", "c"], 
    metabolite["dkmpp", "c"], metabolite["e4p", "c"], metabolite["f6p", "c"], 
    metabolite["fdp", "c"], metabolite["for", "c"], metabolite["fru", "c"], 
    metabolite["fru", "e"], metabolite["fum", "c"], metabolite["fum", "e"], 
    metabolite["g3p", "c"], metabolite["g6p", "c"], metabolite["gdp", "c"], 
    metabolite["glc-D", "c"], metabolite["glc-D", "e"], 
    metabolite["gln-L", "c"], metabolite["gln-L", "e"], 
    metabolite["gluala", "e"], metabolite["glucys", "c"], 
    metabolite["gly", "c"], metabolite["gmp", "c"], metabolite["gsn", "c"], 
    metabolite["gthox", "c"], metabolite["gthox", "e"], 
    metabolite["gtp", "c"], metabolite["gua", "c"], metabolite["h", "c"], 
    metabolite["h", "e"], metabolite["h2o", "c"], metabolite["h2o", "e"], 
    metabolite["h2o2", "c"], metabolite["h2o2", "e"], 
    metabolite["hco3", "c"], metabolite["hco3", "e"], 
    metabolite["hcys-L", "c"], metabolite["his-L", "c"], 
    metabolite["hxan", "c"], metabolite["hxan", "e"], 
    metabolite["ile-L", "c"], metabolite["imp", "c"], metabolite["ins", "c"], 
    metabolite["ins", "e"], metabolite["k", "c"], metabolite["lac-L", "c"], 
    metabolite["lac-L", "e"], metabolite["leu-L", "c"], 
    metabolite["lys-L", "c"], metabolite["mal-L", "c"], 
    metabolite["mal-L", "e"], metabolite["man", "c"], metabolite["man", "e"], 
    metabolite["man6p", "c"], metabolite["met-L", "c"], 
    metabolite["na1", "c"], metabolite["nad", "c"], metabolite["nadp", "c"], 
    metabolite["nh4", "c"], metabolite["o2", "c"], metabolite["o2", "e"], 
    metabolite["oaa", "c"], metabolite["orn", "c"], metabolite["pep", "c"], 
    metabolite["phe-L", "c"], metabolite["pi", "c"], metabolite["pi", "e"], 
    metabolite["ppi", "c"], metabolite["prpp", "c"], metabolite["ptrc", "c"], 
    metabolite["ptrc", "e"], metabolite["pyr", "c"], metabolite["pyr", "e"], 
    metabolite["r1p", "c"], metabolite["r5p", "c"], 
    metabolite["ru5p-D", "c"], metabolite["s7p", "c"], 
    metabolite["ser-L", "c"], metabolite["spmd", "c"], 
    metabolite["sprm", "c"], metabolite["thr-L", "c"], 
    metabolite["trp-L", "c"], metabolite["tyr-L", "c"], 
    metabolite["urate", "c"], metabolite["urate", "e"], 
    metabolite["urea", "c"], metabolite["uri", "c"], 
    metabolite["val-L", "c"], metabolite["xan", "c"], 
    enzyme[{"ID" -> "ADK1", "Compartment" -> "c", "BoundCatalytic" -> 
       {Toolbox`Private`wrap[metabolite]["amp", "c"], 
        Toolbox`Private`wrap[metabolite]["atp", "c"]}, 
      "BoundActivators" -> {}, "BoundInhibitors" -> {}, 
      "CatalyticSites" -> Infinity, "ActivationSites" -> 0, 
      "InhibitionSites" -> 0}], enzyme[{"ID" -> "G6PDH", 
      "Compartment" -> "c", "BoundCatalytic" -> 
       {Toolbox`Private`wrap[metabolite]["nadph", "c"], 
        Toolbox`Private`wrap[metabolite]["6pgl", "c"]}, 
      "BoundActivators" -> {}, "BoundInhibitors" -> {}, 
      "CatalyticSites" -> Infinity, "ActivationSites" -> 0, 
      "InhibitionSites" -> 0}], enzyme[{"ID" -> "GAPDH_T", 
      "Compartment" -> "c", "BoundCatalytic" -> {}, "BoundActivators" -> {}, 
      "BoundInhibitors" -> {Toolbox`Private`wrap[metabolite]["g3p", "c"], 
        Toolbox`Private`wrap[metabolite]["g3p", "c"], 
        Toolbox`Private`wrap[metabolite]["g3p", "c"], 
        Toolbox`Private`wrap[metabolite]["g3p", "c"]}, 
      "CatalyticSites" -> Infinity, "ActivationSites" -> 4, 
      "InhibitionSites" -> 4}], enzyme[{"ID" -> "GND", "Compartment" -> "c", 
      "BoundCatalytic" -> {Toolbox`Private`wrap[metabolite]["co2", "c"], 
        Toolbox`Private`wrap[metabolite]["ru5p-D", "c"], 
        Toolbox`Private`wrap[metabolite]["nadph", "c"]}, 
      "BoundActivators" -> {}, "BoundInhibitors" -> {}, 
      "CatalyticSites" -> Infinity, "ActivationSites" -> 0, 
      "InhibitionSites" -> 0}], enzyme[{"ID" -> "HEX1", "Compartment" -> "c", 
      "BoundCatalytic" -> {Toolbox`Private`wrap[metabolite]["glc-D", "c"], 
        Toolbox`Private`wrap[metabolite]["23dpg", "c"]}, 
      "BoundActivators" -> {}, "BoundInhibitors" -> {}, 
      "CatalyticSites" -> Infinity, "ActivationSites" -> 0, 
      "InhibitionSites" -> 0}], enzyme[{"ID" -> "LDH_L", 
      "Compartment" -> "c", "BoundCatalytic" -> 
       {Toolbox`Private`wrap[metabolite]["nadh", "c"], 
        Toolbox`Private`wrap[metabolite]["pyr", "c"]}, 
      "BoundActivators" -> {}, "BoundInhibitors" -> {}, 
      "CatalyticSites" -> Infinity, "ActivationSites" -> 0, 
      "InhibitionSites" -> 0}], enzyme[{"ID" -> "PFK_T", 
      "Compartment" -> "c", "BoundCatalytic" -> {}, "BoundActivators" -> {}, 
      "BoundInhibitors" -> {Toolbox`Private`wrap[metabolite]["atp", "c"], 
        Toolbox`Private`wrap[metabolite]["atp", "c"], 
        Toolbox`Private`wrap[metabolite]["atp", "c"], 
        Toolbox`Private`wrap[metabolite]["atp", "c"]}, 
      "CatalyticSites" -> Infinity, "ActivationSites" -> 4, 
      "InhibitionSites" -> 4}], enzyme[{"ID" -> "PGI", "Compartment" -> "c", 
      "BoundCatalytic" -> {Toolbox`Private`wrap[metabolite]["g6p", "c"]}, 
      "BoundActivators" -> {}, "BoundInhibitors" -> {}, 
      "CatalyticSites" -> Infinity, "ActivationSites" -> 0, 
      "InhibitionSites" -> 0}], enzyme[{"ID" -> "PGK", "Compartment" -> "c", 
      "BoundCatalytic" -> {Toolbox`Private`wrap[metabolite]["atp", "c"], 
        Toolbox`Private`wrap[metabolite]["13dpg", "c"]}, 
      "BoundActivators" -> {}, "BoundInhibitors" -> {}, 
      "CatalyticSites" -> Infinity, "ActivationSites" -> 0, 
      "InhibitionSites" -> 0}], enzyme[{"ID" -> "PYK_T", 
      "Compartment" -> "c", "BoundCatalytic" -> {}, "BoundActivators" -> {}, 
      "BoundInhibitors" -> {Toolbox`Private`wrap[metabolite]["atp", "c"], 
        Toolbox`Private`wrap[metabolite]["atp", "c"], 
        Toolbox`Private`wrap[metabolite]["atp", "c"], 
        Toolbox`Private`wrap[metabolite]["atp", "c"]}, 
      "CatalyticSites" -> Infinity, "ActivationSites" -> 4, 
      "InhibitionSites" -> 4}], metabolite["asn-L", "e"], 
    metabolite["bandmt", "c"], metabolite["ca2", "e"], 
    metabolite["cit", "e"], metabolite["cl", "e"], metabolite["coa", "c"], 
    metabolite["dhdascb", "e"], metabolite["glu-L", "c"], 
    metabolite["gly", "e"], metabolite["gthrd", "c"], 
    metabolite["hcys-L", "e"], metabolite["his-L", "e"], 
    metabolite["ile-L", "e"], metabolite["k", "e"], metabolite["leu-L", "e"], 
    metabolite["lys-L", "e"], metabolite["met-L", "e"], 
    metabolite["na1", "e"], metabolite["nadh", "c"], 
    metabolite["nadph", "c"], metabolite["nh4", "e"], 
    metabolite["phe-L", "e"], metabolite["phpyr", "c"], 
    metabolite["sbt-D", "c"], metabolite["ser-L", "e"], 
    metabolite["spmd", "e"], metabolite["sprm", "e"], 
    metabolite["thr-L", "e"], metabolite["trp-L", "e"], 
    metabolite["tyr-L", "e"], metabolite["urea", "e"], 
    metabolite["uri", "e"], metabolite["val-L", "e"], metabolite["xan", "e"], 
    metabolite["xmp", "c"], metabolite["xu5p-D", "c"]}, 
  "ReversibleColumnIndices" -> {1, 2, 3, 4, 5, 6, 7, 8, 9, 10, 11, 12, 13, 
    14, 15, 16, 17, 18, 19, 20, 21, 22, 23, 24, 25, 26, 27, 28, 29, 30, 31, 
    32, 33, 34, 35, 36, 37, 38, 39, 40, 41, 42, 43, 44, 45, 46, 47, 48, 49, 
    50, 51, 52, 53, 54, 55, 56, 57, 58, 59, 60, 61, 62, 63, 64, 65, 66, 67, 
    68, 69, 70, 71, 72, 73, 74, 75, 76, 77, 78, 79, 80, 81, 82, 83, 84, 85, 
    86, 87, 88, 89, 90, 91, 92, 93, 94, 95, 96, 97, 98, 99, 100, 101, 102, 
    103, 104, 105, 106, 107, 108, 109, 110, 111, 112, 113, 114, 115, 116, 
    117, 118, 119, 120, 121, 122, 123, 124, 125, 126, 127, 128, 129, 130, 
    131, 132, 133, 134, 135, 136, 137, 138, 139, 140, 141, 142, 143, 144, 
    145, 146, 147, 148, 149, 150, 151, 152, 153, 154, 155, 156, 157, 158, 
    159, 160, 161, 162, 163, 164, 165, 166, 167, 168, 169, 170, 171, 172, 
    173, 174, 175, 176, 177, 178, 179, 180, 181, 182, 183, 184, 185, 186, 
    187, 188, 189, 190, 191, 192, 193, 194, 195, 196, 197, 198, 199, 200, 
    201, 202, 203, 204, 205, 206, 207, 208, 209, 210, 211, 212, 213, 214, 
    215, 216, 217, 218, 219, 220, 221, 222, 223, 224, 225, 226, 227, 228, 
    229, 230, 231, 232, 233, 234, 235, 236, 237, 238, 239, 240, 241, 242, 
    243, 244, 245, 246, 247, 248, 249, 250, 251, 252, 253, 254, 255, 256, 
    257, 258, 259, 260, 261, 262, 263, 264, 265, 266, 267, 268, 269, 270, 
    271, 272, 273, 274, 275, 276, 277, 278, 279, 280, 281, 282, 283}, 
  "Ignore" -> {metabolite["band", "c"], metabolite["bandmt", "c"], 
    metabolite["h", "c"], metabolite["h", "e"], metabolite["h2o", "c"], 
    metabolite["h2o", "e"]}, "ID" -> "MASSmodel \[Union] MASSmodel \[Union] \
MASSmodel \[Union] MASSmodel$37 \[Union] MASSmodel \[Union] MASSmodel$20 \
\[Union] MASSmodel$20 \[Union] MASSmodel \[Union] MASSmodel \[Union] \
MASSmodel \[Union] exportModel", "Name" -> "MASSmodel \[Union] MASSmodel \
\[Union] MASSmodel \[Union] MASSmodel$37 \[Union] MASSmodel \[Union] \
MASSmodel$20 \[Union] MASSmodel$20 \[Union] MASSmodel \[Union] MASSmodel \
\[Union] MASSmodel \[Union] rbc_storageMet_update", 
  "InitialConditions" -> 
   {enzyme[{"ID" -> "GND", "Compartment" -> "c", "BoundCatalytic" -> {}, 
       "BoundActivators" -> {}, "BoundInhibitors" -> {}, 
       "CatalyticSites" -> Infinity, "ActivationSites" -> 0, 
       "InhibitionSites" -> 0}] -> 2.550288263091837*^-6, 
    enzyme[{"ID" -> "GND", "Compartment" -> "c", "BoundCatalytic" -> 
        {Toolbox`Private`wrap[metabolite]["6pgc", "c"]}, 
       "BoundActivators" -> {}, "BoundInhibitors" -> {}, 
       "CatalyticSites" -> Infinity, "ActivationSites" -> 0, 
       "InhibitionSites" -> 0}] -> 2.239904164965467*^-6, 
    enzyme[{"ID" -> "GND", "Compartment" -> "c", "BoundCatalytic" -> 
        {Toolbox`Private`wrap[metabolite]["nadp", "c"]}, 
       "BoundActivators" -> {}, "BoundInhibitors" -> {}, 
       "CatalyticSites" -> Infinity, "ActivationSites" -> 0, 
       "InhibitionSites" -> 0}] -> 5.1271822955136513*^-8, 
    enzyme[{"ID" -> "GND", "Compartment" -> "c", "BoundCatalytic" -> 
        {Toolbox`Private`wrap[metabolite]["nadph", "c"]}, 
       "BoundActivators" -> {}, "BoundInhibitors" -> {}, 
       "CatalyticSites" -> Infinity, "ActivationSites" -> 0, 
       "InhibitionSites" -> 0}] -> 0.00033560348217130903, 
    enzyme[{"ID" -> "GND", "Compartment" -> "c", "BoundCatalytic" -> 
        {Toolbox`Private`wrap[metabolite]["nadp", "c"], 
         Toolbox`Private`wrap[metabolite]["6pgc", "c"]}, 
       "BoundActivators" -> {}, "BoundInhibitors" -> {}, 
       "CatalyticSites" -> Infinity, "ActivationSites" -> 0, 
       "InhibitionSites" -> 0}] -> 2.739724310228457*^-9, 
    enzyme[{"ID" -> "GND", "Compartment" -> "c", "BoundCatalytic" -> 
        {Toolbox`Private`wrap[metabolite]["nadph", "c"], 
         Toolbox`Private`wrap[metabolite]["6pgc", "c"]}, 
       "BoundActivators" -> {}, "BoundInhibitors" -> {}, 
       "CatalyticSites" -> Infinity, "ActivationSites" -> 0, 
       "InhibitionSites" -> 0}] -> 4.912604793576917*^-6, 
    enzyme[{"ID" -> "GND", "Compartment" -> "c", "BoundCatalytic" -> 
        {Toolbox`Private`wrap[metabolite]["ru5p-D", "c"], 
         Toolbox`Private`wrap[metabolite]["nadph", "c"]}, 
       "BoundActivators" -> {}, "BoundInhibitors" -> {}, 
       "CatalyticSites" -> Infinity, "ActivationSites" -> 0, 
       "InhibitionSites" -> 0}] -> 0.00005454267932036002, 
    enzyme[{"ID" -> "GND", "Compartment" -> "c", "BoundCatalytic" -> 
        {Toolbox`Private`wrap[metabolite]["co2", "c"], 
         Toolbox`Private`wrap[metabolite]["ru5p-D", "c"], 
         Toolbox`Private`wrap[metabolite]["nadph", "c"]}, 
       "BoundActivators" -> {}, "BoundInhibitors" -> {}, 
       "CatalyticSites" -> Infinity, "ActivationSites" -> 0, 
       "InhibitionSites" -> 0}] -> 9.702973945788054*^-8, 
    enzyme[{"ID" -> "LDH_L", "Compartment" -> "c", "BoundCatalytic" -> {}, 
       "BoundActivators" -> {}, "BoundInhibitors" -> {}, 
       "CatalyticSites" -> Infinity, "ActivationSites" -> 0, 
       "InhibitionSites" -> 0}] -> 0.00002875560753140089, 
    enzyme[{"ID" -> "LDH_L", "Compartment" -> "c", "BoundCatalytic" -> 
        {Toolbox`Private`wrap[metabolite]["nad", "c"]}, 
       "BoundActivators" -> {}, "BoundInhibitors" -> {}, 
       "CatalyticSites" -> Infinity, "ActivationSites" -> 0, 
       "InhibitionSites" -> 0}] -> 0.00001632278271756773, 
    enzyme[{"ID" -> "LDH_L", "Compartment" -> "c", "BoundCatalytic" -> 
        {Toolbox`Private`wrap[metabolite]["nadh", "c"]}, 
       "BoundActivators" -> {}, "BoundInhibitors" -> {}, 
       "CatalyticSites" -> Infinity, "ActivationSites" -> 0, 
       "InhibitionSites" -> 0}] -> 0.00011608756498184889, 
    enzyme[{"ID" -> "LDH_L", "Compartment" -> "c", "BoundCatalytic" -> 
        {Toolbox`Private`wrap[metabolite]["pyr", "c"]}, 
       "BoundActivators" -> {}, "BoundInhibitors" -> {}, 
       "CatalyticSites" -> Infinity, "ActivationSites" -> 0, 
       "InhibitionSites" -> 0}] -> 0.000024804139875964783, 
    enzyme[{"ID" -> "LDH_L", "Compartment" -> "c", "BoundCatalytic" -> 
        {Toolbox`Private`wrap[metabolite]["nad", "c"], 
         Toolbox`Private`wrap[metabolite]["lac-L", "c"]}, 
       "BoundActivators" -> {}, "BoundInhibitors" -> {}, 
       "CatalyticSites" -> Infinity, "ActivationSites" -> 0, 
       "InhibitionSites" -> 0}] -> 0.0028342254724090486, 
    enzyme[{"ID" -> "LDH_L", "Compartment" -> "c", "BoundCatalytic" -> 
        {Toolbox`Private`wrap[metabolite]["nadh", "c"], 
         Toolbox`Private`wrap[metabolite]["pyr", "c"]}, 
       "BoundActivators" -> {}, "BoundInhibitors" -> {}, 
       "CatalyticSites" -> Infinity, "ActivationSites" -> 0, 
       "InhibitionSites" -> 0}] -> 0.00009980443248443087, 
    enzyme[{"ID" -> "G6PDH", "Compartment" -> "c", "BoundCatalytic" -> {}, 
       "BoundActivators" -> {}, "BoundInhibitors" -> {}, 
       "CatalyticSites" -> Infinity, "ActivationSites" -> 0, 
       "InhibitionSites" -> 0}] -> 0.000021945526845825552, 
    enzyme[{"ID" -> "G6PDH", "Compartment" -> "c", "BoundCatalytic" -> 
        {Toolbox`Private`wrap[metabolite]["6pgl", "c"]}, 
       "BoundActivators" -> {}, "BoundInhibitors" -> {}, 
       "CatalyticSites" -> Infinity, "ActivationSites" -> 0, 
       "InhibitionSites" -> 0}] -> 7.624204150719639*^-7, 
    enzyme[{"ID" -> "G6PDH", "Compartment" -> "c", "BoundCatalytic" -> 
        {Toolbox`Private`wrap[metabolite]["atp", "c"]}, 
       "BoundActivators" -> {}, "BoundInhibitors" -> {}, 
       "CatalyticSites" -> Infinity, "ActivationSites" -> 0, 
       "InhibitionSites" -> 0}] -> 0.0008920760516609697, 
    enzyme[{"ID" -> "G6PDH", "Compartment" -> "c", "BoundCatalytic" -> 
        {Toolbox`Private`wrap[metabolite]["g6p", "c"]}, 
       "BoundActivators" -> {}, "BoundInhibitors" -> {}, 
       "CatalyticSites" -> Infinity, "ActivationSites" -> 0, 
       "InhibitionSites" -> 0}] -> 0.000020263213735428162, 
    enzyme[{"ID" -> "G6PDH", "Compartment" -> "c", "BoundCatalytic" -> 
        {Toolbox`Private`wrap[metabolite]["nadph", "c"]}, 
       "BoundActivators" -> {}, "BoundInhibitors" -> {}, 
       "CatalyticSites" -> Infinity, "ActivationSites" -> 0, 
       "InhibitionSites" -> 0}] -> 0.000060164237195185777, 
    enzyme[{"ID" -> "G6PDH", "Compartment" -> "c", "BoundCatalytic" -> 
        {Toolbox`Private`wrap[metabolite]["nadp", "c"], 
         Toolbox`Private`wrap[metabolite]["g6p", "c"]}, 
       "BoundActivators" -> {}, "BoundInhibitors" -> {}, 
       "CatalyticSites" -> Infinity, "ActivationSites" -> 0, 
       "InhibitionSites" -> 0}] -> 5.480883708863924*^-9, 
    enzyme[{"ID" -> "G6PDH", "Compartment" -> "c", "BoundCatalytic" -> 
        {Toolbox`Private`wrap[metabolite]["nadph", "c"], 
         Toolbox`Private`wrap[metabolite]["6pgl", "c"]}, 
       "BoundActivators" -> {}, "BoundInhibitors" -> {}, 
       "CatalyticSites" -> Infinity, "ActivationSites" -> 0, 
       "InhibitionSites" -> 0}] -> 4.78306926380975*^-6, 
    enzyme[{"ID" -> "GAPDH", "Compartment" -> "c", "BoundCatalytic" -> {}, 
       "BoundActivators" -> {}, "BoundInhibitors" -> {}, 
       "CatalyticSites" -> Infinity, "ActivationSites" -> 4, 
       "InhibitionSites" -> 4}] -> 0.000934477697297114, 
    enzyme[{"ID" -> "GAPDH", "Compartment" -> "c", "BoundCatalytic" -> 
        {Toolbox`Private`wrap[metabolite]["nad", "c"]}, 
       "BoundActivators" -> {}, "BoundInhibitors" -> {}, 
       "CatalyticSites" -> Infinity, "ActivationSites" -> 4, 
       "InhibitionSites" -> 4}] -> 0.00007408629663188435, 
    enzyme[{"ID" -> "GAPDH", "Compartment" -> "c", "BoundCatalytic" -> 
        {Toolbox`Private`wrap[metabolite]["nadh", "c"]}, 
       "BoundActivators" -> {}, "BoundInhibitors" -> {}, 
       "CatalyticSites" -> Infinity, "ActivationSites" -> 4, 
       "InhibitionSites" -> 4}] -> 0.0020569040144186286, 
    enzyme[{"ID" -> "GAPDH", "Compartment" -> "c", "BoundCatalytic" -> 
        {Toolbox`Private`wrap[metabolite]["nad", "c"], 
         Toolbox`Private`wrap[metabolite]["g3p", "c"]}, 
       "BoundActivators" -> {}, "BoundInhibitors" -> {}, 
       "CatalyticSites" -> Infinity, "ActivationSites" -> 4, 
       "InhibitionSites" -> 4}] -> 1.876719420398158*^-6, 
    enzyme[{"ID" -> "GAPDH", "Compartment" -> "c", "BoundCatalytic" -> 
        {Toolbox`Private`wrap[metabolite]["nadh", "c"], 
         Toolbox`Private`wrap[metabolite]["13dpg", "c"]}, 
       "BoundActivators" -> {}, "BoundInhibitors" -> {}, 
       "CatalyticSites" -> Infinity, "ActivationSites" -> 4, 
       "InhibitionSites" -> 4}] -> 0.0009083470780079122, 
    enzyme[{"ID" -> "GAPDH", "Compartment" -> "c", "BoundCatalytic" -> 
        {Toolbox`Private`wrap[metabolite]["nad", "c"], 
         Toolbox`Private`wrap[metabolite]["g3p", "c"], 
         Toolbox`Private`wrap[metabolite]["pi", "c"]}, 
       "BoundActivators" -> {}, "BoundInhibitors" -> {}, 
       "CatalyticSites" -> Infinity, "ActivationSites" -> 4, 
       "InhibitionSites" -> 4}] -> 0.000057950184766937135, 
    enzyme[{"ID" -> "GAPDH_T", "Compartment" -> "c", "BoundCatalytic" -> {}, 
       "BoundActivators" -> {}, "BoundInhibitors" -> {}, 
       "CatalyticSites" -> Infinity, "ActivationSites" -> 4, 
       "InhibitionSites" -> 4}] -> 5.678897941771645*^-6, 
    enzyme[{"ID" -> "GAPDH_T", "Compartment" -> "c", "BoundCatalytic" -> {}, 
       "BoundActivators" -> {}, "BoundInhibitors" -> 
        {Toolbox`Private`wrap[metabolite]["3pg", "c"]}, 
       "CatalyticSites" -> Infinity, "ActivationSites" -> 4, 
       "InhibitionSites" -> 4}] -> 0.00008936430285538337, 
    enzyme[{"ID" -> "GAPDH_T", "Compartment" -> "c", "BoundCatalytic" -> {}, 
       "BoundActivators" -> {}, "BoundInhibitors" -> 
        {Toolbox`Private`wrap[metabolite]["g3p", "c"]}, 
       "CatalyticSites" -> Infinity, "ActivationSites" -> 4, 
       "InhibitionSites" -> 4}] -> 6.450214694244907*^-6, 
    enzyme[{"ID" -> "GAPDH_T", "Compartment" -> "c", "BoundCatalytic" -> {}, 
       "BoundActivators" -> {}, "BoundInhibitors" -> 
        {Toolbox`Private`wrap[metabolite]["3pg", "c"], 
         Toolbox`Private`wrap[metabolite]["3pg", "c"]}, 
       "CatalyticSites" -> Infinity, "ActivationSites" -> 4, 
       "InhibitionSites" -> 4}] -> 0.0005273456249816823, 
    enzyme[{"ID" -> "GAPDH_T", "Compartment" -> "c", "BoundCatalytic" -> {}, 
       "BoundActivators" -> {}, "BoundInhibitors" -> 
        {Toolbox`Private`wrap[metabolite]["3pg", "c"], 
         Toolbox`Private`wrap[metabolite]["g3p", "c"]}, 
       "CatalyticSites" -> Infinity, "ActivationSites" -> 4, 
       "InhibitionSites" -> 4}] -> 0.000038063213056192966, 
    enzyme[{"ID" -> "GAPDH_T", "Compartment" -> "c", "BoundCatalytic" -> {}, 
       "BoundActivators" -> {}, "BoundInhibitors" -> 
        {Toolbox`Private`wrap[metabolite]["g3p", "c"], 
         Toolbox`Private`wrap[metabolite]["g3p", "c"]}, 
       "CatalyticSites" -> Infinity, "ActivationSites" -> 4, 
       "InhibitionSites" -> 4}] -> 2.7473598329586284*^-6, 
    enzyme[{"ID" -> "GAPDH_T", "Compartment" -> "c", "BoundCatalytic" -> {}, 
       "BoundActivators" -> {}, "BoundInhibitors" -> 
        {Toolbox`Private`wrap[metabolite]["3pg", "c"], 
         Toolbox`Private`wrap[metabolite]["3pg", "c"], 
         Toolbox`Private`wrap[metabolite]["3pg", "c"]}, 
       "CatalyticSites" -> Infinity, "ActivationSites" -> 4, 
       "InhibitionSites" -> 4}] -> 0.0013830698204571788, 
    enzyme[{"ID" -> "GAPDH_T", "Compartment" -> "c", "BoundCatalytic" -> {}, 
       "BoundActivators" -> {}, "BoundInhibitors" -> 
        {Toolbox`Private`wrap[metabolite]["3pg", "c"], 
         Toolbox`Private`wrap[metabolite]["3pg", "c"], 
         Toolbox`Private`wrap[metabolite]["g3p", "c"]}, 
       "CatalyticSites" -> Infinity, "ActivationSites" -> 4, 
       "InhibitionSites" -> 4}] -> 0.00009982842134981353, 
    enzyme[{"ID" -> "GAPDH_T", "Compartment" -> "c", "BoundCatalytic" -> {}, 
       "BoundActivators" -> {}, "BoundInhibitors" -> 
        {Toolbox`Private`wrap[metabolite]["3pg", "c"], 
         Toolbox`Private`wrap[metabolite]["g3p", "c"], 
         Toolbox`Private`wrap[metabolite]["g3p", "c"]}, 
       "CatalyticSites" -> Infinity, "ActivationSites" -> 4, 
       "InhibitionSites" -> 4}] -> 7.205502977356344*^-6, 
    enzyme[{"ID" -> "GAPDH_T", "Compartment" -> "c", "BoundCatalytic" -> {}, 
       "BoundActivators" -> {}, "BoundInhibitors" -> 
        {Toolbox`Private`wrap[metabolite]["g3p", "c"], 
         Toolbox`Private`wrap[metabolite]["g3p", "c"], 
         Toolbox`Private`wrap[metabolite]["g3p", "c"]}, 
       "CatalyticSites" -> Infinity, "ActivationSites" -> 4, 
       "InhibitionSites" -> 4}] -> 5.200850865382149*^-7, 
    enzyme[{"ID" -> "GAPDH_T", "Compartment" -> "c", "BoundCatalytic" -> {}, 
       "BoundActivators" -> {}, "BoundInhibitors" -> 
        {Toolbox`Private`wrap[metabolite]["3pg", "c"], 
         Toolbox`Private`wrap[metabolite]["3pg", "c"], 
         Toolbox`Private`wrap[metabolite]["3pg", "c"], 
         Toolbox`Private`wrap[metabolite]["3pg", "c"]}, 
       "CatalyticSites" -> Infinity, "ActivationSites" -> 4, 
       "InhibitionSites" -> 4}] -> 0.0013602668991938855, 
    enzyme[{"ID" -> "GAPDH_T", "Compartment" -> "c", "BoundCatalytic" -> {}, 
       "BoundActivators" -> {}, "BoundInhibitors" -> 
        {Toolbox`Private`wrap[metabolite]["3pg", "c"], 
         Toolbox`Private`wrap[metabolite]["3pg", "c"], 
         Toolbox`Private`wrap[metabolite]["3pg", "c"], 
         Toolbox`Private`wrap[metabolite]["g3p", "c"]}, 
       "CatalyticSites" -> Infinity, "ActivationSites" -> 4, 
       "InhibitionSites" -> 4}] -> 0.00009818253218484992, 
    enzyme[{"ID" -> "GAPDH_T", "Compartment" -> "c", "BoundCatalytic" -> {}, 
       "BoundActivators" -> {}, "BoundInhibitors" -> 
        {Toolbox`Private`wrap[metabolite]["3pg", "c"], 
         Toolbox`Private`wrap[metabolite]["3pg", "c"], 
         Toolbox`Private`wrap[metabolite]["g3p", "c"], 
         Toolbox`Private`wrap[metabolite]["g3p", "c"]}, 
       "CatalyticSites" -> Infinity, "ActivationSites" -> 4, 
       "InhibitionSites" -> 4}] -> 7.086704551835954*^-6, 
    enzyme[{"ID" -> "GAPDH_T", "Compartment" -> "c", "BoundCatalytic" -> {}, 
       "BoundActivators" -> {}, "BoundInhibitors" -> 
        {Toolbox`Private`wrap[metabolite]["3pg", "c"], 
         Toolbox`Private`wrap[metabolite]["g3p", "c"], 
         Toolbox`Private`wrap[metabolite]["g3p", "c"], 
         Toolbox`Private`wrap[metabolite]["g3p", "c"]}, 
       "CatalyticSites" -> Infinity, "ActivationSites" -> 4, 
       "InhibitionSites" -> 4}] -> 5.115103500331384*^-7, 
    enzyme[{"ID" -> "GAPDH_T", "Compartment" -> "c", "BoundCatalytic" -> {}, 
       "BoundActivators" -> {}, "BoundInhibitors" -> 
        {Toolbox`Private`wrap[metabolite]["g3p", "c"], 
         Toolbox`Private`wrap[metabolite]["g3p", "c"], 
         Toolbox`Private`wrap[metabolite]["g3p", "c"], 
         Toolbox`Private`wrap[metabolite]["g3p", "c"]}, 
       "CatalyticSites" -> Infinity, "ActivationSites" -> 4, 
       "InhibitionSites" -> 4}] -> 3.6920240751851265*^-8, 
    enzyme[{"ID" -> "HEX1", "Compartment" -> "c", "BoundCatalytic" -> {}, 
       "BoundActivators" -> {}, "BoundInhibitors" -> {}, 
       "CatalyticSites" -> Infinity, "ActivationSites" -> 0, 
       "InhibitionSites" -> 0}] -> 0.000012752810324141062, 
    enzyme[{"ID" -> "HEX1", "Compartment" -> "c", "BoundCatalytic" -> 
        {Toolbox`Private`wrap[metabolite]["atp", "c"]}, 
       "BoundActivators" -> {}, "BoundInhibitors" -> {}, 
       "CatalyticSites" -> Infinity, "ActivationSites" -> 0, 
       "InhibitionSites" -> 0}] -> 0.000010969884296348174, 
    enzyme[{"ID" -> "HEX1", "Compartment" -> "c", "BoundCatalytic" -> 
        {Toolbox`Private`wrap[metabolite]["glc-D", "c"]}, 
       "BoundActivators" -> {}, "BoundInhibitors" -> {}, 
       "CatalyticSites" -> Infinity, "ActivationSites" -> 0, 
       "InhibitionSites" -> 0}] -> 1.492500259814243*^-7, 
    enzyme[{"ID" -> "HEX1", "Compartment" -> "c", "BoundCatalytic" -> 
        {Toolbox`Private`wrap[metabolite]["atp", "c"], 
         Toolbox`Private`wrap[metabolite]["glc-D", "c"]}, 
       "BoundActivators" -> {}, "BoundInhibitors" -> {}, 
       "CatalyticSites" -> Infinity, "ActivationSites" -> 0, 
       "InhibitionSites" -> 0}] -> 1.0255133967219595*^-8, 
    enzyme[{"ID" -> "HEX1", "Compartment" -> "c", "BoundCatalytic" -> 
        {Toolbox`Private`wrap[metabolite]["glc-D", "c"], 
         Toolbox`Private`wrap[metabolite]["23dpg", "c"]}, 
       "BoundActivators" -> {}, "BoundInhibitors" -> {}, 
       "CatalyticSites" -> Infinity, "ActivationSites" -> 0, 
       "InhibitionSites" -> 0}] -> 1.0784456320961998*^-7, 
    enzyme[{"ID" -> "PYK", "Compartment" -> "c", "BoundCatalytic" -> {}, 
       "BoundActivators" -> {}, "BoundInhibitors" -> {}, 
       "CatalyticSites" -> Infinity, "ActivationSites" -> 4, 
       "InhibitionSites" -> 4}] -> 5.2067248789926885*^-8, 
    enzyme[{"ID" -> "PYK", "Compartment" -> "c", "BoundCatalytic" -> {}, 
       "BoundActivators" -> {Toolbox`Private`wrap[metabolite]["fdp", "c"]}, 
       "BoundInhibitors" -> {}, "CatalyticSites" -> Infinity, 
       "ActivationSites" -> 4, "InhibitionSites" -> 4}] -> 
     8.572850986434965*^-7, enzyme[{"ID" -> "PYK", "Compartment" -> "c", 
       "BoundCatalytic" -> {}, "BoundActivators" -> 
        {Toolbox`Private`wrap[metabolite]["fdp", "c"], 
         Toolbox`Private`wrap[metabolite]["fdp", "c"]}, 
       "BoundInhibitors" -> {}, "CatalyticSites" -> Infinity, 
       "ActivationSites" -> 4, "InhibitionSites" -> 4}] -> 
     5.2931863895003805*^-6, enzyme[{"ID" -> "PYK", "Compartment" -> "c", 
       "BoundCatalytic" -> {}, "BoundActivators" -> 
        {Toolbox`Private`wrap[metabolite]["fdp", "c"], 
         Toolbox`Private`wrap[metabolite]["fdp", "c"], 
         Toolbox`Private`wrap[metabolite]["fdp", "c"]}, 
       "BoundInhibitors" -> {}, "CatalyticSites" -> Infinity, 
       "ActivationSites" -> 4, "InhibitionSites" -> 4}] -> 
     0.000014525349176695061, enzyme[{"ID" -> "PYK", "Compartment" -> "c", 
       "BoundCatalytic" -> {}, "BoundActivators" -> 
        {Toolbox`Private`wrap[metabolite]["fdp", "c"], 
         Toolbox`Private`wrap[metabolite]["fdp", "c"], 
         Toolbox`Private`wrap[metabolite]["fdp", "c"], 
         Toolbox`Private`wrap[metabolite]["fdp", "c"]}, 
       "BoundInhibitors" -> {}, "CatalyticSites" -> Infinity, 
       "ActivationSites" -> 4, "InhibitionSites" -> 4}] -> 
     0.000014947454603390884, enzyme[{"ID" -> "PYK", "Compartment" -> "c", 
       "BoundCatalytic" -> {Toolbox`Private`wrap[metabolite]["adp", "c"]}, 
       "BoundActivators" -> {}, "BoundInhibitors" -> {}, 
       "CatalyticSites" -> Infinity, "ActivationSites" -> 4, 
       "InhibitionSites" -> 4}] -> 4.0575734217570134*^-8, 
    enzyme[{"ID" -> "PYK", "Compartment" -> "c", "BoundCatalytic" -> 
        {Toolbox`Private`wrap[metabolite]["adp", "c"]}, 
       "BoundActivators" -> {Toolbox`Private`wrap[metabolite]["fdp", "c"]}, 
       "BoundInhibitors" -> {}, "CatalyticSites" -> Infinity, 
       "ActivationSites" -> 4, "InhibitionSites" -> 4}] -> 
     6.680777863179807*^-7, enzyme[{"ID" -> "PYK", "Compartment" -> "c", 
       "BoundCatalytic" -> {Toolbox`Private`wrap[metabolite]["adp", "c"]}, 
       "BoundActivators" -> {Toolbox`Private`wrap[metabolite]["fdp", "c"], 
         Toolbox`Private`wrap[metabolite]["fdp", "c"]}, 
       "BoundInhibitors" -> {}, "CatalyticSites" -> Infinity, 
       "ActivationSites" -> 4, "InhibitionSites" -> 4}] -> 
     4.124952423950202*^-6, enzyme[{"ID" -> "PYK", "Compartment" -> "c", 
       "BoundCatalytic" -> {Toolbox`Private`wrap[metabolite]["adp", "c"]}, 
       "BoundActivators" -> {Toolbox`Private`wrap[metabolite]["fdp", "c"], 
         Toolbox`Private`wrap[metabolite]["fdp", "c"], 
         Toolbox`Private`wrap[metabolite]["fdp", "c"]}, 
       "BoundInhibitors" -> {}, "CatalyticSites" -> Infinity, 
       "ActivationSites" -> 4, "InhibitionSites" -> 4}] -> 
     0.000011319528519528823, enzyme[{"ID" -> "PYK", "Compartment" -> "c", 
       "BoundCatalytic" -> {Toolbox`Private`wrap[metabolite]["adp", "c"]}, 
       "BoundActivators" -> {Toolbox`Private`wrap[metabolite]["fdp", "c"], 
         Toolbox`Private`wrap[metabolite]["fdp", "c"], 
         Toolbox`Private`wrap[metabolite]["fdp", "c"], 
         Toolbox`Private`wrap[metabolite]["fdp", "c"]}, 
       "BoundInhibitors" -> {}, "CatalyticSites" -> Infinity, 
       "ActivationSites" -> 4, "InhibitionSites" -> 4}] -> 
     0.00001164847306727142, enzyme[{"ID" -> "PYK", "Compartment" -> "c", 
       "BoundCatalytic" -> {Toolbox`Private`wrap[metabolite]["pep", "c"]}, 
       "BoundActivators" -> {}, "BoundInhibitors" -> {}, 
       "CatalyticSites" -> Infinity, "ActivationSites" -> 4, 
       "InhibitionSites" -> 4}] -> 1.4542545058638558*^-10, 
    enzyme[{"ID" -> "PYK", "Compartment" -> "c", "BoundCatalytic" -> 
        {Toolbox`Private`wrap[metabolite]["pep", "c"]}, 
       "BoundActivators" -> {Toolbox`Private`wrap[metabolite]["fdp", "c"]}, 
       "BoundInhibitors" -> {}, "CatalyticSites" -> Infinity, 
       "ActivationSites" -> 4, "InhibitionSites" -> 4}] -> 
     2.394424031395026*^-9, enzyme[{"ID" -> "PYK", "Compartment" -> "c", 
       "BoundCatalytic" -> {Toolbox`Private`wrap[metabolite]["pep", "c"]}, 
       "BoundActivators" -> {Toolbox`Private`wrap[metabolite]["fdp", "c"], 
         Toolbox`Private`wrap[metabolite]["fdp", "c"]}, 
       "BoundInhibitors" -> {}, "CatalyticSites" -> Infinity, 
       "ActivationSites" -> 4, "InhibitionSites" -> 4}] -> 
     1.4784034755447605*^-8, enzyme[{"ID" -> "PYK", "Compartment" -> "c", 
       "BoundCatalytic" -> {Toolbox`Private`wrap[metabolite]["pep", "c"]}, 
       "BoundActivators" -> {Toolbox`Private`wrap[metabolite]["fdp", "c"], 
         Toolbox`Private`wrap[metabolite]["fdp", "c"], 
         Toolbox`Private`wrap[metabolite]["fdp", "c"]}, 
       "BoundInhibitors" -> {}, "CatalyticSites" -> Infinity, 
       "ActivationSites" -> 4, "InhibitionSites" -> 4}] -> 
     4.0569753502207855*^-8, enzyme[{"ID" -> "PYK", "Compartment" -> "c", 
       "BoundCatalytic" -> {Toolbox`Private`wrap[metabolite]["pep", "c"]}, 
       "BoundActivators" -> {Toolbox`Private`wrap[metabolite]["fdp", "c"], 
         Toolbox`Private`wrap[metabolite]["fdp", "c"], 
         Toolbox`Private`wrap[metabolite]["fdp", "c"], 
         Toolbox`Private`wrap[metabolite]["fdp", "c"]}, 
       "BoundInhibitors" -> {}, "CatalyticSites" -> Infinity, 
       "ActivationSites" -> 4, "InhibitionSites" -> 4}] -> 
     4.174870713042557*^-8, enzyme[{"ID" -> "PYK", "Compartment" -> "c", 
       "BoundCatalytic" -> {Toolbox`Private`wrap[metabolite]["pep", "c"], 
         Toolbox`Private`wrap[metabolite]["adp", "c"]}, 
       "BoundActivators" -> {}, "BoundInhibitors" -> {}, 
       "CatalyticSites" -> Infinity, "ActivationSites" -> 4, 
       "InhibitionSites" -> 4}] -> 5.285600740716847*^-11, 
    enzyme[{"ID" -> "PYK", "Compartment" -> "c", "BoundCatalytic" -> 
        {Toolbox`Private`wrap[metabolite]["pep", "c"], 
         Toolbox`Private`wrap[metabolite]["adp", "c"]}, 
       "BoundActivators" -> {Toolbox`Private`wrap[metabolite]["fdp", "c"]}, 
       "BoundInhibitors" -> {}, "CatalyticSites" -> Infinity, 
       "ActivationSites" -> 4, "InhibitionSites" -> 4}] -> 
     8.702719766657262*^-10, enzyme[{"ID" -> "PYK", "Compartment" -> "c", 
       "BoundCatalytic" -> {Toolbox`Private`wrap[metabolite]["pep", "c"], 
         Toolbox`Private`wrap[metabolite]["adp", "c"]}, 
       "BoundActivators" -> {Toolbox`Private`wrap[metabolite]["fdp", "c"], 
         Toolbox`Private`wrap[metabolite]["fdp", "c"]}, 
       "BoundInhibitors" -> {}, "CatalyticSites" -> Infinity, 
       "ActivationSites" -> 4, "InhibitionSites" -> 4}] -> 
     5.373372043138989*^-9, enzyme[{"ID" -> "PYK", "Compartment" -> "c", 
       "BoundCatalytic" -> {Toolbox`Private`wrap[metabolite]["pep", "c"], 
         Toolbox`Private`wrap[metabolite]["adp", "c"]}, 
       "BoundActivators" -> {Toolbox`Private`wrap[metabolite]["fdp", "c"], 
         Toolbox`Private`wrap[metabolite]["fdp", "c"], 
         Toolbox`Private`wrap[metabolite]["fdp", "c"]}, 
       "BoundInhibitors" -> {}, "CatalyticSites" -> Infinity, 
       "ActivationSites" -> 4, "InhibitionSites" -> 4}] -> 
     1.4745391422018722*^-8, enzyme[{"ID" -> "PYK", "Compartment" -> "c", 
       "BoundCatalytic" -> {Toolbox`Private`wrap[metabolite]["pep", "c"], 
         Toolbox`Private`wrap[metabolite]["adp", "c"]}, 
       "BoundActivators" -> {Toolbox`Private`wrap[metabolite]["fdp", "c"], 
         Toolbox`Private`wrap[metabolite]["fdp", "c"], 
         Toolbox`Private`wrap[metabolite]["fdp", "c"], 
         Toolbox`Private`wrap[metabolite]["fdp", "c"]}, 
       "BoundInhibitors" -> {}, "CatalyticSites" -> Infinity, 
       "ActivationSites" -> 4, "InhibitionSites" -> 4}] -> 
     1.5173891257876318*^-8, enzyme[{"ID" -> "PYK_T", "Compartment" -> "c", 
       "BoundCatalytic" -> {}, "BoundActivators" -> {}, 
       "BoundInhibitors" -> {}, "CatalyticSites" -> Infinity, 
       "ActivationSites" -> 4, "InhibitionSites" -> 4}] -> 
     9.89277727008611*^-7, enzyme[{"ID" -> "PYK_T", "Compartment" -> "c", 
       "BoundCatalytic" -> {}, "BoundActivators" -> {}, 
       "BoundInhibitors" -> {Toolbox`Private`wrap[metabolite]["atp", "c"]}, 
       "CatalyticSites" -> Infinity, "ActivationSites" -> 4, 
       "InhibitionSites" -> 4}] -> 2.0877912356886202*^-6, 
    enzyme[{"ID" -> "PYK_T", "Compartment" -> "c", "BoundCatalytic" -> {}, 
       "BoundActivators" -> {}, "BoundInhibitors" -> 
        {Toolbox`Private`wrap[metabolite]["atp", "c"], 
         Toolbox`Private`wrap[metabolite]["atp", "c"]}, 
       "CatalyticSites" -> Infinity, "ActivationSites" -> 4, 
       "InhibitionSites" -> 4}] -> 1.6522934326788932*^-6, 
    enzyme[{"ID" -> "PYK_T", "Compartment" -> "c", "BoundCatalytic" -> {}, 
       "BoundActivators" -> {}, "BoundInhibitors" -> 
        {Toolbox`Private`wrap[metabolite]["atp", "c"], 
         Toolbox`Private`wrap[metabolite]["atp", "c"], 
         Toolbox`Private`wrap[metabolite]["atp", "c"]}, 
       "CatalyticSites" -> Infinity, "ActivationSites" -> 4, 
       "InhibitionSites" -> 4}] -> 5.811721106137929*^-7, 
    enzyme[{"ID" -> "PYK_T", "Compartment" -> "c", "BoundCatalytic" -> {}, 
       "BoundActivators" -> {}, "BoundInhibitors" -> 
        {Toolbox`Private`wrap[metabolite]["atp", "c"], 
         Toolbox`Private`wrap[metabolite]["atp", "c"], 
         Toolbox`Private`wrap[metabolite]["atp", "c"], 
         Toolbox`Private`wrap[metabolite]["atp", "c"]}, 
       "CatalyticSites" -> Infinity, "ActivationSites" -> 4, 
       "InhibitionSites" -> 4}] -> 7.665731812713025*^-8, 
    enzyme[{"ID" -> "PFK", "Compartment" -> "c", "BoundCatalytic" -> {}, 
       "BoundActivators" -> {}, "BoundInhibitors" -> {}, 
       "CatalyticSites" -> Infinity, "ActivationSites" -> 4, 
       "InhibitionSites" -> 4}] -> 4.393330794220069*^-9, 
    enzyme[{"ID" -> "PFK", "Compartment" -> "c", "BoundCatalytic" -> {}, 
       "BoundActivators" -> {Toolbox`Private`wrap[metabolite]["amp", "c"]}, 
       "BoundInhibitors" -> {}, "CatalyticSites" -> Infinity, 
       "ActivationSites" -> 4, "InhibitionSites" -> 4}] -> 
     4.8134748577417986*^-8, enzyme[{"ID" -> "PFK", "Compartment" -> "c", 
       "BoundCatalytic" -> {}, "BoundActivators" -> 
        {Toolbox`Private`wrap[metabolite]["amp", "c"], 
         Toolbox`Private`wrap[metabolite]["amp", "c"]}, 
       "BoundInhibitors" -> {}, "CatalyticSites" -> Infinity, 
       "ActivationSites" -> 4, "InhibitionSites" -> 4}] -> 
     1.9776743396429382*^-7, enzyme[{"ID" -> "PFK", "Compartment" -> "c", 
       "BoundCatalytic" -> {}, "BoundActivators" -> 
        {Toolbox`Private`wrap[metabolite]["amp", "c"], 
         Toolbox`Private`wrap[metabolite]["amp", "c"], 
         Toolbox`Private`wrap[metabolite]["amp", "c"]}, 
       "BoundInhibitors" -> {}, "CatalyticSites" -> Infinity, 
       "ActivationSites" -> 4, "InhibitionSites" -> 4}] -> 
     3.6113396101792796*^-7, enzyme[{"ID" -> "PFK", "Compartment" -> "c", 
       "BoundCatalytic" -> {}, "BoundActivators" -> 
        {Toolbox`Private`wrap[metabolite]["amp", "c"], 
         Toolbox`Private`wrap[metabolite]["amp", "c"], 
         Toolbox`Private`wrap[metabolite]["amp", "c"], 
         Toolbox`Private`wrap[metabolite]["amp", "c"]}, 
       "BoundInhibitors" -> {}, "CatalyticSites" -> Infinity, 
       "ActivationSites" -> 4, "InhibitionSites" -> 4}] -> 
     2.4729375658490257*^-7, enzyme[{"ID" -> "PFK", "Compartment" -> "c", 
       "BoundCatalytic" -> {Toolbox`Private`wrap[metabolite]["adp", "c"]}, 
       "BoundActivators" -> {}, "BoundInhibitors" -> {}, 
       "CatalyticSites" -> Infinity, "ActivationSites" -> 4, 
       "InhibitionSites" -> 4}] -> 1.4770626477805272*^-8, 
    enzyme[{"ID" -> "PFK", "Compartment" -> "c", "BoundCatalytic" -> 
        {Toolbox`Private`wrap[metabolite]["adp", "c"]}, 
       "BoundActivators" -> {Toolbox`Private`wrap[metabolite]["amp", "c"]}, 
       "BoundInhibitors" -> {}, "CatalyticSites" -> Infinity, 
       "ActivationSites" -> 4, "InhibitionSites" -> 4}] -> 
     1.6183174569406114*^-7, enzyme[{"ID" -> "PFK", "Compartment" -> "c", 
       "BoundCatalytic" -> {Toolbox`Private`wrap[metabolite]["adp", "c"]}, 
       "BoundActivators" -> {Toolbox`Private`wrap[metabolite]["amp", "c"], 
         Toolbox`Private`wrap[metabolite]["amp", "c"]}, 
       "BoundInhibitors" -> {}, "CatalyticSites" -> Infinity, 
       "ActivationSites" -> 4, "InhibitionSites" -> 4}] -> 
     6.64905292450027*^-7, enzyme[{"ID" -> "PFK", "Compartment" -> "c", 
       "BoundCatalytic" -> {Toolbox`Private`wrap[metabolite]["adp", "c"]}, 
       "BoundActivators" -> {Toolbox`Private`wrap[metabolite]["amp", "c"], 
         Toolbox`Private`wrap[metabolite]["amp", "c"], 
         Toolbox`Private`wrap[metabolite]["amp", "c"]}, 
       "BoundInhibitors" -> {}, "CatalyticSites" -> Infinity, 
       "ActivationSites" -> 4, "InhibitionSites" -> 4}] -> 
     1.2141527912407195*^-6, enzyme[{"ID" -> "PFK", "Compartment" -> "c", 
       "BoundCatalytic" -> {Toolbox`Private`wrap[metabolite]["adp", "c"]}, 
       "BoundActivators" -> {Toolbox`Private`wrap[metabolite]["amp", "c"], 
         Toolbox`Private`wrap[metabolite]["amp", "c"], 
         Toolbox`Private`wrap[metabolite]["amp", "c"], 
         Toolbox`Private`wrap[metabolite]["amp", "c"]}, 
       "BoundInhibitors" -> {}, "CatalyticSites" -> Infinity, 
       "ActivationSites" -> 4, "InhibitionSites" -> 4}] -> 
     8.314155887406471*^-7, enzyme[{"ID" -> "PFK", "Compartment" -> "c", 
       "BoundCatalytic" -> {Toolbox`Private`wrap[metabolite]["atp", "c"]}, 
       "BoundActivators" -> {}, "BoundInhibitors" -> {}, 
       "CatalyticSites" -> Infinity, "ActivationSites" -> 4, 
       "InhibitionSites" -> 4}] -> 1.1385664620955587*^-7, 
    enzyme[{"ID" -> "PFK", "Compartment" -> "c", "BoundCatalytic" -> 
        {Toolbox`Private`wrap[metabolite]["atp", "c"]}, 
       "BoundActivators" -> {Toolbox`Private`wrap[metabolite]["amp", "c"]}, 
       "BoundInhibitors" -> {}, "CatalyticSites" -> Infinity, 
       "ActivationSites" -> 4, "InhibitionSites" -> 4}] -> 
     1.2474501228942688*^-6, enzyme[{"ID" -> "PFK", "Compartment" -> "c", 
       "BoundCatalytic" -> {Toolbox`Private`wrap[metabolite]["atp", "c"]}, 
       "BoundActivators" -> {Toolbox`Private`wrap[metabolite]["amp", "c"], 
         Toolbox`Private`wrap[metabolite]["amp", "c"]}, 
       "BoundInhibitors" -> {}, "CatalyticSites" -> Infinity, 
       "ActivationSites" -> 4, "InhibitionSites" -> 4}] -> 
     5.125299645150367*^-6, enzyme[{"ID" -> "PFK", "Compartment" -> "c", 
       "BoundCatalytic" -> {Toolbox`Private`wrap[metabolite]["atp", "c"]}, 
       "BoundActivators" -> {Toolbox`Private`wrap[metabolite]["amp", "c"], 
         Toolbox`Private`wrap[metabolite]["amp", "c"], 
         Toolbox`Private`wrap[metabolite]["amp", "c"]}, 
       "BoundInhibitors" -> {}, "CatalyticSites" -> Infinity, 
       "ActivationSites" -> 4, "InhibitionSites" -> 4}] -> 
     9.359072548775193*^-6, enzyme[{"ID" -> "PFK", "Compartment" -> "c", 
       "BoundCatalytic" -> {Toolbox`Private`wrap[metabolite]["atp", "c"]}, 
       "BoundActivators" -> {Toolbox`Private`wrap[metabolite]["amp", "c"], 
         Toolbox`Private`wrap[metabolite]["amp", "c"], 
         Toolbox`Private`wrap[metabolite]["amp", "c"], 
         Toolbox`Private`wrap[metabolite]["amp", "c"]}, 
       "BoundInhibitors" -> {}, "CatalyticSites" -> Infinity, 
       "ActivationSites" -> 4, "InhibitionSites" -> 4}] -> 
     6.408813511234294*^-6, enzyme[{"ID" -> "PFK", "Compartment" -> "c", 
       "BoundCatalytic" -> {Toolbox`Private`wrap[metabolite]["f6p", "c"]}, 
       "BoundActivators" -> {}, "BoundInhibitors" -> {}, 
       "CatalyticSites" -> Infinity, "ActivationSites" -> 4, 
       "InhibitionSites" -> 4}] -> 1.0680468111924455*^-9, 
    enzyme[{"ID" -> "PFK", "Compartment" -> "c", "BoundCatalytic" -> 
        {Toolbox`Private`wrap[metabolite]["f6p", "c"]}, 
       "BoundActivators" -> {Toolbox`Private`wrap[metabolite]["amp", "c"]}, 
       "BoundInhibitors" -> {}, "CatalyticSites" -> Infinity, 
       "ActivationSites" -> 4, "InhibitionSites" -> 4}] -> 
     1.1701865198335927*^-8, enzyme[{"ID" -> "PFK", "Compartment" -> "c", 
       "BoundCatalytic" -> {Toolbox`Private`wrap[metabolite]["f6p", "c"]}, 
       "BoundActivators" -> {Toolbox`Private`wrap[metabolite]["amp", "c"], 
         Toolbox`Private`wrap[metabolite]["amp", "c"]}, 
       "BoundInhibitors" -> {}, "CatalyticSites" -> Infinity, 
       "ActivationSites" -> 4, "InhibitionSites" -> 4}] -> 
     4.807852790897674*^-8, enzyme[{"ID" -> "PFK", "Compartment" -> "c", 
       "BoundCatalytic" -> {Toolbox`Private`wrap[metabolite]["f6p", "c"]}, 
       "BoundActivators" -> {Toolbox`Private`wrap[metabolite]["amp", "c"], 
         Toolbox`Private`wrap[metabolite]["amp", "c"], 
         Toolbox`Private`wrap[metabolite]["amp", "c"]}, 
       "BoundInhibitors" -> {}, "CatalyticSites" -> Infinity, 
       "ActivationSites" -> 4, "InhibitionSites" -> 4}] -> 
     8.779397535599593*^-8, enzyme[{"ID" -> "PFK", "Compartment" -> "c", 
       "BoundCatalytic" -> {Toolbox`Private`wrap[metabolite]["f6p", "c"]}, 
       "BoundActivators" -> {Toolbox`Private`wrap[metabolite]["amp", "c"], 
         Toolbox`Private`wrap[metabolite]["amp", "c"], 
         Toolbox`Private`wrap[metabolite]["amp", "c"], 
         Toolbox`Private`wrap[metabolite]["amp", "c"]}, 
       "BoundInhibitors" -> {}, "CatalyticSites" -> Infinity, 
       "ActivationSites" -> 4, "InhibitionSites" -> 4}] -> 
     6.011869365625457*^-8, enzyme[{"ID" -> "PFK", "Compartment" -> "c", 
       "BoundCatalytic" -> {Toolbox`Private`wrap[metabolite]["adp", "c"], 
         Toolbox`Private`wrap[metabolite]["f6p", "c"]}, 
       "BoundActivators" -> {}, "BoundInhibitors" -> {}, 
       "CatalyticSites" -> Infinity, "ActivationSites" -> 4, 
       "InhibitionSites" -> 4}] -> 3.5908337541278232*^-9, 
    enzyme[{"ID" -> "PFK", "Compartment" -> "c", "BoundCatalytic" -> 
        {Toolbox`Private`wrap[metabolite]["adp", "c"], 
         Toolbox`Private`wrap[metabolite]["f6p", "c"]}, 
       "BoundActivators" -> {Toolbox`Private`wrap[metabolite]["amp", "c"]}, 
       "BoundInhibitors" -> {}, "CatalyticSites" -> Infinity, 
       "ActivationSites" -> 4, "InhibitionSites" -> 4}] -> 
     3.9342332283661556*^-8, enzyme[{"ID" -> "PFK", "Compartment" -> "c", 
       "BoundCatalytic" -> {Toolbox`Private`wrap[metabolite]["adp", "c"], 
         Toolbox`Private`wrap[metabolite]["f6p", "c"]}, 
       "BoundActivators" -> {Toolbox`Private`wrap[metabolite]["amp", "c"], 
         Toolbox`Private`wrap[metabolite]["amp", "c"]}, 
       "BoundInhibitors" -> {}, "CatalyticSites" -> Infinity, 
       "ActivationSites" -> 4, "InhibitionSites" -> 4}] -> 
     1.6164272862870132*^-7, enzyme[{"ID" -> "PFK", "Compartment" -> "c", 
       "BoundCatalytic" -> {Toolbox`Private`wrap[metabolite]["adp", "c"], 
         Toolbox`Private`wrap[metabolite]["f6p", "c"]}, 
       "BoundActivators" -> {Toolbox`Private`wrap[metabolite]["amp", "c"], 
         Toolbox`Private`wrap[metabolite]["amp", "c"], 
         Toolbox`Private`wrap[metabolite]["amp", "c"]}, 
       "BoundInhibitors" -> {}, "CatalyticSites" -> Infinity, 
       "ActivationSites" -> 4, "InhibitionSites" -> 4}] -> 
     2.9516830799335875*^-7, enzyme[{"ID" -> "PFK", "Compartment" -> "c", 
       "BoundCatalytic" -> {Toolbox`Private`wrap[metabolite]["adp", "c"], 
         Toolbox`Private`wrap[metabolite]["f6p", "c"]}, 
       "BoundActivators" -> {Toolbox`Private`wrap[metabolite]["amp", "c"], 
         Toolbox`Private`wrap[metabolite]["amp", "c"], 
         Toolbox`Private`wrap[metabolite]["amp", "c"], 
         Toolbox`Private`wrap[metabolite]["amp", "c"]}, 
       "BoundInhibitors" -> {}, "CatalyticSites" -> Infinity, 
       "ActivationSites" -> 4, "InhibitionSites" -> 4}] -> 
     2.0212244648146943*^-7, enzyme[{"ID" -> "PFK", "Compartment" -> "c", 
       "BoundCatalytic" -> {Toolbox`Private`wrap[metabolite]["atp", "c"], 
         Toolbox`Private`wrap[metabolite]["f6p", "c"]}, 
       "BoundActivators" -> {}, "BoundInhibitors" -> {}, 
       "CatalyticSites" -> Infinity, "ActivationSites" -> 4, 
       "InhibitionSites" -> 4}] -> 2.8007110627197642*^-8, 
    enzyme[{"ID" -> "PFK", "Compartment" -> "c", "BoundCatalytic" -> 
        {Toolbox`Private`wrap[metabolite]["atp", "c"], 
         Toolbox`Private`wrap[metabolite]["f6p", "c"]}, 
       "BoundActivators" -> {Toolbox`Private`wrap[metabolite]["amp", "c"]}, 
       "BoundInhibitors" -> {}, "CatalyticSites" -> Infinity, 
       "ActivationSites" -> 4, "InhibitionSites" -> 4}] -> 
     3.0685493343539937*^-7, enzyme[{"ID" -> "PFK", "Compartment" -> "c", 
       "BoundCatalytic" -> {Toolbox`Private`wrap[metabolite]["atp", "c"], 
         Toolbox`Private`wrap[metabolite]["f6p", "c"]}, 
       "BoundActivators" -> {Toolbox`Private`wrap[metabolite]["amp", "c"], 
         Toolbox`Private`wrap[metabolite]["amp", "c"]}, 
       "BoundInhibitors" -> {}, "CatalyticSites" -> Infinity, 
       "ActivationSites" -> 4, "InhibitionSites" -> 4}] -> 
     1.2607505924165854*^-6, enzyme[{"ID" -> "PFK", "Compartment" -> "c", 
       "BoundCatalytic" -> {Toolbox`Private`wrap[metabolite]["atp", "c"], 
         Toolbox`Private`wrap[metabolite]["f6p", "c"]}, 
       "BoundActivators" -> {Toolbox`Private`wrap[metabolite]["amp", "c"], 
         Toolbox`Private`wrap[metabolite]["amp", "c"], 
         Toolbox`Private`wrap[metabolite]["amp", "c"]}, 
       "BoundInhibitors" -> {}, "CatalyticSites" -> Infinity, 
       "ActivationSites" -> 4, "InhibitionSites" -> 4}] -> 
     2.3021983254194595*^-6, enzyme[{"ID" -> "PFK", "Compartment" -> "c", 
       "BoundCatalytic" -> {Toolbox`Private`wrap[metabolite]["atp", "c"], 
         Toolbox`Private`wrap[metabolite]["f6p", "c"]}, 
       "BoundActivators" -> {Toolbox`Private`wrap[metabolite]["amp", "c"], 
         Toolbox`Private`wrap[metabolite]["amp", "c"], 
         Toolbox`Private`wrap[metabolite]["amp", "c"], 
         Toolbox`Private`wrap[metabolite]["amp", "c"]}, 
       "BoundInhibitors" -> {}, "CatalyticSites" -> Infinity, 
       "ActivationSites" -> 4, "InhibitionSites" -> 4}] -> 
     1.5764766921718202*^-6, enzyme[{"ID" -> "PFK_T", "Compartment" -> "c", 
       "BoundCatalytic" -> {}, "BoundActivators" -> {}, 
       "BoundInhibitors" -> {}, "CatalyticSites" -> Infinity, 
       "ActivationSites" -> 4, "InhibitionSites" -> 4}] -> 
     4.832663873642077*^-12, enzyme[{"ID" -> "PFK_T", "Compartment" -> "c", 
       "BoundCatalytic" -> {}, "BoundActivators" -> {}, 
       "BoundInhibitors" -> {Toolbox`Private`wrap[metabolite]["atp", "c"]}, 
       "CatalyticSites" -> Infinity, "ActivationSites" -> 4, 
       "InhibitionSites" -> 4}] -> 3.4574437781032265*^-10, 
    enzyme[{"ID" -> "PFK_T", "Compartment" -> "c", "BoundCatalytic" -> {}, 
       "BoundActivators" -> {}, "BoundInhibitors" -> 
        {Toolbox`Private`wrap[metabolite]["atp", "c"], 
         Toolbox`Private`wrap[metabolite]["atp", "c"]}, 
       "CatalyticSites" -> Infinity, "ActivationSites" -> 4, 
       "InhibitionSites" -> 4}] -> 9.275875938689935*^-9, 
    enzyme[{"ID" -> "PFK_T", "Compartment" -> "c", "BoundCatalytic" -> {}, 
       "BoundActivators" -> {}, "BoundInhibitors" -> 
        {Toolbox`Private`wrap[metabolite]["atp", "c"], 
         Toolbox`Private`wrap[metabolite]["atp", "c"], 
         Toolbox`Private`wrap[metabolite]["atp", "c"]}, 
       "CatalyticSites" -> Infinity, "ActivationSites" -> 4, 
       "InhibitionSites" -> 4}] -> 1.1060435262078061*^-7, 
    enzyme[{"ID" -> "PFK_T", "Compartment" -> "c", "BoundCatalytic" -> {}, 
       "BoundActivators" -> {}, "BoundInhibitors" -> 
        {Toolbox`Private`wrap[metabolite]["atp", "c"], 
         Toolbox`Private`wrap[metabolite]["atp", "c"], 
         Toolbox`Private`wrap[metabolite]["atp", "c"], 
         Toolbox`Private`wrap[metabolite]["atp", "c"]}, 
       "CatalyticSites" -> Infinity, "ActivationSites" -> 4, 
       "InhibitionSites" -> 4}] -> 4.945620324506138*^-7, 
    enzyme[{"ID" -> "PGK", "Compartment" -> "c", "BoundCatalytic" -> {}, 
       "BoundActivators" -> {}, "BoundInhibitors" -> {}, 
       "CatalyticSites" -> Infinity, "ActivationSites" -> 0, 
       "InhibitionSites" -> 0}] -> 0.000024985219914326426, 
    enzyme[{"ID" -> "PGK", "Compartment" -> "c", "BoundCatalytic" -> 
        {Toolbox`Private`wrap[metabolite]["13dpg", "c"]}, 
       "BoundActivators" -> {}, "BoundInhibitors" -> {}, 
       "CatalyticSites" -> Infinity, "ActivationSites" -> 0, 
       "InhibitionSites" -> 0}] -> 0.0000736911347117267, 
    enzyme[{"ID" -> "PGK", "Compartment" -> "c", "BoundCatalytic" -> 
        {Toolbox`Private`wrap[metabolite]["23dpg", "c"]}, 
       "BoundActivators" -> {}, "BoundInhibitors" -> {}, 
       "CatalyticSites" -> Infinity, "ActivationSites" -> 0, 
       "InhibitionSites" -> 0}] -> 0.000041373138263883936, 
    enzyme[{"ID" -> "PGK", "Compartment" -> "c", "BoundCatalytic" -> 
        {Toolbox`Private`wrap[metabolite]["3pg", "c"]}, 
       "BoundActivators" -> {}, "BoundInhibitors" -> {}, 
       "CatalyticSites" -> Infinity, "ActivationSites" -> 0, 
       "InhibitionSites" -> 0}] -> 9.589574280192124*^-6, 
    enzyme[{"ID" -> "PGK", "Compartment" -> "c", "BoundCatalytic" -> 
        {Toolbox`Private`wrap[metabolite]["adp", "c"]}, 
       "BoundActivators" -> {}, "BoundInhibitors" -> {}, 
       "CatalyticSites" -> Infinity, "ActivationSites" -> 0, 
       "InhibitionSites" -> 0}] -> 0.00031765206851513565, 
    enzyme[{"ID" -> "PGK", "Compartment" -> "c", "BoundCatalytic" -> 
        {Toolbox`Private`wrap[metabolite]["adp", "c"], 
         Toolbox`Private`wrap[metabolite]["13dpg", "c"]}, 
       "BoundActivators" -> {}, "BoundInhibitors" -> {}, 
       "CatalyticSites" -> Infinity, "ActivationSites" -> 0, 
       "InhibitionSites" -> 0}] -> 0.0009396787401786672, 
    enzyme[{"ID" -> "PGK", "Compartment" -> "c", "BoundCatalytic" -> 
        {Toolbox`Private`wrap[metabolite]["adp", "c"], 
         Toolbox`Private`wrap[metabolite]["atp", "c"]}, 
       "BoundActivators" -> {}, "BoundInhibitors" -> {}, 
       "CatalyticSites" -> Infinity, "ActivationSites" -> 0, 
       "InhibitionSites" -> 0}] -> 0.0012625474808341196, 
    enzyme[{"ID" -> "PGK", "Compartment" -> "c", "BoundCatalytic" -> 
        {Toolbox`Private`wrap[metabolite]["atp", "c"], 
         Toolbox`Private`wrap[metabolite]["13dpg", "c"]}, 
       "BoundActivators" -> {}, "BoundInhibitors" -> {}, 
       "CatalyticSites" -> Infinity, "ActivationSites" -> 0, 
       "InhibitionSites" -> 0}] -> 0.00007048264331725736, 
    enzyme[{"ID" -> "ADK1", "Compartment" -> "c", "BoundCatalytic" -> {}, 
       "BoundActivators" -> {}, "BoundInhibitors" -> {}, 
       "CatalyticSites" -> Infinity, "ActivationSites" -> 0, 
       "InhibitionSites" -> 0}] -> 0.00010154990696670923, 
    enzyme[{"ID" -> "ADK1", "Compartment" -> "c", "BoundCatalytic" -> 
        {Toolbox`Private`wrap[metabolite]["adp", "c"]}, 
       "BoundActivators" -> {}, "BoundInhibitors" -> {}, 
       "CatalyticSites" -> Infinity, "ActivationSites" -> 0, 
       "InhibitionSites" -> 0}] -> 0.00031297499755471184, 
    enzyme[{"ID" -> "ADK1", "Compartment" -> "c", "BoundCatalytic" -> 
        {Toolbox`Private`wrap[metabolite]["amp", "c"]}, 
       "BoundActivators" -> {}, "BoundInhibitors" -> {}, 
       "CatalyticSites" -> Infinity, "ActivationSites" -> 0, 
       "InhibitionSites" -> 0}] -> 0.00001018337910674663, 
    enzyme[{"ID" -> "ADK1", "Compartment" -> "c", "BoundCatalytic" -> 
        {Toolbox`Private`wrap[metabolite]["adp", "c"], 
         Toolbox`Private`wrap[metabolite]["adp", "c"]}, 
       "BoundActivators" -> {}, "BoundInhibitors" -> {}, 
       "CatalyticSites" -> Infinity, "ActivationSites" -> 0, 
       "InhibitionSites" -> 0}] -> 0.0005261296641770225, 
    enzyme[{"ID" -> "ADK1", "Compartment" -> "c", "BoundCatalytic" -> 
        {Toolbox`Private`wrap[metabolite]["amp", "c"], 
         Toolbox`Private`wrap[metabolite]["atp", "c"]}, 
       "BoundActivators" -> {}, "BoundInhibitors" -> {}, 
       "CatalyticSites" -> Infinity, "ActivationSites" -> 0, 
       "InhibitionSites" -> 0}] -> 0.000019162052194531812, 
    enzyme[{"ID" -> "PGI", "Compartment" -> "c", "BoundCatalytic" -> {}, 
       "BoundActivators" -> {}, "BoundInhibitors" -> {}, 
       "CatalyticSites" -> Infinity, "ActivationSites" -> 0, 
       "InhibitionSites" -> 0}] -> 0.00006397649533198745, 
    enzyme[{"ID" -> "PGI", "Compartment" -> "c", "BoundCatalytic" -> 
        {Toolbox`Private`wrap[metabolite]["f6p", "c"]}, 
       "BoundActivators" -> {}, "BoundInhibitors" -> {}, 
       "CatalyticSites" -> Infinity, "ActivationSites" -> 0, 
       "InhibitionSites" -> 0}] -> 0.000010490730927230628, 
    enzyme[{"ID" -> "PGI", "Compartment" -> "c", "BoundCatalytic" -> 
        {Toolbox`Private`wrap[metabolite]["g6p", "c"]}, 
       "BoundActivators" -> {}, "BoundInhibitors" -> {}, 
       "CatalyticSites" -> Infinity, "ActivationSites" -> 0, 
       "InhibitionSites" -> 0}] -> 3.532773740775673*^-6, 
    metabolite["13dpg", "c"] -> 
     Unit[
      0.000353259628002140118382262690133188698382582515478134155`15.95458977\
0191003, "Millimole"/"Liter"], metabolite["23dpg", "c"] -> 
     Unit[3.97417081673897154558972033555619418621`15.954589770191003, 
      "Millimole"/"Liter"], metabolite["2kmb", "c"] -> 
     Unit[0.04549501526749580304631592753139557317`15.954589770191003, 
      "Millimole"/"Liter"], metabolite["2pg", "c"] -> 
     Unit[0.01135206298851553982642847984152467689`15.954589770191003, 
      "Millimole"/"Liter"], metabolite["35cgmp", "c"] -> 
     Unit[
      4.469401007555764454473156560565527684047992806881666`15.95458977019100\
3*^-6, "Millimole"/"Liter"], metabolite["35cgmp", "e"] -> 
     Unit[
      5.4999999999999998569937334491619651544169755652546879`15.9545897701910\
03*^-6, "Millimole"/"Liter"], metabolite["3pg", "c"] -> 
     Unit[0.07868102558953933567398308923657168634`15.954589770191003, 
      "Millimole"/"Liter"], metabolite["5mdr1p", "c"] -> 
     Unit[0.00522104320590668132678890955844508426`15.954589770191003, 
      "Millimole"/"Liter"], metabolite["5mdru1p", "c"] -> 
     Unit[
      9.1347851500790831286635471086832183118531247600913049`15.9545897701910\
03*^-6, "Millimole"/"Liter"], metabolite["5mta", "c"] -> 
     Unit[0.0016373817410295259718727711728547547`15.954589770191003, 
      "Millimole"/"Liter"], metabolite["5oxpro", "c"] -> 
     Unit[0.05256501703003371023248391225024533924`15.954589770191003, 
      "Millimole"/"Liter"], metabolite["5oxpro", "e"] -> 
     Unit[0.02000000000000000041633363423443370266`15.954589770191003, 
      "Millimole"/"Liter"], metabolite["6pgc", "c"] -> 
     Unit[0.03634303003285366956420787687420670409`15.954589770191003, 
      "Millimole"/"Liter"], metabolite["6pgl", "c"] -> 
     Unit[0.00172459111836028417506783139145909445`15.954589770191003, 
      "Millimole"/"Liter"], metabolite["accoa", "c"] -> 
     Unit[0.00500000000000000010408340855860842566`15.954589770191003, 
      "Millimole"/"Liter"], metabolite["ade", "c"] -> 
     Unit[0.00094716404763945641256256413598180188`15.954589770191003, 
      "Millimole"/"Liter"], metabolite["ade", "e"] -> 
     Unit[0.00129999999999999994032551242639783595`15.954589770191003, 
      "Millimole"/"Liter"], metabolite["adn", "c"] -> 
     Unit[0.00118157772638567042447488297796098777`15.954589770191003, 
      "Millimole"/"Liter"], metabolite["adn", "e"] -> 
     Unit[
      0.000200000000000000009584347204771859196625882759690284729`15.95458977\
0191003, "Millimole"/"Liter"], metabolite["adp", "c"] -> 
     Unit[0.36982621811591098737181937394780106843`15.954589770191003, 
      "Millimole"/"Liter"], metabolite["ahcys", "c"] -> 
     Unit[0.00138906835132502227275752559876309533`15.954589770191003, 
      "Millimole"/"Liter"], metabolite["akg", "c"] -> 
     Unit[0.02603921040251165261447674481587455375`15.954589770191003, 
      "Millimole"/"Liter"], metabolite["akg", "e"] -> 
     Unit[0.00700000000000000014571677198205179593`15.954589770191003, 
      "Millimole"/"Liter"], metabolite["ala-L", "c"] -> 
     Unit[0.20958208397374364362342191725474549457`15.954589770191003, 
      "Millimole"/"Liter"], metabolite["ala-L", "e"] -> 
     Unit[0.32000000000000000666133814775093924254`15.954589770191003, 
      "Millimole"/"Liter"], metabolite["amet", "c"] -> 
     Unit[0.00374691023036176481739167876128249191`15.954589770191003, 
      "Millimole"/"Liter"], metabolite["ametam", "c"] -> 
     Unit[0.00050787113286766231035757046541334603`15.954589770191003, 
      "Millimole"/"Liter"], metabolite["amp", "c"] -> 
     Unit[0.09586782097230574228863275720868841745`15.954589770191003, 
      "Millimole"/"Liter"], metabolite["arg-L", "c"] -> 
     Unit[0.03999999999999993838262213330381200649`15.954589770191003, 
      "Millimole"/"Liter"], metabolite["arg-L", "e"] -> 
     Unit[0.0790000000000000007771561172376095783`15.954589770191003, 
      "Millimole"/"Liter"], metabolite["ascb-L", "c"] -> 
     Unit[0.01852046642145101923437877644573745783`15.954589770191003, 
      "Millimole"/"Liter"], metabolite["ascb-L", "e"] -> 
     Unit[0.04499999999999999833466546306226518936`15.954589770191003, 
      "Millimole"/"Liter"], metabolite["asn-L", "c"] -> 
     Unit[0.12100000000000001032507412901395582594`15.954589770191003, 
      "Millimole"/"Liter"], metabolite["asn-L", "e"] -> 
     Unit[0.06199999999999999955591079014993738383`15.954589770191003, 
      "Millimole"/"Liter"], metabolite["atp", "c"] -> 
     Unit[1.78858072302552173482581565622240304947`15.954589770191003, 
      "Millimole"/"Liter"], metabolite["band", "c"] -> 
     Unit[1.`15.954589770191003, "Millimole"/"Liter"], 
    metabolite["bandmt", "c"] -> Unit[1.`15.954589770191003, 
      "Millimole"/"Liter"], metabolite["ca2", "c"] -> 
     Unit[0.01398107493954467948904518692643250688`15.954589770191003, 
      "Millimole"/"Liter"], metabolite["ca2", "e"] -> 
     Unit[2.36450000000000004618527782440651208162`15.954589770191003, 
      "Millimole"/"Liter"], metabolite["camp", "c"] -> 
     Unit[
      0.0000109148145915266844239175161868082852834049845114350321`15.9545897\
70191003, "Millimole"/"Liter"], metabolite["camp", "e"] -> 
     Unit[
      8.4999999999999999329963057403958259783394169062376021`15.9545897701910\
03*^-6, "Millimole"/"Liter"], metabolite["cit", "c"] -> 
     Unit[0.08867662135446564841689820468673133291`15.954589770191003, 
      "Millimole"/"Liter"], metabolite["cit", "e"] -> 
     Unit[0.10000000000000000555111512312578270212`15.954589770191003, 
      "Millimole"/"Liter"], metabolite["cl", "c"] -> 
     Unit[61.80197221030029197663679951801896095276`15.954589770191003, 
      "Millimole"/"Liter"], metabolite["cl", "e"] -> 
     Unit[103.7000000000000028421709430404007434845`15.954589770191003, 
      "Millimole"/"Liter"], metabolite["co2", "c"] -> 
     Unit[
      0.0000259310739411845583358203620738535732925811316817998889`15.9545897\
70191003, "Millimole"/"Liter"], metabolite["co2", "e"] -> 
     Unit[0.69999999999999995559107901499373838305`15.954589770191003, 
      "Millimole"/"Liter"], metabolite["coa", "c"] -> 
     Unit[
      0.000349999999999999996443816874247545456455554813146591187`15.95458977\
0191003, "Millimole"/"Liter"], metabolite["cys-L", "c"] -> 
     Unit[0.02613228450697826360515918509008770343`15.954589770191003, 
      "Millimole"/"Liter"], metabolite["cys-L", "e"] -> 
     Unit[0.05199999999999999761302049705591343809`15.954589770191003, 
      "Millimole"/"Liter"], metabolite["dhap", "c"] -> 
     Unit[0.19346335282059401450283075973857194185`15.954589770191003, 
      "Millimole"/"Liter"], metabolite["dhdascb", "c"] -> 
     Unit[
      1.0223365626343573775853786414491430889484036015346649`15.9545897701910\
03*^-6, "Millimole"/"Liter"], metabolite["dhdascb", "e"] -> 
     Unit[
      0.000070099999999999996298447046960689021943835541605949402`15.95458977\
0191003, "Millimole"/"Liter"], metabolite["dhmtp", "c"] -> 
     Unit[
      0.000096708905045835296017397997303532974910922348499298096`15.95458977\
0191003, "Millimole"/"Liter"], metabolite["dkmpp", "c"] -> 
     Unit[
      0.000080674828885892818598410403119203238020418211817741394`15.95458977\
0191003, "Millimole"/"Liter"], metabolite["e4p", "c"] -> 
     Unit[0.0051683328320456054655318567370159144`15.954589770191003, 
      "Millimole"/"Liter"], metabolite["f6p", "c"] -> 
     Unit[0.01916507284290878271315605729796516243`15.954589770191003, 
      "Millimole"/"Liter"], metabolite["fdp", "c"] -> 
     Unit[0.02058119831965632071102412226082378766`15.954589770191003, 
      "Millimole"/"Liter"], metabolite["for", "c"] -> 
     Unit[
      0.0000822855000000000103271141638217045510828029364347457891`15.9545897\
70191003, "Millimole"/"Liter"], metabolite["fru", "c"] -> 
     Unit[
      0.000233672405431306347105280263320992162334732711315155029`15.95458977\
0191003, "Millimole"/"Liter"], metabolite["fru", "e"] -> 
     Unit[0.03099999999999999977795539507496869192`15.954589770191003, 
      "Millimole"/"Liter"], metabolite["fum", "c"] -> 
     Unit[
      0.000082169963199133603539391079717546517713344655930995941`15.95458977\
0191003, "Millimole"/"Liter"], metabolite["fum", "e"] -> 
     Unit[0.0015000000000000000312250225675825277`15.954589770191003, 
      "Millimole"/"Liter"], metabolite["g3p", "c"] -> 
     Unit[0.0088026170558020144785160709943738766`15.954589770191003, 
      "Millimole"/"Liter"], metabolite["g6p", "c"] -> 
     Unit[0.04710056665908307627077533652482088655`15.954589770191003, 
      "Millimole"/"Liter"], metabolite["gdp", "c"] -> 
     Unit[0.01910679200065942481834291299946926301`15.954589770191003, 
      "Millimole"/"Liter"], metabolite["glc-D", "c"] -> 
     Unit[5.34986438418406518024994511506520211697`15.954589770191003, 
      "Millimole"/"Liter"], metabolite["glc-D", "e"] -> 
     Unit[5.34999999999999964472863211994990706444`15.954589770191003, 
      "Millimole"/"Liter"], metabolite["gln-L", "c"] -> 
     Unit[0.62895246097743595647955316962907090783`15.954589770191003, 
      "Millimole"/"Liter"], metabolite["gln-L", "e"] -> 
     Unit[0.53800000000000003375077994860475882888`15.954589770191003, 
      "Millimole"/"Liter"], metabolite["gluala", "e"] -> 
     Unit[
      0.0001649999999999999990979437924920603109057992696762084959`15.9545897\
70191003, "Millimole"/"Liter"], metabolite["glucys", "c"] -> 
     Unit[0.04602068260499785068429190459937672131`15.954589770191003, 
      "Millimole"/"Liter"], metabolite["glu-L", "c"] -> 
     Unit[0.25509571774450623404817406481015495956`15.954589770191003, 
      "Millimole"/"Liter"], metabolite["gly", "c"] -> 
     Unit[0.3441486308968464968849332308309385553`15.954589770191003, 
      "Millimole"/"Liter"], metabolite["gly", "e"] -> 
     Unit[0.23999999999999999111821580299874767661`15.954589770191003, 
      "Millimole"/"Liter"], metabolite["gmp", "c"] -> 
     Unit[0.1667930460404683234987288642514613457`15.954589770191003, 
      "Millimole"/"Liter"], metabolite["gsn", "c"] -> 
     Unit[0.36457944499792699355467107125150505453`15.954589770191003, 
      "Millimole"/"Liter"], metabolite["gthox", "c"] -> 
     Unit[0.11653351047039346710665341788626392372`15.954589770191003, 
      "Millimole"/"Liter"], metabolite["gthox", "e"] -> 
     Unit[0.00169000000000000009589551375199789618`15.954589770191003, 
      "Millimole"/"Liter"], metabolite["gthrd", "c"] -> 
     Unit[3.16433189463533404151007744076196104288`15.954589770191003, 
      "Millimole"/"Liter"], metabolite["gtp", "c"] -> 
     Unit[0.08543406018372529109328183949401136488`15.954589770191003, 
      "Millimole"/"Liter"], metabolite["gua", "c"] -> 
     Unit[0.00783098075504811037828023501106144977`15.954589770191003, 
      "Millimole"/"Liter"], metabolite["h", "c"] -> 
     Unit[
      0.0000505947669636010242781576362602891094866208732128143311`15.9545897\
70191003, "Millimole"/"Liter"], metabolite["h", "e"] -> 
     Unit[
      0.0000398110000000000022017665468609948220546357333660125729`15.9545897\
70191003, "Millimole"/"Liter"], metabolite["h2o", "c"] -> 
     Unit[55000.0000252284444286487996578216552734375`15.954589770191003, 
      "Millimole"/"Liter"], metabolite["h2o", "e"] -> 
     Unit[55000.`15.954589770191003, "Millimole"/"Liter"], 
    metabolite["h2o2", "c"] -> 
     Unit[
      2.00208100597619603291965097169313736458207131363451`15.954589770191003\
*^-7, "Millimole"/"Liter"], metabolite["h2o2", "e"] -> 
     Unit[
      0.000100000000000000004792173602385929598312941379845142365`15.95458977\
0191003, "Millimole"/"Liter"], metabolite["hco3", "c"] -> 
     Unit[12.59669996113626133649177063489332795143`15.954589770191003, 
      "Millimole"/"Liter"], metabolite["hco3", "e"] -> 
     Unit[24.89999999999999857891452847979962825775`15.954589770191003, 
      "Millimole"/"Liter"], metabolite["hcys-L", "c"] -> 
     Unit[0.00196490281220170360382271113053320732`15.954589770191003, 
      "Millimole"/"Liter"], metabolite["hcys-L", "e"] -> 
     Unit[0.00979999999999999968358643798183038598`15.954589770191003, 
      "Millimole"/"Liter"], metabolite["his-L", "c"] -> 
     Unit[0.08599999999999999311661724732402944937`15.954589770191003, 
      "Millimole"/"Liter"], metabolite["his-L", "e"] -> 
     Unit[0.08200000000000000344169137633798527531`15.954589770191003, 
      "Millimole"/"Liter"], metabolite["hxan", "c"] -> 
     Unit[0.00199187316927745394073978602023089479`15.954589770191003, 
      "Millimole"/"Liter"], metabolite["hxan", "e"] -> 
     Unit[0.00059999999999999994743787867790274504`15.954589770191003, 
      "Millimole"/"Liter"], metabolite["ile-L", "c"] -> 
     Unit[0.05800000000000000294209101525666483212`15.954589770191003, 
      "Millimole"/"Liter"], metabolite["ile-L", "e"] -> 
     Unit[0.06199999999999999955591079014993738383`15.954589770191003, 
      "Millimole"/"Liter"], metabolite["imp", "c"] -> 
     Unit[0.01115332501436013673545843971623980906`15.954589770191003, 
      "Millimole"/"Liter"], metabolite["ins", "c"] -> 
     Unit[0.00111835532915992253918946452984073403`15.954589770191003, 
      "Millimole"/"Liter"], metabolite["ins", "e"] -> 
     Unit[0.00100000000000000002081668171172168513`15.954589770191003, 
      "Millimole"/"Liter"], metabolite["k", "c"] -> 
     Unit[165.80667810654728100416832603514194488525`15.954589770191003, 
      "Millimole"/"Liter"], metabolite["k", "e"] -> 
     Unit[4.20000000000000017763568394002504646778`15.954589770191003, 
      "Millimole"/"Liter"], metabolite["lac-L", "c"] -> 
     Unit[1.130202367122641327057408489054068923`15.954589770191003, 
      "Millimole"/"Liter"], metabolite["lac-L", "e"] -> 
     Unit[1.5`15.954589770191003, "Millimole"/"Liter"], 
    metabolite["leu-L", "c"] -> 
     Unit[0.11000000000000000055511151231257827021`15.954589770191003, 
      "Millimole"/"Liter"], metabolite["leu-L", "e"] -> 
     Unit[0.13200000000000000621724893790087662637`15.954589770191003, 
      "Millimole"/"Liter"], metabolite["lys-L", "c"] -> 
     Unit[0.13900000000000004019007349143066676334`15.954589770191003, 
      "Millimole"/"Liter"], metabolite["lys-L", "e"] -> 
     Unit[0.16700000000000000954791801177634624764`15.954589770191003, 
      "Millimole"/"Liter"], metabolite["mal-L", "c"] -> 
     Unit[0.00248352553509332499986905773425860389`15.954589770191003, 
      "Millimole"/"Liter"], metabolite["mal-L", "e"] -> 
     Unit[0.0120000000000000002498001805406602216`15.954589770191003, 
      "Millimole"/"Liter"], metabolite["man", "c"] -> 
     Unit[0.0842894055717998968990656294408836402`15.954589770191003, 
      "Millimole"/"Liter"], metabolite["man", "e"] -> 
     Unit[0.03899999999999999994448884876874217298`15.954589770191003, 
      "Millimole"/"Liter"], metabolite["man6p", "c"] -> 
     Unit[0.01405876985807187964927500445355690317`15.954589770191003, 
      "Millimole"/"Liter"], metabolite["met-L", "c"] -> 
     Unit[0.0143650811849879364578974616506457096`15.954589770191003, 
      "Millimole"/"Liter"], metabolite["met-L", "e"] -> 
     Unit[0.02400000000000000049960036108132044319`15.954589770191003, 
      "Millimole"/"Liter"], metabolite["na1", "c"] -> 
     Unit[9.97219771455134029736200318438932299614`15.954589770191003, 
      "Millimole"/"Liter"], metabolite["na1", "e"] -> 
     Unit[142.59999999999999431565811391919851303101`15.954589770191003, 
      "Millimole"/"Liter"], metabolite["nad", "c"] -> 
     Unit[0.06038633281724508500287740275780379307`15.954589770191003, 
      "Millimole"/"Liter"], metabolite["nadh", "c"] -> 
     Unit[0.02861366717407611351409180144855781691`15.954589770191003, 
      "Millimole"/"Liter"], metabolite["nadp", "c"] -> 
     Unit[
      0.000203370783657071363100324323802681192319141700863838196`15.95458977\
0191003, "Millimole"/"Liter"], metabolite["nadph", "c"] -> 
     Unit[0.06579662920961605598879629042130545713`15.954589770191003, 
      "Millimole"/"Liter"], metabolite["nh4", "c"] -> 
     Unit[0.19803374523356195857637374047044431791`15.954589770191003, 
      "Millimole"/"Liter"], metabolite["nh4", "e"] -> 
     Unit[0.05040000000000000035527136788005009294`15.954589770191003, 
      "Millimole"/"Liter"], metabolite["o2", "c"] -> 
     Unit[0.10000102430080559656744298990815877914`15.954589770191003, 
      "Millimole"/"Liter"], metabolite["o2", "e"] -> 
     Unit[0.10000000000000000555111512312578270212`15.954589770191003, 
      "Millimole"/"Liter"], metabolite["oaa", "c"] -> 
     Unit[
      4.75289230596865540557633799789022388537773622374521`15.954589770191003\
*^-8, "Millimole"/"Liter"], metabolite["orn", "c"] -> 
     Unit[0.12099999999999998256949851338504231535`15.954589770191003, 
      "Millimole"/"Liter"], metabolite["pep", "c"] -> 
     Unit[0.01433318857592671274892026644920406397`15.954589770191003, 
      "Millimole"/"Liter"], metabolite["phe-L", "c"] -> 
     Unit[0.04900000000000000188737914186276611872`15.954589770191003, 
      "Millimole"/"Liter"], metabolite["phe-L", "e"] -> 
     Unit[0.05299999999999999850119891675603867043`15.954589770191003, 
      "Millimole"/"Liter"], metabolite["phpyr", "c"] -> 
     Unit[0.00262361513717725147731840706910588779`15.954589770191003, 
      "Millimole"/"Liter"], metabolite["pi", "c"] -> 
     Unit[2.44614300699393361071543040452525019646`15.954589770191003, 
      "Millimole"/"Liter"], metabolite["pi", "e"] -> 
     Unit[0.37909999999999999253930127451894804835`15.954589770191003, 
      "Millimole"/"Liter"], metabolite["ppi", "c"] -> 
     Unit[
      0.000037278919463887695388837340004783982294611632823944092`15.95458977\
0191003, "Millimole"/"Liter"], metabolite["prpp", "c"] -> 
     Unit[0.0058308222298367124239448777700545179`15.954589770191003, 
      "Millimole"/"Liter"], metabolite["ptrc", "c"] -> 
     Unit[
      0.000104678811176254249232404902603121854554046876728534698`15.95458977\
0191003, "Millimole"/"Liter"], metabolite["ptrc", "e"] -> 
     Unit[
      0.0002139999999999999975158759824012122408021241426467895509`15.9545897\
70191003, "Millimole"/"Liter"], metabolite["pyr", "c"] -> 
     Unit[0.08712102934138200860392231561490916647`15.954589770191003, 
      "Millimole"/"Liter"], metabolite["pyr", "e"] -> 
     Unit[0.07499999999999999722444243843710864894`15.954589770191003, 
      "Millimole"/"Liter"], metabolite["r1p", "c"] -> 
     Unit[0.06102969106314409808433651960513088852`15.954589770191003, 
      "Millimole"/"Liter"], metabolite["r5p", "c"] -> 
     Unit[0.01253359524657143148074212035680830013`15.954589770191003, 
      "Millimole"/"Liter"], metabolite["ru5p-D", "c"] -> 
     Unit[0.00487539097432156728201269046962806897`15.954589770191003, 
      "Millimole"/"Liter"], metabolite["s7p", "c"] -> 
     Unit[0.01937874082722467958261880482950800797`15.954589770191003, 
      "Millimole"/"Liter"], metabolite["sbt-D", "c"] -> 
     Unit[0.11769973161742798561935074985740357079`15.954589770191003, 
      "Millimole"/"Liter"], metabolite["ser-L", "c"] -> 
     Unit[0.14899999999999999356070645717409206554`15.954589770191003, 
      "Millimole"/"Liter"], metabolite["ser-L", "e"] -> 
     Unit[0.12199999999999999733546474089962430298`15.954589770191003, 
      "Millimole"/"Liter"], metabolite["spmd", "c"] -> 
     Unit[0.00736573722392503283523668144994189788`15.954589770191003, 
      "Millimole"/"Liter"], metabolite["spmd", "e"] -> 
     Unit[0.00938499999999999924560345476720613078`15.954589770191003, 
      "Millimole"/"Liter"], metabolite["sprm", "c"] -> 
     Unit[0.00317007576770318840950202421424819477`15.954589770191003, 
      "Millimole"/"Liter"], metabolite["sprm", "e"] -> 
     Unit[0.00996999999999999969579889125270710792`15.954589770191003, 
      "Millimole"/"Liter"], metabolite["thr-L", "c"] -> 
     Unit[0.11600000000000000588418203051332966425`15.954589770191003, 
      "Millimole"/"Liter"], metabolite["thr-L", "e"] -> 
     Unit[0.14199999999999998734345751927321543917`15.954589770191003, 
      "Millimole"/"Liter"], metabolite["trp-L", "c"] -> 
     Unit[0.02400000000000000049960036108132044319`15.954589770191003, 
      "Millimole"/"Liter"], metabolite["trp-L", "e"] -> 
     Unit[0.04499999999999999833466546306226518936`15.954589770191003, 
      "Millimole"/"Liter"], metabolite["tyr-L", "c"] -> 
     Unit[0.05899999999999999689137553104956168681`15.954589770191003, 
      "Millimole"/"Liter"], metabolite["tyr-L", "e"] -> 
     Unit[0.05399999999999999938937733645616390277`15.954589770191003, 
      "Millimole"/"Liter"], metabolite["urate", "c"] -> 
     Unit[0.01292735526604758648783199959098055842`15.954589770191003, 
      "Millimole"/"Liter"], metabolite["urate", "e"] -> 
     Unit[0.29999999999999998889776975374843459576`15.954589770191003, 
      "Millimole"/"Liter"], metabolite["urea", "c"] -> 
     Unit[1.69999999999999285016372141399187967181`15.954589770191003, 
      "Millimole"/"Liter"], metabolite["urea", "e"] -> 
     Unit[6.07460000000000022168933355715125799179`15.954589770191003, 
      "Millimole"/"Liter"], metabolite["uri", "c"] -> 
     Unit[0.00320000000000000015334955527634974715`15.954589770191003, 
      "Millimole"/"Liter"], metabolite["uri", "e"] -> 
     Unit[0.00309999999999999989105936570865651447`15.954589770191003, 
      "Millimole"/"Liter"], metabolite["val-L", "c"] -> 
     Unit[0.171000000000000013100631690576847177`15.954589770191003, 
      "Millimole"/"Liter"], metabolite["val-L", "e"] -> 
     Unit[0.23499999999999998667732370449812151492`15.954589770191003, 
      "Millimole"/"Liter"], metabolite["xan", "c"] -> 
     Unit[0.00358779480642967699491330257899335265`15.954589770191003, 
      "Millimole"/"Liter"], metabolite["xan", "e"] -> 
     Unit[0.00100000000000000002081668171172168513`15.954589770191003, 
      "Millimole"/"Liter"], metabolite["xmp", "c"] -> 
     Unit[
      1.214834387539113506998523193958217092358609079383314`15.95458977019100\
3*^-6, "Millimole"/"Liter"], metabolite["xu5p-D", "c"] -> 
     Unit[0.01460685123625521560086770733732919325`15.954589770191003, 
      "Millimole"/"Liter"], v["R_2KMBTA"] -> 
     Unit[0.04712627528230350221205569027915771585`15.954589770191003, 
      "Millimole"/"Hour"], v["ADA"] -> 
     Unit[0.33921942065565358070955426228465512395`15.954589770191003, 
      "Millimole"/"Hour"], v["ADEt"] -> 
     Unit[0.09171841763513208234392948270397027954`15.954589770191003, 
      "Millimole"/"Hour"], v["ADMDC"] -> 
     Unit[0.04712627528230351608984349809361447114`15.954589770191003, 
      "Millimole"/"Hour"], v["ADNCYC"] -> 
     Unit[0.08064593385747149956177537433177349158`15.954589770191003, 
      "Millimole"/"Hour"], v["ADNK1"] -> 
     Unit[0.22859058654530980958519137402618071064`15.954589770191003, 
      "Millimole"/"Hour"], v["ADNt"] -> 
     Unit[0.39213544856119003645389398116094525903`15.954589770191003, 
      "Millimole"/"Hour"], v["ADPT"] -> 
     Unit[0.13884469291743556373930346126144286245`15.954589770191003, 
      "Millimole"/"Hour"], v["AHC"] -> 
     Unit[0.04228096916543188504844508202040742617`15.954589770191003, 
      "Millimole"/"Hour"], v["ALAt4"] -> 
     Unit[0.02792041417023077495840333028809254756`15.954589770191003, 
      "Millimole"/"Hour"], v["AMPDA"] -> 
     Unit[0.1265833098700628045474303462469833903`15.954589770191003, 
      "Millimole"/"Hour"], v["ARD1_hs"] -> 
     Unit[0.0471262752823035091509495941863860935`15.954589770191003, 
      "Millimole"/"Hour"], v["ARGN"] -> 
     Unit[0.42634929481910632809160688339034095407`15.954589770191003, 
      "Millimole"/"Hour"], v["ARGt5r"] -> 
     Unit[0.42634929481910632809160688339034095407`15.954589770191003, 
      "Millimole"/"Hour"], v["ARS_hs"] -> 
     Unit[0.04712627528230352302873740200084284879`15.954589770191003, 
      "Millimole"/"Hour"], v["ASCBt"] -> 
     Unit[
      -0.0003600564188266129682196303729568853674598150796166037504`15.954589\
770191003, "Millimole"/"Hour"], v["BANDMT"] -> 
     Unit[0.04228096916543188504844508202040742617`15.954589770191003, 
      "Millimole"/"Hour"], v["CA2t"] -> 
     Unit[0.25308733614750511531354959515738300979`15.954589770191003, 
      "Millimole"/"Hour"], v["CAATPS"] -> 
     Unit[0.1265436680737525336201973489282904369`15.65355955486478, 
      "Millimole"/"Hour"], v["CAMPt"] -> 
     Unit[0.01805113567060416188136962034604948713`15.954589770191003, 
      "Millimole"/"Hour"], v["CAT"] -> 
     Unit[1.7351862878414642897341802526915271475`15.653559774527023, 
      "Millimole"/"Hour"], v["CGMPt"] -> 
     Unit[0.01418098184274984609187786332995528937`15.954589770191003, 
      "Millimole"/"Hour"], v["CO2t"] -> 
     Unit[0.35705022751516662937731894089665729553`15.954589770191003, 
      "Millimole"/"Hour"], v["CYStec"] -> 
     Unit[0.05282320245485166987364777924085501581`15.954589770191003, 
      "Millimole"/"Hour"], v["DHAAt1r"] -> 
     Unit[
      0.0003600564188266129682196303729568853674598150796166037504`15.9545897\
70191003, "Millimole"/"Hour"], v["DM_nadh"] -> 
     Unit[2.1070500057718888342606078367680311203`15.954589770191003, 
      "Millimole"/"Hour"], v["DPGM"] -> 
     Unit[0.51136416486373215128935498796636238694`15.954589770191003, 
      "Millimole"/"Hour"], v["DPGase"] -> 
     Unit[0.51136416486373392764619438821682706475`15.954589770191003, 
      "Millimole"/"Hour"], v["ENO"] -> 
     Unit[3.53224106713761631937131824088282883167`15.954589770191003, 
      "Millimole"/"Hour"], v["FBA"] -> 
     Unit[1.67378053989766995002241856127511709929`15.954589770191003, 
      "Millimole"/"Hour"], v["FRUt1r"] -> 
     Unit[0.0959413617941332202976312260034319479`15.954589770191003, 
      "Millimole"/"Hour"], v["GGLUCT"] -> 
     Unit[0.02613320124493618765160185546392312972`15.954589770191003, 
      "Millimole"/"Hour"], v["GK1"] -> 
     Unit[0.07824338624699832267506138805401860736`15.954589770191003, 
      "Millimole"/"Hour"], v["GLCt1r"] -> 
     Unit[1.47426470420253252768816309981048107147`15.954589770191003, 
      "Millimole"/"Hour"], v["GLNS"] -> 
     Unit[0.13008105579745884994302684845024487004`15.954589770191003, 
      "Millimole"/"Hour"], v["GLNt4"] -> 
     Unit[0.13842457970044172443913055303710279986`15.954589770191003, 
      "Millimole"/"Hour"], v["GLUCYS"] -> 
     Unit[0.20697915027923524666775279001740273088`15.954589770191003, 
      "Millimole"/"Hour"], v["GLYt7(211)r"] -> 
     Unit[0.05282320245485165599585997142639826052`15.954589770191003, 
      "Millimole"/"Hour"], v["GMPR"] -> 
     Unit[0.04381818783216656632006902327702846378`15.954589770191003, 
      "Millimole"/"Hour"], v["GMPS2"] -> 
     Unit[0.05799916967491660496625272003257123288`15.954589770191003, 
      "Millimole"/"Hour"], v["GTHDH"] -> 
     Unit[0.00036005641882661308723808520404728566`15.653505909470377, 
      "Millimole"/"Hour"], v["GTHO"] -> 
     Unit[0.31619240329654223315067309836963306845`15.630333823713718, 
      "Millimole"/"Hour"], v["GTHOXti2"] -> 
     Unit[0.02641160122742587310074036111018358497`15.954589770191003, 
      "Millimole"/"Hour"], v["GTHP"] -> 
     Unit[0.34224394810514163288188321363128034913`15.65349102901294, 
      "Millimole"/"Hour"], v["GTHS"] -> 
     Unit[0.05282320245485166293475387533362663817`15.954589770191003, 
      "Millimole"/"Hour"], v["GUACYC"] -> 
     Unit[0.07824338624699826716391015679619158618`15.954589770191003, 
      "Millimole"/"Hour"], v["GUAPRT"] -> 
     Unit[0.05955712532929721692021018952800659463`15.954589770191003, 
      "Millimole"/"Hour"], v["H2O2t"] -> 
     Unit[3.67296888938946874958446642267517745495`15.954589770191003, 
      "Millimole"/"Hour"], v["H2Ot"] -> 
     Unit[-1.6357924687326885759830474853515625`15.954589770191003, 
      "Millimole"/"Hour"], v["HCO3E"] -> 
     Unit[1.10508016540684672612826489057624712586`15.954589770191003, 
      "Millimole"/"Hour"], v["HCO3_CLt"] -> 
     Unit[-1.10508016540685671813548651698511093855`15.954589770191003, 
      "Millimole"/"Hour"], v["HCYSte"] -> 
     Unit[-0.04228096916543187117065727420595067088`15.954589770191003, 
      "Millimole"/"Hour"], v["HEX4"] -> 
     Unit[0.00818677225368591617027380635818190058`15.954589770191003, 
      "Millimole"/"Hour"], v["HEX7"] -> 
     Unit[0.2838753167389825304844919173774542287`15.954589770191003, 
      "Millimole"/"Hour"], v["HXPRT"] -> 
     Unit[0.06591646005978253619606022084553842433`15.954589770191003, 
      "Millimole"/"Hour"], v["HYXNt"] -> 
     Unit[-0.32055308836799101257497568440157920122`15.954589770191003, 
      "Millimole"/"Hour"], v["Ht"] -> 
     Unit[4.8871349452000139024221425643190741539`15.954589770191003, 
      "Millimole"/"Hour"], v["IMPD"] -> 
     Unit[0.05799916967491659108846491221811447758`15.954589770191003, 
      "Millimole"/"Hour"], v["INSt"] -> 
     Unit[-0.03270936677551090215887441559061699081`15.954589770191003, 
      "Millimole"/"Hour"], v["KCCt"] -> 
     Unit[-1.15790336786175496186501732154283672571`15.954589770191003, 
      "Millimole"/"Hour"], v["L-LACt2r"] -> 
     Unit[-1.67118828846681388711203908314928412437`15.954589770191003, 
      "Millimole"/"Hour"], v["MAN6PI"] -> 
     Unit[0.00818677225368592657861466221902446705`15.954589770191003, 
      "Millimole"/"Hour"], v["MANt1r"] -> 
     Unit[0.00818677225368587974108081084523291793`15.954589770191003, 
      "Millimole"/"Hour"], v["MDRPD"] -> 
     Unit[0.04712627528230351608984349809361447114`15.954589770191003, 
      "Millimole"/"Hour"], v["METAT"] -> 
     Unit[0.08940724444773538726050077229956514202`15.954589770191003, 
      "Millimole"/"Hour"], v["METtec"] -> 
     Unit[0.04228096916543190586512679374209255911`15.954589770191003, 
      "Millimole"/"Hour"], v["MTAP"] -> 
     Unit[0.04712627528230351608984349809361447114`15.954589770191003, 
      "Millimole"/"Hour"], v["MTRI"] -> 
     Unit[0.0471262752823035091509495941863860935`15.954589770191003, 
      "Millimole"/"Hour"], v["NAt"] -> 
     Unit[3.48587346340363524177519138902425765991`15.954589770191003, 
      "Millimole"/"Hour"], v["NDPK1"] -> 
     Unit[0.07882548100048961114971746155788423494`15.954589770191003, 
      "Millimole"/"Hour"], v["NH4t3r"] -> 
     Unit[0.59004632838340786982200825150357559323`15.954589770191003, 
      "Millimole"/"Hour"], v["NTD11"] -> 
     Unit[0.17831878808709530903620077424420742318`15.954589770191003, 
      "Millimole"/"Hour"], v["NTD7"] -> 
     Unit[0.13339358947434148960908828485116828233`15.954589770191003, 
      "Millimole"/"Hour"], v["NTD9"] -> 
     Unit[0.05955712532929735569808826767257414758`15.954589770191003, 
      "Millimole"/"Hour"], v["NaKt"] -> 
     Unit[1.25262162072800237406154997902163172844`15.65355955486478, 
      "Millimole"/"Hour"], v["O2t"] -> 
     Unit[-1.54841237816055743437004821316804736853`15.954589770191003, 
      "Millimole"/"Hour"], v["OPAHir"] -> 
     Unit[0.06162723044592981896938610475444875192`15.954589770191003, 
      "Millimole"/"Hour"], v["ORNDC"] -> 
     Unit[0.42634929481910632809160688339034095407`15.954589770191003, 
      "Millimole"/"Hour"], v["PDE1"] -> 
     Unit[0.06259479818686733421095880203210981563`15.954589770191003, 
      "Millimole"/"Hour"], v["PGL"] -> 
     Unit[0.27397227303677906817824805330019444227`15.954589770191003, 
      "Millimole"/"Hour"], v["PGM"] -> 
     Unit[-3.53224106713761187847921974025666713715`15.954589770191003, 
      "Millimole"/"Hour"], v["PHETA1"] -> 
     Unit[
      2.168404344971008868014905601739883422851559`15.954589770191003*^-16, 
      "Millimole"/"Hour"], v["PHEtec"] -> Unit[0, "Millimole"/"Hour"], 
    v["PIt"] -> 
     Unit[-0.03223211751335379460225993852873216383`15.954589770191003, 
      "Millimole"/"Hour"], v["PPA"] -> 
     Unit[0.5706140125336371704975515390461289241`15.653463561769986, 
      "Millimole"/"Hour"], v["PPM"] -> 
     Unit[0.54438596729653510042368225185782648623`15.954589770191003, 
      "Millimole"/"Hour"], v["PRPPS"] -> 
     Unit[0.2643182783065153307333616794494446367`15.954589770191003, 
      "Millimole"/"Hour"], v["PTRCt"] -> 
     Unit[-0.40248781040398595720830599020700901747`15.954589770191003, 
      "Millimole"/"Hour"], v["PUNP3"] -> 
     Unit[0.05955712532929723079799799734246334992`15.954589770191003, 
      "Millimole"/"Hour"], v["PUNP5"] -> 
     Unit[0.48482884196723868841516491556831169873`15.954589770191003, 
      "Millimole"/"Hour"], v["PYRt2r"] -> 
     Unit[-1.91568848883945985761556585202924907207`15.954589770191003, 
      "Millimole"/"Hour"], v["RPE"] -> 
     Unit[0.36935997468457792969331876520300284028`15.954589770191003, 
      "Millimole"/"Hour"], v["RPI"] -> 
     Unit[0.09538770164771451232077481563464971259`15.954589770191003, 
      "Millimole"/"Hour"], v["SBTD_D2"] -> 
     Unit[0.18793395494484932406464849918847903609`15.954589770191003, 
      "Millimole"/"Hour"], v["SBTR"] -> 
     Unit[0.18793395494484932406464849918847903609`15.954589770191003, 
      "Millimole"/"Hour"], v["SPMDt"] -> 
     Unit[-0.00059669354793718653705986154633933438`15.954589770191003, 
      "Millimole"/"Hour"], v["SPMS"] -> 
     Unit[0.02386148441512035006661918146164680365`15.954589770191003, 
      "Millimole"/"Hour"], v["SPRMS"] -> 
     Unit[0.02326479086718316255377736467835347867`15.954589770191003, 
      "Millimole"/"Hour"], v["SPRMt2r"] -> 
     Unit[-0.02326479086718315908433041272473928984`15.954589770191003, 
      "Millimole"/"Hour"], v["TALA"] -> 
     Unit[0.18467998734226634405253264503699028865`15.954589770191003, 
      "Millimole"/"Hour"], v["TKT1"] -> 
     Unit[0.18467998734226623303023018252133624628`15.954589770191003, 
      "Millimole"/"Hour"], v["TKT2"] -> 
     Unit[0.18467998734226634405253264503699028865`15.954589770191003, 
      "Millimole"/"Hour"], v["TPI"] -> 
     Unit[1.6737805398971279391417965598520822823`15.954589770191003, 
      "Millimole"/"Hour"], v["UREAt"] -> 
     Unit[-0.42634929481910627258045565213251393288`15.954589770191003, 
      "Millimole"/"Hour"], v["URIt"] -> Unit[0, "Millimole"/"Hour"], 
    v["Kt1r"] -> 
     Unit[1.34733987359411977458023557119304314256`15.954589770191003, 
      "Millimole"/"Hour"], v["AKGtr"] -> 
     Unit[0.00692734013286377785234559922855623881`15.954589770191003, 
      "Millimole"/"Hour"], v["ALATA_L"] -> 
     Unit[0.05405361541516710138788326389658323023`15.954589770191003, 
      "Millimole"/"Hour"], v["ASNt5r"] -> Unit[0, "Millimole"/"Hour"], 
    v["GLUN"] -> 
     Unit[0.21050646582298390696585954628972103819`15.954589770191003, 
      "Millimole"/"Hour"], v["HISt5r"] -> Unit[0, "Millimole"/"Hour"], 
    v["ILEtec"] -> Unit[0, "Millimole"/"Hour"], 
    v["LEUtec"] -> Unit[0, "Millimole"/"Hour"], 
    v["LYSt5r"] -> 
     Unit[-2.77555756156289135105907917022705078125`15.954589770191003*^-14, 
      "Millimole"/"Hour"], v["SERt5r"] -> Unit[0, "Millimole"/"Hour"], 
    v["THRt5r"] -> Unit[0, "Millimole"/"Hour"], 
    v["TRPt"] -> Unit[0, "Millimole"/"Hour"], 
    v["TYRt"] -> Unit[0, "Millimole"/"Hour"], 
    v["VALtec"] -> Unit[0, "Millimole"/"Hour"], 
    v["GGCT"] -> 
     Unit[0.15415594782438360454968062640546122566`15.954589770191003, 
      "Millimole"/"Hour"], v["R_5OXPROt"] -> 
     Unit[-0.11866191862338996976244942516132141463`15.954589770191003, 
      "Millimole"/"Hour"], v["XAO"] -> 
     Unit[0.09835929353946439024358738834052928723`15.954589770191003, 
      "Millimole"/"Hour"], v["XAO2"] -> 
     Unit[0.04128834085913649087906662771274568513`15.954589770191003, 
      "Millimole"/"Hour"], v["XANt"] -> 
     Unit[-0.05707095268032792018120247234946873505`15.954589770191003, 
      "Millimole"/"Hour"], v["URATEt"] -> 
     Unit[0.04128834085913649781796053161997406278`15.954589770191003, 
      "Millimole"/"Hour"], v["FUM"] -> 
     Unit[
      7.263937664351634998245038632447290183336008340120316`15.95458977019100\
3*^-6, "Millimole"/"Hour"], v["MDH"] -> 
     Unit[
      0.0000641024813227237063749039402971163781330687925219535829`15.9545897\
70191003, "Millimole"/"Hour"], v["ACITL"] -> 
     Unit[0.00051799227216882946268905474340726869`15.954589770191003, 
      "Millimole"/"Hour"], v["PEPCK"] -> 
     Unit[0.00058209475349155312840637721549796879`15.954589770191003, 
      "Millimole"/"Hour"], v["CITt4"] -> 
     Unit[0.00051799227216881146493299148403366416`15.954589770191003, 
      "Millimole"/"Hour"], v["MALt"] -> 
     Unit[
      0.0000568385436583724508474192715912209905582130886614322661`15.9545897\
70191003, "Millimole"/"Hour"], v["FUMtr"] -> 
     Unit[
      7.26393766435163669231093314104796831998100969940424`15.954589770191003\
*^-6, "Millimole"/"Hour"], v["PDE4"] -> 
     Unit[0.06406240440424842974564967335027176887`15.954589770191003, 
      "Millimole"/"Hour"]}, "Constraints" -> 
   {v["R_2KMBTA"] -> {-1000., 1000.}, v["ADA"] -> {-1000., 1000.}, 
    v["ADEt"] -> {-1000., 1000.}, v["ADMDC"] -> {-1000., 1000.}, 
    v["ADNCYC"] -> {-1000., 1000.}, v["ADNK1"] -> {-1000., 1000.}, 
    v["ADNt"] -> {-1000., 1000.}, v["ADPT"] -> {-1000., 1000.}, 
    v["AHC"] -> {-1000., 1000.}, v["ALAt4"] -> {-1000., 1000.}, 
    v["AMPDA"] -> {-1000., 1000.}, v["ARD1_hs"] -> {-1000., 1000.}, 
    v["ARGN"] -> {-1000., 1000.}, v["ARGt5r"] -> {-1000., 1000.}, 
    v["ARS_hs"] -> {-1000., 1000.}, v["ASCBt"] -> {-1000., 1000.}, 
    v["BANDMT"] -> {-1000., 1000.}, v["CA2t"] -> {-1000., 1000.}, 
    v["CAATPS"] -> {-1000., 1000.}, v["CAMPt"] -> {-1000., 1000.}, 
    v["CAT"] -> {-1000., 1000.}, v["CGMPt"] -> {-1000., 1000.}, 
    v["CO2t"] -> {-1000., 1000.}, v["CYStec"] -> {-1000., 1000.}, 
    v["DHAAt1r"] -> {-1000., 1000.}, v["DM_nadh"] -> {-1000., 1000.}, 
    v["DPGM"] -> {-1000., 1000.}, v["DPGase"] -> {-1000., 1000.}, 
    v["ENO"] -> {-1000., 1000.}, v["FBA"] -> {-1000., 1000.}, 
    v["FRUt1r"] -> {-1000., 1000.}, v["GGLUCT"] -> {-1000., 1000.}, 
    v["GK1"] -> {-1000., 1000.}, v["GLCt1r"] -> {-1000., 1000.}, 
    v["GLNS"] -> {-1000., 1000.}, v["GLNt4"] -> {-1000., 1000.}, 
    v["GLUCYS"] -> {-1000., 1000.}, v["GLYt7(211)r"] -> {-1000., 1000.}, 
    v["GMPR"] -> {-1000., 1000.}, v["GMPS2"] -> {-1000., 1000.}, 
    v["GTHDH"] -> {-1000., 1000.}, v["GTHO"] -> {-1000., 1000.}, 
    v["GTHOXti2"] -> {-1000., 1000.}, v["GTHP"] -> {-1000., 1000.}, 
    v["GTHS"] -> {-1000., 1000.}, v["GUACYC"] -> {-1000., 1000.}, 
    v["GUAPRT"] -> {-1000., 1000.}, v["H2O2t"] -> {-1000., 1000.}, 
    v["H2Ot"] -> {-1000., 1000.}, v["HCO3E"] -> {-1000., 1000.}, 
    v["HCO3_CLt"] -> {-1000., 1000.}, v["HCYSte"] -> {-1000., 1000.}, 
    v["HEX4"] -> {-1000., 1000.}, v["HEX7"] -> {-1000., 1000.}, 
    v["HXPRT"] -> {-1000., 1000.}, v["HYXNt"] -> {-1000., 1000.}, 
    v["Ht"] -> {-1000., 1000.}, v["IMPD"] -> {-1000., 1000.}, 
    v["INSt"] -> {-1000., 1000.}, v["KCCt"] -> {-1000., 1000.}, 
    v["L-LACt2r"] -> {-1000., 1000.}, v["MAN6PI"] -> {-1000., 1000.}, 
    v["MANt1r"] -> {-1000., 1000.}, v["MDRPD"] -> {-1000., 1000.}, 
    v["METAT"] -> {-1000., 1000.}, v["METtec"] -> {-1000., 1000.}, 
    v["MTAP"] -> {-1000., 1000.}, v["MTRI"] -> {-1000., 1000.}, 
    v["NAt"] -> {-1000., 1000.}, v["NDPK1"] -> {-1000., 1000.}, 
    v["NH4t3r"] -> {-1000., 1000.}, v["NTD11"] -> {-1000., 1000.}, 
    v["NTD7"] -> {-1000., 1000.}, v["NTD9"] -> {-1000., 1000.}, 
    v["NaKt"] -> {-1000., 1000.}, v["O2t"] -> {-1000., 1000.}, 
    v["OPAHir"] -> {-1000., 1000.}, v["ORNDC"] -> {-1000., 1000.}, 
    v["PDE1"] -> {-1000., 1000.}, v["PGL"] -> {-1000., 1000.}, 
    v["PGM"] -> {-1000., 1000.}, v["PHETA1"] -> {-1000., 1000.}, 
    v["PHEtec"] -> {-1000., 1000.}, v["PIt"] -> {-1000., 1000.}, 
    v["PPA"] -> {-1000., 1000.}, v["PPM"] -> {-1000., 1000.}, 
    v["PRPPS"] -> {-1000., 1000.}, v["PTRCt"] -> {-1000., 1000.}, 
    v["PUNP3"] -> {-1000., 1000.}, v["PUNP5"] -> {-1000., 1000.}, 
    v["PYRt2r"] -> {-1000., 1000.}, v["RPE"] -> {-1000., 1000.}, 
    v["RPI"] -> {-1000., 1000.}, v["SBTD_D2"] -> {-1000., 1000.}, 
    v["SBTR"] -> {-1000., 1000.}, v["SPMDt"] -> {-1000., 1000.}, 
    v["SPMS"] -> {-1000., 1000.}, v["SPRMS"] -> {-1000., 1000.}, 
    v["SPRMt2r"] -> {-1000., 1000.}, v["TALA"] -> {-1000., 1000.}, 
    v["TKT1"] -> {-1000., 1000.}, v["TKT2"] -> {-1000., 1000.}, 
    v["TPI"] -> {-1000., 1000.}, v["UREAt"] -> {-1000., 1000.}, 
    v["URIt"] -> {-1000., 1000.}, v["Kt1r"] -> {-1000., 1000.}, 
    v["AKGtr"] -> {-1000., 1000.}, v["ALATA_L"] -> {-1000., 1000.}, 
    v["ASNt5r"] -> {-1000., 1000.}, v["GLUN"] -> {-1000., 1000.}, 
    v["HISt5r"] -> {-1000., 1000.}, v["ILEtec"] -> {-1000., 1000.}, 
    v["LEUtec"] -> {-1000., 1000.}, v["LYSt5r"] -> {-1000., 1000.}, 
    v["SERt5r"] -> {-1000., 1000.}, v["THRt5r"] -> {-1000., 1000.}, 
    v["TRPt"] -> {-1000., 1000.}, v["TYRt"] -> {-1000., 1000.}, 
    v["VALtec"] -> {-1000., 1000.}}, "CustomRateLaws" -> 
   {v["GND1"] -> parameter["Volume", "c"]*rateconst["GND1", True]*
      (-(enzyme[{"ID" -> "GND", "Compartment" -> "c", "BoundCatalytic" -> 
             {Toolbox`Private`wrap[metabolite]["6pgc", "c"]}, 
            "BoundActivators" -> {}, "BoundInhibitors" -> {}, 
            "CatalyticSites" -> Infinity, "ActivationSites" -> 0, 
            "InhibitionSites" -> 0}][t]/Keq["GND1"]) + 
       enzyme[{"ID" -> "GND", "Compartment" -> "c", "BoundCatalytic" -> {}, 
           "BoundActivators" -> {}, "BoundInhibitors" -> {}, 
           "CatalyticSites" -> Infinity, "ActivationSites" -> 0, 
           "InhibitionSites" -> 0}][t]*metabolite["6pgc", "c"][t]), 
    v["GND2"] -> parameter["Volume", "c"]*rateconst["GND2", True]*
      (-(enzyme[{"ID" -> "GND", "Compartment" -> "c", "BoundCatalytic" -> 
             {Toolbox`Private`wrap[metabolite]["nadp", "c"]}, 
            "BoundActivators" -> {}, "BoundInhibitors" -> {}, 
            "CatalyticSites" -> Infinity, "ActivationSites" -> 0, 
            "InhibitionSites" -> 0}][t]/Keq["GND2"]) + 
       enzyme[{"ID" -> "GND", "Compartment" -> "c", "BoundCatalytic" -> {}, 
           "BoundActivators" -> {}, "BoundInhibitors" -> {}, 
           "CatalyticSites" -> Infinity, "ActivationSites" -> 0, 
           "InhibitionSites" -> 0}][t]*metabolite["nadp", "c"][t]), 
    v["GND3"] -> parameter["Volume", "c"]*rateconst["GND3", True]*
      (enzyme[{"ID" -> "GND", "Compartment" -> "c", "BoundCatalytic" -> 
           {Toolbox`Private`wrap[metabolite]["nadph", "c"]}, 
          "BoundActivators" -> {}, "BoundInhibitors" -> {}, 
          "CatalyticSites" -> Infinity, "ActivationSites" -> 0, 
          "InhibitionSites" -> 0}][t] - 
       (enzyme[{"ID" -> "GND", "Compartment" -> "c", "BoundCatalytic" -> {}, 
            "BoundActivators" -> {}, "BoundInhibitors" -> {}, 
            "CatalyticSites" -> Infinity, "ActivationSites" -> 0, 
            "InhibitionSites" -> 0}][t]*metabolite["nadph", "c"][t])/
        Keq["GND3"]), v["GND4"] -> parameter["Volume", "c"]*
      rateconst["GND4", True]*
      (-(enzyme[{"ID" -> "GND", "Compartment" -> "c", "BoundCatalytic" -> 
             {Toolbox`Private`wrap[metabolite]["nadph", "c"], 
              Toolbox`Private`wrap[metabolite]["6pgc", "c"]}, 
            "BoundActivators" -> {}, "BoundInhibitors" -> {}, 
            "CatalyticSites" -> Infinity, "ActivationSites" -> 0, 
            "InhibitionSites" -> 0}][t]/Keq["GND4"]) + 
       enzyme[{"ID" -> "GND", "Compartment" -> "c", "BoundCatalytic" -> 
            {Toolbox`Private`wrap[metabolite]["6pgc", "c"]}, 
           "BoundActivators" -> {}, "BoundInhibitors" -> {}, 
           "CatalyticSites" -> Infinity, "ActivationSites" -> 0, 
           "InhibitionSites" -> 0}][t]*metabolite["nadph", "c"][t]), 
    v["GND5"] -> parameter["Volume", "c"]*rateconst["GND5", True]*
      (-(enzyme[{"ID" -> "GND", "Compartment" -> "c", "BoundCatalytic" -> 
             {Toolbox`Private`wrap[metabolite]["nadp", "c"], 
              Toolbox`Private`wrap[metabolite]["6pgc", "c"]}, 
            "BoundActivators" -> {}, "BoundInhibitors" -> {}, 
            "CatalyticSites" -> Infinity, "ActivationSites" -> 0, 
            "InhibitionSites" -> 0}][t]/Keq["GND5"]) + 
       enzyme[{"ID" -> "GND", "Compartment" -> "c", "BoundCatalytic" -> 
            {Toolbox`Private`wrap[metabolite]["6pgc", "c"]}, 
           "BoundActivators" -> {}, "BoundInhibitors" -> {}, 
           "CatalyticSites" -> Infinity, "ActivationSites" -> 0, 
           "InhibitionSites" -> 0}][t]*metabolite["nadp", "c"][t]), 
    v["GND6"] -> parameter["Volume", "c"]*rateconst["GND6", True]*
      (-(enzyme[{"ID" -> "GND", "Compartment" -> "c", "BoundCatalytic" -> 
             {Toolbox`Private`wrap[metabolite]["nadp", "c"], 
              Toolbox`Private`wrap[metabolite]["6pgc", "c"]}, 
            "BoundActivators" -> {}, "BoundInhibitors" -> {}, 
            "CatalyticSites" -> Infinity, "ActivationSites" -> 0, 
            "InhibitionSites" -> 0}][t]/Keq["GND6"]) + 
       enzyme[{"ID" -> "GND", "Compartment" -> "c", "BoundCatalytic" -> 
            {Toolbox`Private`wrap[metabolite]["nadp", "c"]}, 
           "BoundActivators" -> {}, "BoundInhibitors" -> {}, 
           "CatalyticSites" -> Infinity, "ActivationSites" -> 0, 
           "InhibitionSites" -> 0}][t]*metabolite["6pgc", "c"][t]), 
    v["GND7"] -> parameter["Volume", "c"]*rateconst["GND7", True]*
      (enzyme[{"ID" -> "GND", "Compartment" -> "c", "BoundCatalytic" -> 
           {Toolbox`Private`wrap[metabolite]["ru5p-D", "c"], 
            Toolbox`Private`wrap[metabolite]["nadph", "c"]}, 
          "BoundActivators" -> {}, "BoundInhibitors" -> {}, 
          "CatalyticSites" -> Infinity, "ActivationSites" -> 0, 
          "InhibitionSites" -> 0}][t] - 
       (enzyme[{"ID" -> "GND", "Compartment" -> "c", "BoundCatalytic" -> 
             {Toolbox`Private`wrap[metabolite]["nadph", "c"]}, 
            "BoundActivators" -> {}, "BoundInhibitors" -> {}, 
            "CatalyticSites" -> Infinity, "ActivationSites" -> 0, 
            "InhibitionSites" -> 0}][t]*metabolite["ru5p-D", "c"][t])/
        Keq["GND7"]), v["GND8"] -> parameter["Volume", "c"]*
      rateconst["GND8", True]*(enzyme[{"ID" -> "GND", "Compartment" -> "c", 
          "BoundCatalytic" -> {Toolbox`Private`wrap[metabolite]["nadp", "c"], 
            Toolbox`Private`wrap[metabolite]["6pgc", "c"]}, 
          "BoundActivators" -> {}, "BoundInhibitors" -> {}, 
          "CatalyticSites" -> Infinity, "ActivationSites" -> 0, 
          "InhibitionSites" -> 0}][t] - 
       enzyme[{"ID" -> "GND", "Compartment" -> "c", "BoundCatalytic" -> 
            {Toolbox`Private`wrap[metabolite]["co2", "c"], 
             Toolbox`Private`wrap[metabolite]["ru5p-D", "c"], 
             Toolbox`Private`wrap[metabolite]["nadph", "c"]}, 
           "BoundActivators" -> {}, "BoundInhibitors" -> {}, 
           "CatalyticSites" -> Infinity, "ActivationSites" -> 0, 
           "InhibitionSites" -> 0}][t]/Keq["GND8"]), 
    v["GND9"] -> parameter["Volume", "c"]*rateconst["GND9", True]*
      (enzyme[{"ID" -> "GND", "Compartment" -> "c", "BoundCatalytic" -> 
           {Toolbox`Private`wrap[metabolite]["co2", "c"], 
            Toolbox`Private`wrap[metabolite]["ru5p-D", "c"], 
            Toolbox`Private`wrap[metabolite]["nadph", "c"]}, 
          "BoundActivators" -> {}, "BoundInhibitors" -> {}, 
          "CatalyticSites" -> Infinity, "ActivationSites" -> 0, 
          "InhibitionSites" -> 0}][t] - 
       (enzyme[{"ID" -> "GND", "Compartment" -> "c", "BoundCatalytic" -> 
             {Toolbox`Private`wrap[metabolite]["ru5p-D", "c"], 
              Toolbox`Private`wrap[metabolite]["nadph", "c"]}, 
            "BoundActivators" -> {}, "BoundInhibitors" -> {}, 
            "CatalyticSites" -> Infinity, "ActivationSites" -> 0, 
            "InhibitionSites" -> 0}][t]*metabolite["co2", "c"][t])/
        Keq["GND9"]), v["LDH_L1"] -> parameter["Volume", "c"]*
      rateconst["LDH_L1", True]*
      (-(enzyme[{"ID" -> "LDH_L", "Compartment" -> "c", "BoundCatalytic" -> 
             {Toolbox`Private`wrap[metabolite]["pyr", "c"]}, 
            "BoundActivators" -> {}, "BoundInhibitors" -> {}, 
            "CatalyticSites" -> Infinity, "ActivationSites" -> 0, 
            "InhibitionSites" -> 0}][t]/Keq["LDH_L1"]) + 
       enzyme[{"ID" -> "LDH_L", "Compartment" -> "c", "BoundCatalytic" -> {}, 
           "BoundActivators" -> {}, "BoundInhibitors" -> {}, 
           "CatalyticSites" -> Infinity, "ActivationSites" -> 0, 
           "InhibitionSites" -> 0}][t]*metabolite["pyr", "c"][t]), 
    v["LDH_L2"] -> parameter["Volume", "c"]*rateconst["LDH_L2", True]*
      (-(enzyme[{"ID" -> "LDH_L", "Compartment" -> "c", "BoundCatalytic" -> 
             {Toolbox`Private`wrap[metabolite]["nadh", "c"]}, 
            "BoundActivators" -> {}, "BoundInhibitors" -> {}, 
            "CatalyticSites" -> Infinity, "ActivationSites" -> 0, 
            "InhibitionSites" -> 0}][t]/Keq["LDH_L2"]) + 
       enzyme[{"ID" -> "LDH_L", "Compartment" -> "c", "BoundCatalytic" -> {}, 
           "BoundActivators" -> {}, "BoundInhibitors" -> {}, 
           "CatalyticSites" -> Infinity, "ActivationSites" -> 0, 
           "InhibitionSites" -> 0}][t]*metabolite["nadh", "c"][t]), 
    v["LDH_L3"] -> parameter["Volume", "c"]*rateconst["LDH_L3", True]*
      (enzyme[{"ID" -> "LDH_L", "Compartment" -> "c", "BoundCatalytic" -> 
           {Toolbox`Private`wrap[metabolite]["nad", "c"]}, 
          "BoundActivators" -> {}, "BoundInhibitors" -> {}, 
          "CatalyticSites" -> Infinity, "ActivationSites" -> 0, 
          "InhibitionSites" -> 0}][t] - 
       (enzyme[{"ID" -> "LDH_L", "Compartment" -> "c", "BoundCatalytic" -> 
             {}, "BoundActivators" -> {}, "BoundInhibitors" -> {}, 
            "CatalyticSites" -> Infinity, "ActivationSites" -> 0, 
            "InhibitionSites" -> 0}][t]*metabolite["nad", "c"][t])/
        Keq["LDH_L3"]), v["LDH_L4"] -> parameter["Volume", "c"]*
      rateconst["LDH_L4", True]*
      (-(enzyme[{"ID" -> "LDH_L", "Compartment" -> "c", "BoundCatalytic" -> 
             {Toolbox`Private`wrap[metabolite]["nadh", "c"], 
              Toolbox`Private`wrap[metabolite]["pyr", "c"]}, 
            "BoundActivators" -> {}, "BoundInhibitors" -> {}, 
            "CatalyticSites" -> Infinity, "ActivationSites" -> 0, 
            "InhibitionSites" -> 0}][t]/Keq["LDH_L4"]) + 
       enzyme[{"ID" -> "LDH_L", "Compartment" -> "c", "BoundCatalytic" -> 
            {Toolbox`Private`wrap[metabolite]["nadh", "c"]}, 
           "BoundActivators" -> {}, "BoundInhibitors" -> {}, 
           "CatalyticSites" -> Infinity, "ActivationSites" -> 0, 
           "InhibitionSites" -> 0}][t]*metabolite["pyr", "c"][t]), 
    v["LDH_L5"] -> parameter["Volume", "c"]*rateconst["LDH_L5", True]*
      (enzyme[{"ID" -> "LDH_L", "Compartment" -> "c", "BoundCatalytic" -> 
           {Toolbox`Private`wrap[metabolite]["nad", "c"], 
            Toolbox`Private`wrap[metabolite]["lac-L", "c"]}, 
          "BoundActivators" -> {}, "BoundInhibitors" -> {}, 
          "CatalyticSites" -> Infinity, "ActivationSites" -> 0, 
          "InhibitionSites" -> 0}][t] - 
       (enzyme[{"ID" -> "LDH_L", "Compartment" -> "c", "BoundCatalytic" -> 
             {Toolbox`Private`wrap[metabolite]["nad", "c"]}, 
            "BoundActivators" -> {}, "BoundInhibitors" -> {}, 
            "CatalyticSites" -> Infinity, "ActivationSites" -> 0, 
            "InhibitionSites" -> 0}][t]*metabolite["lac-L", "c"][t])/
        Keq["LDH_L5"]), v["LDH_L6"] -> parameter["Volume", "c"]*
      rateconst["LDH_L6", True]*
      (-(enzyme[{"ID" -> "LDH_L", "Compartment" -> "c", "BoundCatalytic" -> 
             {Toolbox`Private`wrap[metabolite]["nad", "c"], 
              Toolbox`Private`wrap[metabolite]["lac-L", "c"]}, 
            "BoundActivators" -> {}, "BoundInhibitors" -> {}, 
            "CatalyticSites" -> Infinity, "ActivationSites" -> 0, 
            "InhibitionSites" -> 0}][t]/Keq["LDH_L6"]) + 
       enzyme[{"ID" -> "LDH_L", "Compartment" -> "c", "BoundCatalytic" -> 
           {Toolbox`Private`wrap[metabolite]["nadh", "c"], 
            Toolbox`Private`wrap[metabolite]["pyr", "c"]}, 
          "BoundActivators" -> {}, "BoundInhibitors" -> {}, 
          "CatalyticSites" -> Infinity, "ActivationSites" -> 0, 
          "InhibitionSites" -> 0}][t]), v["GAPDH1"] -> 
     parameter["Volume", "c"]*rateconst["GAPDH1", True]*
      (-(enzyme[{"ID" -> "GAPDH", "Compartment" -> "c", "BoundCatalytic" -> 
             {Toolbox`Private`wrap[metabolite]["nad", "c"]}, 
            "BoundActivators" -> {}, "BoundInhibitors" -> {}, 
            "CatalyticSites" -> Infinity, "ActivationSites" -> 4, 
            "InhibitionSites" -> 4}][t]/Keq["GAPDH1"]) + 
       enzyme[{"ID" -> "GAPDH", "Compartment" -> "c", "BoundCatalytic" -> {}, 
           "BoundActivators" -> {}, "BoundInhibitors" -> {}, 
           "CatalyticSites" -> Infinity, "ActivationSites" -> 4, 
           "InhibitionSites" -> 4}][t]*metabolite["nad", "c"][t]), 
    v["GAPDH2"] -> parameter["Volume", "c"]*rateconst["GAPDH2", True]*
      (enzyme[{"ID" -> "GAPDH", "Compartment" -> "c", "BoundCatalytic" -> 
           {Toolbox`Private`wrap[metabolite]["nadh", "c"]}, 
          "BoundActivators" -> {}, "BoundInhibitors" -> {}, 
          "CatalyticSites" -> Infinity, "ActivationSites" -> 4, 
          "InhibitionSites" -> 4}][t] - 
       (enzyme[{"ID" -> "GAPDH", "Compartment" -> "c", "BoundCatalytic" -> 
             {}, "BoundActivators" -> {}, "BoundInhibitors" -> {}, 
            "CatalyticSites" -> Infinity, "ActivationSites" -> 4, 
            "InhibitionSites" -> 4}][t]*metabolite["nadh", "c"][t])/
        Keq["GAPDH2"]), v["GAPDH3"] -> parameter["Volume", "c"]*
      rateconst["GAPDH3", True]*
      (-(enzyme[{"ID" -> "GAPDH", "Compartment" -> "c", "BoundCatalytic" -> 
             {Toolbox`Private`wrap[metabolite]["nad", "c"], 
              Toolbox`Private`wrap[metabolite]["g3p", "c"]}, 
            "BoundActivators" -> {}, "BoundInhibitors" -> {}, 
            "CatalyticSites" -> Infinity, "ActivationSites" -> 4, 
            "InhibitionSites" -> 4}][t]/Keq["GAPDH3"]) + 
       enzyme[{"ID" -> "GAPDH", "Compartment" -> "c", "BoundCatalytic" -> 
            {Toolbox`Private`wrap[metabolite]["nad", "c"]}, 
           "BoundActivators" -> {}, "BoundInhibitors" -> {}, 
           "CatalyticSites" -> Infinity, "ActivationSites" -> 4, 
           "InhibitionSites" -> 4}][t]*metabolite["g3p", "c"][t]), 
    v["GAPDH4"] -> parameter["Volume", "c"]*rateconst["GAPDH4", True]*
      (enzyme[{"ID" -> "GAPDH", "Compartment" -> "c", "BoundCatalytic" -> 
           {Toolbox`Private`wrap[metabolite]["nadh", "c"], 
            Toolbox`Private`wrap[metabolite]["13dpg", "c"]}, 
          "BoundActivators" -> {}, "BoundInhibitors" -> {}, 
          "CatalyticSites" -> Infinity, "ActivationSites" -> 4, 
          "InhibitionSites" -> 4}][t] - 
       (enzyme[{"ID" -> "GAPDH", "Compartment" -> "c", "BoundCatalytic" -> 
             {Toolbox`Private`wrap[metabolite]["nadh", "c"]}, 
            "BoundActivators" -> {}, "BoundInhibitors" -> {}, 
            "CatalyticSites" -> Infinity, "ActivationSites" -> 4, 
            "InhibitionSites" -> 4}][t]*metabolite["13dpg", "c"][t])/
        Keq["GAPDH4"]), v["GAPDH5"] -> parameter["Volume", "c"]*
      rateconst["GAPDH5", True]*
      (-(enzyme[{"ID" -> "GAPDH", "Compartment" -> "c", "BoundCatalytic" -> 
             {Toolbox`Private`wrap[metabolite]["nad", "c"], 
              Toolbox`Private`wrap[metabolite]["g3p", "c"], 
              Toolbox`Private`wrap[metabolite]["pi", "c"]}, 
            "BoundActivators" -> {}, "BoundInhibitors" -> {}, 
            "CatalyticSites" -> Infinity, "ActivationSites" -> 4, 
            "InhibitionSites" -> 4}][t]/Keq["GAPDH5"]) + 
       enzyme[{"ID" -> "GAPDH", "Compartment" -> "c", "BoundCatalytic" -> 
            {Toolbox`Private`wrap[metabolite]["nad", "c"], 
             Toolbox`Private`wrap[metabolite]["g3p", "c"]}, 
           "BoundActivators" -> {}, "BoundInhibitors" -> {}, 
           "CatalyticSites" -> Infinity, "ActivationSites" -> 4, 
           "InhibitionSites" -> 4}][t]*metabolite["pi", "c"][t]), 
    v["GAPDH6"] -> parameter["Volume", "c"]*rateconst["GAPDH6", True]*
      (-(enzyme[{"ID" -> "GAPDH", "Compartment" -> "c", "BoundCatalytic" -> 
             {Toolbox`Private`wrap[metabolite]["nadh", "c"], 
              Toolbox`Private`wrap[metabolite]["13dpg", "c"]}, 
            "BoundActivators" -> {}, "BoundInhibitors" -> {}, 
            "CatalyticSites" -> Infinity, "ActivationSites" -> 4, 
            "InhibitionSites" -> 4}][t]/Keq["GAPDH6"]) + 
       enzyme[{"ID" -> "GAPDH", "Compartment" -> "c", "BoundCatalytic" -> 
           {Toolbox`Private`wrap[metabolite]["nad", "c"], 
            Toolbox`Private`wrap[metabolite]["g3p", "c"], 
            Toolbox`Private`wrap[metabolite]["pi", "c"]}, 
          "BoundActivators" -> {}, "BoundInhibitors" -> {}, 
          "CatalyticSites" -> Infinity, "ActivationSites" -> 4, 
          "InhibitionSites" -> 4}][t]), v["GAPDH_Inhibition_3pg$15"] -> 
     rateconst["GAPDH_Inhibition_3pg", True]*
      (-(enzyme[{"ID" -> "GAPDH_T", "Compartment" -> "c", "BoundCatalytic" -> 
             {}, "BoundActivators" -> {}, "BoundInhibitors" -> 
             {Toolbox`Private`wrap[metabolite]["3pg", "c"]}, 
            "CatalyticSites" -> Infinity, "ActivationSites" -> 4, 
            "InhibitionSites" -> 4}][t]/Keq["GAPDH_Inhibition_3pg"]) + 
       4*enzyme[{"ID" -> "GAPDH_T", "Compartment" -> "c", "BoundCatalytic" -> 
            {}, "BoundActivators" -> {}, "BoundInhibitors" -> {}, 
           "CatalyticSites" -> Infinity, "ActivationSites" -> 4, 
           "InhibitionSites" -> 4}][t]*metabolite["3pg", "c"][t]), 
    v["GAPDH_Inhibition_g3p$16"] -> rateconst["GAPDH_Inhibition_g3p", True]*
      (-(enzyme[{"ID" -> "GAPDH_T", "Compartment" -> "c", "BoundCatalytic" -> 
             {}, "BoundActivators" -> {}, "BoundInhibitors" -> 
             {Toolbox`Private`wrap[metabolite]["g3p", "c"]}, 
            "CatalyticSites" -> Infinity, "ActivationSites" -> 4, 
            "InhibitionSites" -> 4}][t]/Keq["GAPDH_Inhibition_g3p"]) + 
       4*enzyme[{"ID" -> "GAPDH_T", "Compartment" -> "c", "BoundCatalytic" -> 
            {}, "BoundActivators" -> {}, "BoundInhibitors" -> {}, 
           "CatalyticSites" -> Infinity, "ActivationSites" -> 4, 
           "InhibitionSites" -> 4}][t]*metabolite["g3p", "c"][t]), 
    v["GAPDH_Inhibition_3pg$17"] -> rateconst["GAPDH_Inhibition_3pg", True]*
      ((-2*enzyme[{"ID" -> "GAPDH_T", "Compartment" -> "c", 
            "BoundCatalytic" -> {}, "BoundActivators" -> {}, 
            "BoundInhibitors" -> {Toolbox`Private`wrap[metabolite]["3pg", 
               "c"], Toolbox`Private`wrap[metabolite]["3pg", "c"]}, 
            "CatalyticSites" -> Infinity, "ActivationSites" -> 4, 
            "InhibitionSites" -> 4}][t])/Keq["GAPDH_Inhibition_3pg"] + 
       3*enzyme[{"ID" -> "GAPDH_T", "Compartment" -> "c", "BoundCatalytic" -> 
            {}, "BoundActivators" -> {}, "BoundInhibitors" -> 
            {Toolbox`Private`wrap[metabolite]["3pg", "c"]}, 
           "CatalyticSites" -> Infinity, "ActivationSites" -> 4, 
           "InhibitionSites" -> 4}][t]*metabolite["3pg", "c"][t]), 
    v["GAPDH_Inhibition_g3p$18"] -> rateconst["GAPDH_Inhibition_g3p", True]*
      ((-2*enzyme[{"ID" -> "GAPDH_T", "Compartment" -> "c", 
            "BoundCatalytic" -> {}, "BoundActivators" -> {}, 
            "BoundInhibitors" -> {Toolbox`Private`wrap[metabolite]["3pg", 
               "c"], Toolbox`Private`wrap[metabolite]["g3p", "c"]}, 
            "CatalyticSites" -> Infinity, "ActivationSites" -> 4, 
            "InhibitionSites" -> 4}][t])/Keq["GAPDH_Inhibition_g3p"] + 
       3*enzyme[{"ID" -> "GAPDH_T", "Compartment" -> "c", "BoundCatalytic" -> 
            {}, "BoundActivators" -> {}, "BoundInhibitors" -> 
            {Toolbox`Private`wrap[metabolite]["3pg", "c"]}, 
           "CatalyticSites" -> Infinity, "ActivationSites" -> 4, 
           "InhibitionSites" -> 4}][t]*metabolite["g3p", "c"][t]), 
    v["GAPDH_Inhibition_3pg$20"] -> rateconst["GAPDH_Inhibition_3pg", True]*
      ((-2*enzyme[{"ID" -> "GAPDH_T", "Compartment" -> "c", 
            "BoundCatalytic" -> {}, "BoundActivators" -> {}, 
            "BoundInhibitors" -> {Toolbox`Private`wrap[metabolite]["3pg", 
               "c"], Toolbox`Private`wrap[metabolite]["g3p", "c"]}, 
            "CatalyticSites" -> Infinity, "ActivationSites" -> 4, 
            "InhibitionSites" -> 4}][t])/Keq["GAPDH_Inhibition_3pg"] + 
       3*enzyme[{"ID" -> "GAPDH_T", "Compartment" -> "c", "BoundCatalytic" -> 
            {}, "BoundActivators" -> {}, "BoundInhibitors" -> 
            {Toolbox`Private`wrap[metabolite]["g3p", "c"]}, 
           "CatalyticSites" -> Infinity, "ActivationSites" -> 4, 
           "InhibitionSites" -> 4}][t]*metabolite["3pg", "c"][t]), 
    v["GAPDH_Inhibition_g3p$21"] -> rateconst["GAPDH_Inhibition_g3p", True]*
      ((-2*enzyme[{"ID" -> "GAPDH_T", "Compartment" -> "c", 
            "BoundCatalytic" -> {}, "BoundActivators" -> {}, 
            "BoundInhibitors" -> {Toolbox`Private`wrap[metabolite]["g3p", 
               "c"], Toolbox`Private`wrap[metabolite]["g3p", "c"]}, 
            "CatalyticSites" -> Infinity, "ActivationSites" -> 4, 
            "InhibitionSites" -> 4}][t])/Keq["GAPDH_Inhibition_g3p"] + 
       3*enzyme[{"ID" -> "GAPDH_T", "Compartment" -> "c", "BoundCatalytic" -> 
            {}, "BoundActivators" -> {}, "BoundInhibitors" -> 
            {Toolbox`Private`wrap[metabolite]["g3p", "c"]}, 
           "CatalyticSites" -> Infinity, "ActivationSites" -> 4, 
           "InhibitionSites" -> 4}][t]*metabolite["g3p", "c"][t]), 
    v["GAPDH_Inhibition_3pg$22"] -> rateconst["GAPDH_Inhibition_3pg", True]*
      ((-3*enzyme[{"ID" -> "GAPDH_T", "Compartment" -> "c", 
            "BoundCatalytic" -> {}, "BoundActivators" -> {}, 
            "BoundInhibitors" -> {Toolbox`Private`wrap[metabolite]["3pg", 
               "c"], Toolbox`Private`wrap[metabolite]["3pg", "c"], 
              Toolbox`Private`wrap[metabolite]["3pg", "c"]}, 
            "CatalyticSites" -> Infinity, "ActivationSites" -> 4, 
            "InhibitionSites" -> 4}][t])/Keq["GAPDH_Inhibition_3pg"] + 
       2*enzyme[{"ID" -> "GAPDH_T", "Compartment" -> "c", "BoundCatalytic" -> 
            {}, "BoundActivators" -> {}, "BoundInhibitors" -> 
            {Toolbox`Private`wrap[metabolite]["3pg", "c"], 
             Toolbox`Private`wrap[metabolite]["3pg", "c"]}, 
           "CatalyticSites" -> Infinity, "ActivationSites" -> 4, 
           "InhibitionSites" -> 4}][t]*metabolite["3pg", "c"][t]), 
    v["GAPDH_Inhibition_g3p$24"] -> rateconst["GAPDH_Inhibition_g3p", True]*
      ((-3*enzyme[{"ID" -> "GAPDH_T", "Compartment" -> "c", 
            "BoundCatalytic" -> {}, "BoundActivators" -> {}, 
            "BoundInhibitors" -> {Toolbox`Private`wrap[metabolite]["3pg", 
               "c"], Toolbox`Private`wrap[metabolite]["3pg", "c"], 
              Toolbox`Private`wrap[metabolite]["g3p", "c"]}, 
            "CatalyticSites" -> Infinity, "ActivationSites" -> 4, 
            "InhibitionSites" -> 4}][t])/Keq["GAPDH_Inhibition_g3p"] + 
       2*enzyme[{"ID" -> "GAPDH_T", "Compartment" -> "c", "BoundCatalytic" -> 
            {}, "BoundActivators" -> {}, "BoundInhibitors" -> 
            {Toolbox`Private`wrap[metabolite]["3pg", "c"], 
             Toolbox`Private`wrap[metabolite]["3pg", "c"]}, 
           "CatalyticSites" -> Infinity, "ActivationSites" -> 4, 
           "InhibitionSites" -> 4}][t]*metabolite["g3p", "c"][t]), 
    v["GAPDH_Inhibition_3pg$25"] -> rateconst["GAPDH_Inhibition_3pg", True]*
      ((-3*enzyme[{"ID" -> "GAPDH_T", "Compartment" -> "c", 
            "BoundCatalytic" -> {}, "BoundActivators" -> {}, 
            "BoundInhibitors" -> {Toolbox`Private`wrap[metabolite]["3pg", 
               "c"], Toolbox`Private`wrap[metabolite]["3pg", "c"], 
              Toolbox`Private`wrap[metabolite]["g3p", "c"]}, 
            "CatalyticSites" -> Infinity, "ActivationSites" -> 4, 
            "InhibitionSites" -> 4}][t])/Keq["GAPDH_Inhibition_3pg"] + 
       2*enzyme[{"ID" -> "GAPDH_T", "Compartment" -> "c", "BoundCatalytic" -> 
            {}, "BoundActivators" -> {}, "BoundInhibitors" -> 
            {Toolbox`Private`wrap[metabolite]["3pg", "c"], 
             Toolbox`Private`wrap[metabolite]["g3p", "c"]}, 
           "CatalyticSites" -> Infinity, "ActivationSites" -> 4, 
           "InhibitionSites" -> 4}][t]*metabolite["3pg", "c"][t]), 
    v["GAPDH_Inhibition_g3p$26"] -> rateconst["GAPDH_Inhibition_g3p", True]*
      ((-3*enzyme[{"ID" -> "GAPDH_T", "Compartment" -> "c", 
            "BoundCatalytic" -> {}, "BoundActivators" -> {}, 
            "BoundInhibitors" -> {Toolbox`Private`wrap[metabolite]["3pg", 
               "c"], Toolbox`Private`wrap[metabolite]["g3p", "c"], 
              Toolbox`Private`wrap[metabolite]["g3p", "c"]}, 
            "CatalyticSites" -> Infinity, "ActivationSites" -> 4, 
            "InhibitionSites" -> 4}][t])/Keq["GAPDH_Inhibition_g3p"] + 
       2*enzyme[{"ID" -> "GAPDH_T", "Compartment" -> "c", "BoundCatalytic" -> 
            {}, "BoundActivators" -> {}, "BoundInhibitors" -> 
            {Toolbox`Private`wrap[metabolite]["3pg", "c"], 
             Toolbox`Private`wrap[metabolite]["g3p", "c"]}, 
           "CatalyticSites" -> Infinity, "ActivationSites" -> 4, 
           "InhibitionSites" -> 4}][t]*metabolite["g3p", "c"][t]), 
    v["GAPDH_Inhibition_3pg$27"] -> rateconst["GAPDH_Inhibition_3pg", True]*
      ((-3*enzyme[{"ID" -> "GAPDH_T", "Compartment" -> "c", 
            "BoundCatalytic" -> {}, "BoundActivators" -> {}, 
            "BoundInhibitors" -> {Toolbox`Private`wrap[metabolite]["3pg", 
               "c"], Toolbox`Private`wrap[metabolite]["g3p", "c"], 
              Toolbox`Private`wrap[metabolite]["g3p", "c"]}, 
            "CatalyticSites" -> Infinity, "ActivationSites" -> 4, 
            "InhibitionSites" -> 4}][t])/Keq["GAPDH_Inhibition_3pg"] + 
       2*enzyme[{"ID" -> "GAPDH_T", "Compartment" -> "c", "BoundCatalytic" -> 
            {}, "BoundActivators" -> {}, "BoundInhibitors" -> 
            {Toolbox`Private`wrap[metabolite]["g3p", "c"], 
             Toolbox`Private`wrap[metabolite]["g3p", "c"]}, 
           "CatalyticSites" -> Infinity, "ActivationSites" -> 4, 
           "InhibitionSites" -> 4}][t]*metabolite["3pg", "c"][t]), 
    v["GAPDH_Inhibition_g3p$28"] -> rateconst["GAPDH_Inhibition_g3p", True]*
      ((-3*enzyme[{"ID" -> "GAPDH_T", "Compartment" -> "c", 
            "BoundCatalytic" -> {}, "BoundActivators" -> {}, 
            "BoundInhibitors" -> {Toolbox`Private`wrap[metabolite]["g3p", 
               "c"], Toolbox`Private`wrap[metabolite]["g3p", "c"], 
              Toolbox`Private`wrap[metabolite]["g3p", "c"]}, 
            "CatalyticSites" -> Infinity, "ActivationSites" -> 4, 
            "InhibitionSites" -> 4}][t])/Keq["GAPDH_Inhibition_g3p"] + 
       2*enzyme[{"ID" -> "GAPDH_T", "Compartment" -> "c", "BoundCatalytic" -> 
            {}, "BoundActivators" -> {}, "BoundInhibitors" -> 
            {Toolbox`Private`wrap[metabolite]["g3p", "c"], 
             Toolbox`Private`wrap[metabolite]["g3p", "c"]}, 
           "CatalyticSites" -> Infinity, "ActivationSites" -> 4, 
           "InhibitionSites" -> 4}][t]*metabolite["g3p", "c"][t]), 
    v["GAPDH_Inhibition_3pg$29"] -> rateconst["GAPDH_Inhibition_3pg", True]*
      ((-4*enzyme[{"ID" -> "GAPDH_T", "Compartment" -> "c", 
            "BoundCatalytic" -> {}, "BoundActivators" -> {}, 
            "BoundInhibitors" -> {Toolbox`Private`wrap[metabolite]["3pg", 
               "c"], Toolbox`Private`wrap[metabolite]["3pg", "c"], 
              Toolbox`Private`wrap[metabolite]["3pg", "c"], 
              Toolbox`Private`wrap[metabolite]["3pg", "c"]}, 
            "CatalyticSites" -> Infinity, "ActivationSites" -> 4, 
            "InhibitionSites" -> 4}][t])/Keq["GAPDH_Inhibition_3pg"] + 
       enzyme[{"ID" -> "GAPDH_T", "Compartment" -> "c", "BoundCatalytic" -> 
            {}, "BoundActivators" -> {}, "BoundInhibitors" -> 
            {Toolbox`Private`wrap[metabolite]["3pg", "c"], 
             Toolbox`Private`wrap[metabolite]["3pg", "c"], 
             Toolbox`Private`wrap[metabolite]["3pg", "c"]}, 
           "CatalyticSites" -> Infinity, "ActivationSites" -> 4, 
           "InhibitionSites" -> 4}][t]*metabolite["3pg", "c"][t]), 
    v["GAPDH_Inhibition_g3p$30"] -> rateconst["GAPDH_Inhibition_g3p", True]*
      ((-4*enzyme[{"ID" -> "GAPDH_T", "Compartment" -> "c", 
            "BoundCatalytic" -> {}, "BoundActivators" -> {}, 
            "BoundInhibitors" -> {Toolbox`Private`wrap[metabolite]["3pg", 
               "c"], Toolbox`Private`wrap[metabolite]["3pg", "c"], 
              Toolbox`Private`wrap[metabolite]["3pg", "c"], 
              Toolbox`Private`wrap[metabolite]["g3p", "c"]}, 
            "CatalyticSites" -> Infinity, "ActivationSites" -> 4, 
            "InhibitionSites" -> 4}][t])/Keq["GAPDH_Inhibition_g3p"] + 
       enzyme[{"ID" -> "GAPDH_T", "Compartment" -> "c", "BoundCatalytic" -> 
            {}, "BoundActivators" -> {}, "BoundInhibitors" -> 
            {Toolbox`Private`wrap[metabolite]["3pg", "c"], 
             Toolbox`Private`wrap[metabolite]["3pg", "c"], 
             Toolbox`Private`wrap[metabolite]["3pg", "c"]}, 
           "CatalyticSites" -> Infinity, "ActivationSites" -> 4, 
           "InhibitionSites" -> 4}][t]*metabolite["g3p", "c"][t]), 
    v["GAPDH_Inhibition_3pg$31"] -> rateconst["GAPDH_Inhibition_3pg", True]*
      ((-4*enzyme[{"ID" -> "GAPDH_T", "Compartment" -> "c", 
            "BoundCatalytic" -> {}, "BoundActivators" -> {}, 
            "BoundInhibitors" -> {Toolbox`Private`wrap[metabolite]["3pg", 
               "c"], Toolbox`Private`wrap[metabolite]["3pg", "c"], 
              Toolbox`Private`wrap[metabolite]["3pg", "c"], 
              Toolbox`Private`wrap[metabolite]["g3p", "c"]}, 
            "CatalyticSites" -> Infinity, "ActivationSites" -> 4, 
            "InhibitionSites" -> 4}][t])/Keq["GAPDH_Inhibition_3pg"] + 
       enzyme[{"ID" -> "GAPDH_T", "Compartment" -> "c", "BoundCatalytic" -> 
            {}, "BoundActivators" -> {}, "BoundInhibitors" -> 
            {Toolbox`Private`wrap[metabolite]["3pg", "c"], 
             Toolbox`Private`wrap[metabolite]["3pg", "c"], 
             Toolbox`Private`wrap[metabolite]["g3p", "c"]}, 
           "CatalyticSites" -> Infinity, "ActivationSites" -> 4, 
           "InhibitionSites" -> 4}][t]*metabolite["3pg", "c"][t]), 
    v["GAPDH_Inhibition_g3p$32"] -> rateconst["GAPDH_Inhibition_g3p", True]*
      ((-4*enzyme[{"ID" -> "GAPDH_T", "Compartment" -> "c", 
            "BoundCatalytic" -> {}, "BoundActivators" -> {}, 
            "BoundInhibitors" -> {Toolbox`Private`wrap[metabolite]["3pg", 
               "c"], Toolbox`Private`wrap[metabolite]["3pg", "c"], 
              Toolbox`Private`wrap[metabolite]["g3p", "c"], 
              Toolbox`Private`wrap[metabolite]["g3p", "c"]}, 
            "CatalyticSites" -> Infinity, "ActivationSites" -> 4, 
            "InhibitionSites" -> 4}][t])/Keq["GAPDH_Inhibition_g3p"] + 
       enzyme[{"ID" -> "GAPDH_T", "Compartment" -> "c", "BoundCatalytic" -> 
            {}, "BoundActivators" -> {}, "BoundInhibitors" -> 
            {Toolbox`Private`wrap[metabolite]["3pg", "c"], 
             Toolbox`Private`wrap[metabolite]["3pg", "c"], 
             Toolbox`Private`wrap[metabolite]["g3p", "c"]}, 
           "CatalyticSites" -> Infinity, "ActivationSites" -> 4, 
           "InhibitionSites" -> 4}][t]*metabolite["g3p", "c"][t]), 
    v["GAPDH_Inhibition_3pg$33"] -> rateconst["GAPDH_Inhibition_3pg", True]*
      ((-4*enzyme[{"ID" -> "GAPDH_T", "Compartment" -> "c", 
            "BoundCatalytic" -> {}, "BoundActivators" -> {}, 
            "BoundInhibitors" -> {Toolbox`Private`wrap[metabolite]["3pg", 
               "c"], Toolbox`Private`wrap[metabolite]["3pg", "c"], 
              Toolbox`Private`wrap[metabolite]["g3p", "c"], 
              Toolbox`Private`wrap[metabolite]["g3p", "c"]}, 
            "CatalyticSites" -> Infinity, "ActivationSites" -> 4, 
            "InhibitionSites" -> 4}][t])/Keq["GAPDH_Inhibition_3pg"] + 
       enzyme[{"ID" -> "GAPDH_T", "Compartment" -> "c", "BoundCatalytic" -> 
            {}, "BoundActivators" -> {}, "BoundInhibitors" -> 
            {Toolbox`Private`wrap[metabolite]["3pg", "c"], 
             Toolbox`Private`wrap[metabolite]["g3p", "c"], 
             Toolbox`Private`wrap[metabolite]["g3p", "c"]}, 
           "CatalyticSites" -> Infinity, "ActivationSites" -> 4, 
           "InhibitionSites" -> 4}][t]*metabolite["3pg", "c"][t]), 
    v["GAPDH_Inhibition_g3p$34"] -> rateconst["GAPDH_Inhibition_g3p", True]*
      ((-4*enzyme[{"ID" -> "GAPDH_T", "Compartment" -> "c", 
            "BoundCatalytic" -> {}, "BoundActivators" -> {}, 
            "BoundInhibitors" -> {Toolbox`Private`wrap[metabolite]["3pg", 
               "c"], Toolbox`Private`wrap[metabolite]["g3p", "c"], 
              Toolbox`Private`wrap[metabolite]["g3p", "c"], 
              Toolbox`Private`wrap[metabolite]["g3p", "c"]}, 
            "CatalyticSites" -> Infinity, "ActivationSites" -> 4, 
            "InhibitionSites" -> 4}][t])/Keq["GAPDH_Inhibition_g3p"] + 
       enzyme[{"ID" -> "GAPDH_T", "Compartment" -> "c", "BoundCatalytic" -> 
            {}, "BoundActivators" -> {}, "BoundInhibitors" -> 
            {Toolbox`Private`wrap[metabolite]["3pg", "c"], 
             Toolbox`Private`wrap[metabolite]["g3p", "c"], 
             Toolbox`Private`wrap[metabolite]["g3p", "c"]}, 
           "CatalyticSites" -> Infinity, "ActivationSites" -> 4, 
           "InhibitionSites" -> 4}][t]*metabolite["g3p", "c"][t]), 
    v["GAPDH_Inhibition_3pg$35"] -> rateconst["GAPDH_Inhibition_3pg", True]*
      ((-4*enzyme[{"ID" -> "GAPDH_T", "Compartment" -> "c", 
            "BoundCatalytic" -> {}, "BoundActivators" -> {}, 
            "BoundInhibitors" -> {Toolbox`Private`wrap[metabolite]["3pg", 
               "c"], Toolbox`Private`wrap[metabolite]["g3p", "c"], 
              Toolbox`Private`wrap[metabolite]["g3p", "c"], 
              Toolbox`Private`wrap[metabolite]["g3p", "c"]}, 
            "CatalyticSites" -> Infinity, "ActivationSites" -> 4, 
            "InhibitionSites" -> 4}][t])/Keq["GAPDH_Inhibition_3pg"] + 
       enzyme[{"ID" -> "GAPDH_T", "Compartment" -> "c", "BoundCatalytic" -> 
            {}, "BoundActivators" -> {}, "BoundInhibitors" -> 
            {Toolbox`Private`wrap[metabolite]["g3p", "c"], 
             Toolbox`Private`wrap[metabolite]["g3p", "c"], 
             Toolbox`Private`wrap[metabolite]["g3p", "c"]}, 
           "CatalyticSites" -> Infinity, "ActivationSites" -> 4, 
           "InhibitionSites" -> 4}][t]*metabolite["3pg", "c"][t]), 
    v["GAPDH_Inhibition_g3p$36"] -> rateconst["GAPDH_Inhibition_g3p", True]*
      ((-4*enzyme[{"ID" -> "GAPDH_T", "Compartment" -> "c", 
            "BoundCatalytic" -> {}, "BoundActivators" -> {}, 
            "BoundInhibitors" -> {Toolbox`Private`wrap[metabolite]["g3p", 
               "c"], Toolbox`Private`wrap[metabolite]["g3p", "c"], 
              Toolbox`Private`wrap[metabolite]["g3p", "c"], 
              Toolbox`Private`wrap[metabolite]["g3p", "c"]}, 
            "CatalyticSites" -> Infinity, "ActivationSites" -> 4, 
            "InhibitionSites" -> 4}][t])/Keq["GAPDH_Inhibition_g3p"] + 
       enzyme[{"ID" -> "GAPDH_T", "Compartment" -> "c", "BoundCatalytic" -> 
            {}, "BoundActivators" -> {}, "BoundInhibitors" -> 
            {Toolbox`Private`wrap[metabolite]["g3p", "c"], 
             Toolbox`Private`wrap[metabolite]["g3p", "c"], 
             Toolbox`Private`wrap[metabolite]["g3p", "c"]}, 
           "CatalyticSites" -> Infinity, "ActivationSites" -> 4, 
           "InhibitionSites" -> 4}][t]*metabolite["g3p", "c"][t]), 
    v["GAPDH_TransitionStep"] -> parameter["Volume", "c"]*
      rateconst["GAPDH_TransitionStep", True]*
      (enzyme[{"ID" -> "GAPDH", "Compartment" -> "c", "BoundCatalytic" -> {}, 
          "BoundActivators" -> {}, "BoundInhibitors" -> {}, 
          "CatalyticSites" -> Infinity, "ActivationSites" -> 4, 
          "InhibitionSites" -> 4}][t] - 
       enzyme[{"ID" -> "GAPDH_T", "Compartment" -> "c", "BoundCatalytic" -> 
            {}, "BoundActivators" -> {}, "BoundInhibitors" -> {}, 
           "CatalyticSites" -> Infinity, "ActivationSites" -> 4, 
           "InhibitionSites" -> 4}][t]/Keq["GAPDH_TransitionStep"]), 
    v["HEX11"] -> parameter["Volume", "c"]*rateconst["HEX11", True]*
      (-(enzyme[{"ID" -> "HEX1", "Compartment" -> "c", "BoundCatalytic" -> 
             {Toolbox`Private`wrap[metabolite]["glc-D", "c"]}, 
            "BoundActivators" -> {}, "BoundInhibitors" -> {}, 
            "CatalyticSites" -> Infinity, "ActivationSites" -> 0, 
            "InhibitionSites" -> 0}][t]/Keq["HEX11"]) + 
       enzyme[{"ID" -> "HEX1", "Compartment" -> "c", "BoundCatalytic" -> {}, 
           "BoundActivators" -> {}, "BoundInhibitors" -> {}, 
           "CatalyticSites" -> Infinity, "ActivationSites" -> 0, 
           "InhibitionSites" -> 0}][t]*metabolite["glc-D", "c"][t]), 
    v["HEX12"] -> parameter["Volume", "c"]*rateconst["HEX12", True]*
      (-(enzyme[{"ID" -> "HEX1", "Compartment" -> "c", "BoundCatalytic" -> 
             {Toolbox`Private`wrap[metabolite]["atp", "c"]}, 
            "BoundActivators" -> {}, "BoundInhibitors" -> {}, 
            "CatalyticSites" -> Infinity, "ActivationSites" -> 0, 
            "InhibitionSites" -> 0}][t]/Keq["HEX12"]) + 
       enzyme[{"ID" -> "HEX1", "Compartment" -> "c", "BoundCatalytic" -> {}, 
           "BoundActivators" -> {}, "BoundInhibitors" -> {}, 
           "CatalyticSites" -> Infinity, "ActivationSites" -> 0, 
           "InhibitionSites" -> 0}][t]*metabolite["atp", "c"][t]), 
    v["HEX13"] -> parameter["Volume", "c"]*rateconst["HEX13", True]*
      (-(enzyme[{"ID" -> "HEX1", "Compartment" -> "c", "BoundCatalytic" -> 
             {Toolbox`Private`wrap[metabolite]["glc-D", "c"], 
              Toolbox`Private`wrap[metabolite]["23dpg", "c"]}, 
            "BoundActivators" -> {}, "BoundInhibitors" -> {}, 
            "CatalyticSites" -> Infinity, "ActivationSites" -> 0, 
            "InhibitionSites" -> 0}][t]/Keq["HEX13"]) + 
       enzyme[{"ID" -> "HEX1", "Compartment" -> "c", "BoundCatalytic" -> 
            {Toolbox`Private`wrap[metabolite]["glc-D", "c"]}, 
           "BoundActivators" -> {}, "BoundInhibitors" -> {}, 
           "CatalyticSites" -> Infinity, "ActivationSites" -> 0, 
           "InhibitionSites" -> 0}][t]*metabolite["23dpg", "c"][t]), 
    v["HEX14"] -> parameter["Volume", "c"]*rateconst["HEX14", True]*
      (-(enzyme[{"ID" -> "HEX1", "Compartment" -> "c", "BoundCatalytic" -> 
             {Toolbox`Private`wrap[metabolite]["atp", "c"], 
              Toolbox`Private`wrap[metabolite]["glc-D", "c"]}, 
            "BoundActivators" -> {}, "BoundInhibitors" -> {}, 
            "CatalyticSites" -> Infinity, "ActivationSites" -> 0, 
            "InhibitionSites" -> 0}][t]/Keq["HEX14"]) + 
       enzyme[{"ID" -> "HEX1", "Compartment" -> "c", "BoundCatalytic" -> 
            {Toolbox`Private`wrap[metabolite]["glc-D", "c"]}, 
           "BoundActivators" -> {}, "BoundInhibitors" -> {}, 
           "CatalyticSites" -> Infinity, "ActivationSites" -> 0, 
           "InhibitionSites" -> 0}][t]*metabolite["atp", "c"][t]), 
    v["HEX15"] -> parameter["Volume", "c"]*rateconst["HEX15", True]*
      (-(enzyme[{"ID" -> "HEX1", "Compartment" -> "c", "BoundCatalytic" -> 
             {Toolbox`Private`wrap[metabolite]["atp", "c"], 
              Toolbox`Private`wrap[metabolite]["glc-D", "c"]}, 
            "BoundActivators" -> {}, "BoundInhibitors" -> {}, 
            "CatalyticSites" -> Infinity, "ActivationSites" -> 0, 
            "InhibitionSites" -> 0}][t]/Keq["HEX15"]) + 
       enzyme[{"ID" -> "HEX1", "Compartment" -> "c", "BoundCatalytic" -> 
            {Toolbox`Private`wrap[metabolite]["atp", "c"]}, 
           "BoundActivators" -> {}, "BoundInhibitors" -> {}, 
           "CatalyticSites" -> Infinity, "ActivationSites" -> 0, 
           "InhibitionSites" -> 0}][t]*metabolite["glc-D", "c"][t]), 
    v["HEX16"] -> parameter["Volume", "c"]*rateconst["HEX16", True]*
      (enzyme[{"ID" -> "HEX1", "Compartment" -> "c", "BoundCatalytic" -> 
           {Toolbox`Private`wrap[metabolite]["atp", "c"], 
            Toolbox`Private`wrap[metabolite]["glc-D", "c"]}, 
          "BoundActivators" -> {}, "BoundInhibitors" -> {}, 
          "CatalyticSites" -> Infinity, "ActivationSites" -> 0, 
          "InhibitionSites" -> 0}][t] - 
       (enzyme[{"ID" -> "HEX1", "Compartment" -> "c", "BoundCatalytic" -> {}, 
            "BoundActivators" -> {}, "BoundInhibitors" -> {}, 
            "CatalyticSites" -> Infinity, "ActivationSites" -> 0, 
            "InhibitionSites" -> 0}][t]*metabolite["adp", "c"][t]*
         metabolite["g6p", "c"][t])/Keq["HEX16"]), 
    v["PYK1"] -> parameter["Volume", "c"]*rateconst["PYK1", True]*
      (-(enzyme[{"ID" -> "PYK", "Compartment" -> "c", "BoundCatalytic" -> 
             {Toolbox`Private`wrap[metabolite]["pep", "c"]}, 
            "BoundActivators" -> {}, "BoundInhibitors" -> {}, 
            "CatalyticSites" -> Infinity, "ActivationSites" -> 4, 
            "InhibitionSites" -> 4}][t]/Keq["PYK1"]) + 
       enzyme[{"ID" -> "PYK", "Compartment" -> "c", "BoundCatalytic" -> {}, 
           "BoundActivators" -> {}, "BoundInhibitors" -> {}, 
           "CatalyticSites" -> Infinity, "ActivationSites" -> 4, 
           "InhibitionSites" -> 4}][t]*metabolite["pep", "c"][t]), 
    v["PYK2"] -> parameter["Volume", "c"]*rateconst["PYK2", True]*
      (-(enzyme[{"ID" -> "PYK", "Compartment" -> "c", "BoundCatalytic" -> 
             {Toolbox`Private`wrap[metabolite]["adp", "c"]}, 
            "BoundActivators" -> {}, "BoundInhibitors" -> {}, 
            "CatalyticSites" -> Infinity, "ActivationSites" -> 4, 
            "InhibitionSites" -> 4}][t]/Keq["PYK2"]) + 
       enzyme[{"ID" -> "PYK", "Compartment" -> "c", "BoundCatalytic" -> {}, 
           "BoundActivators" -> {}, "BoundInhibitors" -> {}, 
           "CatalyticSites" -> Infinity, "ActivationSites" -> 4, 
           "InhibitionSites" -> 4}][t]*metabolite["adp", "c"][t]), 
    v["PYK3"] -> parameter["Volume", "c"]*rateconst["PYK3", True]*
      (-(enzyme[{"ID" -> "PYK", "Compartment" -> "c", "BoundCatalytic" -> 
             {Toolbox`Private`wrap[metabolite]["pep", "c"], 
              Toolbox`Private`wrap[metabolite]["adp", "c"]}, 
            "BoundActivators" -> {}, "BoundInhibitors" -> {}, 
            "CatalyticSites" -> Infinity, "ActivationSites" -> 4, 
            "InhibitionSites" -> 4}][t]/Keq["PYK3"]) + 
       enzyme[{"ID" -> "PYK", "Compartment" -> "c", "BoundCatalytic" -> 
            {Toolbox`Private`wrap[metabolite]["adp", "c"]}, 
           "BoundActivators" -> {}, "BoundInhibitors" -> {}, 
           "CatalyticSites" -> Infinity, "ActivationSites" -> 4, 
           "InhibitionSites" -> 4}][t]*metabolite["pep", "c"][t]), 
    v["PYK4"] -> parameter["Volume", "c"]*rateconst["PYK4", True]*
      (-(enzyme[{"ID" -> "PYK", "Compartment" -> "c", "BoundCatalytic" -> 
             {Toolbox`Private`wrap[metabolite]["pep", "c"], 
              Toolbox`Private`wrap[metabolite]["adp", "c"]}, 
            "BoundActivators" -> {}, "BoundInhibitors" -> {}, 
            "CatalyticSites" -> Infinity, "ActivationSites" -> 4, 
            "InhibitionSites" -> 4}][t]/Keq["PYK4"]) + 
       enzyme[{"ID" -> "PYK", "Compartment" -> "c", "BoundCatalytic" -> 
            {Toolbox`Private`wrap[metabolite]["pep", "c"]}, 
           "BoundActivators" -> {}, "BoundInhibitors" -> {}, 
           "CatalyticSites" -> Infinity, "ActivationSites" -> 4, 
           "InhibitionSites" -> 4}][t]*metabolite["adp", "c"][t]), 
    v["PYK5"] -> parameter["Volume", "c"]*rateconst["PYK5", True]*
      (enzyme[{"ID" -> "PYK", "Compartment" -> "c", "BoundCatalytic" -> 
           {Toolbox`Private`wrap[metabolite]["pep", "c"], 
            Toolbox`Private`wrap[metabolite]["adp", "c"]}, 
          "BoundActivators" -> {}, "BoundInhibitors" -> {}, 
          "CatalyticSites" -> Infinity, "ActivationSites" -> 4, 
          "InhibitionSites" -> 4}][t] - 
       (enzyme[{"ID" -> "PYK", "Compartment" -> "c", "BoundCatalytic" -> {}, 
            "BoundActivators" -> {}, "BoundInhibitors" -> {}, 
            "CatalyticSites" -> Infinity, "ActivationSites" -> 4, 
            "InhibitionSites" -> 4}][t]*metabolite["atp", "c"][t]*
         metabolite["pyr", "c"][t])/Keq["PYK5"]), 
    v["PYK1$3"] -> parameter["Volume", "c"]*rateconst["PYK1", True]*
      (-(enzyme[{"ID" -> "PYK", "Compartment" -> "c", "BoundCatalytic" -> 
             {Toolbox`Private`wrap[metabolite]["pep", "c"]}, 
            "BoundActivators" -> {Toolbox`Private`wrap[metabolite]["fdp", 
               "c"]}, "BoundInhibitors" -> {}, "CatalyticSites" -> Infinity, 
            "ActivationSites" -> 4, "InhibitionSites" -> 4}][t]/
         Keq["PYK1"]) + enzyme[{"ID" -> "PYK", "Compartment" -> "c", 
           "BoundCatalytic" -> {}, "BoundActivators" -> 
            {Toolbox`Private`wrap[metabolite]["fdp", "c"]}, 
           "BoundInhibitors" -> {}, "CatalyticSites" -> Infinity, 
           "ActivationSites" -> 4, "InhibitionSites" -> 4}][t]*
        metabolite["pep", "c"][t]), v["PYK2$3"] -> parameter["Volume", "c"]*
      rateconst["PYK2", True]*
      (-(enzyme[{"ID" -> "PYK", "Compartment" -> "c", "BoundCatalytic" -> 
             {Toolbox`Private`wrap[metabolite]["adp", "c"]}, 
            "BoundActivators" -> {Toolbox`Private`wrap[metabolite]["fdp", 
               "c"]}, "BoundInhibitors" -> {}, "CatalyticSites" -> Infinity, 
            "ActivationSites" -> 4, "InhibitionSites" -> 4}][t]/
         Keq["PYK2"]) + enzyme[{"ID" -> "PYK", "Compartment" -> "c", 
           "BoundCatalytic" -> {}, "BoundActivators" -> 
            {Toolbox`Private`wrap[metabolite]["fdp", "c"]}, 
           "BoundInhibitors" -> {}, "CatalyticSites" -> Infinity, 
           "ActivationSites" -> 4, "InhibitionSites" -> 4}][t]*
        metabolite["adp", "c"][t]), v["PYK3$3"] -> parameter["Volume", "c"]*
      rateconst["PYK3", True]*
      (-(enzyme[{"ID" -> "PYK", "Compartment" -> "c", "BoundCatalytic" -> 
             {Toolbox`Private`wrap[metabolite]["pep", "c"], 
              Toolbox`Private`wrap[metabolite]["adp", "c"]}, 
            "BoundActivators" -> {Toolbox`Private`wrap[metabolite]["fdp", 
               "c"]}, "BoundInhibitors" -> {}, "CatalyticSites" -> Infinity, 
            "ActivationSites" -> 4, "InhibitionSites" -> 4}][t]/
         Keq["PYK3"]) + enzyme[{"ID" -> "PYK", "Compartment" -> "c", 
           "BoundCatalytic" -> {Toolbox`Private`wrap[metabolite]["adp", 
              "c"]}, "BoundActivators" -> {Toolbox`Private`wrap[metabolite][
              "fdp", "c"]}, "BoundInhibitors" -> {}, "CatalyticSites" -> 
            Infinity, "ActivationSites" -> 4, "InhibitionSites" -> 4}][t]*
        metabolite["pep", "c"][t]), v["PYK4$3"] -> parameter["Volume", "c"]*
      rateconst["PYK4", True]*
      (-(enzyme[{"ID" -> "PYK", "Compartment" -> "c", "BoundCatalytic" -> 
             {Toolbox`Private`wrap[metabolite]["pep", "c"], 
              Toolbox`Private`wrap[metabolite]["adp", "c"]}, 
            "BoundActivators" -> {Toolbox`Private`wrap[metabolite]["fdp", 
               "c"]}, "BoundInhibitors" -> {}, "CatalyticSites" -> Infinity, 
            "ActivationSites" -> 4, "InhibitionSites" -> 4}][t]/
         Keq["PYK4"]) + enzyme[{"ID" -> "PYK", "Compartment" -> "c", 
           "BoundCatalytic" -> {Toolbox`Private`wrap[metabolite]["pep", 
              "c"]}, "BoundActivators" -> {Toolbox`Private`wrap[metabolite][
              "fdp", "c"]}, "BoundInhibitors" -> {}, "CatalyticSites" -> 
            Infinity, "ActivationSites" -> 4, "InhibitionSites" -> 4}][t]*
        metabolite["adp", "c"][t]), v["PYK5$3"] -> parameter["Volume", "c"]*
      rateconst["PYK5", True]*(enzyme[{"ID" -> "PYK", "Compartment" -> "c", 
          "BoundCatalytic" -> {Toolbox`Private`wrap[metabolite]["pep", "c"], 
            Toolbox`Private`wrap[metabolite]["adp", "c"]}, 
          "BoundActivators" -> {Toolbox`Private`wrap[metabolite]["fdp", 
             "c"]}, "BoundInhibitors" -> {}, "CatalyticSites" -> Infinity, 
          "ActivationSites" -> 4, "InhibitionSites" -> 4}][t] - 
       (enzyme[{"ID" -> "PYK", "Compartment" -> "c", "BoundCatalytic" -> {}, 
            "BoundActivators" -> {Toolbox`Private`wrap[metabolite]["fdp", 
               "c"]}, "BoundInhibitors" -> {}, "CatalyticSites" -> Infinity, 
            "ActivationSites" -> 4, "InhibitionSites" -> 4}][t]*
         metabolite["atp", "c"][t]*metabolite["pyr", "c"][t])/Keq["PYK5"]), 
    v["PYK1$7"] -> parameter["Volume", "c"]*rateconst["PYK1", True]*
      (-(enzyme[{"ID" -> "PYK", "Compartment" -> "c", "BoundCatalytic" -> 
             {Toolbox`Private`wrap[metabolite]["pep", "c"]}, 
            "BoundActivators" -> {Toolbox`Private`wrap[metabolite]["fdp", 
               "c"], Toolbox`Private`wrap[metabolite]["fdp", "c"]}, 
            "BoundInhibitors" -> {}, "CatalyticSites" -> Infinity, 
            "ActivationSites" -> 4, "InhibitionSites" -> 4}][t]/
         Keq["PYK1"]) + enzyme[{"ID" -> "PYK", "Compartment" -> "c", 
           "BoundCatalytic" -> {}, "BoundActivators" -> 
            {Toolbox`Private`wrap[metabolite]["fdp", "c"], 
             Toolbox`Private`wrap[metabolite]["fdp", "c"]}, 
           "BoundInhibitors" -> {}, "CatalyticSites" -> Infinity, 
           "ActivationSites" -> 4, "InhibitionSites" -> 4}][t]*
        metabolite["pep", "c"][t]), v["PYK2$7"] -> parameter["Volume", "c"]*
      rateconst["PYK2", True]*
      (-(enzyme[{"ID" -> "PYK", "Compartment" -> "c", "BoundCatalytic" -> 
             {Toolbox`Private`wrap[metabolite]["adp", "c"]}, 
            "BoundActivators" -> {Toolbox`Private`wrap[metabolite]["fdp", 
               "c"], Toolbox`Private`wrap[metabolite]["fdp", "c"]}, 
            "BoundInhibitors" -> {}, "CatalyticSites" -> Infinity, 
            "ActivationSites" -> 4, "InhibitionSites" -> 4}][t]/
         Keq["PYK2"]) + enzyme[{"ID" -> "PYK", "Compartment" -> "c", 
           "BoundCatalytic" -> {}, "BoundActivators" -> 
            {Toolbox`Private`wrap[metabolite]["fdp", "c"], 
             Toolbox`Private`wrap[metabolite]["fdp", "c"]}, 
           "BoundInhibitors" -> {}, "CatalyticSites" -> Infinity, 
           "ActivationSites" -> 4, "InhibitionSites" -> 4}][t]*
        metabolite["adp", "c"][t]), v["PYK3$7"] -> parameter["Volume", "c"]*
      rateconst["PYK3", True]*
      (-(enzyme[{"ID" -> "PYK", "Compartment" -> "c", "BoundCatalytic" -> 
             {Toolbox`Private`wrap[metabolite]["pep", "c"], 
              Toolbox`Private`wrap[metabolite]["adp", "c"]}, 
            "BoundActivators" -> {Toolbox`Private`wrap[metabolite]["fdp", 
               "c"], Toolbox`Private`wrap[metabolite]["fdp", "c"]}, 
            "BoundInhibitors" -> {}, "CatalyticSites" -> Infinity, 
            "ActivationSites" -> 4, "InhibitionSites" -> 4}][t]/
         Keq["PYK3"]) + enzyme[{"ID" -> "PYK", "Compartment" -> "c", 
           "BoundCatalytic" -> {Toolbox`Private`wrap[metabolite]["adp", 
              "c"]}, "BoundActivators" -> {Toolbox`Private`wrap[metabolite][
              "fdp", "c"], Toolbox`Private`wrap[metabolite]["fdp", "c"]}, 
           "BoundInhibitors" -> {}, "CatalyticSites" -> Infinity, 
           "ActivationSites" -> 4, "InhibitionSites" -> 4}][t]*
        metabolite["pep", "c"][t]), v["PYK4$7"] -> parameter["Volume", "c"]*
      rateconst["PYK4", True]*
      (-(enzyme[{"ID" -> "PYK", "Compartment" -> "c", "BoundCatalytic" -> 
             {Toolbox`Private`wrap[metabolite]["pep", "c"], 
              Toolbox`Private`wrap[metabolite]["adp", "c"]}, 
            "BoundActivators" -> {Toolbox`Private`wrap[metabolite]["fdp", 
               "c"], Toolbox`Private`wrap[metabolite]["fdp", "c"]}, 
            "BoundInhibitors" -> {}, "CatalyticSites" -> Infinity, 
            "ActivationSites" -> 4, "InhibitionSites" -> 4}][t]/
         Keq["PYK4"]) + enzyme[{"ID" -> "PYK", "Compartment" -> "c", 
           "BoundCatalytic" -> {Toolbox`Private`wrap[metabolite]["pep", 
              "c"]}, "BoundActivators" -> {Toolbox`Private`wrap[metabolite][
              "fdp", "c"], Toolbox`Private`wrap[metabolite]["fdp", "c"]}, 
           "BoundInhibitors" -> {}, "CatalyticSites" -> Infinity, 
           "ActivationSites" -> 4, "InhibitionSites" -> 4}][t]*
        metabolite["adp", "c"][t]), v["PYK5$7"] -> parameter["Volume", "c"]*
      rateconst["PYK5", True]*(enzyme[{"ID" -> "PYK", "Compartment" -> "c", 
          "BoundCatalytic" -> {Toolbox`Private`wrap[metabolite]["pep", "c"], 
            Toolbox`Private`wrap[metabolite]["adp", "c"]}, 
          "BoundActivators" -> {Toolbox`Private`wrap[metabolite]["fdp", "c"], 
            Toolbox`Private`wrap[metabolite]["fdp", "c"]}, 
          "BoundInhibitors" -> {}, "CatalyticSites" -> Infinity, 
          "ActivationSites" -> 4, "InhibitionSites" -> 4}][t] - 
       (enzyme[{"ID" -> "PYK", "Compartment" -> "c", "BoundCatalytic" -> {}, 
            "BoundActivators" -> {Toolbox`Private`wrap[metabolite]["fdp", 
               "c"], Toolbox`Private`wrap[metabolite]["fdp", "c"]}, 
            "BoundInhibitors" -> {}, "CatalyticSites" -> Infinity, 
            "ActivationSites" -> 4, "InhibitionSites" -> 4}][t]*
         metabolite["atp", "c"][t]*metabolite["pyr", "c"][t])/Keq["PYK5"]), 
    v["PYK1$8"] -> parameter["Volume", "c"]*rateconst["PYK1", True]*
      (-(enzyme[{"ID" -> "PYK", "Compartment" -> "c", "BoundCatalytic" -> 
             {Toolbox`Private`wrap[metabolite]["pep", "c"]}, 
            "BoundActivators" -> {Toolbox`Private`wrap[metabolite]["fdp", 
               "c"], Toolbox`Private`wrap[metabolite]["fdp", "c"], 
              Toolbox`Private`wrap[metabolite]["fdp", "c"]}, 
            "BoundInhibitors" -> {}, "CatalyticSites" -> Infinity, 
            "ActivationSites" -> 4, "InhibitionSites" -> 4}][t]/
         Keq["PYK1"]) + enzyme[{"ID" -> "PYK", "Compartment" -> "c", 
           "BoundCatalytic" -> {}, "BoundActivators" -> 
            {Toolbox`Private`wrap[metabolite]["fdp", "c"], 
             Toolbox`Private`wrap[metabolite]["fdp", "c"], 
             Toolbox`Private`wrap[metabolite]["fdp", "c"]}, 
           "BoundInhibitors" -> {}, "CatalyticSites" -> Infinity, 
           "ActivationSites" -> 4, "InhibitionSites" -> 4}][t]*
        metabolite["pep", "c"][t]), v["PYK2$8"] -> parameter["Volume", "c"]*
      rateconst["PYK2", True]*
      (-(enzyme[{"ID" -> "PYK", "Compartment" -> "c", "BoundCatalytic" -> 
             {Toolbox`Private`wrap[metabolite]["adp", "c"]}, 
            "BoundActivators" -> {Toolbox`Private`wrap[metabolite]["fdp", 
               "c"], Toolbox`Private`wrap[metabolite]["fdp", "c"], 
              Toolbox`Private`wrap[metabolite]["fdp", "c"]}, 
            "BoundInhibitors" -> {}, "CatalyticSites" -> Infinity, 
            "ActivationSites" -> 4, "InhibitionSites" -> 4}][t]/
         Keq["PYK2"]) + enzyme[{"ID" -> "PYK", "Compartment" -> "c", 
           "BoundCatalytic" -> {}, "BoundActivators" -> 
            {Toolbox`Private`wrap[metabolite]["fdp", "c"], 
             Toolbox`Private`wrap[metabolite]["fdp", "c"], 
             Toolbox`Private`wrap[metabolite]["fdp", "c"]}, 
           "BoundInhibitors" -> {}, "CatalyticSites" -> Infinity, 
           "ActivationSites" -> 4, "InhibitionSites" -> 4}][t]*
        metabolite["adp", "c"][t]), v["PYK3$8"] -> parameter["Volume", "c"]*
      rateconst["PYK3", True]*
      (-(enzyme[{"ID" -> "PYK", "Compartment" -> "c", "BoundCatalytic" -> 
             {Toolbox`Private`wrap[metabolite]["pep", "c"], 
              Toolbox`Private`wrap[metabolite]["adp", "c"]}, 
            "BoundActivators" -> {Toolbox`Private`wrap[metabolite]["fdp", 
               "c"], Toolbox`Private`wrap[metabolite]["fdp", "c"], 
              Toolbox`Private`wrap[metabolite]["fdp", "c"]}, 
            "BoundInhibitors" -> {}, "CatalyticSites" -> Infinity, 
            "ActivationSites" -> 4, "InhibitionSites" -> 4}][t]/
         Keq["PYK3"]) + enzyme[{"ID" -> "PYK", "Compartment" -> "c", 
           "BoundCatalytic" -> {Toolbox`Private`wrap[metabolite]["adp", 
              "c"]}, "BoundActivators" -> {Toolbox`Private`wrap[metabolite][
              "fdp", "c"], Toolbox`Private`wrap[metabolite]["fdp", "c"], 
             Toolbox`Private`wrap[metabolite]["fdp", "c"]}, 
           "BoundInhibitors" -> {}, "CatalyticSites" -> Infinity, 
           "ActivationSites" -> 4, "InhibitionSites" -> 4}][t]*
        metabolite["pep", "c"][t]), v["PYK4$8"] -> parameter["Volume", "c"]*
      rateconst["PYK4", True]*
      (-(enzyme[{"ID" -> "PYK", "Compartment" -> "c", "BoundCatalytic" -> 
             {Toolbox`Private`wrap[metabolite]["pep", "c"], 
              Toolbox`Private`wrap[metabolite]["adp", "c"]}, 
            "BoundActivators" -> {Toolbox`Private`wrap[metabolite]["fdp", 
               "c"], Toolbox`Private`wrap[metabolite]["fdp", "c"], 
              Toolbox`Private`wrap[metabolite]["fdp", "c"]}, 
            "BoundInhibitors" -> {}, "CatalyticSites" -> Infinity, 
            "ActivationSites" -> 4, "InhibitionSites" -> 4}][t]/
         Keq["PYK4"]) + enzyme[{"ID" -> "PYK", "Compartment" -> "c", 
           "BoundCatalytic" -> {Toolbox`Private`wrap[metabolite]["pep", 
              "c"]}, "BoundActivators" -> {Toolbox`Private`wrap[metabolite][
              "fdp", "c"], Toolbox`Private`wrap[metabolite]["fdp", "c"], 
             Toolbox`Private`wrap[metabolite]["fdp", "c"]}, 
           "BoundInhibitors" -> {}, "CatalyticSites" -> Infinity, 
           "ActivationSites" -> 4, "InhibitionSites" -> 4}][t]*
        metabolite["adp", "c"][t]), v["PYK5$8"] -> parameter["Volume", "c"]*
      rateconst["PYK5", True]*(enzyme[{"ID" -> "PYK", "Compartment" -> "c", 
          "BoundCatalytic" -> {Toolbox`Private`wrap[metabolite]["pep", "c"], 
            Toolbox`Private`wrap[metabolite]["adp", "c"]}, 
          "BoundActivators" -> {Toolbox`Private`wrap[metabolite]["fdp", "c"], 
            Toolbox`Private`wrap[metabolite]["fdp", "c"], 
            Toolbox`Private`wrap[metabolite]["fdp", "c"]}, 
          "BoundInhibitors" -> {}, "CatalyticSites" -> Infinity, 
          "ActivationSites" -> 4, "InhibitionSites" -> 4}][t] - 
       (enzyme[{"ID" -> "PYK", "Compartment" -> "c", "BoundCatalytic" -> {}, 
            "BoundActivators" -> {Toolbox`Private`wrap[metabolite]["fdp", 
               "c"], Toolbox`Private`wrap[metabolite]["fdp", "c"], 
              Toolbox`Private`wrap[metabolite]["fdp", "c"]}, 
            "BoundInhibitors" -> {}, "CatalyticSites" -> Infinity, 
            "ActivationSites" -> 4, "InhibitionSites" -> 4}][t]*
         metabolite["atp", "c"][t]*metabolite["pyr", "c"][t])/Keq["PYK5"]), 
    v["PYK1$10"] -> parameter["Volume", "c"]*rateconst["PYK1", True]*
      (-(enzyme[{"ID" -> "PYK", "Compartment" -> "c", "BoundCatalytic" -> 
             {Toolbox`Private`wrap[metabolite]["pep", "c"]}, 
            "BoundActivators" -> {Toolbox`Private`wrap[metabolite]["fdp", 
               "c"], Toolbox`Private`wrap[metabolite]["fdp", "c"], 
              Toolbox`Private`wrap[metabolite]["fdp", "c"], 
              Toolbox`Private`wrap[metabolite]["fdp", "c"]}, 
            "BoundInhibitors" -> {}, "CatalyticSites" -> Infinity, 
            "ActivationSites" -> 4, "InhibitionSites" -> 4}][t]/
         Keq["PYK1"]) + enzyme[{"ID" -> "PYK", "Compartment" -> "c", 
           "BoundCatalytic" -> {}, "BoundActivators" -> 
            {Toolbox`Private`wrap[metabolite]["fdp", "c"], 
             Toolbox`Private`wrap[metabolite]["fdp", "c"], 
             Toolbox`Private`wrap[metabolite]["fdp", "c"], 
             Toolbox`Private`wrap[metabolite]["fdp", "c"]}, 
           "BoundInhibitors" -> {}, "CatalyticSites" -> Infinity, 
           "ActivationSites" -> 4, "InhibitionSites" -> 4}][t]*
        metabolite["pep", "c"][t]), v["PYK2$10"] -> 
     parameter["Volume", "c"]*rateconst["PYK2", True]*
      (-(enzyme[{"ID" -> "PYK", "Compartment" -> "c", "BoundCatalytic" -> 
             {Toolbox`Private`wrap[metabolite]["adp", "c"]}, 
            "BoundActivators" -> {Toolbox`Private`wrap[metabolite]["fdp", 
               "c"], Toolbox`Private`wrap[metabolite]["fdp", "c"], 
              Toolbox`Private`wrap[metabolite]["fdp", "c"], 
              Toolbox`Private`wrap[metabolite]["fdp", "c"]}, 
            "BoundInhibitors" -> {}, "CatalyticSites" -> Infinity, 
            "ActivationSites" -> 4, "InhibitionSites" -> 4}][t]/
         Keq["PYK2"]) + enzyme[{"ID" -> "PYK", "Compartment" -> "c", 
           "BoundCatalytic" -> {}, "BoundActivators" -> 
            {Toolbox`Private`wrap[metabolite]["fdp", "c"], 
             Toolbox`Private`wrap[metabolite]["fdp", "c"], 
             Toolbox`Private`wrap[metabolite]["fdp", "c"], 
             Toolbox`Private`wrap[metabolite]["fdp", "c"]}, 
           "BoundInhibitors" -> {}, "CatalyticSites" -> Infinity, 
           "ActivationSites" -> 4, "InhibitionSites" -> 4}][t]*
        metabolite["adp", "c"][t]), v["PYK3$10"] -> 
     parameter["Volume", "c"]*rateconst["PYK3", True]*
      (-(enzyme[{"ID" -> "PYK", "Compartment" -> "c", "BoundCatalytic" -> 
             {Toolbox`Private`wrap[metabolite]["pep", "c"], 
              Toolbox`Private`wrap[metabolite]["adp", "c"]}, 
            "BoundActivators" -> {Toolbox`Private`wrap[metabolite]["fdp", 
               "c"], Toolbox`Private`wrap[metabolite]["fdp", "c"], 
              Toolbox`Private`wrap[metabolite]["fdp", "c"], 
              Toolbox`Private`wrap[metabolite]["fdp", "c"]}, 
            "BoundInhibitors" -> {}, "CatalyticSites" -> Infinity, 
            "ActivationSites" -> 4, "InhibitionSites" -> 4}][t]/
         Keq["PYK3"]) + enzyme[{"ID" -> "PYK", "Compartment" -> "c", 
           "BoundCatalytic" -> {Toolbox`Private`wrap[metabolite]["adp", 
              "c"]}, "BoundActivators" -> {Toolbox`Private`wrap[metabolite][
              "fdp", "c"], Toolbox`Private`wrap[metabolite]["fdp", "c"], 
             Toolbox`Private`wrap[metabolite]["fdp", "c"], 
             Toolbox`Private`wrap[metabolite]["fdp", "c"]}, 
           "BoundInhibitors" -> {}, "CatalyticSites" -> Infinity, 
           "ActivationSites" -> 4, "InhibitionSites" -> 4}][t]*
        metabolite["pep", "c"][t]), v["PYK4$10"] -> 
     parameter["Volume", "c"]*rateconst["PYK4", True]*
      (-(enzyme[{"ID" -> "PYK", "Compartment" -> "c", "BoundCatalytic" -> 
             {Toolbox`Private`wrap[metabolite]["pep", "c"], 
              Toolbox`Private`wrap[metabolite]["adp", "c"]}, 
            "BoundActivators" -> {Toolbox`Private`wrap[metabolite]["fdp", 
               "c"], Toolbox`Private`wrap[metabolite]["fdp", "c"], 
              Toolbox`Private`wrap[metabolite]["fdp", "c"], 
              Toolbox`Private`wrap[metabolite]["fdp", "c"]}, 
            "BoundInhibitors" -> {}, "CatalyticSites" -> Infinity, 
            "ActivationSites" -> 4, "InhibitionSites" -> 4}][t]/
         Keq["PYK4"]) + enzyme[{"ID" -> "PYK", "Compartment" -> "c", 
           "BoundCatalytic" -> {Toolbox`Private`wrap[metabolite]["pep", 
              "c"]}, "BoundActivators" -> {Toolbox`Private`wrap[metabolite][
              "fdp", "c"], Toolbox`Private`wrap[metabolite]["fdp", "c"], 
             Toolbox`Private`wrap[metabolite]["fdp", "c"], 
             Toolbox`Private`wrap[metabolite]["fdp", "c"]}, 
           "BoundInhibitors" -> {}, "CatalyticSites" -> Infinity, 
           "ActivationSites" -> 4, "InhibitionSites" -> 4}][t]*
        metabolite["adp", "c"][t]), v["PYK5$10"] -> 
     parameter["Volume", "c"]*rateconst["PYK5", True]*
      (enzyme[{"ID" -> "PYK", "Compartment" -> "c", "BoundCatalytic" -> 
           {Toolbox`Private`wrap[metabolite]["pep", "c"], 
            Toolbox`Private`wrap[metabolite]["adp", "c"]}, 
          "BoundActivators" -> {Toolbox`Private`wrap[metabolite]["fdp", "c"], 
            Toolbox`Private`wrap[metabolite]["fdp", "c"], 
            Toolbox`Private`wrap[metabolite]["fdp", "c"], 
            Toolbox`Private`wrap[metabolite]["fdp", "c"]}, 
          "BoundInhibitors" -> {}, "CatalyticSites" -> Infinity, 
          "ActivationSites" -> 4, "InhibitionSites" -> 4}][t] - 
       (enzyme[{"ID" -> "PYK", "Compartment" -> "c", "BoundCatalytic" -> {}, 
            "BoundActivators" -> {Toolbox`Private`wrap[metabolite]["fdp", 
               "c"], Toolbox`Private`wrap[metabolite]["fdp", "c"], 
              Toolbox`Private`wrap[metabolite]["fdp", "c"], 
              Toolbox`Private`wrap[metabolite]["fdp", "c"]}, 
            "BoundInhibitors" -> {}, "CatalyticSites" -> Infinity, 
            "ActivationSites" -> 4, "InhibitionSites" -> 4}][t]*
         metabolite["atp", "c"][t]*metabolite["pyr", "c"][t])/Keq["PYK5"]), 
    v["PYK_Activation_fdp$11"] -> rateconst["PYK_Activation_fdp", True]*
      (-(enzyme[{"ID" -> "PYK", "Compartment" -> "c", "BoundCatalytic" -> {}, 
            "BoundActivators" -> {Toolbox`Private`wrap[metabolite]["fdp", 
               "c"]}, "BoundInhibitors" -> {}, "CatalyticSites" -> Infinity, 
            "ActivationSites" -> 4, "InhibitionSites" -> 4}][t]/
         Keq["PYK_Activation_fdp"]) + 
       4*enzyme[{"ID" -> "PYK", "Compartment" -> "c", "BoundCatalytic" -> {}, 
           "BoundActivators" -> {}, "BoundInhibitors" -> {}, 
           "CatalyticSites" -> Infinity, "ActivationSites" -> 4, 
           "InhibitionSites" -> 4}][t]*metabolite["fdp", "c"][t]), 
    v["PYK_Activation_fdp$12"] -> rateconst["PYK_Activation_fdp", True]*
      ((-2*enzyme[{"ID" -> "PYK", "Compartment" -> "c", "BoundCatalytic" -> 
             {}, "BoundActivators" -> {Toolbox`Private`wrap[metabolite][
               "fdp", "c"], Toolbox`Private`wrap[metabolite]["fdp", "c"]}, 
            "BoundInhibitors" -> {}, "CatalyticSites" -> Infinity, 
            "ActivationSites" -> 4, "InhibitionSites" -> 4}][t])/
        Keq["PYK_Activation_fdp"] + 
       3*enzyme[{"ID" -> "PYK", "Compartment" -> "c", "BoundCatalytic" -> {}, 
           "BoundActivators" -> {Toolbox`Private`wrap[metabolite]["fdp", 
              "c"]}, "BoundInhibitors" -> {}, "CatalyticSites" -> Infinity, 
           "ActivationSites" -> 4, "InhibitionSites" -> 4}][t]*
        metabolite["fdp", "c"][t]), v["PYK_Activation_fdp$13"] -> 
     rateconst["PYK_Activation_fdp", True]*
      ((-3*enzyme[{"ID" -> "PYK", "Compartment" -> "c", "BoundCatalytic" -> 
             {}, "BoundActivators" -> {Toolbox`Private`wrap[metabolite][
               "fdp", "c"], Toolbox`Private`wrap[metabolite]["fdp", "c"], 
              Toolbox`Private`wrap[metabolite]["fdp", "c"]}, 
            "BoundInhibitors" -> {}, "CatalyticSites" -> Infinity, 
            "ActivationSites" -> 4, "InhibitionSites" -> 4}][t])/
        Keq["PYK_Activation_fdp"] + 
       2*enzyme[{"ID" -> "PYK", "Compartment" -> "c", "BoundCatalytic" -> {}, 
           "BoundActivators" -> {Toolbox`Private`wrap[metabolite]["fdp", 
              "c"], Toolbox`Private`wrap[metabolite]["fdp", "c"]}, 
           "BoundInhibitors" -> {}, "CatalyticSites" -> Infinity, 
           "ActivationSites" -> 4, "InhibitionSites" -> 4}][t]*
        metabolite["fdp", "c"][t]), v["PYK_Activation_fdp$14"] -> 
     rateconst["PYK_Activation_fdp", True]*
      ((-4*enzyme[{"ID" -> "PYK", "Compartment" -> "c", "BoundCatalytic" -> 
             {}, "BoundActivators" -> {Toolbox`Private`wrap[metabolite][
               "fdp", "c"], Toolbox`Private`wrap[metabolite]["fdp", "c"], 
              Toolbox`Private`wrap[metabolite]["fdp", "c"], 
              Toolbox`Private`wrap[metabolite]["fdp", "c"]}, 
            "BoundInhibitors" -> {}, "CatalyticSites" -> Infinity, 
            "ActivationSites" -> 4, "InhibitionSites" -> 4}][t])/
        Keq["PYK_Activation_fdp"] + 
       enzyme[{"ID" -> "PYK", "Compartment" -> "c", "BoundCatalytic" -> {}, 
           "BoundActivators" -> {Toolbox`Private`wrap[metabolite]["fdp", 
              "c"], Toolbox`Private`wrap[metabolite]["fdp", "c"], 
             Toolbox`Private`wrap[metabolite]["fdp", "c"]}, 
           "BoundInhibitors" -> {}, "CatalyticSites" -> Infinity, 
           "ActivationSites" -> 4, "InhibitionSites" -> 4}][t]*
        metabolite["fdp", "c"][t]), v["PYK_Inhibition_atp$15"] -> 
     rateconst["PYK_Inhibition_atp", True]*
      (-(enzyme[{"ID" -> "PYK_T", "Compartment" -> "c", "BoundCatalytic" -> 
             {}, "BoundActivators" -> {}, "BoundInhibitors" -> 
             {Toolbox`Private`wrap[metabolite]["atp", "c"]}, 
            "CatalyticSites" -> Infinity, "ActivationSites" -> 4, 
            "InhibitionSites" -> 4}][t]/Keq["PYK_Inhibition_atp"]) + 
       4*enzyme[{"ID" -> "PYK_T", "Compartment" -> "c", "BoundCatalytic" -> 
            {}, "BoundActivators" -> {}, "BoundInhibitors" -> {}, 
           "CatalyticSites" -> Infinity, "ActivationSites" -> 4, 
           "InhibitionSites" -> 4}][t]*metabolite["atp", "c"][t]), 
    v["PYK_Inhibition_atp$16"] -> rateconst["PYK_Inhibition_atp", True]*
      ((-2*enzyme[{"ID" -> "PYK_T", "Compartment" -> "c", "BoundCatalytic" -> 
             {}, "BoundActivators" -> {}, "BoundInhibitors" -> 
             {Toolbox`Private`wrap[metabolite]["atp", "c"], 
              Toolbox`Private`wrap[metabolite]["atp", "c"]}, 
            "CatalyticSites" -> Infinity, "ActivationSites" -> 4, 
            "InhibitionSites" -> 4}][t])/Keq["PYK_Inhibition_atp"] + 
       3*enzyme[{"ID" -> "PYK_T", "Compartment" -> "c", "BoundCatalytic" -> 
            {}, "BoundActivators" -> {}, "BoundInhibitors" -> 
            {Toolbox`Private`wrap[metabolite]["atp", "c"]}, 
           "CatalyticSites" -> Infinity, "ActivationSites" -> 4, 
           "InhibitionSites" -> 4}][t]*metabolite["atp", "c"][t]), 
    v["PYK_Inhibition_atp$17"] -> rateconst["PYK_Inhibition_atp", True]*
      ((-3*enzyme[{"ID" -> "PYK_T", "Compartment" -> "c", "BoundCatalytic" -> 
             {}, "BoundActivators" -> {}, "BoundInhibitors" -> 
             {Toolbox`Private`wrap[metabolite]["atp", "c"], 
              Toolbox`Private`wrap[metabolite]["atp", "c"], 
              Toolbox`Private`wrap[metabolite]["atp", "c"]}, 
            "CatalyticSites" -> Infinity, "ActivationSites" -> 4, 
            "InhibitionSites" -> 4}][t])/Keq["PYK_Inhibition_atp"] + 
       2*enzyme[{"ID" -> "PYK_T", "Compartment" -> "c", "BoundCatalytic" -> 
            {}, "BoundActivators" -> {}, "BoundInhibitors" -> 
            {Toolbox`Private`wrap[metabolite]["atp", "c"], 
             Toolbox`Private`wrap[metabolite]["atp", "c"]}, 
           "CatalyticSites" -> Infinity, "ActivationSites" -> 4, 
           "InhibitionSites" -> 4}][t]*metabolite["atp", "c"][t]), 
    v["PYK_Inhibition_atp$18"] -> rateconst["PYK_Inhibition_atp", True]*
      ((-4*enzyme[{"ID" -> "PYK_T", "Compartment" -> "c", "BoundCatalytic" -> 
             {}, "BoundActivators" -> {}, "BoundInhibitors" -> 
             {Toolbox`Private`wrap[metabolite]["atp", "c"], 
              Toolbox`Private`wrap[metabolite]["atp", "c"], 
              Toolbox`Private`wrap[metabolite]["atp", "c"], 
              Toolbox`Private`wrap[metabolite]["atp", "c"]}, 
            "CatalyticSites" -> Infinity, "ActivationSites" -> 4, 
            "InhibitionSites" -> 4}][t])/Keq["PYK_Inhibition_atp"] + 
       enzyme[{"ID" -> "PYK_T", "Compartment" -> "c", "BoundCatalytic" -> {}, 
           "BoundActivators" -> {}, "BoundInhibitors" -> 
            {Toolbox`Private`wrap[metabolite]["atp", "c"], 
             Toolbox`Private`wrap[metabolite]["atp", "c"], 
             Toolbox`Private`wrap[metabolite]["atp", "c"]}, 
           "CatalyticSites" -> Infinity, "ActivationSites" -> 4, 
           "InhibitionSites" -> 4}][t]*metabolite["atp", "c"][t]), 
    v["PYK_TransitionStep"] -> parameter["Volume", "c"]*
      rateconst["PYK_TransitionStep", True]*
      (enzyme[{"ID" -> "PYK", "Compartment" -> "c", "BoundCatalytic" -> {}, 
          "BoundActivators" -> {}, "BoundInhibitors" -> {}, 
          "CatalyticSites" -> Infinity, "ActivationSites" -> 4, 
          "InhibitionSites" -> 4}][t] - 
       enzyme[{"ID" -> "PYK_T", "Compartment" -> "c", "BoundCatalytic" -> {}, 
           "BoundActivators" -> {}, "BoundInhibitors" -> {}, 
           "CatalyticSites" -> Infinity, "ActivationSites" -> 4, 
           "InhibitionSites" -> 4}][t]/Keq["PYK_TransitionStep"]), 
    v["PFK1"] -> parameter["Volume", "c"]*rateconst["PFK1", True]*
      (-(enzyme[{"ID" -> "PFK", "Compartment" -> "c", "BoundCatalytic" -> 
             {Toolbox`Private`wrap[metabolite]["adp", "c"]}, 
            "BoundActivators" -> {}, "BoundInhibitors" -> {}, 
            "CatalyticSites" -> Infinity, "ActivationSites" -> 4, 
            "InhibitionSites" -> 4}][t]/Keq["PFK1"]) + 
       enzyme[{"ID" -> "PFK", "Compartment" -> "c", "BoundCatalytic" -> {}, 
           "BoundActivators" -> {}, "BoundInhibitors" -> {}, 
           "CatalyticSites" -> Infinity, "ActivationSites" -> 4, 
           "InhibitionSites" -> 4}][t]*metabolite["adp", "c"][t]), 
    v["PFK2"] -> parameter["Volume", "c"]*rateconst["PFK2", True]*
      (-(enzyme[{"ID" -> "PFK", "Compartment" -> "c", "BoundCatalytic" -> 
             {Toolbox`Private`wrap[metabolite]["atp", "c"]}, 
            "BoundActivators" -> {}, "BoundInhibitors" -> {}, 
            "CatalyticSites" -> Infinity, "ActivationSites" -> 4, 
            "InhibitionSites" -> 4}][t]/Keq["PFK2"]) + 
       enzyme[{"ID" -> "PFK", "Compartment" -> "c", "BoundCatalytic" -> {}, 
           "BoundActivators" -> {}, "BoundInhibitors" -> {}, 
           "CatalyticSites" -> Infinity, "ActivationSites" -> 4, 
           "InhibitionSites" -> 4}][t]*metabolite["atp", "c"][t]), 
    v["PFK3"] -> parameter["Volume", "c"]*rateconst["PFK3", True]*
      (-(enzyme[{"ID" -> "PFK", "Compartment" -> "c", "BoundCatalytic" -> 
             {Toolbox`Private`wrap[metabolite]["f6p", "c"]}, 
            "BoundActivators" -> {}, "BoundInhibitors" -> {}, 
            "CatalyticSites" -> Infinity, "ActivationSites" -> 4, 
            "InhibitionSites" -> 4}][t]/Keq["PFK3"]) + 
       enzyme[{"ID" -> "PFK", "Compartment" -> "c", "BoundCatalytic" -> {}, 
           "BoundActivators" -> {}, "BoundInhibitors" -> {}, 
           "CatalyticSites" -> Infinity, "ActivationSites" -> 4, 
           "InhibitionSites" -> 4}][t]*metabolite["f6p", "c"][t]), 
    v["PFK4"] -> parameter["Volume", "c"]*rateconst["PFK4", True]*
      (-(enzyme[{"ID" -> "PFK", "Compartment" -> "c", "BoundCatalytic" -> 
             {Toolbox`Private`wrap[metabolite]["adp", "c"], 
              Toolbox`Private`wrap[metabolite]["f6p", "c"]}, 
            "BoundActivators" -> {}, "BoundInhibitors" -> {}, 
            "CatalyticSites" -> Infinity, "ActivationSites" -> 4, 
            "InhibitionSites" -> 4}][t]/Keq["PFK4"]) + 
       enzyme[{"ID" -> "PFK", "Compartment" -> "c", "BoundCatalytic" -> 
            {Toolbox`Private`wrap[metabolite]["f6p", "c"]}, 
           "BoundActivators" -> {}, "BoundInhibitors" -> {}, 
           "CatalyticSites" -> Infinity, "ActivationSites" -> 4, 
           "InhibitionSites" -> 4}][t]*metabolite["adp", "c"][t]), 
    v["PFK5"] -> parameter["Volume", "c"]*rateconst["PFK5", True]*
      (-(enzyme[{"ID" -> "PFK", "Compartment" -> "c", "BoundCatalytic" -> 
             {Toolbox`Private`wrap[metabolite]["atp", "c"], 
              Toolbox`Private`wrap[metabolite]["f6p", "c"]}, 
            "BoundActivators" -> {}, "BoundInhibitors" -> {}, 
            "CatalyticSites" -> Infinity, "ActivationSites" -> 4, 
            "InhibitionSites" -> 4}][t]/Keq["PFK5"]) + 
       enzyme[{"ID" -> "PFK", "Compartment" -> "c", "BoundCatalytic" -> 
            {Toolbox`Private`wrap[metabolite]["f6p", "c"]}, 
           "BoundActivators" -> {}, "BoundInhibitors" -> {}, 
           "CatalyticSites" -> Infinity, "ActivationSites" -> 4, 
           "InhibitionSites" -> 4}][t]*metabolite["atp", "c"][t]), 
    v["PFK6"] -> parameter["Volume", "c"]*rateconst["PFK6", True]*
      (-(enzyme[{"ID" -> "PFK", "Compartment" -> "c", "BoundCatalytic" -> 
             {Toolbox`Private`wrap[metabolite]["atp", "c"], 
              Toolbox`Private`wrap[metabolite]["f6p", "c"]}, 
            "BoundActivators" -> {}, "BoundInhibitors" -> {}, 
            "CatalyticSites" -> Infinity, "ActivationSites" -> 4, 
            "InhibitionSites" -> 4}][t]/Keq["PFK6"]) + 
       enzyme[{"ID" -> "PFK", "Compartment" -> "c", "BoundCatalytic" -> 
            {Toolbox`Private`wrap[metabolite]["atp", "c"]}, 
           "BoundActivators" -> {}, "BoundInhibitors" -> {}, 
           "CatalyticSites" -> Infinity, "ActivationSites" -> 4, 
           "InhibitionSites" -> 4}][t]*metabolite["f6p", "c"][t]), 
    v["PFK7"] -> parameter["Volume", "c"]*rateconst["PFK7", True]*
      (enzyme[{"ID" -> "PFK", "Compartment" -> "c", "BoundCatalytic" -> 
           {Toolbox`Private`wrap[metabolite]["atp", "c"], 
            Toolbox`Private`wrap[metabolite]["f6p", "c"]}, 
          "BoundActivators" -> {}, "BoundInhibitors" -> {}, 
          "CatalyticSites" -> Infinity, "ActivationSites" -> 4, 
          "InhibitionSites" -> 4}][t] - 
       (enzyme[{"ID" -> "PFK", "Compartment" -> "c", "BoundCatalytic" -> {}, 
            "BoundActivators" -> {}, "BoundInhibitors" -> {}, 
            "CatalyticSites" -> Infinity, "ActivationSites" -> 4, 
            "InhibitionSites" -> 4}][t]*metabolite["adp", "c"][t]*
         metabolite["fdp", "c"][t])/Keq["PFK7"]), 
    v["PFK1$3"] -> parameter["Volume", "c"]*rateconst["PFK1", True]*
      (-(enzyme[{"ID" -> "PFK", "Compartment" -> "c", "BoundCatalytic" -> 
             {Toolbox`Private`wrap[metabolite]["adp", "c"]}, 
            "BoundActivators" -> {Toolbox`Private`wrap[metabolite]["amp", 
               "c"]}, "BoundInhibitors" -> {}, "CatalyticSites" -> Infinity, 
            "ActivationSites" -> 4, "InhibitionSites" -> 4}][t]/
         Keq["PFK1"]) + enzyme[{"ID" -> "PFK", "Compartment" -> "c", 
           "BoundCatalytic" -> {}, "BoundActivators" -> 
            {Toolbox`Private`wrap[metabolite]["amp", "c"]}, 
           "BoundInhibitors" -> {}, "CatalyticSites" -> Infinity, 
           "ActivationSites" -> 4, "InhibitionSites" -> 4}][t]*
        metabolite["adp", "c"][t]), v["PFK2$3"] -> parameter["Volume", "c"]*
      rateconst["PFK2", True]*
      (-(enzyme[{"ID" -> "PFK", "Compartment" -> "c", "BoundCatalytic" -> 
             {Toolbox`Private`wrap[metabolite]["atp", "c"]}, 
            "BoundActivators" -> {Toolbox`Private`wrap[metabolite]["amp", 
               "c"]}, "BoundInhibitors" -> {}, "CatalyticSites" -> Infinity, 
            "ActivationSites" -> 4, "InhibitionSites" -> 4}][t]/
         Keq["PFK2"]) + enzyme[{"ID" -> "PFK", "Compartment" -> "c", 
           "BoundCatalytic" -> {}, "BoundActivators" -> 
            {Toolbox`Private`wrap[metabolite]["amp", "c"]}, 
           "BoundInhibitors" -> {}, "CatalyticSites" -> Infinity, 
           "ActivationSites" -> 4, "InhibitionSites" -> 4}][t]*
        metabolite["atp", "c"][t]), v["PFK3$3"] -> parameter["Volume", "c"]*
      rateconst["PFK3", True]*
      (-(enzyme[{"ID" -> "PFK", "Compartment" -> "c", "BoundCatalytic" -> 
             {Toolbox`Private`wrap[metabolite]["f6p", "c"]}, 
            "BoundActivators" -> {Toolbox`Private`wrap[metabolite]["amp", 
               "c"]}, "BoundInhibitors" -> {}, "CatalyticSites" -> Infinity, 
            "ActivationSites" -> 4, "InhibitionSites" -> 4}][t]/
         Keq["PFK3"]) + enzyme[{"ID" -> "PFK", "Compartment" -> "c", 
           "BoundCatalytic" -> {}, "BoundActivators" -> 
            {Toolbox`Private`wrap[metabolite]["amp", "c"]}, 
           "BoundInhibitors" -> {}, "CatalyticSites" -> Infinity, 
           "ActivationSites" -> 4, "InhibitionSites" -> 4}][t]*
        metabolite["f6p", "c"][t]), v["PFK4$3"] -> parameter["Volume", "c"]*
      rateconst["PFK4", True]*
      (-(enzyme[{"ID" -> "PFK", "Compartment" -> "c", "BoundCatalytic" -> 
             {Toolbox`Private`wrap[metabolite]["adp", "c"], 
              Toolbox`Private`wrap[metabolite]["f6p", "c"]}, 
            "BoundActivators" -> {Toolbox`Private`wrap[metabolite]["amp", 
               "c"]}, "BoundInhibitors" -> {}, "CatalyticSites" -> Infinity, 
            "ActivationSites" -> 4, "InhibitionSites" -> 4}][t]/
         Keq["PFK4"]) + enzyme[{"ID" -> "PFK", "Compartment" -> "c", 
           "BoundCatalytic" -> {Toolbox`Private`wrap[metabolite]["f6p", 
              "c"]}, "BoundActivators" -> {Toolbox`Private`wrap[metabolite][
              "amp", "c"]}, "BoundInhibitors" -> {}, "CatalyticSites" -> 
            Infinity, "ActivationSites" -> 4, "InhibitionSites" -> 4}][t]*
        metabolite["adp", "c"][t]), v["PFK5$3"] -> parameter["Volume", "c"]*
      rateconst["PFK5", True]*
      (-(enzyme[{"ID" -> "PFK", "Compartment" -> "c", "BoundCatalytic" -> 
             {Toolbox`Private`wrap[metabolite]["atp", "c"], 
              Toolbox`Private`wrap[metabolite]["f6p", "c"]}, 
            "BoundActivators" -> {Toolbox`Private`wrap[metabolite]["amp", 
               "c"]}, "BoundInhibitors" -> {}, "CatalyticSites" -> Infinity, 
            "ActivationSites" -> 4, "InhibitionSites" -> 4}][t]/
         Keq["PFK5"]) + enzyme[{"ID" -> "PFK", "Compartment" -> "c", 
           "BoundCatalytic" -> {Toolbox`Private`wrap[metabolite]["f6p", 
              "c"]}, "BoundActivators" -> {Toolbox`Private`wrap[metabolite][
              "amp", "c"]}, "BoundInhibitors" -> {}, "CatalyticSites" -> 
            Infinity, "ActivationSites" -> 4, "InhibitionSites" -> 4}][t]*
        metabolite["atp", "c"][t]), v["PFK6$3"] -> parameter["Volume", "c"]*
      rateconst["PFK6", True]*
      (-(enzyme[{"ID" -> "PFK", "Compartment" -> "c", "BoundCatalytic" -> 
             {Toolbox`Private`wrap[metabolite]["atp", "c"], 
              Toolbox`Private`wrap[metabolite]["f6p", "c"]}, 
            "BoundActivators" -> {Toolbox`Private`wrap[metabolite]["amp", 
               "c"]}, "BoundInhibitors" -> {}, "CatalyticSites" -> Infinity, 
            "ActivationSites" -> 4, "InhibitionSites" -> 4}][t]/
         Keq["PFK6"]) + enzyme[{"ID" -> "PFK", "Compartment" -> "c", 
           "BoundCatalytic" -> {Toolbox`Private`wrap[metabolite]["atp", 
              "c"]}, "BoundActivators" -> {Toolbox`Private`wrap[metabolite][
              "amp", "c"]}, "BoundInhibitors" -> {}, "CatalyticSites" -> 
            Infinity, "ActivationSites" -> 4, "InhibitionSites" -> 4}][t]*
        metabolite["f6p", "c"][t]), v["PFK7$3"] -> parameter["Volume", "c"]*
      rateconst["PFK7", True]*(enzyme[{"ID" -> "PFK", "Compartment" -> "c", 
          "BoundCatalytic" -> {Toolbox`Private`wrap[metabolite]["atp", "c"], 
            Toolbox`Private`wrap[metabolite]["f6p", "c"]}, 
          "BoundActivators" -> {Toolbox`Private`wrap[metabolite]["amp", 
             "c"]}, "BoundInhibitors" -> {}, "CatalyticSites" -> Infinity, 
          "ActivationSites" -> 4, "InhibitionSites" -> 4}][t] - 
       (enzyme[{"ID" -> "PFK", "Compartment" -> "c", "BoundCatalytic" -> {}, 
            "BoundActivators" -> {Toolbox`Private`wrap[metabolite]["amp", 
               "c"]}, "BoundInhibitors" -> {}, "CatalyticSites" -> Infinity, 
            "ActivationSites" -> 4, "InhibitionSites" -> 4}][t]*
         metabolite["adp", "c"][t]*metabolite["fdp", "c"][t])/Keq["PFK7"]), 
    v["PFK1$7"] -> parameter["Volume", "c"]*rateconst["PFK1", True]*
      (-(enzyme[{"ID" -> "PFK", "Compartment" -> "c", "BoundCatalytic" -> 
             {Toolbox`Private`wrap[metabolite]["adp", "c"]}, 
            "BoundActivators" -> {Toolbox`Private`wrap[metabolite]["amp", 
               "c"], Toolbox`Private`wrap[metabolite]["amp", "c"]}, 
            "BoundInhibitors" -> {}, "CatalyticSites" -> Infinity, 
            "ActivationSites" -> 4, "InhibitionSites" -> 4}][t]/
         Keq["PFK1"]) + enzyme[{"ID" -> "PFK", "Compartment" -> "c", 
           "BoundCatalytic" -> {}, "BoundActivators" -> 
            {Toolbox`Private`wrap[metabolite]["amp", "c"], 
             Toolbox`Private`wrap[metabolite]["amp", "c"]}, 
           "BoundInhibitors" -> {}, "CatalyticSites" -> Infinity, 
           "ActivationSites" -> 4, "InhibitionSites" -> 4}][t]*
        metabolite["adp", "c"][t]), v["PFK2$7"] -> parameter["Volume", "c"]*
      rateconst["PFK2", True]*
      (-(enzyme[{"ID" -> "PFK", "Compartment" -> "c", "BoundCatalytic" -> 
             {Toolbox`Private`wrap[metabolite]["atp", "c"]}, 
            "BoundActivators" -> {Toolbox`Private`wrap[metabolite]["amp", 
               "c"], Toolbox`Private`wrap[metabolite]["amp", "c"]}, 
            "BoundInhibitors" -> {}, "CatalyticSites" -> Infinity, 
            "ActivationSites" -> 4, "InhibitionSites" -> 4}][t]/
         Keq["PFK2"]) + enzyme[{"ID" -> "PFK", "Compartment" -> "c", 
           "BoundCatalytic" -> {}, "BoundActivators" -> 
            {Toolbox`Private`wrap[metabolite]["amp", "c"], 
             Toolbox`Private`wrap[metabolite]["amp", "c"]}, 
           "BoundInhibitors" -> {}, "CatalyticSites" -> Infinity, 
           "ActivationSites" -> 4, "InhibitionSites" -> 4}][t]*
        metabolite["atp", "c"][t]), v["PFK3$7"] -> parameter["Volume", "c"]*
      rateconst["PFK3", True]*
      (-(enzyme[{"ID" -> "PFK", "Compartment" -> "c", "BoundCatalytic" -> 
             {Toolbox`Private`wrap[metabolite]["f6p", "c"]}, 
            "BoundActivators" -> {Toolbox`Private`wrap[metabolite]["amp", 
               "c"], Toolbox`Private`wrap[metabolite]["amp", "c"]}, 
            "BoundInhibitors" -> {}, "CatalyticSites" -> Infinity, 
            "ActivationSites" -> 4, "InhibitionSites" -> 4}][t]/
         Keq["PFK3"]) + enzyme[{"ID" -> "PFK", "Compartment" -> "c", 
           "BoundCatalytic" -> {}, "BoundActivators" -> 
            {Toolbox`Private`wrap[metabolite]["amp", "c"], 
             Toolbox`Private`wrap[metabolite]["amp", "c"]}, 
           "BoundInhibitors" -> {}, "CatalyticSites" -> Infinity, 
           "ActivationSites" -> 4, "InhibitionSites" -> 4}][t]*
        metabolite["f6p", "c"][t]), v["PFK4$7"] -> parameter["Volume", "c"]*
      rateconst["PFK4", True]*
      (-(enzyme[{"ID" -> "PFK", "Compartment" -> "c", "BoundCatalytic" -> 
             {Toolbox`Private`wrap[metabolite]["adp", "c"], 
              Toolbox`Private`wrap[metabolite]["f6p", "c"]}, 
            "BoundActivators" -> {Toolbox`Private`wrap[metabolite]["amp", 
               "c"], Toolbox`Private`wrap[metabolite]["amp", "c"]}, 
            "BoundInhibitors" -> {}, "CatalyticSites" -> Infinity, 
            "ActivationSites" -> 4, "InhibitionSites" -> 4}][t]/
         Keq["PFK4"]) + enzyme[{"ID" -> "PFK", "Compartment" -> "c", 
           "BoundCatalytic" -> {Toolbox`Private`wrap[metabolite]["f6p", 
              "c"]}, "BoundActivators" -> {Toolbox`Private`wrap[metabolite][
              "amp", "c"], Toolbox`Private`wrap[metabolite]["amp", "c"]}, 
           "BoundInhibitors" -> {}, "CatalyticSites" -> Infinity, 
           "ActivationSites" -> 4, "InhibitionSites" -> 4}][t]*
        metabolite["adp", "c"][t]), v["PFK5$7"] -> parameter["Volume", "c"]*
      rateconst["PFK5", True]*
      (-(enzyme[{"ID" -> "PFK", "Compartment" -> "c", "BoundCatalytic" -> 
             {Toolbox`Private`wrap[metabolite]["atp", "c"], 
              Toolbox`Private`wrap[metabolite]["f6p", "c"]}, 
            "BoundActivators" -> {Toolbox`Private`wrap[metabolite]["amp", 
               "c"], Toolbox`Private`wrap[metabolite]["amp", "c"]}, 
            "BoundInhibitors" -> {}, "CatalyticSites" -> Infinity, 
            "ActivationSites" -> 4, "InhibitionSites" -> 4}][t]/
         Keq["PFK5"]) + enzyme[{"ID" -> "PFK", "Compartment" -> "c", 
           "BoundCatalytic" -> {Toolbox`Private`wrap[metabolite]["f6p", 
              "c"]}, "BoundActivators" -> {Toolbox`Private`wrap[metabolite][
              "amp", "c"], Toolbox`Private`wrap[metabolite]["amp", "c"]}, 
           "BoundInhibitors" -> {}, "CatalyticSites" -> Infinity, 
           "ActivationSites" -> 4, "InhibitionSites" -> 4}][t]*
        metabolite["atp", "c"][t]), v["PFK6$7"] -> parameter["Volume", "c"]*
      rateconst["PFK6", True]*
      (-(enzyme[{"ID" -> "PFK", "Compartment" -> "c", "BoundCatalytic" -> 
             {Toolbox`Private`wrap[metabolite]["atp", "c"], 
              Toolbox`Private`wrap[metabolite]["f6p", "c"]}, 
            "BoundActivators" -> {Toolbox`Private`wrap[metabolite]["amp", 
               "c"], Toolbox`Private`wrap[metabolite]["amp", "c"]}, 
            "BoundInhibitors" -> {}, "CatalyticSites" -> Infinity, 
            "ActivationSites" -> 4, "InhibitionSites" -> 4}][t]/
         Keq["PFK6"]) + enzyme[{"ID" -> "PFK", "Compartment" -> "c", 
           "BoundCatalytic" -> {Toolbox`Private`wrap[metabolite]["atp", 
              "c"]}, "BoundActivators" -> {Toolbox`Private`wrap[metabolite][
              "amp", "c"], Toolbox`Private`wrap[metabolite]["amp", "c"]}, 
           "BoundInhibitors" -> {}, "CatalyticSites" -> Infinity, 
           "ActivationSites" -> 4, "InhibitionSites" -> 4}][t]*
        metabolite["f6p", "c"][t]), v["PFK7$7"] -> parameter["Volume", "c"]*
      rateconst["PFK7", True]*(enzyme[{"ID" -> "PFK", "Compartment" -> "c", 
          "BoundCatalytic" -> {Toolbox`Private`wrap[metabolite]["atp", "c"], 
            Toolbox`Private`wrap[metabolite]["f6p", "c"]}, 
          "BoundActivators" -> {Toolbox`Private`wrap[metabolite]["amp", "c"], 
            Toolbox`Private`wrap[metabolite]["amp", "c"]}, 
          "BoundInhibitors" -> {}, "CatalyticSites" -> Infinity, 
          "ActivationSites" -> 4, "InhibitionSites" -> 4}][t] - 
       (enzyme[{"ID" -> "PFK", "Compartment" -> "c", "BoundCatalytic" -> {}, 
            "BoundActivators" -> {Toolbox`Private`wrap[metabolite]["amp", 
               "c"], Toolbox`Private`wrap[metabolite]["amp", "c"]}, 
            "BoundInhibitors" -> {}, "CatalyticSites" -> Infinity, 
            "ActivationSites" -> 4, "InhibitionSites" -> 4}][t]*
         metabolite["adp", "c"][t]*metabolite["fdp", "c"][t])/Keq["PFK7"]), 
    v["PFK1$8"] -> parameter["Volume", "c"]*rateconst["PFK1", True]*
      (-(enzyme[{"ID" -> "PFK", "Compartment" -> "c", "BoundCatalytic" -> 
             {Toolbox`Private`wrap[metabolite]["adp", "c"]}, 
            "BoundActivators" -> {Toolbox`Private`wrap[metabolite]["amp", 
               "c"], Toolbox`Private`wrap[metabolite]["amp", "c"], 
              Toolbox`Private`wrap[metabolite]["amp", "c"]}, 
            "BoundInhibitors" -> {}, "CatalyticSites" -> Infinity, 
            "ActivationSites" -> 4, "InhibitionSites" -> 4}][t]/
         Keq["PFK1"]) + enzyme[{"ID" -> "PFK", "Compartment" -> "c", 
           "BoundCatalytic" -> {}, "BoundActivators" -> 
            {Toolbox`Private`wrap[metabolite]["amp", "c"], 
             Toolbox`Private`wrap[metabolite]["amp", "c"], 
             Toolbox`Private`wrap[metabolite]["amp", "c"]}, 
           "BoundInhibitors" -> {}, "CatalyticSites" -> Infinity, 
           "ActivationSites" -> 4, "InhibitionSites" -> 4}][t]*
        metabolite["adp", "c"][t]), v["PFK2$8"] -> parameter["Volume", "c"]*
      rateconst["PFK2", True]*
      (-(enzyme[{"ID" -> "PFK", "Compartment" -> "c", "BoundCatalytic" -> 
             {Toolbox`Private`wrap[metabolite]["atp", "c"]}, 
            "BoundActivators" -> {Toolbox`Private`wrap[metabolite]["amp", 
               "c"], Toolbox`Private`wrap[metabolite]["amp", "c"], 
              Toolbox`Private`wrap[metabolite]["amp", "c"]}, 
            "BoundInhibitors" -> {}, "CatalyticSites" -> Infinity, 
            "ActivationSites" -> 4, "InhibitionSites" -> 4}][t]/
         Keq["PFK2"]) + enzyme[{"ID" -> "PFK", "Compartment" -> "c", 
           "BoundCatalytic" -> {}, "BoundActivators" -> 
            {Toolbox`Private`wrap[metabolite]["amp", "c"], 
             Toolbox`Private`wrap[metabolite]["amp", "c"], 
             Toolbox`Private`wrap[metabolite]["amp", "c"]}, 
           "BoundInhibitors" -> {}, "CatalyticSites" -> Infinity, 
           "ActivationSites" -> 4, "InhibitionSites" -> 4}][t]*
        metabolite["atp", "c"][t]), v["PFK3$8"] -> parameter["Volume", "c"]*
      rateconst["PFK3", True]*
      (-(enzyme[{"ID" -> "PFK", "Compartment" -> "c", "BoundCatalytic" -> 
             {Toolbox`Private`wrap[metabolite]["f6p", "c"]}, 
            "BoundActivators" -> {Toolbox`Private`wrap[metabolite]["amp", 
               "c"], Toolbox`Private`wrap[metabolite]["amp", "c"], 
              Toolbox`Private`wrap[metabolite]["amp", "c"]}, 
            "BoundInhibitors" -> {}, "CatalyticSites" -> Infinity, 
            "ActivationSites" -> 4, "InhibitionSites" -> 4}][t]/
         Keq["PFK3"]) + enzyme[{"ID" -> "PFK", "Compartment" -> "c", 
           "BoundCatalytic" -> {}, "BoundActivators" -> 
            {Toolbox`Private`wrap[metabolite]["amp", "c"], 
             Toolbox`Private`wrap[metabolite]["amp", "c"], 
             Toolbox`Private`wrap[metabolite]["amp", "c"]}, 
           "BoundInhibitors" -> {}, "CatalyticSites" -> Infinity, 
           "ActivationSites" -> 4, "InhibitionSites" -> 4}][t]*
        metabolite["f6p", "c"][t]), v["PFK4$8"] -> parameter["Volume", "c"]*
      rateconst["PFK4", True]*
      (-(enzyme[{"ID" -> "PFK", "Compartment" -> "c", "BoundCatalytic" -> 
             {Toolbox`Private`wrap[metabolite]["adp", "c"], 
              Toolbox`Private`wrap[metabolite]["f6p", "c"]}, 
            "BoundActivators" -> {Toolbox`Private`wrap[metabolite]["amp", 
               "c"], Toolbox`Private`wrap[metabolite]["amp", "c"], 
              Toolbox`Private`wrap[metabolite]["amp", "c"]}, 
            "BoundInhibitors" -> {}, "CatalyticSites" -> Infinity, 
            "ActivationSites" -> 4, "InhibitionSites" -> 4}][t]/
         Keq["PFK4"]) + enzyme[{"ID" -> "PFK", "Compartment" -> "c", 
           "BoundCatalytic" -> {Toolbox`Private`wrap[metabolite]["f6p", 
              "c"]}, "BoundActivators" -> {Toolbox`Private`wrap[metabolite][
              "amp", "c"], Toolbox`Private`wrap[metabolite]["amp", "c"], 
             Toolbox`Private`wrap[metabolite]["amp", "c"]}, 
           "BoundInhibitors" -> {}, "CatalyticSites" -> Infinity, 
           "ActivationSites" -> 4, "InhibitionSites" -> 4}][t]*
        metabolite["adp", "c"][t]), v["PFK5$8"] -> parameter["Volume", "c"]*
      rateconst["PFK5", True]*
      (-(enzyme[{"ID" -> "PFK", "Compartment" -> "c", "BoundCatalytic" -> 
             {Toolbox`Private`wrap[metabolite]["atp", "c"], 
              Toolbox`Private`wrap[metabolite]["f6p", "c"]}, 
            "BoundActivators" -> {Toolbox`Private`wrap[metabolite]["amp", 
               "c"], Toolbox`Private`wrap[metabolite]["amp", "c"], 
              Toolbox`Private`wrap[metabolite]["amp", "c"]}, 
            "BoundInhibitors" -> {}, "CatalyticSites" -> Infinity, 
            "ActivationSites" -> 4, "InhibitionSites" -> 4}][t]/
         Keq["PFK5"]) + enzyme[{"ID" -> "PFK", "Compartment" -> "c", 
           "BoundCatalytic" -> {Toolbox`Private`wrap[metabolite]["f6p", 
              "c"]}, "BoundActivators" -> {Toolbox`Private`wrap[metabolite][
              "amp", "c"], Toolbox`Private`wrap[metabolite]["amp", "c"], 
             Toolbox`Private`wrap[metabolite]["amp", "c"]}, 
           "BoundInhibitors" -> {}, "CatalyticSites" -> Infinity, 
           "ActivationSites" -> 4, "InhibitionSites" -> 4}][t]*
        metabolite["atp", "c"][t]), v["PFK6$8"] -> parameter["Volume", "c"]*
      rateconst["PFK6", True]*
      (-(enzyme[{"ID" -> "PFK", "Compartment" -> "c", "BoundCatalytic" -> 
             {Toolbox`Private`wrap[metabolite]["atp", "c"], 
              Toolbox`Private`wrap[metabolite]["f6p", "c"]}, 
            "BoundActivators" -> {Toolbox`Private`wrap[metabolite]["amp", 
               "c"], Toolbox`Private`wrap[metabolite]["amp", "c"], 
              Toolbox`Private`wrap[metabolite]["amp", "c"]}, 
            "BoundInhibitors" -> {}, "CatalyticSites" -> Infinity, 
            "ActivationSites" -> 4, "InhibitionSites" -> 4}][t]/
         Keq["PFK6"]) + enzyme[{"ID" -> "PFK", "Compartment" -> "c", 
           "BoundCatalytic" -> {Toolbox`Private`wrap[metabolite]["atp", 
              "c"]}, "BoundActivators" -> {Toolbox`Private`wrap[metabolite][
              "amp", "c"], Toolbox`Private`wrap[metabolite]["amp", "c"], 
             Toolbox`Private`wrap[metabolite]["amp", "c"]}, 
           "BoundInhibitors" -> {}, "CatalyticSites" -> Infinity, 
           "ActivationSites" -> 4, "InhibitionSites" -> 4}][t]*
        metabolite["f6p", "c"][t]), v["PFK7$8"] -> parameter["Volume", "c"]*
      rateconst["PFK7", True]*(enzyme[{"ID" -> "PFK", "Compartment" -> "c", 
          "BoundCatalytic" -> {Toolbox`Private`wrap[metabolite]["atp", "c"], 
            Toolbox`Private`wrap[metabolite]["f6p", "c"]}, 
          "BoundActivators" -> {Toolbox`Private`wrap[metabolite]["amp", "c"], 
            Toolbox`Private`wrap[metabolite]["amp", "c"], 
            Toolbox`Private`wrap[metabolite]["amp", "c"]}, 
          "BoundInhibitors" -> {}, "CatalyticSites" -> Infinity, 
          "ActivationSites" -> 4, "InhibitionSites" -> 4}][t] - 
       (enzyme[{"ID" -> "PFK", "Compartment" -> "c", "BoundCatalytic" -> {}, 
            "BoundActivators" -> {Toolbox`Private`wrap[metabolite]["amp", 
               "c"], Toolbox`Private`wrap[metabolite]["amp", "c"], 
              Toolbox`Private`wrap[metabolite]["amp", "c"]}, 
            "BoundInhibitors" -> {}, "CatalyticSites" -> Infinity, 
            "ActivationSites" -> 4, "InhibitionSites" -> 4}][t]*
         metabolite["adp", "c"][t]*metabolite["fdp", "c"][t])/Keq["PFK7"]), 
    v["PFK1$10"] -> parameter["Volume", "c"]*rateconst["PFK1", True]*
      (-(enzyme[{"ID" -> "PFK", "Compartment" -> "c", "BoundCatalytic" -> 
             {Toolbox`Private`wrap[metabolite]["adp", "c"]}, 
            "BoundActivators" -> {Toolbox`Private`wrap[metabolite]["amp", 
               "c"], Toolbox`Private`wrap[metabolite]["amp", "c"], 
              Toolbox`Private`wrap[metabolite]["amp", "c"], 
              Toolbox`Private`wrap[metabolite]["amp", "c"]}, 
            "BoundInhibitors" -> {}, "CatalyticSites" -> Infinity, 
            "ActivationSites" -> 4, "InhibitionSites" -> 4}][t]/
         Keq["PFK1"]) + enzyme[{"ID" -> "PFK", "Compartment" -> "c", 
           "BoundCatalytic" -> {}, "BoundActivators" -> 
            {Toolbox`Private`wrap[metabolite]["amp", "c"], 
             Toolbox`Private`wrap[metabolite]["amp", "c"], 
             Toolbox`Private`wrap[metabolite]["amp", "c"], 
             Toolbox`Private`wrap[metabolite]["amp", "c"]}, 
           "BoundInhibitors" -> {}, "CatalyticSites" -> Infinity, 
           "ActivationSites" -> 4, "InhibitionSites" -> 4}][t]*
        metabolite["adp", "c"][t]), v["PFK2$10"] -> 
     parameter["Volume", "c"]*rateconst["PFK2", True]*
      (-(enzyme[{"ID" -> "PFK", "Compartment" -> "c", "BoundCatalytic" -> 
             {Toolbox`Private`wrap[metabolite]["atp", "c"]}, 
            "BoundActivators" -> {Toolbox`Private`wrap[metabolite]["amp", 
               "c"], Toolbox`Private`wrap[metabolite]["amp", "c"], 
              Toolbox`Private`wrap[metabolite]["amp", "c"], 
              Toolbox`Private`wrap[metabolite]["amp", "c"]}, 
            "BoundInhibitors" -> {}, "CatalyticSites" -> Infinity, 
            "ActivationSites" -> 4, "InhibitionSites" -> 4}][t]/
         Keq["PFK2"]) + enzyme[{"ID" -> "PFK", "Compartment" -> "c", 
           "BoundCatalytic" -> {}, "BoundActivators" -> 
            {Toolbox`Private`wrap[metabolite]["amp", "c"], 
             Toolbox`Private`wrap[metabolite]["amp", "c"], 
             Toolbox`Private`wrap[metabolite]["amp", "c"], 
             Toolbox`Private`wrap[metabolite]["amp", "c"]}, 
           "BoundInhibitors" -> {}, "CatalyticSites" -> Infinity, 
           "ActivationSites" -> 4, "InhibitionSites" -> 4}][t]*
        metabolite["atp", "c"][t]), v["PFK3$10"] -> 
     parameter["Volume", "c"]*rateconst["PFK3", True]*
      (-(enzyme[{"ID" -> "PFK", "Compartment" -> "c", "BoundCatalytic" -> 
             {Toolbox`Private`wrap[metabolite]["f6p", "c"]}, 
            "BoundActivators" -> {Toolbox`Private`wrap[metabolite]["amp", 
               "c"], Toolbox`Private`wrap[metabolite]["amp", "c"], 
              Toolbox`Private`wrap[metabolite]["amp", "c"], 
              Toolbox`Private`wrap[metabolite]["amp", "c"]}, 
            "BoundInhibitors" -> {}, "CatalyticSites" -> Infinity, 
            "ActivationSites" -> 4, "InhibitionSites" -> 4}][t]/
         Keq["PFK3"]) + enzyme[{"ID" -> "PFK", "Compartment" -> "c", 
           "BoundCatalytic" -> {}, "BoundActivators" -> 
            {Toolbox`Private`wrap[metabolite]["amp", "c"], 
             Toolbox`Private`wrap[metabolite]["amp", "c"], 
             Toolbox`Private`wrap[metabolite]["amp", "c"], 
             Toolbox`Private`wrap[metabolite]["amp", "c"]}, 
           "BoundInhibitors" -> {}, "CatalyticSites" -> Infinity, 
           "ActivationSites" -> 4, "InhibitionSites" -> 4}][t]*
        metabolite["f6p", "c"][t]), v["PFK4$10"] -> 
     parameter["Volume", "c"]*rateconst["PFK4", True]*
      (-(enzyme[{"ID" -> "PFK", "Compartment" -> "c", "BoundCatalytic" -> 
             {Toolbox`Private`wrap[metabolite]["adp", "c"], 
              Toolbox`Private`wrap[metabolite]["f6p", "c"]}, 
            "BoundActivators" -> {Toolbox`Private`wrap[metabolite]["amp", 
               "c"], Toolbox`Private`wrap[metabolite]["amp", "c"], 
              Toolbox`Private`wrap[metabolite]["amp", "c"], 
              Toolbox`Private`wrap[metabolite]["amp", "c"]}, 
            "BoundInhibitors" -> {}, "CatalyticSites" -> Infinity, 
            "ActivationSites" -> 4, "InhibitionSites" -> 4}][t]/
         Keq["PFK4"]) + enzyme[{"ID" -> "PFK", "Compartment" -> "c", 
           "BoundCatalytic" -> {Toolbox`Private`wrap[metabolite]["f6p", 
              "c"]}, "BoundActivators" -> {Toolbox`Private`wrap[metabolite][
              "amp", "c"], Toolbox`Private`wrap[metabolite]["amp", "c"], 
             Toolbox`Private`wrap[metabolite]["amp", "c"], 
             Toolbox`Private`wrap[metabolite]["amp", "c"]}, 
           "BoundInhibitors" -> {}, "CatalyticSites" -> Infinity, 
           "ActivationSites" -> 4, "InhibitionSites" -> 4}][t]*
        metabolite["adp", "c"][t]), v["PFK5$10"] -> 
     parameter["Volume", "c"]*rateconst["PFK5", True]*
      (-(enzyme[{"ID" -> "PFK", "Compartment" -> "c", "BoundCatalytic" -> 
             {Toolbox`Private`wrap[metabolite]["atp", "c"], 
              Toolbox`Private`wrap[metabolite]["f6p", "c"]}, 
            "BoundActivators" -> {Toolbox`Private`wrap[metabolite]["amp", 
               "c"], Toolbox`Private`wrap[metabolite]["amp", "c"], 
              Toolbox`Private`wrap[metabolite]["amp", "c"], 
              Toolbox`Private`wrap[metabolite]["amp", "c"]}, 
            "BoundInhibitors" -> {}, "CatalyticSites" -> Infinity, 
            "ActivationSites" -> 4, "InhibitionSites" -> 4}][t]/
         Keq["PFK5"]) + enzyme[{"ID" -> "PFK", "Compartment" -> "c", 
           "BoundCatalytic" -> {Toolbox`Private`wrap[metabolite]["f6p", 
              "c"]}, "BoundActivators" -> {Toolbox`Private`wrap[metabolite][
              "amp", "c"], Toolbox`Private`wrap[metabolite]["amp", "c"], 
             Toolbox`Private`wrap[metabolite]["amp", "c"], 
             Toolbox`Private`wrap[metabolite]["amp", "c"]}, 
           "BoundInhibitors" -> {}, "CatalyticSites" -> Infinity, 
           "ActivationSites" -> 4, "InhibitionSites" -> 4}][t]*
        metabolite["atp", "c"][t]), v["PFK6$10"] -> 
     parameter["Volume", "c"]*rateconst["PFK6", True]*
      (-(enzyme[{"ID" -> "PFK", "Compartment" -> "c", "BoundCatalytic" -> 
             {Toolbox`Private`wrap[metabolite]["atp", "c"], 
              Toolbox`Private`wrap[metabolite]["f6p", "c"]}, 
            "BoundActivators" -> {Toolbox`Private`wrap[metabolite]["amp", 
               "c"], Toolbox`Private`wrap[metabolite]["amp", "c"], 
              Toolbox`Private`wrap[metabolite]["amp", "c"], 
              Toolbox`Private`wrap[metabolite]["amp", "c"]}, 
            "BoundInhibitors" -> {}, "CatalyticSites" -> Infinity, 
            "ActivationSites" -> 4, "InhibitionSites" -> 4}][t]/
         Keq["PFK6"]) + enzyme[{"ID" -> "PFK", "Compartment" -> "c", 
           "BoundCatalytic" -> {Toolbox`Private`wrap[metabolite]["atp", 
              "c"]}, "BoundActivators" -> {Toolbox`Private`wrap[metabolite][
              "amp", "c"], Toolbox`Private`wrap[metabolite]["amp", "c"], 
             Toolbox`Private`wrap[metabolite]["amp", "c"], 
             Toolbox`Private`wrap[metabolite]["amp", "c"]}, 
           "BoundInhibitors" -> {}, "CatalyticSites" -> Infinity, 
           "ActivationSites" -> 4, "InhibitionSites" -> 4}][t]*
        metabolite["f6p", "c"][t]), v["PFK7$10"] -> 
     parameter["Volume", "c"]*rateconst["PFK7", True]*
      (enzyme[{"ID" -> "PFK", "Compartment" -> "c", "BoundCatalytic" -> 
           {Toolbox`Private`wrap[metabolite]["atp", "c"], 
            Toolbox`Private`wrap[metabolite]["f6p", "c"]}, 
          "BoundActivators" -> {Toolbox`Private`wrap[metabolite]["amp", "c"], 
            Toolbox`Private`wrap[metabolite]["amp", "c"], 
            Toolbox`Private`wrap[metabolite]["amp", "c"], 
            Toolbox`Private`wrap[metabolite]["amp", "c"]}, 
          "BoundInhibitors" -> {}, "CatalyticSites" -> Infinity, 
          "ActivationSites" -> 4, "InhibitionSites" -> 4}][t] - 
       (enzyme[{"ID" -> "PFK", "Compartment" -> "c", "BoundCatalytic" -> {}, 
            "BoundActivators" -> {Toolbox`Private`wrap[metabolite]["amp", 
               "c"], Toolbox`Private`wrap[metabolite]["amp", "c"], 
              Toolbox`Private`wrap[metabolite]["amp", "c"], 
              Toolbox`Private`wrap[metabolite]["amp", "c"]}, 
            "BoundInhibitors" -> {}, "CatalyticSites" -> Infinity, 
            "ActivationSites" -> 4, "InhibitionSites" -> 4}][t]*
         metabolite["adp", "c"][t]*metabolite["fdp", "c"][t])/Keq["PFK7"]), 
    v["PFK_Activation_amp$11"] -> rateconst["PFK_Activation_amp", True]*
      (-(enzyme[{"ID" -> "PFK", "Compartment" -> "c", "BoundCatalytic" -> {}, 
            "BoundActivators" -> {Toolbox`Private`wrap[metabolite]["amp", 
               "c"]}, "BoundInhibitors" -> {}, "CatalyticSites" -> Infinity, 
            "ActivationSites" -> 4, "InhibitionSites" -> 4}][t]/
         Keq["PFK_Activation_amp"]) + 
       4*enzyme[{"ID" -> "PFK", "Compartment" -> "c", "BoundCatalytic" -> {}, 
           "BoundActivators" -> {}, "BoundInhibitors" -> {}, 
           "CatalyticSites" -> Infinity, "ActivationSites" -> 4, 
           "InhibitionSites" -> 4}][t]*metabolite["amp", "c"][t]), 
    v["PFK_Activation_amp$12"] -> rateconst["PFK_Activation_amp", True]*
      ((-2*enzyme[{"ID" -> "PFK", "Compartment" -> "c", "BoundCatalytic" -> 
             {}, "BoundActivators" -> {Toolbox`Private`wrap[metabolite][
               "amp", "c"], Toolbox`Private`wrap[metabolite]["amp", "c"]}, 
            "BoundInhibitors" -> {}, "CatalyticSites" -> Infinity, 
            "ActivationSites" -> 4, "InhibitionSites" -> 4}][t])/
        Keq["PFK_Activation_amp"] + 
       3*enzyme[{"ID" -> "PFK", "Compartment" -> "c", "BoundCatalytic" -> {}, 
           "BoundActivators" -> {Toolbox`Private`wrap[metabolite]["amp", 
              "c"]}, "BoundInhibitors" -> {}, "CatalyticSites" -> Infinity, 
           "ActivationSites" -> 4, "InhibitionSites" -> 4}][t]*
        metabolite["amp", "c"][t]), v["PFK_Activation_amp$13"] -> 
     rateconst["PFK_Activation_amp", True]*
      ((-3*enzyme[{"ID" -> "PFK", "Compartment" -> "c", "BoundCatalytic" -> 
             {}, "BoundActivators" -> {Toolbox`Private`wrap[metabolite][
               "amp", "c"], Toolbox`Private`wrap[metabolite]["amp", "c"], 
              Toolbox`Private`wrap[metabolite]["amp", "c"]}, 
            "BoundInhibitors" -> {}, "CatalyticSites" -> Infinity, 
            "ActivationSites" -> 4, "InhibitionSites" -> 4}][t])/
        Keq["PFK_Activation_amp"] + 
       2*enzyme[{"ID" -> "PFK", "Compartment" -> "c", "BoundCatalytic" -> {}, 
           "BoundActivators" -> {Toolbox`Private`wrap[metabolite]["amp", 
              "c"], Toolbox`Private`wrap[metabolite]["amp", "c"]}, 
           "BoundInhibitors" -> {}, "CatalyticSites" -> Infinity, 
           "ActivationSites" -> 4, "InhibitionSites" -> 4}][t]*
        metabolite["amp", "c"][t]), v["PFK_Activation_amp$14"] -> 
     rateconst["PFK_Activation_amp", True]*
      ((-4*enzyme[{"ID" -> "PFK", "Compartment" -> "c", "BoundCatalytic" -> 
             {}, "BoundActivators" -> {Toolbox`Private`wrap[metabolite][
               "amp", "c"], Toolbox`Private`wrap[metabolite]["amp", "c"], 
              Toolbox`Private`wrap[metabolite]["amp", "c"], 
              Toolbox`Private`wrap[metabolite]["amp", "c"]}, 
            "BoundInhibitors" -> {}, "CatalyticSites" -> Infinity, 
            "ActivationSites" -> 4, "InhibitionSites" -> 4}][t])/
        Keq["PFK_Activation_amp"] + 
       enzyme[{"ID" -> "PFK", "Compartment" -> "c", "BoundCatalytic" -> {}, 
           "BoundActivators" -> {Toolbox`Private`wrap[metabolite]["amp", 
              "c"], Toolbox`Private`wrap[metabolite]["amp", "c"], 
             Toolbox`Private`wrap[metabolite]["amp", "c"]}, 
           "BoundInhibitors" -> {}, "CatalyticSites" -> Infinity, 
           "ActivationSites" -> 4, "InhibitionSites" -> 4}][t]*
        metabolite["amp", "c"][t]), v["PFK_Inhibition_atp$15"] -> 
     rateconst["PFK_Inhibition_atp", True]*
      (-(enzyme[{"ID" -> "PFK_T", "Compartment" -> "c", "BoundCatalytic" -> 
             {}, "BoundActivators" -> {}, "BoundInhibitors" -> 
             {Toolbox`Private`wrap[metabolite]["atp", "c"]}, 
            "CatalyticSites" -> Infinity, "ActivationSites" -> 4, 
            "InhibitionSites" -> 4}][t]/Keq["PFK_Inhibition_atp"]) + 
       4*enzyme[{"ID" -> "PFK_T", "Compartment" -> "c", "BoundCatalytic" -> 
            {}, "BoundActivators" -> {}, "BoundInhibitors" -> {}, 
           "CatalyticSites" -> Infinity, "ActivationSites" -> 4, 
           "InhibitionSites" -> 4}][t]*metabolite["atp", "c"][t]), 
    v["PFK_Inhibition_atp$16"] -> rateconst["PFK_Inhibition_atp", True]*
      ((-2*enzyme[{"ID" -> "PFK_T", "Compartment" -> "c", "BoundCatalytic" -> 
             {}, "BoundActivators" -> {}, "BoundInhibitors" -> 
             {Toolbox`Private`wrap[metabolite]["atp", "c"], 
              Toolbox`Private`wrap[metabolite]["atp", "c"]}, 
            "CatalyticSites" -> Infinity, "ActivationSites" -> 4, 
            "InhibitionSites" -> 4}][t])/Keq["PFK_Inhibition_atp"] + 
       3*enzyme[{"ID" -> "PFK_T", "Compartment" -> "c", "BoundCatalytic" -> 
            {}, "BoundActivators" -> {}, "BoundInhibitors" -> 
            {Toolbox`Private`wrap[metabolite]["atp", "c"]}, 
           "CatalyticSites" -> Infinity, "ActivationSites" -> 4, 
           "InhibitionSites" -> 4}][t]*metabolite["atp", "c"][t]), 
    v["PFK_Inhibition_atp$17"] -> rateconst["PFK_Inhibition_atp", True]*
      ((-3*enzyme[{"ID" -> "PFK_T", "Compartment" -> "c", "BoundCatalytic" -> 
             {}, "BoundActivators" -> {}, "BoundInhibitors" -> 
             {Toolbox`Private`wrap[metabolite]["atp", "c"], 
              Toolbox`Private`wrap[metabolite]["atp", "c"], 
              Toolbox`Private`wrap[metabolite]["atp", "c"]}, 
            "CatalyticSites" -> Infinity, "ActivationSites" -> 4, 
            "InhibitionSites" -> 4}][t])/Keq["PFK_Inhibition_atp"] + 
       2*enzyme[{"ID" -> "PFK_T", "Compartment" -> "c", "BoundCatalytic" -> 
            {}, "BoundActivators" -> {}, "BoundInhibitors" -> 
            {Toolbox`Private`wrap[metabolite]["atp", "c"], 
             Toolbox`Private`wrap[metabolite]["atp", "c"]}, 
           "CatalyticSites" -> Infinity, "ActivationSites" -> 4, 
           "InhibitionSites" -> 4}][t]*metabolite["atp", "c"][t]), 
    v["PFK_Inhibition_atp$18"] -> rateconst["PFK_Inhibition_atp", True]*
      ((-4*enzyme[{"ID" -> "PFK_T", "Compartment" -> "c", "BoundCatalytic" -> 
             {}, "BoundActivators" -> {}, "BoundInhibitors" -> 
             {Toolbox`Private`wrap[metabolite]["atp", "c"], 
              Toolbox`Private`wrap[metabolite]["atp", "c"], 
              Toolbox`Private`wrap[metabolite]["atp", "c"], 
              Toolbox`Private`wrap[metabolite]["atp", "c"]}, 
            "CatalyticSites" -> Infinity, "ActivationSites" -> 4, 
            "InhibitionSites" -> 4}][t])/Keq["PFK_Inhibition_atp"] + 
       enzyme[{"ID" -> "PFK_T", "Compartment" -> "c", "BoundCatalytic" -> {}, 
           "BoundActivators" -> {}, "BoundInhibitors" -> 
            {Toolbox`Private`wrap[metabolite]["atp", "c"], 
             Toolbox`Private`wrap[metabolite]["atp", "c"], 
             Toolbox`Private`wrap[metabolite]["atp", "c"]}, 
           "CatalyticSites" -> Infinity, "ActivationSites" -> 4, 
           "InhibitionSites" -> 4}][t]*metabolite["atp", "c"][t]), 
    v["PFK_TransitionStep"] -> parameter["Volume", "c"]*
      rateconst["PFK_TransitionStep", True]*
      (enzyme[{"ID" -> "PFK", "Compartment" -> "c", "BoundCatalytic" -> {}, 
          "BoundActivators" -> {}, "BoundInhibitors" -> {}, 
          "CatalyticSites" -> Infinity, "ActivationSites" -> 4, 
          "InhibitionSites" -> 4}][t] - 
       enzyme[{"ID" -> "PFK_T", "Compartment" -> "c", "BoundCatalytic" -> {}, 
           "BoundActivators" -> {}, "BoundInhibitors" -> {}, 
           "CatalyticSites" -> Infinity, "ActivationSites" -> 4, 
           "InhibitionSites" -> 4}][t]/Keq["PFK_TransitionStep"]), 
    v["PGK1"] -> parameter["Volume", "c"]*rateconst["PGK1", True]*
      (-(enzyme[{"ID" -> "PGK", "Compartment" -> "c", "BoundCatalytic" -> 
             {Toolbox`Private`wrap[metabolite]["3pg", "c"]}, 
            "BoundActivators" -> {}, "BoundInhibitors" -> {}, 
            "CatalyticSites" -> Infinity, "ActivationSites" -> 0, 
            "InhibitionSites" -> 0}][t]/Keq["PGK1"]) + 
       enzyme[{"ID" -> "PGK", "Compartment" -> "c", "BoundCatalytic" -> {}, 
           "BoundActivators" -> {}, "BoundInhibitors" -> {}, 
           "CatalyticSites" -> Infinity, "ActivationSites" -> 0, 
           "InhibitionSites" -> 0}][t]*metabolite["3pg", "c"][t]), 
    v["PGK2"] -> parameter["Volume", "c"]*rateconst["PGK2", True]*
      (-(enzyme[{"ID" -> "PGK", "Compartment" -> "c", "BoundCatalytic" -> 
             {Toolbox`Private`wrap[metabolite]["23dpg", "c"]}, 
            "BoundActivators" -> {}, "BoundInhibitors" -> {}, 
            "CatalyticSites" -> Infinity, "ActivationSites" -> 0, 
            "InhibitionSites" -> 0}][t]/Keq["PGK2"]) + 
       enzyme[{"ID" -> "PGK", "Compartment" -> "c", "BoundCatalytic" -> {}, 
           "BoundActivators" -> {}, "BoundInhibitors" -> {}, 
           "CatalyticSites" -> Infinity, "ActivationSites" -> 0, 
           "InhibitionSites" -> 0}][t]*metabolite["23dpg", "c"][t]), 
    v["PGK3"] -> parameter["Volume", "c"]*rateconst["PGK3", True]*
      (-(enzyme[{"ID" -> "PGK", "Compartment" -> "c", "BoundCatalytic" -> 
             {Toolbox`Private`wrap[metabolite]["13dpg", "c"]}, 
            "BoundActivators" -> {}, "BoundInhibitors" -> {}, 
            "CatalyticSites" -> Infinity, "ActivationSites" -> 0, 
            "InhibitionSites" -> 0}][t]/Keq["PGK3"]) + 
       enzyme[{"ID" -> "PGK", "Compartment" -> "c", "BoundCatalytic" -> {}, 
           "BoundActivators" -> {}, "BoundInhibitors" -> {}, 
           "CatalyticSites" -> Infinity, "ActivationSites" -> 0, 
           "InhibitionSites" -> 0}][t]*metabolite["13dpg", "c"][t]), 
    v["PGK4"] -> parameter["Volume", "c"]*rateconst["PGK4", True]*
      (-(enzyme[{"ID" -> "PGK", "Compartment" -> "c", "BoundCatalytic" -> 
             {Toolbox`Private`wrap[metabolite]["adp", "c"]}, 
            "BoundActivators" -> {}, "BoundInhibitors" -> {}, 
            "CatalyticSites" -> Infinity, "ActivationSites" -> 0, 
            "InhibitionSites" -> 0}][t]/Keq["PGK4"]) + 
       enzyme[{"ID" -> "PGK", "Compartment" -> "c", "BoundCatalytic" -> {}, 
           "BoundActivators" -> {}, "BoundInhibitors" -> {}, 
           "CatalyticSites" -> Infinity, "ActivationSites" -> 0, 
           "InhibitionSites" -> 0}][t]*metabolite["adp", "c"][t]), 
    v["PGK5"] -> parameter["Volume", "c"]*rateconst["PGK5", True]*
      (-(enzyme[{"ID" -> "PGK", "Compartment" -> "c", "BoundCatalytic" -> 
             {Toolbox`Private`wrap[metabolite]["adp", "c"], 
              Toolbox`Private`wrap[metabolite]["atp", "c"]}, 
            "BoundActivators" -> {}, "BoundInhibitors" -> {}, 
            "CatalyticSites" -> Infinity, "ActivationSites" -> 0, 
            "InhibitionSites" -> 0}][t]/Keq["PGK5"]) + 
       enzyme[{"ID" -> "PGK", "Compartment" -> "c", "BoundCatalytic" -> 
            {Toolbox`Private`wrap[metabolite]["adp", "c"]}, 
           "BoundActivators" -> {}, "BoundInhibitors" -> {}, 
           "CatalyticSites" -> Infinity, "ActivationSites" -> 0, 
           "InhibitionSites" -> 0}][t]*metabolite["atp", "c"][t]), 
    v["PGK6"] -> parameter["Volume", "c"]*rateconst["PGK6", True]*
      (-(enzyme[{"ID" -> "PGK", "Compartment" -> "c", "BoundCatalytic" -> 
             {Toolbox`Private`wrap[metabolite]["atp", "c"], 
              Toolbox`Private`wrap[metabolite]["13dpg", "c"]}, 
            "BoundActivators" -> {}, "BoundInhibitors" -> {}, 
            "CatalyticSites" -> Infinity, "ActivationSites" -> 0, 
            "InhibitionSites" -> 0}][t]/Keq["PGK6"]) + 
       enzyme[{"ID" -> "PGK", "Compartment" -> "c", "BoundCatalytic" -> 
            {Toolbox`Private`wrap[metabolite]["13dpg", "c"]}, 
           "BoundActivators" -> {}, "BoundInhibitors" -> {}, 
           "CatalyticSites" -> Infinity, "ActivationSites" -> 0, 
           "InhibitionSites" -> 0}][t]*metabolite["atp", "c"][t]), 
    v["PGK7"] -> parameter["Volume", "c"]*rateconst["PGK7", True]*
      (-(enzyme[{"ID" -> "PGK", "Compartment" -> "c", "BoundCatalytic" -> 
             {Toolbox`Private`wrap[metabolite]["adp", "c"], 
              Toolbox`Private`wrap[metabolite]["13dpg", "c"]}, 
            "BoundActivators" -> {}, "BoundInhibitors" -> {}, 
            "CatalyticSites" -> Infinity, "ActivationSites" -> 0, 
            "InhibitionSites" -> 0}][t]/Keq["PGK7"]) + 
       enzyme[{"ID" -> "PGK", "Compartment" -> "c", "BoundCatalytic" -> 
            {Toolbox`Private`wrap[metabolite]["13dpg", "c"]}, 
           "BoundActivators" -> {}, "BoundInhibitors" -> {}, 
           "CatalyticSites" -> Infinity, "ActivationSites" -> 0, 
           "InhibitionSites" -> 0}][t]*metabolite["adp", "c"][t]), 
    v["PGK8"] -> parameter["Volume", "c"]*rateconst["PGK8", True]*
      (-(enzyme[{"ID" -> "PGK", "Compartment" -> "c", "BoundCatalytic" -> 
             {Toolbox`Private`wrap[metabolite]["adp", "c"], 
              Toolbox`Private`wrap[metabolite]["13dpg", "c"]}, 
            "BoundActivators" -> {}, "BoundInhibitors" -> {}, 
            "CatalyticSites" -> Infinity, "ActivationSites" -> 0, 
            "InhibitionSites" -> 0}][t]/Keq["PGK8"]) + 
       enzyme[{"ID" -> "PGK", "Compartment" -> "c", "BoundCatalytic" -> 
            {Toolbox`Private`wrap[metabolite]["adp", "c"]}, 
           "BoundActivators" -> {}, "BoundInhibitors" -> {}, 
           "CatalyticSites" -> Infinity, "ActivationSites" -> 0, 
           "InhibitionSites" -> 0}][t]*metabolite["13dpg", "c"][t]), 
    v["PGK9"] -> parameter["Volume", "c"]*rateconst["PGK9", True]*
      (enzyme[{"ID" -> "PGK", "Compartment" -> "c", "BoundCatalytic" -> 
           {Toolbox`Private`wrap[metabolite]["adp", "c"], 
            Toolbox`Private`wrap[metabolite]["13dpg", "c"]}, 
          "BoundActivators" -> {}, "BoundInhibitors" -> {}, 
          "CatalyticSites" -> Infinity, "ActivationSites" -> 0, 
          "InhibitionSites" -> 0}][t] - 
       (enzyme[{"ID" -> "PGK", "Compartment" -> "c", "BoundCatalytic" -> {}, 
            "BoundActivators" -> {}, "BoundInhibitors" -> {}, 
            "CatalyticSites" -> Infinity, "ActivationSites" -> 0, 
            "InhibitionSites" -> 0}][t]*metabolite["3pg", "c"][t]*
         metabolite["atp", "c"][t])/Keq["PGK9"]), 
    v["ADK11"] -> parameter["Volume", "c"]*rateconst["ADK11", True]*
      (-(enzyme[{"ID" -> "ADK1", "Compartment" -> "c", "BoundCatalytic" -> 
             {Toolbox`Private`wrap[metabolite]["amp", "c"]}, 
            "BoundActivators" -> {}, "BoundInhibitors" -> {}, 
            "CatalyticSites" -> Infinity, "ActivationSites" -> 0, 
            "InhibitionSites" -> 0}][t]/Keq["ADK11"]) + 
       enzyme[{"ID" -> "ADK1", "Compartment" -> "c", "BoundCatalytic" -> {}, 
           "BoundActivators" -> {}, "BoundInhibitors" -> {}, 
           "CatalyticSites" -> Infinity, "ActivationSites" -> 0, 
           "InhibitionSites" -> 0}][t]*metabolite["amp", "c"][t]), 
    v["ADK12"] -> parameter["Volume", "c"]*rateconst["ADK12", True]*
      (enzyme[{"ID" -> "ADK1", "Compartment" -> "c", "BoundCatalytic" -> 
           {Toolbox`Private`wrap[metabolite]["adp", "c"]}, 
          "BoundActivators" -> {}, "BoundInhibitors" -> {}, 
          "CatalyticSites" -> Infinity, "ActivationSites" -> 0, 
          "InhibitionSites" -> 0}][t] - 
       (enzyme[{"ID" -> "ADK1", "Compartment" -> "c", "BoundCatalytic" -> {}, 
            "BoundActivators" -> {}, "BoundInhibitors" -> {}, 
            "CatalyticSites" -> Infinity, "ActivationSites" -> 0, 
            "InhibitionSites" -> 0}][t]*metabolite["adp", "c"][t])/
        Keq["ADK12"]), v["ADK13"] -> parameter["Volume", "c"]*
      rateconst["ADK13", True]*
      (-(enzyme[{"ID" -> "ADK1", "Compartment" -> "c", "BoundCatalytic" -> 
             {Toolbox`Private`wrap[metabolite]["amp", "c"], 
              Toolbox`Private`wrap[metabolite]["atp", "c"]}, 
            "BoundActivators" -> {}, "BoundInhibitors" -> {}, 
            "CatalyticSites" -> Infinity, "ActivationSites" -> 0, 
            "InhibitionSites" -> 0}][t]/Keq["ADK13"]) + 
       enzyme[{"ID" -> "ADK1", "Compartment" -> "c", "BoundCatalytic" -> 
            {Toolbox`Private`wrap[metabolite]["amp", "c"]}, 
           "BoundActivators" -> {}, "BoundInhibitors" -> {}, 
           "CatalyticSites" -> Infinity, "ActivationSites" -> 0, 
           "InhibitionSites" -> 0}][t]*metabolite["atp", "c"][t]), 
    v["ADK14"] -> parameter["Volume", "c"]*rateconst["ADK14", True]*
      (enzyme[{"ID" -> "ADK1", "Compartment" -> "c", "BoundCatalytic" -> 
           {Toolbox`Private`wrap[metabolite]["adp", "c"], 
            Toolbox`Private`wrap[metabolite]["adp", "c"]}, 
          "BoundActivators" -> {}, "BoundInhibitors" -> {}, 
          "CatalyticSites" -> Infinity, "ActivationSites" -> 0, 
          "InhibitionSites" -> 0}][t] - 
       (enzyme[{"ID" -> "ADK1", "Compartment" -> "c", "BoundCatalytic" -> 
             {Toolbox`Private`wrap[metabolite]["adp", "c"]}, 
            "BoundActivators" -> {}, "BoundInhibitors" -> {}, 
            "CatalyticSites" -> Infinity, "ActivationSites" -> 0, 
            "InhibitionSites" -> 0}][t]*metabolite["adp", "c"][t])/
        Keq["ADK14"]), v["ADK15"] -> parameter["Volume", "c"]*
      rateconst["ADK15", True]*
      (-(enzyme[{"ID" -> "ADK1", "Compartment" -> "c", "BoundCatalytic" -> 
             {Toolbox`Private`wrap[metabolite]["adp", "c"], 
              Toolbox`Private`wrap[metabolite]["adp", "c"]}, 
            "BoundActivators" -> {}, "BoundInhibitors" -> {}, 
            "CatalyticSites" -> Infinity, "ActivationSites" -> 0, 
            "InhibitionSites" -> 0}][t]/Keq["ADK15"]) + 
       enzyme[{"ID" -> "ADK1", "Compartment" -> "c", "BoundCatalytic" -> 
           {Toolbox`Private`wrap[metabolite]["amp", "c"], 
            Toolbox`Private`wrap[metabolite]["atp", "c"]}, 
          "BoundActivators" -> {}, "BoundInhibitors" -> {}, 
          "CatalyticSites" -> Infinity, "ActivationSites" -> 0, 
          "InhibitionSites" -> 0}][t]), v["PGI1"] -> 
     parameter["Volume", "c"]*rateconst["PGI1", True]*
      (-(enzyme[{"ID" -> "PGI", "Compartment" -> "c", "BoundCatalytic" -> 
             {Toolbox`Private`wrap[metabolite]["g6p", "c"]}, 
            "BoundActivators" -> {}, "BoundInhibitors" -> {}, 
            "CatalyticSites" -> Infinity, "ActivationSites" -> 0, 
            "InhibitionSites" -> 0}][t]/Keq["PGI1"]) + 
       enzyme[{"ID" -> "PGI", "Compartment" -> "c", "BoundCatalytic" -> {}, 
           "BoundActivators" -> {}, "BoundInhibitors" -> {}, 
           "CatalyticSites" -> Infinity, "ActivationSites" -> 0, 
           "InhibitionSites" -> 0}][t]*metabolite["g6p", "c"][t]), 
    v["PGI2"] -> parameter["Volume", "c"]*rateconst["PGI2", True]*
      (enzyme[{"ID" -> "PGI", "Compartment" -> "c", "BoundCatalytic" -> 
           {Toolbox`Private`wrap[metabolite]["f6p", "c"]}, 
          "BoundActivators" -> {}, "BoundInhibitors" -> {}, 
          "CatalyticSites" -> Infinity, "ActivationSites" -> 0, 
          "InhibitionSites" -> 0}][t] - 
       (enzyme[{"ID" -> "PGI", "Compartment" -> "c", "BoundCatalytic" -> {}, 
            "BoundActivators" -> {}, "BoundInhibitors" -> {}, 
            "CatalyticSites" -> Infinity, "ActivationSites" -> 0, 
            "InhibitionSites" -> 0}][t]*metabolite["f6p", "c"][t])/
        Keq["PGI2"]), v["PGI3"] -> parameter["Volume", "c"]*
      rateconst["PGI3", True]*
      (-(enzyme[{"ID" -> "PGI", "Compartment" -> "c", "BoundCatalytic" -> 
             {Toolbox`Private`wrap[metabolite]["f6p", "c"]}, 
            "BoundActivators" -> {}, "BoundInhibitors" -> {}, 
            "CatalyticSites" -> Infinity, "ActivationSites" -> 0, 
            "InhibitionSites" -> 0}][t]/Keq["PGI3"]) + 
       enzyme[{"ID" -> "PGI", "Compartment" -> "c", "BoundCatalytic" -> 
           {Toolbox`Private`wrap[metabolite]["g6p", "c"]}, 
          "BoundActivators" -> {}, "BoundInhibitors" -> {}, 
          "CatalyticSites" -> Infinity, "ActivationSites" -> 0, 
          "InhibitionSites" -> 0}][t]), v["R_2KMBTA"] -> 
     parameter["Volume", "c"]*rateconst["R_2KMBTA", True]*
      (1 - (metabolite["akg", "c"][t]*metabolite["met-L", "c"][t])/
        (Keq["R_2KMBTA"]*metabolite["2kmb", "c"][t]*metabolite["glu-L", "c"][
          t])), v["ADA"] -> parameter["Volume", "c"]*rateconst["ADA", True]*
      (1 - (metabolite["ins", "c"][t]*metabolite["nh4", "c"][t])/
        (Keq["ADA"]*metabolite["adn", "c"][t])), 
    v["ADEt"] -> parameter["Volume", "c"]*rateconst["ADEt", True]*
      (1 - metabolite["ade", "c"][t]/(Keq["ADEt"]*metabolite["ade", "e"][
          t])), v["ADMDC"] -> parameter["Volume", "c"]*
      rateconst["ADMDC", True]*(1 - (metabolite["ametam", "c"][t]*
         metabolite["co2", "c"][t])/(Keq["ADMDC"]*metabolite["amet", "c"][
          t])), v["ADNCYC"] -> parameter["Volume", "c"]*
      rateconst["ADNCYC", True]*(1 - (metabolite["camp", "c"][t]*
         metabolite["ppi", "c"][t])/(Keq["ADNCYC"]*metabolite["atp", "c"][
          t])), v["ADNK1"] -> parameter["Volume", "c"]*
      rateconst["ADNK1", True]*(1 - (metabolite["adp", "c"][t]*
         metabolite["amp", "c"][t])/(Keq["ADNK1"]*metabolite["adn", "c"][t]*
         metabolite["atp", "c"][t])), v["ADNt"] -> parameter["Volume", "c"]*
      rateconst["ADNt", True]*(1 - metabolite["adn", "c"][t]/
        (Keq["ADNt"]*metabolite["adn", "e"][t])), 
    v["ADPT"] -> parameter["Volume", "c"]*rateconst["ADPT", True]*
      (1 - (metabolite["amp", "c"][t]*metabolite["ppi", "c"][t])/
        (Keq["ADPT"]*metabolite["ade", "c"][t]*metabolite["prpp", "c"][t])), 
    v["AHC"] -> parameter["Volume", "c"]*rateconst["AHC", True]*
      (1 - (metabolite["adn", "c"][t]*metabolite["hcys-L", "c"][t])/
        (Keq["AHC"]*metabolite["ahcys", "c"][t])), 
    v["AMPDA"] -> parameter["Volume", "c"]*rateconst["AMPDA", True]*
      (1 - (metabolite["imp", "c"][t]*metabolite["nh4", "c"][t])/
        (Keq["AMPDA"]*metabolite["amp", "c"][t])), 
    v["ARD1_hs"] -> parameter["Volume", "c"]*rateconst["ARD1_hs", True]*
      (1 - (metabolite["2kmb", "c"][t]*metabolite["for", "c"][t])/
        (Keq["ARD1_hs"]*metabolite["dhmtp", "c"][t]*metabolite["o2", "c"][
          t])), v["ARGN"] -> parameter["Volume", "c"]*rateconst["ARGN", True]*
      (1 - (metabolite["orn", "c"][t]*metabolite["urea", "c"][t])/
        (Keq["ARGN"]*metabolite["arg-L", "c"][t])), 
    v["ARGt5r"] -> parameter["Volume", "c"]*rateconst["ARGt5r", True]*
      (1 - metabolite["arg-L", "c"][t]/(Keq["ARGt5r"]*
         metabolite["arg-L", "e"][t])), v["ARS_hs"] -> 
     parameter["Volume", "c"]*rateconst["ARS_hs", True]*
      (1 - (metabolite["dhmtp", "c"][t]*metabolite["pi", "c"][t])/
        (Keq["ARS_hs"]*metabolite["dkmpp", "c"][t])), 
    v["ASCBt"] -> parameter["Volume", "c"]*rateconst["ASCBt", True]*
      (1 - metabolite["ascb-L", "c"][t]/(Keq["ASCBt"]*
         metabolite["ascb-L", "e"][t])), v["BANDMT"] -> 
     parameter["Volume", "c"]*rateconst["BANDMT", True]*
      (1 - metabolite["ahcys", "c"][t]/(Keq["BANDMT"]*metabolite["amet", "c"][
          t])), v["CA2t"] -> parameter["Volume", "c"]*rateconst["CA2t", True]*
      (1 - metabolite["ca2", "c"][t]/(Keq["CA2t"]*metabolite["ca2", "e"][
          t])), v["CAMPt"] -> parameter["Volume", "c"]*
      rateconst["CAMPt", True]*(1 - (metabolite["adp", "c"][t]*
         metabolite["camp", "e"][t]*metabolite["pi", "c"][t])/
        (Keq["CAMPt"]*metabolite["atp", "c"][t]*metabolite["camp", "c"][t])), 
    v["CAT"] -> parameter["Volume", "c"]*rateconst["CAT", True]*
      (1 - metabolite["o2", "c"][t]/(Keq["CAT"]*metabolite["h2o2", "c"][t]^
          2)), v["CGMPt"] -> parameter["Volume", "c"]*
      rateconst["CGMPt", True]*(1 - (metabolite["35cgmp", "e"][t]*
         metabolite["adp", "c"][t]*metabolite["pi", "c"][t])/
        (Keq["CGMPt"]*metabolite["35cgmp", "c"][t]*metabolite["atp", "c"][
          t])), v["CO2t"] -> parameter["Volume", "c"]*rateconst["CO2t", True]*
      (1 - metabolite["co2", "c"][t]/(Keq["CO2t"]*metabolite["co2", "e"][
          t])), v["CYStec"] -> parameter["Volume", "c"]*
      rateconst["CYStec", True]*(1 - metabolite["cys-L", "c"][t]/
        (Keq["CYStec"]*metabolite["cys-L", "e"][t])), 
    v["DHAAt1r"] -> parameter["Volume", "c"]*rateconst["DHAAt1r", True]*
      (1 - metabolite["dhdascb", "c"][t]/(Keq["DHAAt1r"]*
         metabolite["dhdascb", "e"][t])), v["DM_nadh"] -> 
     parameter["Volume", "c"]*rateconst["DM_nadh", True]*
      (1 - metabolite["nad", "c"][t]/(Keq["DM_nadh"]*metabolite["nadh", "c"][
          t])), v["DPGM"] -> parameter["Volume", "c"]*rateconst["DPGM", True]*
      (1 - metabolite["23dpg", "c"][t]/(Keq["DPGM"]*metabolite["13dpg", "c"][
          t])), v["DPGase"] -> parameter["Volume", "c"]*
      rateconst["DPGase", True]*(1 - (metabolite["3pg", "c"][t]*
         metabolite["pi", "c"][t])/(Keq["DPGase"]*metabolite["23dpg", "c"][
          t])), v["ENO"] -> parameter["Volume", "c"]*rateconst["ENO", True]*
      (1 - metabolite["pep", "c"][t]/(Keq["ENO"]*metabolite["2pg", "c"][t])), 
    v["FBA"] -> parameter["Volume", "c"]*rateconst["FBA", True]*
      (1 - (metabolite["dhap", "c"][t]*metabolite["g3p", "c"][t])/
        (Keq["FBA"]*metabolite["fdp", "c"][t])), 
    v["FRUt1r"] -> parameter["Volume", "c"]*rateconst["FRUt1r", True]*
      (1 - metabolite["fru", "c"][t]/(Keq["FRUt1r"]*metabolite["fru", "e"][
          t])), v["GGLUCT"] -> parameter["Volume", "c"]*
      rateconst["GGLUCT", True]*(1 - (metabolite["5oxpro", "c"][t]*
         metabolite["ala-L", "c"][t])/(Keq["GGLUCT"]*
         metabolite["gluala", "e"][t])), 
    v["GK1"] -> parameter["Volume", "c"]*rateconst["GK1", True]*
      (1 - (metabolite["adp", "c"][t]*metabolite["gdp", "c"][t])/
        (Keq["GK1"]*metabolite["atp", "c"][t]*metabolite["gmp", "c"][t])), 
    v["GLCt1r"] -> parameter["Volume", "c"]*rateconst["GLCt1r", True]*
      (1 - metabolite["glc-D", "c"][t]/(Keq["GLCt1r"]*
         metabolite["glc-D", "e"][t])), v["GLNS"] -> 
     parameter["Volume", "c"]*rateconst["GLNS", True]*
      (1 - (metabolite["adp", "c"][t]*metabolite["gln-L", "c"][t]*
         metabolite["pi", "c"][t])/(Keq["GLNS"]*metabolite["atp", "c"][t]*
         metabolite["glu-L", "c"][t]*metabolite["nh4", "c"][t])), 
    v["GLUCYS"] -> parameter["Volume", "c"]*rateconst["GLUCYS", True]*
      (1 - (metabolite["adp", "c"][t]*metabolite["glucys", "c"][t]*
         metabolite["pi", "c"][t])/(Keq["GLUCYS"]*metabolite["atp", "c"][t]*
         metabolite["cys-L", "c"][t]*metabolite["glu-L", "c"][t])), 
    v["GMPR"] -> parameter["Volume", "c"]*rateconst["GMPR", True]*
      (1 - (metabolite["imp", "c"][t]*metabolite["nadp", "c"][t]*
         metabolite["nh4", "c"][t])/(Keq["GMPR"]*metabolite["gmp", "c"][t]*
         metabolite["nadph", "c"][t])), v["GMPS2"] -> 
     parameter["Volume", "c"]*rateconst["GMPS2", True]*
      (1 - (metabolite["amp", "c"][t]*metabolite["glu-L", "c"][t]*
         metabolite["gmp", "c"][t]*metabolite["ppi", "c"][t])/
        (Keq["GMPS2"]*metabolite["atp", "c"][t]*metabolite["gln-L", "c"][t]*
         metabolite["xmp", "c"][t])), v["GTHDH"] -> 
     parameter["Volume", "c"]*rateconst["GTHDH", True]*
      (1 - (metabolite["ascb-L", "c"][t]*metabolite["gthox", "c"][t])/
        (Keq["GTHDH"]*metabolite["dhdascb", "c"][t]*
         metabolite["gthrd", "c"][t]^2)), v["GTHO"] -> 
     parameter["Volume", "c"]*rateconst["GTHO", True]*
      (1 - (metabolite["gthrd", "c"][t]^2*metabolite["nadp", "c"][t])/
        (Keq["GTHO"]*metabolite["gthox", "c"][t]*metabolite["nadph", "c"][
          t])), v["GTHOXti2"] -> parameter["Volume", "c"]*
      rateconst["GTHOXti2", True]*(1 - (metabolite["adp", "c"][t]*
         metabolite["gthox", "e"][t]*metabolite["pi", "c"][t])/
        (Keq["GTHOXti2"]*metabolite["atp", "c"][t]*metabolite["gthox", "c"][
          t])), v["GTHS"] -> parameter["Volume", "c"]*rateconst["GTHS", True]*
      (1 - (metabolite["adp", "c"][t]*metabolite["gthrd", "c"][t]*
         metabolite["pi", "c"][t])/(Keq["GTHS"]*metabolite["atp", "c"][t]*
         metabolite["glucys", "c"][t]*metabolite["gly", "c"][t])), 
    v["GUACYC"] -> parameter["Volume", "c"]*rateconst["GUACYC", True]*
      (1 - (metabolite["35cgmp", "c"][t]*metabolite["ppi", "c"][t])/
        (Keq["GUACYC"]*metabolite["gtp", "c"][t])), 
    v["GUAPRT"] -> parameter["Volume", "c"]*rateconst["GUAPRT", True]*
      (1 - (metabolite["gmp", "c"][t]*metabolite["ppi", "c"][t])/
        (Keq["GUAPRT"]*metabolite["gua", "c"][t]*metabolite["prpp", "c"][
          t])), v["H2O2t"] -> parameter["Volume", "c"]*
      rateconst["H2O2t", True]*(1 - metabolite["h2o2", "c"][t]/
        (Keq["H2O2t"]*metabolite["h2o2", "e"][t])), 
    v["H2Ot"] -> parameter["Volume", "c"]*rateconst["H2Ot", True]*
      (1 - metabolite["h2o", "c"][t]/(Keq["H2Ot"]*metabolite["h2o", "e"][
          t])), v["HCO3_CLt"] -> parameter["Volume", "c"]*
      rateconst["HCO3_CLt", True]*(1 - (metabolite["cl", "e"][t]*
         metabolite["hco3", "c"][t])/(Keq["HCO3_CLt"]*metabolite["cl", "c"][
          t]*metabolite["hco3", "e"][t])), v["HCYSte"] -> 
     parameter["Volume", "c"]*rateconst["HCYSte", True]*
      (1 - metabolite["hcys-L", "c"][t]/(Keq["HCYSte"]*
         metabolite["hcys-L", "e"][t])), v["HEX4"] -> 
     parameter["Volume", "c"]*rateconst["HEX4", True]*
      (1 - (metabolite["adp", "c"][t]*metabolite["man6p", "c"][t])/
        (Keq["HEX4"]*metabolite["atp", "c"][t]*metabolite["man", "c"][t])), 
    v["HEX7"] -> parameter["Volume", "c"]*rateconst["HEX7", True]*
      (1 - (metabolite["adp", "c"][t]*metabolite["f6p", "c"][t])/
        (Keq["HEX7"]*metabolite["atp", "c"][t]*metabolite["fru", "c"][t])), 
    v["HXPRT"] -> parameter["Volume", "c"]*rateconst["HXPRT", True]*
      (1 - (metabolite["imp", "c"][t]*metabolite["ppi", "c"][t])/
        (Keq["HXPRT"]*metabolite["hxan", "c"][t]*metabolite["prpp", "c"][
          t])), v["HYXNt"] -> parameter["Volume", "c"]*
      rateconst["HYXNt", True]*(1 - metabolite["hxan", "c"][t]/
        (Keq["HYXNt"]*metabolite["hxan", "e"][t])), 
    v["Ht"] -> parameter["Volume", "c"]*rateconst["Ht", True]*
      (1 - metabolite["h", "e"][t]/(Keq["Ht"]*metabolite["h", "c"][t])), 
    v["IMPD"] -> parameter["Volume", "c"]*rateconst["IMPD", True]*
      (1 - (metabolite["nadh", "c"][t]*metabolite["xmp", "c"][t])/
        (Keq["IMPD"]*metabolite["imp", "c"][t]*metabolite["nad", "c"][t])), 
    v["INSt"] -> parameter["Volume", "c"]*rateconst["INSt", True]*
      (1 - metabolite["ins", "c"][t]/(Keq["INSt"]*metabolite["ins", "e"][
          t])), v["KCCt"] -> parameter["Volume", "c"]*rateconst["KCCt", True]*
      (1 - (metabolite["cl", "c"][t]*metabolite["k", "c"][t])/
        (Keq["KCCt"]*metabolite["cl", "e"][t]*metabolite["k", "e"][t])), 
    v["L-LACt2r"] -> parameter["Volume", "c"]*rateconst["L-LACt2r", True]*
      (1 - metabolite["lac-L", "c"][t]/(Keq["L-LACt2r"]*
         metabolite["lac-L", "e"][t])), v["MAN6PI"] -> 
     parameter["Volume", "c"]*rateconst["MAN6PI", True]*
      (1 - metabolite["f6p", "c"][t]/(Keq["MAN6PI"]*metabolite["man6p", "c"][
          t])), v["MANt1r"] -> parameter["Volume", "c"]*
      rateconst["MANt1r", True]*(1 - metabolite["man", "c"][t]/
        (Keq["MANt1r"]*metabolite["man", "e"][t])), 
    v["MDRPD"] -> parameter["Volume", "c"]*rateconst["MDRPD", True]*
      (1 - metabolite["dkmpp", "c"][t]/(Keq["MDRPD"]*
         metabolite["5mdru1p", "c"][t])), v["METAT"] -> 
     parameter["Volume", "c"]*rateconst["METAT", True]*
      (1 - (metabolite["amet", "c"][t]*metabolite["pi", "c"][t]*
         metabolite["ppi", "c"][t])/(Keq["METAT"]*metabolite["atp", "c"][t]*
         metabolite["met-L", "c"][t])), v["METtec"] -> 
     parameter["Volume", "c"]*rateconst["METtec", True]*
      (1 - metabolite["met-L", "c"][t]/(Keq["METtec"]*
         metabolite["met-L", "e"][t])), v["MTAP"] -> 
     parameter["Volume", "c"]*rateconst["MTAP", True]*
      (1 - (metabolite["5mdr1p", "c"][t]*metabolite["ade", "c"][t])/
        (Keq["MTAP"]*metabolite["5mta", "c"][t]*metabolite["pi", "c"][t])), 
    v["MTRI"] -> parameter["Volume", "c"]*rateconst["MTRI", True]*
      (1 - metabolite["5mdru1p", "c"][t]/(Keq["MTRI"]*
         metabolite["5mdr1p", "c"][t])), 
    v["NAt"] -> parameter["Volume", "c"]*rateconst["NAt", True]*
      (1 - metabolite["na1", "c"][t]/(Keq["NAt"]*metabolite["na1", "e"][t])), 
    v["NDPK1"] -> parameter["Volume", "c"]*rateconst["NDPK1", True]*
      (1 - (metabolite["adp", "c"][t]*metabolite["gtp", "c"][t])/
        (Keq["NDPK1"]*metabolite["atp", "c"][t]*metabolite["gdp", "c"][t])), 
    v["NH4t3r"] -> parameter["Volume", "c"]*rateconst["NH4t3r", True]*
      (1 - metabolite["nh4", "e"][t]/(Keq["NH4t3r"]*metabolite["nh4", "c"][
          t])), v["NTD11"] -> parameter["Volume", "c"]*
      rateconst["NTD11", True]*(1 - (metabolite["ins", "c"][t]*
         metabolite["pi", "c"][t])/(Keq["NTD11"]*metabolite["imp", "c"][t])), 
    v["NTD7"] -> parameter["Volume", "c"]*rateconst["NTD7", True]*
      (1 - (metabolite["adn", "c"][t]*metabolite["pi", "c"][t])/
        (Keq["NTD7"]*metabolite["amp", "c"][t])), 
    v["NTD9"] -> parameter["Volume", "c"]*rateconst["NTD9", True]*
      (1 - (metabolite["gsn", "c"][t]*metabolite["pi", "c"][t])/
        (Keq["NTD9"]*metabolite["gmp", "c"][t])), 
    v["O2t"] -> parameter["Volume", "c"]*rateconst["O2t", True]*
      (1 - metabolite["o2", "c"][t]/(Keq["O2t"]*metabolite["o2", "e"][t])), 
    v["OPAHir"] -> parameter["Volume", "c"]*rateconst["OPAHir", True]*
      (1 - (metabolite["adp", "c"][t]*metabolite["glu-L", "c"][t]*
         metabolite["pi", "c"][t])/(Keq["OPAHir"]*metabolite["5oxpro", "c"][
          t]*metabolite["atp", "c"][t])), v["ORNDC"] -> 
     parameter["Volume", "c"]*rateconst["ORNDC", True]*
      (1 - (metabolite["co2", "c"][t]*metabolite["ptrc", "c"][t])/
        (Keq["ORNDC"]*metabolite["orn", "c"][t])), 
    v["PDE1"] -> parameter["Volume", "c"]*rateconst["PDE1", True]*
      (1 - metabolite["amp", "c"][t]/(Keq["PDE1"]*metabolite["camp", "c"][
          t])), v["PGL"] -> parameter["Volume", "c"]*rateconst["PGL", True]*
      (1 - metabolite["6pgc", "c"][t]/(Keq["PGL"]*metabolite["6pgl", "c"][
          t])), v["PGM"] -> parameter["Volume", "c"]*rateconst["PGM", True]*
      (1 - metabolite["3pg", "c"][t]/(Keq["PGM"]*metabolite["2pg", "c"][t])), 
    v["PHETA1"] -> parameter["Volume", "c"]*rateconst["PHETA1", True]*
      (1 - (metabolite["glu-L", "c"][t]*metabolite["phpyr", "c"][t])/
        (Keq["PHETA1"]*metabolite["akg", "c"][t]*metabolite["phe-L", "c"][
          t])), v["PHEtec"] -> parameter["Volume", "c"]*
      rateconst["PHEtec", True]*(1 - metabolite["phe-L", "c"][t]/
        (Keq["PHEtec"]*metabolite["phe-L", "e"][t])), 
    v["PIt"] -> parameter["Volume", "c"]*rateconst["PIt", True]*
      (1 - metabolite["pi", "e"][t]/(Keq["PIt"]*metabolite["pi", "c"][t])), 
    v["PPA"] -> parameter["Volume", "c"]*rateconst["PPA", True]*
      (1 - metabolite["pi", "c"][t]^2/(Keq["PPA"]*metabolite["ppi", "c"][
          t])), v["PPM"] -> parameter["Volume", "c"]*rateconst["PPM", True]*
      (1 - metabolite["r5p", "c"][t]/(Keq["PPM"]*metabolite["r1p", "c"][t])), 
    v["PRPPS"] -> parameter["Volume", "c"]*rateconst["PRPPS", True]*
      (1 - (metabolite["amp", "c"][t]*metabolite["prpp", "c"][t])/
        (Keq["PRPPS"]*metabolite["atp", "c"][t]*metabolite["r5p", "c"][t])), 
    v["PTRCt"] -> parameter["Volume", "c"]*rateconst["PTRCt", True]*
      (1 - metabolite["ptrc", "c"][t]/(Keq["PTRCt"]*metabolite["ptrc", "e"][
          t])), v["PUNP3"] -> parameter["Volume", "c"]*
      rateconst["PUNP3", True]*(1 - (metabolite["gua", "c"][t]*
         metabolite["r1p", "c"][t])/(Keq["PUNP3"]*metabolite["gsn", "c"][t]*
         metabolite["pi", "c"][t])), v["PUNP5"] -> parameter["Volume", "c"]*
      rateconst["PUNP5", True]*(1 - (metabolite["hxan", "c"][t]*
         metabolite["r1p", "c"][t])/(Keq["PUNP5"]*metabolite["ins", "c"][t]*
         metabolite["pi", "c"][t])), v["PYRt2r"] -> 
     parameter["Volume", "c"]*rateconst["PYRt2r", True]*
      (1 - metabolite["pyr", "c"][t]/(Keq["PYRt2r"]*metabolite["pyr", "e"][
          t])), v["RPE"] -> parameter["Volume", "c"]*rateconst["RPE", True]*
      (1 - metabolite["xu5p-D", "c"][t]/(Keq["RPE"]*metabolite["ru5p-D", "c"][
          t])), v["RPI"] -> parameter["Volume", "c"]*rateconst["RPI", True]*
      (1 - metabolite["ru5p-D", "c"][t]/(Keq["RPI"]*metabolite["r5p", "c"][
          t])), v["SBTD_D2"] -> parameter["Volume", "c"]*
      rateconst["SBTD_D2", True]*(1 - (metabolite["fru", "c"][t]*
         metabolite["nadh", "c"][t])/(Keq["SBTD_D2"]*metabolite["nad", "c"][
          t]*metabolite["sbt-D", "c"][t])), 
    v["SBTR"] -> parameter["Volume", "c"]*rateconst["SBTR", True]*
      (1 - (metabolite["nadp", "c"][t]*metabolite["sbt-D", "c"][t])/
        (Keq["SBTR"]*metabolite["glc-D", "c"][t]*metabolite["nadph", "c"][
          t])), v["SPMDt"] -> parameter["Volume", "c"]*
      rateconst["SPMDt", True]*(1 - metabolite["spmd", "c"][t]/
        (Keq["SPMDt"]*metabolite["spmd", "e"][t])), 
    v["SPMS"] -> parameter["Volume", "c"]*rateconst["SPMS", True]*
      (1 - (metabolite["5mta", "c"][t]*metabolite["spmd", "c"][t])/
        (Keq["SPMS"]*metabolite["ametam", "c"][t]*metabolite["ptrc", "c"][
          t])), v["SPRMS"] -> parameter["Volume", "c"]*
      rateconst["SPRMS", True]*(1 - (metabolite["5mta", "c"][t]*
         metabolite["sprm", "c"][t])/(Keq["SPRMS"]*metabolite["ametam", "c"][
          t]*metabolite["spmd", "c"][t])), v["SPRMt2r"] -> 
     parameter["Volume", "c"]*rateconst["SPRMt2r", True]*
      (1 - metabolite["sprm", "c"][t]/(Keq["SPRMt2r"]*metabolite["sprm", "e"][
          t])), v["TALA"] -> parameter["Volume", "c"]*rateconst["TALA", True]*
      (1 - (metabolite["e4p", "c"][t]*metabolite["f6p", "c"][t])/
        (Keq["TALA"]*metabolite["g3p", "c"][t]*metabolite["s7p", "c"][t])), 
    v["TKT1"] -> parameter["Volume", "c"]*rateconst["TKT1", True]*
      (1 - (metabolite["g3p", "c"][t]*metabolite["s7p", "c"][t])/
        (Keq["TKT1"]*metabolite["r5p", "c"][t]*metabolite["xu5p-D", "c"][
          t])), v["TKT2"] -> parameter["Volume", "c"]*rateconst["TKT2", True]*
      (1 - (metabolite["f6p", "c"][t]*metabolite["g3p", "c"][t])/
        (Keq["TKT2"]*metabolite["e4p", "c"][t]*metabolite["xu5p-D", "c"][
          t])), v["TPI"] -> parameter["Volume", "c"]*rateconst["TPI", True]*
      (1 - metabolite["g3p", "c"][t]/(Keq["TPI"]*metabolite["dhap", "c"][
          t])), v["UREAt"] -> parameter["Volume", "c"]*
      rateconst["UREAt", True]*(1 - metabolite["urea", "c"][t]/
        (Keq["UREAt"]*metabolite["urea", "e"][t])), 
    v["URIt"] -> parameter["Volume", "c"]*rateconst["URIt", True]*
      (1 - metabolite["uri", "c"][t]/(Keq["URIt"]*metabolite["uri", "e"][
          t])), v["Kt1r"] -> parameter["Volume", "c"]*rateconst["Kt1r", True]*
      (1 - metabolite["k", "e"][t]/(Keq["Kt1r"]*metabolite["k", "c"][t])), 
    v["AKGtr"] -> parameter["Volume", "c"]*rateconst["AKGtr", True]*
      (1 - metabolite["akg", "c"][t]/(Keq["AKGtr"]*metabolite["akg", "e"][
          t])), v["ALATA_L"] -> parameter["Volume", "c"]*
      rateconst["ALATA_L", True]*(1 - (metabolite["glu-L", "c"][t]*
         metabolite["pyr", "c"][t])/(Keq["ALATA_L"]*metabolite["akg", "c"][t]*
         metabolite["ala-L", "c"][t])), v["ASNt5r"] -> 
     parameter["Volume", "c"]*rateconst["ASNt5r", True]*
      (1 - metabolite["asn-L", "c"][t]/(Keq["ASNt5r"]*
         metabolite["asn-L", "e"][t])), v["GLUN"] -> 
     parameter["Volume", "c"]*rateconst["GLUN", True]*
      (1 - (metabolite["glu-L", "c"][t]*metabolite["nh4", "c"][t])/
        (Keq["GLUN"]*metabolite["gln-L", "c"][t])), 
    v["HISt5r"] -> parameter["Volume", "c"]*rateconst["HISt5r", True]*
      (1 - metabolite["his-L", "c"][t]/(Keq["HISt5r"]*
         metabolite["his-L", "e"][t])), v["ILEtec"] -> 
     parameter["Volume", "c"]*rateconst["ILEtec", True]*
      (1 - metabolite["ile-L", "c"][t]/(Keq["ILEtec"]*
         metabolite["ile-L", "e"][t])), v["LEUtec"] -> 
     parameter["Volume", "c"]*rateconst["LEUtec", True]*
      (1 - metabolite["leu-L", "c"][t]/(Keq["LEUtec"]*
         metabolite["leu-L", "e"][t])), v["LYSt5r"] -> 
     parameter["Volume", "c"]*rateconst["LYSt5r", True]*
      (1 - metabolite["lys-L", "c"][t]/(Keq["LYSt5r"]*
         metabolite["lys-L", "e"][t])), v["SERt5r"] -> 
     parameter["Volume", "c"]*rateconst["SERt5r", True]*
      (1 - metabolite["ser-L", "c"][t]/(Keq["SERt5r"]*
         metabolite["ser-L", "e"][t])), v["THRt5r"] -> 
     parameter["Volume", "c"]*rateconst["THRt5r", True]*
      (1 - metabolite["thr-L", "c"][t]/(Keq["THRt5r"]*
         metabolite["thr-L", "e"][t])), v["TRPt"] -> 
     parameter["Volume", "c"]*rateconst["TRPt", True]*
      (1 - metabolite["trp-L", "c"][t]/(Keq["TRPt"]*metabolite["trp-L", "e"][
          t])), v["TYRt"] -> parameter["Volume", "c"]*rateconst["TYRt", True]*
      (1 - metabolite["tyr-L", "c"][t]/(Keq["TYRt"]*metabolite["tyr-L", "e"][
          t])), v["VALtec"] -> parameter["Volume", "c"]*
      rateconst["VALtec", True]*(1 - metabolite["val-L", "c"][t]/
        (Keq["VALtec"]*metabolite["val-L", "e"][t])), 
    v["GGCT"] -> parameter["Volume", "c"]*rateconst["GGCT", True]*
      (1 - (metabolite["5oxpro", "c"][t]*metabolite["cys-L", "c"][t])/
        (Keq["GGCT"]*metabolite["glucys", "c"][t])), 
    v["R_5OXPROt"] -> parameter["Volume", "c"]*rateconst["R_5OXPROt", True]*
      (1 - metabolite["5oxpro", "c"][t]/(Keq["R_5OXPROt"]*
         metabolite["5oxpro", "e"][t])), 
    v["XAO"] -> parameter["Volume", "c"]*rateconst["XAO", True]*
      (1 - (metabolite["h2o2", "c"][t]*metabolite["xan", "c"][t])/
        (Keq["XAO"]*metabolite["hxan", "c"][t]*metabolite["o2", "c"][t])), 
    v["XAO2"] -> parameter["Volume", "c"]*rateconst["XAO2", True]*
      (1 - (metabolite["h2o2", "c"][t]*metabolite["urate", "c"][t])/
        (Keq["XAO2"]*metabolite["o2", "c"][t]*metabolite["xan", "c"][t])), 
    v["XANt"] -> parameter["Volume", "c"]*rateconst["XANt", True]*
      (1 - metabolite["xan", "c"][t]/(Keq["XANt"]*metabolite["xan", "e"][
          t])), v["URATEt"] -> parameter["Volume", "c"]*
      rateconst["URATEt", True]*(1 - (metabolite["adp", "c"][t]*
         metabolite["pi", "c"][t]*metabolite["urate", "e"][t])/
        (Keq["URATEt"]*metabolite["atp", "c"][t]*metabolite["urate", "c"][
          t])), v["FUM"] -> parameter["Volume", "c"]*rateconst["FUM", True]*
      (1 - metabolite["mal-L", "c"][t]/(Keq["FUM"]*metabolite["fum", "c"][
          t])), v["MDH"] -> parameter["Volume", "c"]*rateconst["MDH", True]*
      (1 - (metabolite["nadh", "c"][t]*metabolite["oaa", "c"][t])/
        (Keq["MDH"]*metabolite["mal-L", "c"][t]*metabolite["nad", "c"][t])), 
    v["ACITL"] -> parameter["Volume", "c"]*rateconst["ACITL", True]*
      (1 - (metabolite["accoa", "c"][t]*metabolite["adp", "c"][t]*
         metabolite["oaa", "c"][t]*metabolite["pi", "c"][t])/
        (Keq["ACITL"]*metabolite["atp", "c"][t]*metabolite["cit", "c"][t]*
         metabolite["coa", "c"][t])), v["PEPCK"] -> 
     parameter["Volume", "c"]*rateconst["PEPCK", True]*
      (1 - (metabolite["co2", "c"][t]*metabolite["gdp", "c"][t]*
         metabolite["pep", "c"][t])/(Keq["PEPCK"]*metabolite["gtp", "c"][t]*
         metabolite["oaa", "c"][t])), v["CITt4"] -> 
     parameter["Volume", "c"]*rateconst["CITt4", True]*
      (1 - metabolite["cit", "c"][t]/(Keq["CITt4"]*metabolite["cit", "e"][
          t])), v["MALt"] -> parameter["Volume", "c"]*rateconst["MALt", True]*
      (1 - metabolite["mal-L", "c"][t]/(Keq["MALt"]*metabolite["mal-L", "e"][
          t])), v["FUMtr"] -> parameter["Volume", "c"]*
      rateconst["FUMtr", True]*(1 - metabolite["fum", "c"][t]/
        (Keq["FUMtr"]*metabolite["fum", "e"][t])), 
    v["PDE4"] -> parameter["Volume", "c"]*rateconst["PDE4", True]*
      (1 - metabolite["gmp", "c"][t]/(Keq["PDE4"]*metabolite["35cgmp", "c"][
          t])), v["ALAt4"] -> parameter["Volume", "c"]*
      rateconst["ALAt4", True]*(1 - metabolite["ala-L", "c"][t]/
        (Keq["ALAt4"]*metabolite["ala-L", "e"][t])), 
    v["CAATPS"] -> parameter["Volume", "c"]*rateconst["CAATPS", True]*
      (1 - (metabolite["adp", "c"][t]*metabolite["pi", "c"][t])/
        (Keq["CAATPS"]*metabolite["atp", "c"][t])), 
    v["GLNt4"] -> parameter["Volume", "c"]*rateconst["GLNt4", True]*
      (1 - metabolite["gln-L", "c"][t]/(Keq["GLNt4"]*metabolite["gln-L", "e"][
          t])), v["GLYt7(211)r"] -> parameter["Volume", "c"]*
      rateconst["GLYt7(211)r", True]*(1 - metabolite["gly", "c"][t]/
        (Keq["GLYt7(211)r"]*metabolite["gly", "e"][t])), 
    v["GTHP"] -> parameter["Volume", "c"]*rateconst["GTHP", True]*
      (1 - metabolite["gthox", "c"][t]/(Keq["GTHP"]*
         metabolite["gthrd", "c"][t]^2)), v["HCO3E"] -> 
     parameter["Volume", "c"]*rateconst["HCO3E", True]*
      (1 - metabolite["hco3", "c"][t]/(Keq["HCO3E"]*metabolite["co2", "c"][t]*
         metabolite["h2o", "c"][t])), v["NaKt"] -> parameter["Volume", "c"]*
      rateconst["NaKt", True]*(1 - (metabolite["adp", "c"][t]*
         metabolite["pi", "c"][t])/(Keq["NaKt"]*metabolite["atp", "c"][t]))}, 
  "CustomODE" -> {}, "GPR" -> {}, "ElementalComposition" -> 
   {enzyme[{"ID" -> "GND", "Compartment" -> "c", "BoundCatalytic" -> {}, 
       "BoundActivators" -> {}, "BoundInhibitors" -> {}, 
       "CatalyticSites" -> Infinity, "ActivationSites" -> 0, 
       "InhibitionSites" -> 0}] -> "&GND&", 
    enzyme[{"ID" -> "GND", "Compartment" -> "c", "BoundCatalytic" -> 
        {Toolbox`Private`wrap[metabolite]["6pgc", "c"]}, 
       "BoundActivators" -> {}, "BoundInhibitors" -> {}, 
       "CatalyticSites" -> Infinity, "ActivationSites" -> 0, 
       "InhibitionSites" -> 0}] -> "&GND&", 
    enzyme[{"ID" -> "GND", "Compartment" -> "c", "BoundCatalytic" -> 
        {Toolbox`Private`wrap[metabolite]["nadp", "c"]}, 
       "BoundActivators" -> {}, "BoundInhibitors" -> {}, 
       "CatalyticSites" -> Infinity, "ActivationSites" -> 0, 
       "InhibitionSites" -> 0}] -> "&GND&", 
    enzyme[{"ID" -> "GND", "Compartment" -> "c", "BoundCatalytic" -> 
        {Toolbox`Private`wrap[metabolite]["nadph", "c"]}, 
       "BoundActivators" -> {}, "BoundInhibitors" -> {}, 
       "CatalyticSites" -> Infinity, "ActivationSites" -> 0, 
       "InhibitionSites" -> 0}] -> "&GND&", 
    enzyme[{"ID" -> "GND", "Compartment" -> "c", "BoundCatalytic" -> 
        {Toolbox`Private`wrap[metabolite]["nadp", "c"], 
         Toolbox`Private`wrap[metabolite]["6pgc", "c"]}, 
       "BoundActivators" -> {}, "BoundInhibitors" -> {}, 
       "CatalyticSites" -> Infinity, "ActivationSites" -> 0, 
       "InhibitionSites" -> 0}] -> "&GND&", 
    enzyme[{"ID" -> "GND", "Compartment" -> "c", "BoundCatalytic" -> 
        {Toolbox`Private`wrap[metabolite]["nadph", "c"], 
         Toolbox`Private`wrap[metabolite]["6pgc", "c"]}, 
       "BoundActivators" -> {}, "BoundInhibitors" -> {}, 
       "CatalyticSites" -> Infinity, "ActivationSites" -> 0, 
       "InhibitionSites" -> 0}] -> "&GND&", 
    enzyme[{"ID" -> "GND", "Compartment" -> "c", "BoundCatalytic" -> 
        {Toolbox`Private`wrap[metabolite]["ru5p-D", "c"], 
         Toolbox`Private`wrap[metabolite]["nadph", "c"]}, 
       "BoundActivators" -> {}, "BoundInhibitors" -> {}, 
       "CatalyticSites" -> Infinity, "ActivationSites" -> 0, 
       "InhibitionSites" -> 0}] -> "&GND&", 
    enzyme[{"ID" -> "GND", "Compartment" -> "c", "BoundCatalytic" -> 
        {Toolbox`Private`wrap[metabolite]["co2", "c"], 
         Toolbox`Private`wrap[metabolite]["ru5p-D", "c"], 
         Toolbox`Private`wrap[metabolite]["nadph", "c"]}, 
       "BoundActivators" -> {}, "BoundInhibitors" -> {}, 
       "CatalyticSites" -> Infinity, "ActivationSites" -> 0, 
       "InhibitionSites" -> 0}] -> "&GND&", 
    enzyme[{"ID" -> "LDH_L", "Compartment" -> "c", "BoundCatalytic" -> {}, 
       "BoundActivators" -> {}, "BoundInhibitors" -> {}, 
       "CatalyticSites" -> Infinity, "ActivationSites" -> 0, 
       "InhibitionSites" -> 0}] -> "&LDH_L&", 
    enzyme[{"ID" -> "LDH_L", "Compartment" -> "c", "BoundCatalytic" -> 
        {Toolbox`Private`wrap[metabolite]["nad", "c"]}, 
       "BoundActivators" -> {}, "BoundInhibitors" -> {}, 
       "CatalyticSites" -> Infinity, "ActivationSites" -> 0, 
       "InhibitionSites" -> 0}] -> "&LDH_L&", 
    enzyme[{"ID" -> "LDH_L", "Compartment" -> "c", "BoundCatalytic" -> 
        {Toolbox`Private`wrap[metabolite]["nadh", "c"]}, 
       "BoundActivators" -> {}, "BoundInhibitors" -> {}, 
       "CatalyticSites" -> Infinity, "ActivationSites" -> 0, 
       "InhibitionSites" -> 0}] -> "&LDH_L&", 
    enzyme[{"ID" -> "LDH_L", "Compartment" -> "c", "BoundCatalytic" -> 
        {Toolbox`Private`wrap[metabolite]["pyr", "c"]}, 
       "BoundActivators" -> {}, "BoundInhibitors" -> {}, 
       "CatalyticSites" -> Infinity, "ActivationSites" -> 0, 
       "InhibitionSites" -> 0}] -> "&LDH_L&", 
    enzyme[{"ID" -> "LDH_L", "Compartment" -> "c", "BoundCatalytic" -> 
        {Toolbox`Private`wrap[metabolite]["nad", "c"], 
         Toolbox`Private`wrap[metabolite]["lac-L", "c"]}, 
       "BoundActivators" -> {}, "BoundInhibitors" -> {}, 
       "CatalyticSites" -> Infinity, "ActivationSites" -> 0, 
       "InhibitionSites" -> 0}] -> "&LDH_L&", 
    enzyme[{"ID" -> "LDH_L", "Compartment" -> "c", "BoundCatalytic" -> 
        {Toolbox`Private`wrap[metabolite]["nadh", "c"], 
         Toolbox`Private`wrap[metabolite]["pyr", "c"]}, 
       "BoundActivators" -> {}, "BoundInhibitors" -> {}, 
       "CatalyticSites" -> Infinity, "ActivationSites" -> 0, 
       "InhibitionSites" -> 0}] -> "&LDH_L&", 
    enzyme[{"ID" -> "G6PDH", "Compartment" -> "c", "BoundCatalytic" -> {}, 
       "BoundActivators" -> {}, "BoundInhibitors" -> {}, 
       "CatalyticSites" -> Infinity, "ActivationSites" -> 0, 
       "InhibitionSites" -> 0}] -> "&G6PDH&", 
    enzyme[{"ID" -> "G6PDH", "Compartment" -> "c", "BoundCatalytic" -> 
        {Toolbox`Private`wrap[metabolite]["6pgl", "c"]}, 
       "BoundActivators" -> {}, "BoundInhibitors" -> {}, 
       "CatalyticSites" -> Infinity, "ActivationSites" -> 0, 
       "InhibitionSites" -> 0}] -> "&G6PDH&", 
    enzyme[{"ID" -> "G6PDH", "Compartment" -> "c", "BoundCatalytic" -> 
        {Toolbox`Private`wrap[metabolite]["atp", "c"]}, 
       "BoundActivators" -> {}, "BoundInhibitors" -> {}, 
       "CatalyticSites" -> Infinity, "ActivationSites" -> 0, 
       "InhibitionSites" -> 0}] -> "&G6PDH&", 
    enzyme[{"ID" -> "G6PDH", "Compartment" -> "c", "BoundCatalytic" -> 
        {Toolbox`Private`wrap[metabolite]["g6p", "c"]}, 
       "BoundActivators" -> {}, "BoundInhibitors" -> {}, 
       "CatalyticSites" -> Infinity, "ActivationSites" -> 0, 
       "InhibitionSites" -> 0}] -> "&G6PDH&", 
    enzyme[{"ID" -> "G6PDH", "Compartment" -> "c", "BoundCatalytic" -> 
        {Toolbox`Private`wrap[metabolite]["nadph", "c"]}, 
       "BoundActivators" -> {}, "BoundInhibitors" -> {}, 
       "CatalyticSites" -> Infinity, "ActivationSites" -> 0, 
       "InhibitionSites" -> 0}] -> "&G6PDH&", 
    enzyme[{"ID" -> "G6PDH", "Compartment" -> "c", "BoundCatalytic" -> 
        {Toolbox`Private`wrap[metabolite]["nadp", "c"], 
         Toolbox`Private`wrap[metabolite]["g6p", "c"]}, 
       "BoundActivators" -> {}, "BoundInhibitors" -> {}, 
       "CatalyticSites" -> Infinity, "ActivationSites" -> 0, 
       "InhibitionSites" -> 0}] -> "&G6PDH&", 
    enzyme[{"ID" -> "G6PDH", "Compartment" -> "c", "BoundCatalytic" -> 
        {Toolbox`Private`wrap[metabolite]["nadph", "c"], 
         Toolbox`Private`wrap[metabolite]["6pgl", "c"]}, 
       "BoundActivators" -> {}, "BoundInhibitors" -> {}, 
       "CatalyticSites" -> Infinity, "ActivationSites" -> 0, 
       "InhibitionSites" -> 0}] -> "&G6PDH&", 
    enzyme[{"ID" -> "GAPDH", "Compartment" -> "c", "BoundCatalytic" -> {}, 
       "BoundActivators" -> {}, "BoundInhibitors" -> {}, 
       "CatalyticSites" -> Infinity, "ActivationSites" -> 4, 
       "InhibitionSites" -> 4}] -> "&GAPDH&", 
    enzyme[{"ID" -> "GAPDH", "Compartment" -> "c", "BoundCatalytic" -> 
        {Toolbox`Private`wrap[metabolite]["nad", "c"]}, 
       "BoundActivators" -> {}, "BoundInhibitors" -> {}, 
       "CatalyticSites" -> Infinity, "ActivationSites" -> 4, 
       "InhibitionSites" -> 4}] -> "&GAPDH&", 
    enzyme[{"ID" -> "GAPDH", "Compartment" -> "c", "BoundCatalytic" -> 
        {Toolbox`Private`wrap[metabolite]["nadh", "c"]}, 
       "BoundActivators" -> {}, "BoundInhibitors" -> {}, 
       "CatalyticSites" -> Infinity, "ActivationSites" -> 4, 
       "InhibitionSites" -> 4}] -> "&GAPDH&", 
    enzyme[{"ID" -> "GAPDH", "Compartment" -> "c", "BoundCatalytic" -> 
        {Toolbox`Private`wrap[metabolite]["nad", "c"], 
         Toolbox`Private`wrap[metabolite]["g3p", "c"]}, 
       "BoundActivators" -> {}, "BoundInhibitors" -> {}, 
       "CatalyticSites" -> Infinity, "ActivationSites" -> 4, 
       "InhibitionSites" -> 4}] -> "&GAPDH&", 
    enzyme[{"ID" -> "GAPDH", "Compartment" -> "c", "BoundCatalytic" -> 
        {Toolbox`Private`wrap[metabolite]["nadh", "c"], 
         Toolbox`Private`wrap[metabolite]["13dpg", "c"]}, 
       "BoundActivators" -> {}, "BoundInhibitors" -> {}, 
       "CatalyticSites" -> Infinity, "ActivationSites" -> 4, 
       "InhibitionSites" -> 4}] -> "&GAPDH&", 
    enzyme[{"ID" -> "GAPDH", "Compartment" -> "c", "BoundCatalytic" -> 
        {Toolbox`Private`wrap[metabolite]["nad", "c"], 
         Toolbox`Private`wrap[metabolite]["g3p", "c"], 
         Toolbox`Private`wrap[metabolite]["pi", "c"]}, 
       "BoundActivators" -> {}, "BoundInhibitors" -> {}, 
       "CatalyticSites" -> Infinity, "ActivationSites" -> 4, 
       "InhibitionSites" -> 4}] -> "&GAPDH&", 
    enzyme[{"ID" -> "GAPDH_T", "Compartment" -> "c", "BoundCatalytic" -> {}, 
       "BoundActivators" -> {}, "BoundInhibitors" -> {}, 
       "CatalyticSites" -> Infinity, "ActivationSites" -> 4, 
       "InhibitionSites" -> 4}] -> "&GAPDH_T&", 
    enzyme[{"ID" -> "GAPDH_T", "Compartment" -> "c", "BoundCatalytic" -> {}, 
       "BoundActivators" -> {}, "BoundInhibitors" -> 
        {Toolbox`Private`wrap[metabolite]["3pg", "c"]}, 
       "CatalyticSites" -> Infinity, "ActivationSites" -> 4, 
       "InhibitionSites" -> 4}] -> "&GAPDH_T&", 
    enzyme[{"ID" -> "GAPDH_T", "Compartment" -> "c", "BoundCatalytic" -> {}, 
       "BoundActivators" -> {}, "BoundInhibitors" -> 
        {Toolbox`Private`wrap[metabolite]["g3p", "c"]}, 
       "CatalyticSites" -> Infinity, "ActivationSites" -> 4, 
       "InhibitionSites" -> 4}] -> "&GAPDH_T&", 
    enzyme[{"ID" -> "GAPDH_T", "Compartment" -> "c", "BoundCatalytic" -> {}, 
       "BoundActivators" -> {}, "BoundInhibitors" -> 
        {Toolbox`Private`wrap[metabolite]["3pg", "c"], 
         Toolbox`Private`wrap[metabolite]["3pg", "c"]}, 
       "CatalyticSites" -> Infinity, "ActivationSites" -> 4, 
       "InhibitionSites" -> 4}] -> "&GAPDH_T&", 
    enzyme[{"ID" -> "GAPDH_T", "Compartment" -> "c", "BoundCatalytic" -> {}, 
       "BoundActivators" -> {}, "BoundInhibitors" -> 
        {Toolbox`Private`wrap[metabolite]["3pg", "c"], 
         Toolbox`Private`wrap[metabolite]["g3p", "c"]}, 
       "CatalyticSites" -> Infinity, "ActivationSites" -> 4, 
       "InhibitionSites" -> 4}] -> "&GAPDH_T&", 
    enzyme[{"ID" -> "GAPDH_T", "Compartment" -> "c", "BoundCatalytic" -> {}, 
       "BoundActivators" -> {}, "BoundInhibitors" -> 
        {Toolbox`Private`wrap[metabolite]["g3p", "c"], 
         Toolbox`Private`wrap[metabolite]["g3p", "c"]}, 
       "CatalyticSites" -> Infinity, "ActivationSites" -> 4, 
       "InhibitionSites" -> 4}] -> "&GAPDH_T&", 
    enzyme[{"ID" -> "GAPDH_T", "Compartment" -> "c", "BoundCatalytic" -> {}, 
       "BoundActivators" -> {}, "BoundInhibitors" -> 
        {Toolbox`Private`wrap[metabolite]["3pg", "c"], 
         Toolbox`Private`wrap[metabolite]["3pg", "c"], 
         Toolbox`Private`wrap[metabolite]["3pg", "c"]}, 
       "CatalyticSites" -> Infinity, "ActivationSites" -> 4, 
       "InhibitionSites" -> 4}] -> "&GAPDH_T&", 
    enzyme[{"ID" -> "GAPDH_T", "Compartment" -> "c", "BoundCatalytic" -> {}, 
       "BoundActivators" -> {}, "BoundInhibitors" -> 
        {Toolbox`Private`wrap[metabolite]["3pg", "c"], 
         Toolbox`Private`wrap[metabolite]["3pg", "c"], 
         Toolbox`Private`wrap[metabolite]["g3p", "c"]}, 
       "CatalyticSites" -> Infinity, "ActivationSites" -> 4, 
       "InhibitionSites" -> 4}] -> "&GAPDH_T&", 
    enzyme[{"ID" -> "GAPDH_T", "Compartment" -> "c", "BoundCatalytic" -> {}, 
       "BoundActivators" -> {}, "BoundInhibitors" -> 
        {Toolbox`Private`wrap[metabolite]["3pg", "c"], 
         Toolbox`Private`wrap[metabolite]["g3p", "c"], 
         Toolbox`Private`wrap[metabolite]["g3p", "c"]}, 
       "CatalyticSites" -> Infinity, "ActivationSites" -> 4, 
       "InhibitionSites" -> 4}] -> "&GAPDH_T&", 
    enzyme[{"ID" -> "GAPDH_T", "Compartment" -> "c", "BoundCatalytic" -> {}, 
       "BoundActivators" -> {}, "BoundInhibitors" -> 
        {Toolbox`Private`wrap[metabolite]["g3p", "c"], 
         Toolbox`Private`wrap[metabolite]["g3p", "c"], 
         Toolbox`Private`wrap[metabolite]["g3p", "c"]}, 
       "CatalyticSites" -> Infinity, "ActivationSites" -> 4, 
       "InhibitionSites" -> 4}] -> "&GAPDH_T&", 
    enzyme[{"ID" -> "GAPDH_T", "Compartment" -> "c", "BoundCatalytic" -> {}, 
       "BoundActivators" -> {}, "BoundInhibitors" -> 
        {Toolbox`Private`wrap[metabolite]["3pg", "c"], 
         Toolbox`Private`wrap[metabolite]["3pg", "c"], 
         Toolbox`Private`wrap[metabolite]["3pg", "c"], 
         Toolbox`Private`wrap[metabolite]["3pg", "c"]}, 
       "CatalyticSites" -> Infinity, "ActivationSites" -> 4, 
       "InhibitionSites" -> 4}] -> "&GAPDH_T&", 
    enzyme[{"ID" -> "GAPDH_T", "Compartment" -> "c", "BoundCatalytic" -> {}, 
       "BoundActivators" -> {}, "BoundInhibitors" -> 
        {Toolbox`Private`wrap[metabolite]["3pg", "c"], 
         Toolbox`Private`wrap[metabolite]["3pg", "c"], 
         Toolbox`Private`wrap[metabolite]["3pg", "c"], 
         Toolbox`Private`wrap[metabolite]["g3p", "c"]}, 
       "CatalyticSites" -> Infinity, "ActivationSites" -> 4, 
       "InhibitionSites" -> 4}] -> "&GAPDH_T&", 
    enzyme[{"ID" -> "GAPDH_T", "Compartment" -> "c", "BoundCatalytic" -> {}, 
       "BoundActivators" -> {}, "BoundInhibitors" -> 
        {Toolbox`Private`wrap[metabolite]["3pg", "c"], 
         Toolbox`Private`wrap[metabolite]["3pg", "c"], 
         Toolbox`Private`wrap[metabolite]["g3p", "c"], 
         Toolbox`Private`wrap[metabolite]["g3p", "c"]}, 
       "CatalyticSites" -> Infinity, "ActivationSites" -> 4, 
       "InhibitionSites" -> 4}] -> "&GAPDH_T&", 
    enzyme[{"ID" -> "GAPDH_T", "Compartment" -> "c", "BoundCatalytic" -> {}, 
       "BoundActivators" -> {}, "BoundInhibitors" -> 
        {Toolbox`Private`wrap[metabolite]["3pg", "c"], 
         Toolbox`Private`wrap[metabolite]["g3p", "c"], 
         Toolbox`Private`wrap[metabolite]["g3p", "c"], 
         Toolbox`Private`wrap[metabolite]["g3p", "c"]}, 
       "CatalyticSites" -> Infinity, "ActivationSites" -> 4, 
       "InhibitionSites" -> 4}] -> "&GAPDH_T&", 
    enzyme[{"ID" -> "GAPDH_T", "Compartment" -> "c", "BoundCatalytic" -> {}, 
       "BoundActivators" -> {}, "BoundInhibitors" -> 
        {Toolbox`Private`wrap[metabolite]["g3p", "c"], 
         Toolbox`Private`wrap[metabolite]["g3p", "c"], 
         Toolbox`Private`wrap[metabolite]["g3p", "c"], 
         Toolbox`Private`wrap[metabolite]["g3p", "c"]}, 
       "CatalyticSites" -> Infinity, "ActivationSites" -> 4, 
       "InhibitionSites" -> 4}] -> "&GAPDH_T&", 
    enzyme[{"ID" -> "HEX1", "Compartment" -> "c", "BoundCatalytic" -> {}, 
       "BoundActivators" -> {}, "BoundInhibitors" -> {}, 
       "CatalyticSites" -> Infinity, "ActivationSites" -> 0, 
       "InhibitionSites" -> 0}] -> "&HEX1&", 
    enzyme[{"ID" -> "HEX1", "Compartment" -> "c", "BoundCatalytic" -> 
        {Toolbox`Private`wrap[metabolite]["atp", "c"]}, 
       "BoundActivators" -> {}, "BoundInhibitors" -> {}, 
       "CatalyticSites" -> Infinity, "ActivationSites" -> 0, 
       "InhibitionSites" -> 0}] -> "&HEX1&", 
    enzyme[{"ID" -> "HEX1", "Compartment" -> "c", "BoundCatalytic" -> 
        {Toolbox`Private`wrap[metabolite]["glc-D", "c"]}, 
       "BoundActivators" -> {}, "BoundInhibitors" -> {}, 
       "CatalyticSites" -> Infinity, "ActivationSites" -> 0, 
       "InhibitionSites" -> 0}] -> "&HEX1&", 
    enzyme[{"ID" -> "HEX1", "Compartment" -> "c", "BoundCatalytic" -> 
        {Toolbox`Private`wrap[metabolite]["atp", "c"], 
         Toolbox`Private`wrap[metabolite]["glc-D", "c"]}, 
       "BoundActivators" -> {}, "BoundInhibitors" -> {}, 
       "CatalyticSites" -> Infinity, "ActivationSites" -> 0, 
       "InhibitionSites" -> 0}] -> "&HEX1&", 
    enzyme[{"ID" -> "HEX1", "Compartment" -> "c", "BoundCatalytic" -> 
        {Toolbox`Private`wrap[metabolite]["glc-D", "c"], 
         Toolbox`Private`wrap[metabolite]["23dpg", "c"]}, 
       "BoundActivators" -> {}, "BoundInhibitors" -> {}, 
       "CatalyticSites" -> Infinity, "ActivationSites" -> 0, 
       "InhibitionSites" -> 0}] -> "&HEX1&", 
    enzyme[{"ID" -> "PYK", "Compartment" -> "c", "BoundCatalytic" -> {}, 
       "BoundActivators" -> {}, "BoundInhibitors" -> {}, 
       "CatalyticSites" -> Infinity, "ActivationSites" -> 4, 
       "InhibitionSites" -> 4}] -> "&PYK&", 
    enzyme[{"ID" -> "PYK", "Compartment" -> "c", "BoundCatalytic" -> {}, 
       "BoundActivators" -> {Toolbox`Private`wrap[metabolite]["fdp", "c"]}, 
       "BoundInhibitors" -> {}, "CatalyticSites" -> Infinity, 
       "ActivationSites" -> 4, "InhibitionSites" -> 4}] -> "&PYK&", 
    enzyme[{"ID" -> "PYK", "Compartment" -> "c", "BoundCatalytic" -> {}, 
       "BoundActivators" -> {Toolbox`Private`wrap[metabolite]["fdp", "c"], 
         Toolbox`Private`wrap[metabolite]["fdp", "c"]}, 
       "BoundInhibitors" -> {}, "CatalyticSites" -> Infinity, 
       "ActivationSites" -> 4, "InhibitionSites" -> 4}] -> "&PYK&", 
    enzyme[{"ID" -> "PYK", "Compartment" -> "c", "BoundCatalytic" -> {}, 
       "BoundActivators" -> {Toolbox`Private`wrap[metabolite]["fdp", "c"], 
         Toolbox`Private`wrap[metabolite]["fdp", "c"], 
         Toolbox`Private`wrap[metabolite]["fdp", "c"]}, 
       "BoundInhibitors" -> {}, "CatalyticSites" -> Infinity, 
       "ActivationSites" -> 4, "InhibitionSites" -> 4}] -> "&PYK&", 
    enzyme[{"ID" -> "PYK", "Compartment" -> "c", "BoundCatalytic" -> {}, 
       "BoundActivators" -> {Toolbox`Private`wrap[metabolite]["fdp", "c"], 
         Toolbox`Private`wrap[metabolite]["fdp", "c"], 
         Toolbox`Private`wrap[metabolite]["fdp", "c"], 
         Toolbox`Private`wrap[metabolite]["fdp", "c"]}, 
       "BoundInhibitors" -> {}, "CatalyticSites" -> Infinity, 
       "ActivationSites" -> 4, "InhibitionSites" -> 4}] -> "&PYK&", 
    enzyme[{"ID" -> "PYK", "Compartment" -> "c", "BoundCatalytic" -> 
        {Toolbox`Private`wrap[metabolite]["adp", "c"]}, 
       "BoundActivators" -> {}, "BoundInhibitors" -> {}, 
       "CatalyticSites" -> Infinity, "ActivationSites" -> 4, 
       "InhibitionSites" -> 4}] -> "&PYK&", 
    enzyme[{"ID" -> "PYK", "Compartment" -> "c", "BoundCatalytic" -> 
        {Toolbox`Private`wrap[metabolite]["adp", "c"]}, 
       "BoundActivators" -> {Toolbox`Private`wrap[metabolite]["fdp", "c"]}, 
       "BoundInhibitors" -> {}, "CatalyticSites" -> Infinity, 
       "ActivationSites" -> 4, "InhibitionSites" -> 4}] -> "&PYK&", 
    enzyme[{"ID" -> "PYK", "Compartment" -> "c", "BoundCatalytic" -> 
        {Toolbox`Private`wrap[metabolite]["adp", "c"]}, 
       "BoundActivators" -> {Toolbox`Private`wrap[metabolite]["fdp", "c"], 
         Toolbox`Private`wrap[metabolite]["fdp", "c"]}, 
       "BoundInhibitors" -> {}, "CatalyticSites" -> Infinity, 
       "ActivationSites" -> 4, "InhibitionSites" -> 4}] -> "&PYK&", 
    enzyme[{"ID" -> "PYK", "Compartment" -> "c", "BoundCatalytic" -> 
        {Toolbox`Private`wrap[metabolite]["adp", "c"]}, 
       "BoundActivators" -> {Toolbox`Private`wrap[metabolite]["fdp", "c"], 
         Toolbox`Private`wrap[metabolite]["fdp", "c"], 
         Toolbox`Private`wrap[metabolite]["fdp", "c"]}, 
       "BoundInhibitors" -> {}, "CatalyticSites" -> Infinity, 
       "ActivationSites" -> 4, "InhibitionSites" -> 4}] -> "&PYK&", 
    enzyme[{"ID" -> "PYK", "Compartment" -> "c", "BoundCatalytic" -> 
        {Toolbox`Private`wrap[metabolite]["adp", "c"]}, 
       "BoundActivators" -> {Toolbox`Private`wrap[metabolite]["fdp", "c"], 
         Toolbox`Private`wrap[metabolite]["fdp", "c"], 
         Toolbox`Private`wrap[metabolite]["fdp", "c"], 
         Toolbox`Private`wrap[metabolite]["fdp", "c"]}, 
       "BoundInhibitors" -> {}, "CatalyticSites" -> Infinity, 
       "ActivationSites" -> 4, "InhibitionSites" -> 4}] -> "&PYK&", 
    enzyme[{"ID" -> "PYK", "Compartment" -> "c", "BoundCatalytic" -> 
        {Toolbox`Private`wrap[metabolite]["pep", "c"]}, 
       "BoundActivators" -> {}, "BoundInhibitors" -> {}, 
       "CatalyticSites" -> Infinity, "ActivationSites" -> 4, 
       "InhibitionSites" -> 4}] -> "&PYK&", 
    enzyme[{"ID" -> "PYK", "Compartment" -> "c", "BoundCatalytic" -> 
        {Toolbox`Private`wrap[metabolite]["pep", "c"]}, 
       "BoundActivators" -> {Toolbox`Private`wrap[metabolite]["fdp", "c"]}, 
       "BoundInhibitors" -> {}, "CatalyticSites" -> Infinity, 
       "ActivationSites" -> 4, "InhibitionSites" -> 4}] -> "&PYK&", 
    enzyme[{"ID" -> "PYK", "Compartment" -> "c", "BoundCatalytic" -> 
        {Toolbox`Private`wrap[metabolite]["pep", "c"]}, 
       "BoundActivators" -> {Toolbox`Private`wrap[metabolite]["fdp", "c"], 
         Toolbox`Private`wrap[metabolite]["fdp", "c"]}, 
       "BoundInhibitors" -> {}, "CatalyticSites" -> Infinity, 
       "ActivationSites" -> 4, "InhibitionSites" -> 4}] -> "&PYK&", 
    enzyme[{"ID" -> "PYK", "Compartment" -> "c", "BoundCatalytic" -> 
        {Toolbox`Private`wrap[metabolite]["pep", "c"]}, 
       "BoundActivators" -> {Toolbox`Private`wrap[metabolite]["fdp", "c"], 
         Toolbox`Private`wrap[metabolite]["fdp", "c"], 
         Toolbox`Private`wrap[metabolite]["fdp", "c"]}, 
       "BoundInhibitors" -> {}, "CatalyticSites" -> Infinity, 
       "ActivationSites" -> 4, "InhibitionSites" -> 4}] -> "&PYK&", 
    enzyme[{"ID" -> "PYK", "Compartment" -> "c", "BoundCatalytic" -> 
        {Toolbox`Private`wrap[metabolite]["pep", "c"]}, 
       "BoundActivators" -> {Toolbox`Private`wrap[metabolite]["fdp", "c"], 
         Toolbox`Private`wrap[metabolite]["fdp", "c"], 
         Toolbox`Private`wrap[metabolite]["fdp", "c"], 
         Toolbox`Private`wrap[metabolite]["fdp", "c"]}, 
       "BoundInhibitors" -> {}, "CatalyticSites" -> Infinity, 
       "ActivationSites" -> 4, "InhibitionSites" -> 4}] -> "&PYK&", 
    enzyme[{"ID" -> "PYK", "Compartment" -> "c", "BoundCatalytic" -> 
        {Toolbox`Private`wrap[metabolite]["pep", "c"], 
         Toolbox`Private`wrap[metabolite]["adp", "c"]}, 
       "BoundActivators" -> {}, "BoundInhibitors" -> {}, 
       "CatalyticSites" -> Infinity, "ActivationSites" -> 4, 
       "InhibitionSites" -> 4}] -> "&PYK&", 
    enzyme[{"ID" -> "PYK", "Compartment" -> "c", "BoundCatalytic" -> 
        {Toolbox`Private`wrap[metabolite]["pep", "c"], 
         Toolbox`Private`wrap[metabolite]["adp", "c"]}, 
       "BoundActivators" -> {Toolbox`Private`wrap[metabolite]["fdp", "c"]}, 
       "BoundInhibitors" -> {}, "CatalyticSites" -> Infinity, 
       "ActivationSites" -> 4, "InhibitionSites" -> 4}] -> "&PYK&", 
    enzyme[{"ID" -> "PYK", "Compartment" -> "c", "BoundCatalytic" -> 
        {Toolbox`Private`wrap[metabolite]["pep", "c"], 
         Toolbox`Private`wrap[metabolite]["adp", "c"]}, 
       "BoundActivators" -> {Toolbox`Private`wrap[metabolite]["fdp", "c"], 
         Toolbox`Private`wrap[metabolite]["fdp", "c"]}, 
       "BoundInhibitors" -> {}, "CatalyticSites" -> Infinity, 
       "ActivationSites" -> 4, "InhibitionSites" -> 4}] -> "&PYK&", 
    enzyme[{"ID" -> "PYK", "Compartment" -> "c", "BoundCatalytic" -> 
        {Toolbox`Private`wrap[metabolite]["pep", "c"], 
         Toolbox`Private`wrap[metabolite]["adp", "c"]}, 
       "BoundActivators" -> {Toolbox`Private`wrap[metabolite]["fdp", "c"], 
         Toolbox`Private`wrap[metabolite]["fdp", "c"], 
         Toolbox`Private`wrap[metabolite]["fdp", "c"]}, 
       "BoundInhibitors" -> {}, "CatalyticSites" -> Infinity, 
       "ActivationSites" -> 4, "InhibitionSites" -> 4}] -> "&PYK&", 
    enzyme[{"ID" -> "PYK", "Compartment" -> "c", "BoundCatalytic" -> 
        {Toolbox`Private`wrap[metabolite]["pep", "c"], 
         Toolbox`Private`wrap[metabolite]["adp", "c"]}, 
       "BoundActivators" -> {Toolbox`Private`wrap[metabolite]["fdp", "c"], 
         Toolbox`Private`wrap[metabolite]["fdp", "c"], 
         Toolbox`Private`wrap[metabolite]["fdp", "c"], 
         Toolbox`Private`wrap[metabolite]["fdp", "c"]}, 
       "BoundInhibitors" -> {}, "CatalyticSites" -> Infinity, 
       "ActivationSites" -> 4, "InhibitionSites" -> 4}] -> "&PYK&", 
    enzyme[{"ID" -> "PYK_T", "Compartment" -> "c", "BoundCatalytic" -> {}, 
       "BoundActivators" -> {}, "BoundInhibitors" -> {}, 
       "CatalyticSites" -> Infinity, "ActivationSites" -> 4, 
       "InhibitionSites" -> 4}] -> "&PYK_T&", 
    enzyme[{"ID" -> "PYK_T", "Compartment" -> "c", "BoundCatalytic" -> {}, 
       "BoundActivators" -> {}, "BoundInhibitors" -> 
        {Toolbox`Private`wrap[metabolite]["atp", "c"]}, 
       "CatalyticSites" -> Infinity, "ActivationSites" -> 4, 
       "InhibitionSites" -> 4}] -> "&PYK_T&", 
    enzyme[{"ID" -> "PYK_T", "Compartment" -> "c", "BoundCatalytic" -> {}, 
       "BoundActivators" -> {}, "BoundInhibitors" -> 
        {Toolbox`Private`wrap[metabolite]["atp", "c"], 
         Toolbox`Private`wrap[metabolite]["atp", "c"]}, 
       "CatalyticSites" -> Infinity, "ActivationSites" -> 4, 
       "InhibitionSites" -> 4}] -> "&PYK_T&", 
    enzyme[{"ID" -> "PYK_T", "Compartment" -> "c", "BoundCatalytic" -> {}, 
       "BoundActivators" -> {}, "BoundInhibitors" -> 
        {Toolbox`Private`wrap[metabolite]["atp", "c"], 
         Toolbox`Private`wrap[metabolite]["atp", "c"], 
         Toolbox`Private`wrap[metabolite]["atp", "c"]}, 
       "CatalyticSites" -> Infinity, "ActivationSites" -> 4, 
       "InhibitionSites" -> 4}] -> "&PYK_T&", 
    enzyme[{"ID" -> "PYK_T", "Compartment" -> "c", "BoundCatalytic" -> {}, 
       "BoundActivators" -> {}, "BoundInhibitors" -> 
        {Toolbox`Private`wrap[metabolite]["atp", "c"], 
         Toolbox`Private`wrap[metabolite]["atp", "c"], 
         Toolbox`Private`wrap[metabolite]["atp", "c"], 
         Toolbox`Private`wrap[metabolite]["atp", "c"]}, 
       "CatalyticSites" -> Infinity, "ActivationSites" -> 4, 
       "InhibitionSites" -> 4}] -> "&PYK_T&", 
    enzyme[{"ID" -> "PFK", "Compartment" -> "c", "BoundCatalytic" -> {}, 
       "BoundActivators" -> {}, "BoundInhibitors" -> {}, 
       "CatalyticSites" -> Infinity, "ActivationSites" -> 4, 
       "InhibitionSites" -> 4}] -> "&PFK&", 
    enzyme[{"ID" -> "PFK", "Compartment" -> "c", "BoundCatalytic" -> {}, 
       "BoundActivators" -> {Toolbox`Private`wrap[metabolite]["amp", "c"]}, 
       "BoundInhibitors" -> {}, "CatalyticSites" -> Infinity, 
       "ActivationSites" -> 4, "InhibitionSites" -> 4}] -> "&PFK&", 
    enzyme[{"ID" -> "PFK", "Compartment" -> "c", "BoundCatalytic" -> {}, 
       "BoundActivators" -> {Toolbox`Private`wrap[metabolite]["amp", "c"], 
         Toolbox`Private`wrap[metabolite]["amp", "c"]}, 
       "BoundInhibitors" -> {}, "CatalyticSites" -> Infinity, 
       "ActivationSites" -> 4, "InhibitionSites" -> 4}] -> "&PFK&", 
    enzyme[{"ID" -> "PFK", "Compartment" -> "c", "BoundCatalytic" -> {}, 
       "BoundActivators" -> {Toolbox`Private`wrap[metabolite]["amp", "c"], 
         Toolbox`Private`wrap[metabolite]["amp", "c"], 
         Toolbox`Private`wrap[metabolite]["amp", "c"]}, 
       "BoundInhibitors" -> {}, "CatalyticSites" -> Infinity, 
       "ActivationSites" -> 4, "InhibitionSites" -> 4}] -> "&PFK&", 
    enzyme[{"ID" -> "PFK", "Compartment" -> "c", "BoundCatalytic" -> {}, 
       "BoundActivators" -> {Toolbox`Private`wrap[metabolite]["amp", "c"], 
         Toolbox`Private`wrap[metabolite]["amp", "c"], 
         Toolbox`Private`wrap[metabolite]["amp", "c"], 
         Toolbox`Private`wrap[metabolite]["amp", "c"]}, 
       "BoundInhibitors" -> {}, "CatalyticSites" -> Infinity, 
       "ActivationSites" -> 4, "InhibitionSites" -> 4}] -> "&PFK&", 
    enzyme[{"ID" -> "PFK", "Compartment" -> "c", "BoundCatalytic" -> 
        {Toolbox`Private`wrap[metabolite]["adp", "c"]}, 
       "BoundActivators" -> {}, "BoundInhibitors" -> {}, 
       "CatalyticSites" -> Infinity, "ActivationSites" -> 4, 
       "InhibitionSites" -> 4}] -> "&PFK&", 
    enzyme[{"ID" -> "PFK", "Compartment" -> "c", "BoundCatalytic" -> 
        {Toolbox`Private`wrap[metabolite]["adp", "c"]}, 
       "BoundActivators" -> {Toolbox`Private`wrap[metabolite]["amp", "c"]}, 
       "BoundInhibitors" -> {}, "CatalyticSites" -> Infinity, 
       "ActivationSites" -> 4, "InhibitionSites" -> 4}] -> "&PFK&", 
    enzyme[{"ID" -> "PFK", "Compartment" -> "c", "BoundCatalytic" -> 
        {Toolbox`Private`wrap[metabolite]["adp", "c"]}, 
       "BoundActivators" -> {Toolbox`Private`wrap[metabolite]["amp", "c"], 
         Toolbox`Private`wrap[metabolite]["amp", "c"]}, 
       "BoundInhibitors" -> {}, "CatalyticSites" -> Infinity, 
       "ActivationSites" -> 4, "InhibitionSites" -> 4}] -> "&PFK&", 
    enzyme[{"ID" -> "PFK", "Compartment" -> "c", "BoundCatalytic" -> 
        {Toolbox`Private`wrap[metabolite]["adp", "c"]}, 
       "BoundActivators" -> {Toolbox`Private`wrap[metabolite]["amp", "c"], 
         Toolbox`Private`wrap[metabolite]["amp", "c"], 
         Toolbox`Private`wrap[metabolite]["amp", "c"]}, 
       "BoundInhibitors" -> {}, "CatalyticSites" -> Infinity, 
       "ActivationSites" -> 4, "InhibitionSites" -> 4}] -> "&PFK&", 
    enzyme[{"ID" -> "PFK", "Compartment" -> "c", "BoundCatalytic" -> 
        {Toolbox`Private`wrap[metabolite]["adp", "c"]}, 
       "BoundActivators" -> {Toolbox`Private`wrap[metabolite]["amp", "c"], 
         Toolbox`Private`wrap[metabolite]["amp", "c"], 
         Toolbox`Private`wrap[metabolite]["amp", "c"], 
         Toolbox`Private`wrap[metabolite]["amp", "c"]}, 
       "BoundInhibitors" -> {}, "CatalyticSites" -> Infinity, 
       "ActivationSites" -> 4, "InhibitionSites" -> 4}] -> "&PFK&", 
    enzyme[{"ID" -> "PFK", "Compartment" -> "c", "BoundCatalytic" -> 
        {Toolbox`Private`wrap[metabolite]["atp", "c"]}, 
       "BoundActivators" -> {}, "BoundInhibitors" -> {}, 
       "CatalyticSites" -> Infinity, "ActivationSites" -> 4, 
       "InhibitionSites" -> 4}] -> "&PFK&", 
    enzyme[{"ID" -> "PFK", "Compartment" -> "c", "BoundCatalytic" -> 
        {Toolbox`Private`wrap[metabolite]["atp", "c"]}, 
       "BoundActivators" -> {Toolbox`Private`wrap[metabolite]["amp", "c"]}, 
       "BoundInhibitors" -> {}, "CatalyticSites" -> Infinity, 
       "ActivationSites" -> 4, "InhibitionSites" -> 4}] -> "&PFK&", 
    enzyme[{"ID" -> "PFK", "Compartment" -> "c", "BoundCatalytic" -> 
        {Toolbox`Private`wrap[metabolite]["atp", "c"]}, 
       "BoundActivators" -> {Toolbox`Private`wrap[metabolite]["amp", "c"], 
         Toolbox`Private`wrap[metabolite]["amp", "c"]}, 
       "BoundInhibitors" -> {}, "CatalyticSites" -> Infinity, 
       "ActivationSites" -> 4, "InhibitionSites" -> 4}] -> "&PFK&", 
    enzyme[{"ID" -> "PFK", "Compartment" -> "c", "BoundCatalytic" -> 
        {Toolbox`Private`wrap[metabolite]["atp", "c"]}, 
       "BoundActivators" -> {Toolbox`Private`wrap[metabolite]["amp", "c"], 
         Toolbox`Private`wrap[metabolite]["amp", "c"], 
         Toolbox`Private`wrap[metabolite]["amp", "c"]}, 
       "BoundInhibitors" -> {}, "CatalyticSites" -> Infinity, 
       "ActivationSites" -> 4, "InhibitionSites" -> 4}] -> "&PFK&", 
    enzyme[{"ID" -> "PFK", "Compartment" -> "c", "BoundCatalytic" -> 
        {Toolbox`Private`wrap[metabolite]["atp", "c"]}, 
       "BoundActivators" -> {Toolbox`Private`wrap[metabolite]["amp", "c"], 
         Toolbox`Private`wrap[metabolite]["amp", "c"], 
         Toolbox`Private`wrap[metabolite]["amp", "c"], 
         Toolbox`Private`wrap[metabolite]["amp", "c"]}, 
       "BoundInhibitors" -> {}, "CatalyticSites" -> Infinity, 
       "ActivationSites" -> 4, "InhibitionSites" -> 4}] -> "&PFK&", 
    enzyme[{"ID" -> "PFK", "Compartment" -> "c", "BoundCatalytic" -> 
        {Toolbox`Private`wrap[metabolite]["f6p", "c"]}, 
       "BoundActivators" -> {}, "BoundInhibitors" -> {}, 
       "CatalyticSites" -> Infinity, "ActivationSites" -> 4, 
       "InhibitionSites" -> 4}] -> "&PFK&", 
    enzyme[{"ID" -> "PFK", "Compartment" -> "c", "BoundCatalytic" -> 
        {Toolbox`Private`wrap[metabolite]["f6p", "c"]}, 
       "BoundActivators" -> {Toolbox`Private`wrap[metabolite]["amp", "c"]}, 
       "BoundInhibitors" -> {}, "CatalyticSites" -> Infinity, 
       "ActivationSites" -> 4, "InhibitionSites" -> 4}] -> "&PFK&", 
    enzyme[{"ID" -> "PFK", "Compartment" -> "c", "BoundCatalytic" -> 
        {Toolbox`Private`wrap[metabolite]["f6p", "c"]}, 
       "BoundActivators" -> {Toolbox`Private`wrap[metabolite]["amp", "c"], 
         Toolbox`Private`wrap[metabolite]["amp", "c"]}, 
       "BoundInhibitors" -> {}, "CatalyticSites" -> Infinity, 
       "ActivationSites" -> 4, "InhibitionSites" -> 4}] -> "&PFK&", 
    enzyme[{"ID" -> "PFK", "Compartment" -> "c", "BoundCatalytic" -> 
        {Toolbox`Private`wrap[metabolite]["f6p", "c"]}, 
       "BoundActivators" -> {Toolbox`Private`wrap[metabolite]["amp", "c"], 
         Toolbox`Private`wrap[metabolite]["amp", "c"], 
         Toolbox`Private`wrap[metabolite]["amp", "c"]}, 
       "BoundInhibitors" -> {}, "CatalyticSites" -> Infinity, 
       "ActivationSites" -> 4, "InhibitionSites" -> 4}] -> "&PFK&", 
    enzyme[{"ID" -> "PFK", "Compartment" -> "c", "BoundCatalytic" -> 
        {Toolbox`Private`wrap[metabolite]["f6p", "c"]}, 
       "BoundActivators" -> {Toolbox`Private`wrap[metabolite]["amp", "c"], 
         Toolbox`Private`wrap[metabolite]["amp", "c"], 
         Toolbox`Private`wrap[metabolite]["amp", "c"], 
         Toolbox`Private`wrap[metabolite]["amp", "c"]}, 
       "BoundInhibitors" -> {}, "CatalyticSites" -> Infinity, 
       "ActivationSites" -> 4, "InhibitionSites" -> 4}] -> "&PFK&", 
    enzyme[{"ID" -> "PFK", "Compartment" -> "c", "BoundCatalytic" -> 
        {Toolbox`Private`wrap[metabolite]["adp", "c"], 
         Toolbox`Private`wrap[metabolite]["f6p", "c"]}, 
       "BoundActivators" -> {}, "BoundInhibitors" -> {}, 
       "CatalyticSites" -> Infinity, "ActivationSites" -> 4, 
       "InhibitionSites" -> 4}] -> "&PFK&", 
    enzyme[{"ID" -> "PFK", "Compartment" -> "c", "BoundCatalytic" -> 
        {Toolbox`Private`wrap[metabolite]["adp", "c"], 
         Toolbox`Private`wrap[metabolite]["f6p", "c"]}, 
       "BoundActivators" -> {Toolbox`Private`wrap[metabolite]["amp", "c"]}, 
       "BoundInhibitors" -> {}, "CatalyticSites" -> Infinity, 
       "ActivationSites" -> 4, "InhibitionSites" -> 4}] -> "&PFK&", 
    enzyme[{"ID" -> "PFK", "Compartment" -> "c", "BoundCatalytic" -> 
        {Toolbox`Private`wrap[metabolite]["adp", "c"], 
         Toolbox`Private`wrap[metabolite]["f6p", "c"]}, 
       "BoundActivators" -> {Toolbox`Private`wrap[metabolite]["amp", "c"], 
         Toolbox`Private`wrap[metabolite]["amp", "c"]}, 
       "BoundInhibitors" -> {}, "CatalyticSites" -> Infinity, 
       "ActivationSites" -> 4, "InhibitionSites" -> 4}] -> "&PFK&", 
    enzyme[{"ID" -> "PFK", "Compartment" -> "c", "BoundCatalytic" -> 
        {Toolbox`Private`wrap[metabolite]["adp", "c"], 
         Toolbox`Private`wrap[metabolite]["f6p", "c"]}, 
       "BoundActivators" -> {Toolbox`Private`wrap[metabolite]["amp", "c"], 
         Toolbox`Private`wrap[metabolite]["amp", "c"], 
         Toolbox`Private`wrap[metabolite]["amp", "c"]}, 
       "BoundInhibitors" -> {}, "CatalyticSites" -> Infinity, 
       "ActivationSites" -> 4, "InhibitionSites" -> 4}] -> "&PFK&", 
    enzyme[{"ID" -> "PFK", "Compartment" -> "c", "BoundCatalytic" -> 
        {Toolbox`Private`wrap[metabolite]["adp", "c"], 
         Toolbox`Private`wrap[metabolite]["f6p", "c"]}, 
       "BoundActivators" -> {Toolbox`Private`wrap[metabolite]["amp", "c"], 
         Toolbox`Private`wrap[metabolite]["amp", "c"], 
         Toolbox`Private`wrap[metabolite]["amp", "c"], 
         Toolbox`Private`wrap[metabolite]["amp", "c"]}, 
       "BoundInhibitors" -> {}, "CatalyticSites" -> Infinity, 
       "ActivationSites" -> 4, "InhibitionSites" -> 4}] -> "&PFK&", 
    enzyme[{"ID" -> "PFK", "Compartment" -> "c", "BoundCatalytic" -> 
        {Toolbox`Private`wrap[metabolite]["atp", "c"], 
         Toolbox`Private`wrap[metabolite]["f6p", "c"]}, 
       "BoundActivators" -> {}, "BoundInhibitors" -> {}, 
       "CatalyticSites" -> Infinity, "ActivationSites" -> 4, 
       "InhibitionSites" -> 4}] -> "&PFK&", 
    enzyme[{"ID" -> "PFK", "Compartment" -> "c", "BoundCatalytic" -> 
        {Toolbox`Private`wrap[metabolite]["atp", "c"], 
         Toolbox`Private`wrap[metabolite]["f6p", "c"]}, 
       "BoundActivators" -> {Toolbox`Private`wrap[metabolite]["amp", "c"]}, 
       "BoundInhibitors" -> {}, "CatalyticSites" -> Infinity, 
       "ActivationSites" -> 4, "InhibitionSites" -> 4}] -> "&PFK&", 
    enzyme[{"ID" -> "PFK", "Compartment" -> "c", "BoundCatalytic" -> 
        {Toolbox`Private`wrap[metabolite]["atp", "c"], 
         Toolbox`Private`wrap[metabolite]["f6p", "c"]}, 
       "BoundActivators" -> {Toolbox`Private`wrap[metabolite]["amp", "c"], 
         Toolbox`Private`wrap[metabolite]["amp", "c"]}, 
       "BoundInhibitors" -> {}, "CatalyticSites" -> Infinity, 
       "ActivationSites" -> 4, "InhibitionSites" -> 4}] -> "&PFK&", 
    enzyme[{"ID" -> "PFK", "Compartment" -> "c", "BoundCatalytic" -> 
        {Toolbox`Private`wrap[metabolite]["atp", "c"], 
         Toolbox`Private`wrap[metabolite]["f6p", "c"]}, 
       "BoundActivators" -> {Toolbox`Private`wrap[metabolite]["amp", "c"], 
         Toolbox`Private`wrap[metabolite]["amp", "c"], 
         Toolbox`Private`wrap[metabolite]["amp", "c"]}, 
       "BoundInhibitors" -> {}, "CatalyticSites" -> Infinity, 
       "ActivationSites" -> 4, "InhibitionSites" -> 4}] -> "&PFK&", 
    enzyme[{"ID" -> "PFK", "Compartment" -> "c", "BoundCatalytic" -> 
        {Toolbox`Private`wrap[metabolite]["atp", "c"], 
         Toolbox`Private`wrap[metabolite]["f6p", "c"]}, 
       "BoundActivators" -> {Toolbox`Private`wrap[metabolite]["amp", "c"], 
         Toolbox`Private`wrap[metabolite]["amp", "c"], 
         Toolbox`Private`wrap[metabolite]["amp", "c"], 
         Toolbox`Private`wrap[metabolite]["amp", "c"]}, 
       "BoundInhibitors" -> {}, "CatalyticSites" -> Infinity, 
       "ActivationSites" -> 4, "InhibitionSites" -> 4}] -> "&PFK&", 
    enzyme[{"ID" -> "PFK_T", "Compartment" -> "c", "BoundCatalytic" -> {}, 
       "BoundActivators" -> {}, "BoundInhibitors" -> {}, 
       "CatalyticSites" -> Infinity, "ActivationSites" -> 4, 
       "InhibitionSites" -> 4}] -> "&PFK_T&", 
    enzyme[{"ID" -> "PFK_T", "Compartment" -> "c", "BoundCatalytic" -> {}, 
       "BoundActivators" -> {}, "BoundInhibitors" -> 
        {Toolbox`Private`wrap[metabolite]["atp", "c"]}, 
       "CatalyticSites" -> Infinity, "ActivationSites" -> 4, 
       "InhibitionSites" -> 4}] -> "&PFK_T&", 
    enzyme[{"ID" -> "PFK_T", "Compartment" -> "c", "BoundCatalytic" -> {}, 
       "BoundActivators" -> {}, "BoundInhibitors" -> 
        {Toolbox`Private`wrap[metabolite]["atp", "c"], 
         Toolbox`Private`wrap[metabolite]["atp", "c"]}, 
       "CatalyticSites" -> Infinity, "ActivationSites" -> 4, 
       "InhibitionSites" -> 4}] -> "&PFK_T&", 
    enzyme[{"ID" -> "PFK_T", "Compartment" -> "c", "BoundCatalytic" -> {}, 
       "BoundActivators" -> {}, "BoundInhibitors" -> 
        {Toolbox`Private`wrap[metabolite]["atp", "c"], 
         Toolbox`Private`wrap[metabolite]["atp", "c"], 
         Toolbox`Private`wrap[metabolite]["atp", "c"]}, 
       "CatalyticSites" -> Infinity, "ActivationSites" -> 4, 
       "InhibitionSites" -> 4}] -> "&PFK_T&", 
    enzyme[{"ID" -> "PFK_T", "Compartment" -> "c", "BoundCatalytic" -> {}, 
       "BoundActivators" -> {}, "BoundInhibitors" -> 
        {Toolbox`Private`wrap[metabolite]["atp", "c"], 
         Toolbox`Private`wrap[metabolite]["atp", "c"], 
         Toolbox`Private`wrap[metabolite]["atp", "c"], 
         Toolbox`Private`wrap[metabolite]["atp", "c"]}, 
       "CatalyticSites" -> Infinity, "ActivationSites" -> 4, 
       "InhibitionSites" -> 4}] -> "&PFK_T&", 
    enzyme[{"ID" -> "PGK", "Compartment" -> "c", "BoundCatalytic" -> {}, 
       "BoundActivators" -> {}, "BoundInhibitors" -> {}, 
       "CatalyticSites" -> Infinity, "ActivationSites" -> 0, 
       "InhibitionSites" -> 0}] -> "&PGK&", 
    enzyme[{"ID" -> "PGK", "Compartment" -> "c", "BoundCatalytic" -> 
        {Toolbox`Private`wrap[metabolite]["13dpg", "c"]}, 
       "BoundActivators" -> {}, "BoundInhibitors" -> {}, 
       "CatalyticSites" -> Infinity, "ActivationSites" -> 0, 
       "InhibitionSites" -> 0}] -> "&PGK&", 
    enzyme[{"ID" -> "PGK", "Compartment" -> "c", "BoundCatalytic" -> 
        {Toolbox`Private`wrap[metabolite]["23dpg", "c"]}, 
       "BoundActivators" -> {}, "BoundInhibitors" -> {}, 
       "CatalyticSites" -> Infinity, "ActivationSites" -> 0, 
       "InhibitionSites" -> 0}] -> "&PGK&", 
    enzyme[{"ID" -> "PGK", "Compartment" -> "c", "BoundCatalytic" -> 
        {Toolbox`Private`wrap[metabolite]["3pg", "c"]}, 
       "BoundActivators" -> {}, "BoundInhibitors" -> {}, 
       "CatalyticSites" -> Infinity, "ActivationSites" -> 0, 
       "InhibitionSites" -> 0}] -> "&PGK&", 
    enzyme[{"ID" -> "PGK", "Compartment" -> "c", "BoundCatalytic" -> 
        {Toolbox`Private`wrap[metabolite]["adp", "c"]}, 
       "BoundActivators" -> {}, "BoundInhibitors" -> {}, 
       "CatalyticSites" -> Infinity, "ActivationSites" -> 0, 
       "InhibitionSites" -> 0}] -> "&PGK&", 
    enzyme[{"ID" -> "PGK", "Compartment" -> "c", "BoundCatalytic" -> 
        {Toolbox`Private`wrap[metabolite]["adp", "c"], 
         Toolbox`Private`wrap[metabolite]["13dpg", "c"]}, 
       "BoundActivators" -> {}, "BoundInhibitors" -> {}, 
       "CatalyticSites" -> Infinity, "ActivationSites" -> 0, 
       "InhibitionSites" -> 0}] -> "&PGK&", 
    enzyme[{"ID" -> "PGK", "Compartment" -> "c", "BoundCatalytic" -> 
        {Toolbox`Private`wrap[metabolite]["adp", "c"], 
         Toolbox`Private`wrap[metabolite]["atp", "c"]}, 
       "BoundActivators" -> {}, "BoundInhibitors" -> {}, 
       "CatalyticSites" -> Infinity, "ActivationSites" -> 0, 
       "InhibitionSites" -> 0}] -> "&PGK&", 
    enzyme[{"ID" -> "PGK", "Compartment" -> "c", "BoundCatalytic" -> 
        {Toolbox`Private`wrap[metabolite]["atp", "c"], 
         Toolbox`Private`wrap[metabolite]["13dpg", "c"]}, 
       "BoundActivators" -> {}, "BoundInhibitors" -> {}, 
       "CatalyticSites" -> Infinity, "ActivationSites" -> 0, 
       "InhibitionSites" -> 0}] -> "&PGK&", 
    enzyme[{"ID" -> "ADK1", "Compartment" -> "c", "BoundCatalytic" -> {}, 
       "BoundActivators" -> {}, "BoundInhibitors" -> {}, 
       "CatalyticSites" -> Infinity, "ActivationSites" -> 0, 
       "InhibitionSites" -> 0}] -> "&ADK1&", 
    enzyme[{"ID" -> "ADK1", "Compartment" -> "c", "BoundCatalytic" -> 
        {Toolbox`Private`wrap[metabolite]["adp", "c"]}, 
       "BoundActivators" -> {}, "BoundInhibitors" -> {}, 
       "CatalyticSites" -> Infinity, "ActivationSites" -> 0, 
       "InhibitionSites" -> 0}] -> "&ADK1&", 
    enzyme[{"ID" -> "ADK1", "Compartment" -> "c", "BoundCatalytic" -> 
        {Toolbox`Private`wrap[metabolite]["amp", "c"]}, 
       "BoundActivators" -> {}, "BoundInhibitors" -> {}, 
       "CatalyticSites" -> Infinity, "ActivationSites" -> 0, 
       "InhibitionSites" -> 0}] -> "&ADK1&", 
    enzyme[{"ID" -> "ADK1", "Compartment" -> "c", "BoundCatalytic" -> 
        {Toolbox`Private`wrap[metabolite]["adp", "c"], 
         Toolbox`Private`wrap[metabolite]["adp", "c"]}, 
       "BoundActivators" -> {}, "BoundInhibitors" -> {}, 
       "CatalyticSites" -> Infinity, "ActivationSites" -> 0, 
       "InhibitionSites" -> 0}] -> "&ADK1&", 
    enzyme[{"ID" -> "ADK1", "Compartment" -> "c", "BoundCatalytic" -> 
        {Toolbox`Private`wrap[metabolite]["amp", "c"], 
         Toolbox`Private`wrap[metabolite]["atp", "c"]}, 
       "BoundActivators" -> {}, "BoundInhibitors" -> {}, 
       "CatalyticSites" -> Infinity, "ActivationSites" -> 0, 
       "InhibitionSites" -> 0}] -> "&ADK1&", 
    enzyme[{"ID" -> "PGI", "Compartment" -> "c", "BoundCatalytic" -> {}, 
       "BoundActivators" -> {}, "BoundInhibitors" -> {}, 
       "CatalyticSites" -> Infinity, "ActivationSites" -> 0, 
       "InhibitionSites" -> 0}] -> "&PGI&", 
    enzyme[{"ID" -> "PGI", "Compartment" -> "c", "BoundCatalytic" -> 
        {Toolbox`Private`wrap[metabolite]["f6p", "c"]}, 
       "BoundActivators" -> {}, "BoundInhibitors" -> {}, 
       "CatalyticSites" -> Infinity, "ActivationSites" -> 0, 
       "InhibitionSites" -> 0}] -> "&PGI&", 
    enzyme[{"ID" -> "PGI", "Compartment" -> "c", "BoundCatalytic" -> 
        {Toolbox`Private`wrap[metabolite]["g6p", "c"]}, 
       "BoundActivators" -> {}, "BoundInhibitors" -> {}, 
       "CatalyticSites" -> Infinity, "ActivationSites" -> 0, 
       "InhibitionSites" -> 0}] -> "&PGI&", metabolite["13dpg", "c"] -> 
     "&13dpg&", metabolite["23dpg", "c"] -> "&23dpg&", 
    metabolite["2kmb", "c"] -> "&2kmb&", metabolite["2pg", "c"] -> "&2pg&", 
    metabolite["35cgmp", "c"] -> "&35cgmp&", metabolite["3pg", "c"] -> 
     "&3pg&", metabolite["5mdr1p", "c"] -> "&5mdr1p&", 
    metabolite["5mdru1p", "c"] -> "&5mdru1p&", metabolite["5mta", "c"] -> 
     "&5mta&", metabolite["5oxpro", "c"] -> "&5oxpro&", 
    metabolite["6pgc", "c"] -> "&6pgc&", metabolite["6pgl", "c"] -> "&6pgl&", 
    metabolite["ade", "c"] -> "&ade&", metabolite["adn", "c"] -> "&adn&", 
    metabolite["adp", "c"] -> "&adp&", metabolite["ahcys", "c"] -> "&ahcys&", 
    metabolite["akg", "c"] -> "&akg&", metabolite["ala-L", "c"] -> "&ala-L&", 
    metabolite["amet", "c"] -> "&amet&", metabolite["ametam", "c"] -> 
     "&ametam&", metabolite["amp", "c"] -> "&amp&", 
    metabolite["arg-L", "c"] -> "&arg-L&", metabolite["ascb-L", "c"] -> 
     "&ascb-L&", metabolite["atp", "c"] -> "&atp&", 
    metabolite["band", "c"] -> "&band&", metabolite["bandmt", "c"] -> 
     "&bandmt&", metabolite["ca2", "c"] -> "&ca2&", 
    metabolite["camp", "c"] -> "&camp&", metabolite["cl", "c"] -> "&cl&", 
    metabolite["co2", "c"] -> "&co2&", metabolite["cys-L", "c"] -> "&cys-L&", 
    metabolite["dhap", "c"] -> "&dhap&", metabolite["dhdascb", "c"] -> 
     "&dhdascb&", metabolite["dhmtp", "c"] -> "&dhmtp&", 
    metabolite["dkmpp", "c"] -> "&dkmpp&", metabolite["e4p", "c"] -> "&e4p&", 
    metabolite["f6p", "c"] -> "&f6p&", metabolite["fdp", "c"] -> "&fdp&", 
    metabolite["for", "c"] -> "&for&", metabolite["fru", "c"] -> "&fru&", 
    metabolite["g3p", "c"] -> "&g3p&", metabolite["g6p", "c"] -> "&g6p&", 
    metabolite["gdp", "c"] -> "&gdp&", metabolite["glc-D", "c"] -> "&glc-D&", 
    metabolite["gln-L", "c"] -> "&gln-L&", metabolite["glu-L", "c"] -> 
     "&glu-L&", metabolite["glucys", "c"] -> "&glucys&", 
    metabolite["gly", "c"] -> "&gly&", metabolite["gmp", "c"] -> "&gmp&", 
    metabolite["gsn", "c"] -> "&gsn&", metabolite["gthox", "c"] -> "&gthox&", 
    metabolite["gthrd", "c"] -> "&gthrd&", metabolite["gtp", "c"] -> "&gtp&", 
    metabolite["gua", "c"] -> "&gua&", metabolite["h", "c"] -> "&h&", 
    metabolite["h2o", "c"] -> "&h2o&", metabolite["h2o2", "c"] -> "&h2o2&", 
    metabolite["hco3", "c"] -> "&hco3&", metabolite["hcys-L", "c"] -> 
     "&hcys-L&", metabolite["hxan", "c"] -> "&hxan&", 
    metabolite["imp", "c"] -> "&imp&", metabolite["ins", "c"] -> "&ins&", 
    metabolite["k", "c"] -> "&k&", metabolite["lac-L", "c"] -> "&lac-L&", 
    metabolite["man", "c"] -> "&man&", metabolite["man6p", "c"] -> "&man6p&", 
    metabolite["met-L", "c"] -> "&met-L&", metabolite["na1", "c"] -> "&na1&", 
    metabolite["nad", "c"] -> "&nad&", metabolite["nadh", "c"] -> "&nadh&", 
    metabolite["nadp", "c"] -> "&nadp&", metabolite["nadph", "c"] -> 
     "&nadph&", metabolite["nh4", "c"] -> "&nh4&", 
    metabolite["o2", "c"] -> "&o2&", metabolite["orn", "c"] -> "&orn&", 
    metabolite["pep", "c"] -> "&pep&", metabolite["phe-L", "c"] -> "&phe-L&", 
    metabolite["phpyr", "c"] -> "&phpyr&", metabolite["pi", "c"] -> "&pi&", 
    metabolite["ppi", "c"] -> "&ppi&", metabolite["prpp", "c"] -> "&prpp&", 
    metabolite["ptrc", "c"] -> "&ptrc&", metabolite["pyr", "c"] -> "&pyr&", 
    metabolite["r1p", "c"] -> "&r1p&", metabolite["r5p", "c"] -> "&r5p&", 
    metabolite["ru5p-D", "c"] -> "&ru5p-D&", metabolite["s7p", "c"] -> 
     "&s7p&", metabolite["sbt-D", "c"] -> "&sbt-D&", 
    metabolite["spmd", "c"] -> "&spmd&", metabolite["sprm", "c"] -> "&sprm&", 
    metabolite["urea", "c"] -> "&urea&", metabolite["uri", "c"] -> "&uri&", 
    metabolite["xmp", "c"] -> "&xmp&", metabolite["xu5p-D", "c"] -> 
     "&xu5p-D&", metabolite["35cgmp", "e"] -> "&35cgmp&", 
    metabolite["ade", "e"] -> "&ade&", metabolite["adn", "e"] -> "&adn&", 
    metabolite["ala-L", "e"] -> "&ala-L&", metabolite["arg-L", "e"] -> 
     "&arg-L&", metabolite["ascb-L", "e"] -> "&ascb-L&", 
    metabolite["ca2", "e"] -> "&ca2&", metabolite["camp", "e"] -> "&camp&", 
    metabolite["cl", "e"] -> "&cl&", metabolite["co2", "e"] -> "&co2&", 
    metabolite["cys-L", "e"] -> "&cys-L&", metabolite["dhdascb", "e"] -> 
     "&dhdascb&", metabolite["fru", "e"] -> "&fru&", 
    metabolite["glc-D", "e"] -> "&glc-D&", metabolite["gln-L", "e"] -> 
     "&gln-L&", metabolite["gluala", "e"] -> "&gluala&", 
    metabolite["gly", "e"] -> "&gly&", metabolite["gthox", "e"] -> "&gthox&", 
    metabolite["h", "e"] -> "&h&", metabolite["h2o", "e"] -> "&h2o&", 
    metabolite["h2o2", "e"] -> "&h2o2&", metabolite["hco3", "e"] -> "&hco3&", 
    metabolite["hcys-L", "e"] -> "&hcys-L&", metabolite["hxan", "e"] -> 
     "&hxan&", metabolite["ins", "e"] -> "&ins&", metabolite["k", "e"] -> 
     "&k&", metabolite["lac-L", "e"] -> "&lac-L&", 
    metabolite["man", "e"] -> "&man&", metabolite["met-L", "e"] -> "&met-L&", 
    metabolite["na1", "e"] -> "&na1&", metabolite["nh4", "e"] -> "&nh4&", 
    metabolite["o2", "e"] -> "&o2&", metabolite["phe-L", "e"] -> "&phe-L&", 
    metabolite["pi", "e"] -> "&pi&", metabolite["ptrc", "e"] -> "&ptrc&", 
    metabolite["pyr", "e"] -> "&pyr&", metabolite["spmd", "e"] -> "&spmd&", 
    metabolite["sprm", "e"] -> "&sprm&", metabolite["urea", "e"] -> "&urea&", 
    metabolite["uri", "e"] -> "&uri&", metabolite["akg", "e"] -> "&akg&", 
    metabolite["asn-L", "c"] -> "&asn-L&", metabolite["asn-L", "e"] -> 
     "&asn-L&", metabolite["his-L", "e"] -> "&his-L&", 
    metabolite["ile-L", "e"] -> "&ile-L&", metabolite["leu-L", "e"] -> 
     "&leu-L&", metabolite["lys-L", "e"] -> "&lys-L&", 
    metabolite["ser-L", "e"] -> "&ser-L&", metabolite["thr-L", "e"] -> 
     "&thr-L&", metabolite["trp-L", "e"] -> "&trp-L&", 
    metabolite["tyr-L", "e"] -> "&tyr-L&", metabolite["val-L", "e"] -> 
     "&val-L&", metabolite["his-L", "c"] -> "&his-L&", 
    metabolite["ile-L", "c"] -> "&ile-L&", metabolite["leu-L", "c"] -> 
     "&leu-L&", metabolite["lys-L", "c"] -> "&lys-L&", 
    metabolite["ser-L", "c"] -> "&ser-L&", metabolite["thr-L", "c"] -> 
     "&thr-L&", metabolite["trp-L", "c"] -> "&trp-L&", 
    metabolite["tyr-L", "c"] -> "&tyr-L&", metabolite["val-L", "c"] -> 
     "&val-L&"}, "Parameters" -> {Keq["GND1"] -> 50., 
    Keq["GND2"] -> 102.04081632653062, Keq["GND3"] -> 0.0005, 
    Keq["GND4"] -> 33.333333333333336, Keq["GND5"] -> 102.04081632653062, 
    Keq["GND6"] -> 50., Keq["GND7"] -> 0.03, Keq["GND8"] -> 
     6.141664355555556*^7, Keq["GND9"] -> 0.015, rateconst["GND8", True] -> 
     100000000, rateconst["GND3", True] -> 100000000, 
    rateconst["GND7", True] -> 100000000, rateconst["GND9", True] -> 
     100000000, rateconst["GND5", True] -> 6.15845137*^8, 
    rateconst["GND6", True] -> 5.512997724325619*^6, 
    rateconst["GND2", True] -> 6.15845137*^8, rateconst["GND1", True] -> 
     5.512997724325619*^6, rateconst["GND8", False] -> 1.6282231364457935, 
    rateconst["GND4", True] -> 100000000, Keq["LDH_L1"] -> 9.900990099009901, 
    Keq["LDH_L2"] -> 147.05882352941177, Keq["LDH_L3"] -> 0.1066, 
    Keq["LDH_L4"] -> 9.900990099009901, Keq["LDH_L5"] -> 7, 
    Keq["LDH_L6"] -> 28.407304830069055, rateconst["LDH_L1", True] -> 
     5.000492474105629*^7, rateconst["LDH_L2", True] -> 5.002368352161152*^7, 
    rateconst["LDH_L3", True] -> 5.000031563085935*^7, 
    rateconst["LDH_L4", True] -> 5.000492474105629*^7, 
    rateconst["LDH_L5", True] -> 590.1942960008612, 
    rateconst["LDH_L6", True] -> 5.000076540780027*^7, 
    Keq["G6PDH1"] -> 41.666666666666664, Keq["G6PDH2"] -> 22.72727272727273, 
    Keq["G6PDH3"] -> 37.03703703703704, Keq["G6PDH4"] -> 0.05, 
    Keq["G6PDH5"] -> 52.631578947368425, Keq["G6PDH6"] -> 0.0105, 
    Keq["G6PDH7"] -> 81102.85714285713, rateconst["G6PDH3", True] -> 
     563103.3106044235, rateconst["G6PDH4", True] -> 5.000222760321142*^7, 
    rateconst["G6PDH5", True] -> 6.820644998427029*^7, 
    rateconst["G6PDH6", True] -> 5.0000225664203495*^7, 
    rateconst["G6PDH7", True] -> 5.05305982371963*^7, 
    rateconst["G6PDH1", True] -> 1.*^6, rateconst["G6PDH2", True] -> 1.*^6, 
    Keq["GAPDH1"] -> 22.22222222222222, Keq["GAPDH2"] -> 0.013, 
    Keq["GAPDH3"] -> 3.2258064516129035, Keq["GAPDH4"] -> 0.0008, 
    Keq["GAPDH5"] -> 12.820512820512821, Keq["GAPDH6"] -> 
     Unit[15.693749999999998, "Liter"/"Millimole"], 
    Keq["GAPDH_Inhibition_3pg"] -> 50., Keq["GAPDH_Inhibition_g3p"] -> 
     32.25806451612903, Keq["GAPDH_TransitionStep"] -> 0.006077082372535273, 
    rateconst["GAPDH1", True] -> 66525.81197478127, 
    rateconst["GAPDH2", True] -> 5.000039700242721*^7, 
    rateconst["GAPDH3", True] -> 5.019507051904875*^7, 
    rateconst["GAPDH4", True] -> 5.0000371914149076*^7, 
    rateconst["GAPDH5", True] -> 5.0024888138515174*^7, 
    rateconst["GAPDH6", True] -> 5.000216422789834*^7, 
    rateconst["GAPDH_Inhibition_g3p", True] -> 1000000, 
    rateconst["GAPDH_Inhibition_3pg", True] -> 1000000, 
    rateconst["GAPDH_TransitionStep", True] -> 100000000, 
    Keq["HEX11"] -> 26.315789473684212, Keq["HEX12"] -> 0.4854368932038835, 
    Keq["HEX13"] -> 0.18181818181818182, Keq["HEX14"] -> 0.4854368932038835, 
    Keq["HEX15"] -> 26.315789473684212, Keq["HEX16"] -> 313.11999999999995, 
    rateconst["HEX11", True] -> 10136., rateconst["HEX12", True] -> 
     2.812948*^6, rateconst["HEX16", True] -> 1.3475515440713382*^8, 
    rateconst["HEX14", True] -> 2.812948*^6, rateconst["HEX15", True] -> 
     10136., rateconst["HEX13", True] -> 1000000, 
    Keq["PYK1"] -> 4.444444444444445, Keq["PYK2"] -> 2.109704641350211, 
    Keq["PYK3"] -> 4.444444444444445, Keq["PYK4"] -> 2.109704641350211, 
    Keq["PYK5"] -> 6263.345, Keq["PYK_Activation_fdp"] -> 200, 
    Keq["PYK_Inhibition_atp"] -> 0.2949852507374631, 
    Keq["PYK_TransitionStep"] -> 19, rateconst["PYK1", True] -> 4.017955*^6, 
    rateconst["PYK2", True] -> 9.979979104712787*^7, 
    rateconst["PYK3", True] -> 4.017955*^6, rateconst["PYK4", True] -> 
     9.979979104712787*^7, rateconst["PYK5", True] -> 100000000, 
    rateconst["PYK_Activation_fdp", True] -> 1000000, 
    rateconst["PYK_Inhibition_atp", True] -> 1000000, 
    rateconst["PYK_TransitionStep", True] -> 100000000, 
    Keq["PFK1"] -> 9.090909090909092, Keq["PFK2"] -> 14.705882352941176, 
    Keq["PFK3"] -> 13.333333333333334, Keq["PFK4"] -> 9.090909090909092, 
    Keq["PFK5"] -> 14.705882352941176, Keq["PFK6"] -> 13.333333333333334, 
    Keq["PFK7"] -> 4.6240000000000006, Keq["PFK_Activation_amp"] -> 
     28.57142857142857, Keq["PFK_Inhibition_atp"] -> 10., 
    Keq["PFK_TransitionStep"] -> 0.0011, rateconst["PFK2", True] -> 
     7.054963777151401*^7, rateconst["PFK3", True] -> 100000000, 
    rateconst["PFK5", True] -> 7.054963777151401*^7, 
    rateconst["PFK6", True] -> 100000000, rateconst["PFK7", True] -> 
     305832.09126853186, rateconst["PFK1", True] -> 1000000, 
    rateconst["PFK4", True] -> 1000000, 
    rateconst["PFK_Activation_amp", True] -> 1000000, 
    rateconst["PFK_Inhibition_atp", True] -> 1000000, 
    rateconst["PFK_TransitionStep", True] -> 100000000, 
    Keq["PGK1"] -> 4.878048780487805, Keq["PGK2"] -> 0.4166666666666667, 
    Keq["PGK3"] -> 17857.14285714286, Keq["PGK4"] -> 34.48275862068965, 
    Keq["PGK5"] -> 2.2222222222222223, Keq["PGK6"] -> 0.53475935828877, 
    Keq["PGK7"] -> 34.48275862068965, Keq["PGK8"] -> 17857.14285714286, 
    Keq["PGK9"] -> 0.003741935483870968, rateconst["PGK3", True] -> 
     4.6987403*^7, rateconst["PGK4", True] -> 9.901399*^7, 
    rateconst["PGK9", True] -> 9.999678305231328*^7, 
    rateconst["PGK8", True] -> 4.6987403*^7, rateconst["PGK7", True] -> 
     9.901399*^7, rateconst["PGK1", True] -> 1000000, 
    rateconst["PGK2", True] -> 1000000, rateconst["PGK5", True] -> 1000000, 
    rateconst["PGK6", True] -> 1000000, Keq["ADK11"] -> 3.0303030303030303, 
    Keq["ADK12"] -> 0.12, Keq["ADK13"] -> 1.0526315789473684, 
    Keq["ADK14"] -> 0.22, Keq["ADK15"] -> 27.470969083344556, 
    rateconst["ADK11", True] -> 77236.38665520669, 
    rateconst["ADK12", True] -> 5.0001119538435176*^7, 
    rateconst["ADK13", True] -> 5.000727069810238*^7, 
    rateconst["ADK14", True] -> 5.000051482163895*^7, 
    rateconst["ADK15", True] -> 5.000716000435689*^7, 
    Keq["PGI1"] -> 1.1764705882352942, Keq["PGI3"] -> 2.9786324786324783, 
    Keq["PGI2"] -> 0.117, rateconst["PGI1", True] -> 9.667747250813101*^7, 
    rateconst["PGI2", True] -> 9.101947799394736*^7, 
    rateconst["PGI3", True] -> 9.392830189249827*^7, 
    rateconst["PGI3", False] -> 3.1534035355587658*^7, 
    rateconst["R_2KMBTA", True] -> 
     Unit[0.04793949664939796101755670921098850962`15.954589770191003, 
      "Liter"/("Hour"*"Millimole")], rateconst["ADA", True] -> 
     Unit[0.33921950113049665588261948188889830836`15.954589770191003, 
      "Hour"^(-1)], rateconst["ADEt", True] -> 
     Unit[0.27163954253410892160078990389764180175`15.954589770191003, 
      "Liter"/"Hour"], rateconst["ADMDC", True] -> 
     Unit[0.04712627533861125145307292323967616064`15.954589770191003, 
      "Hour"^(-1)], rateconst["ADNCYC", True] -> 
     Unit[0.08064593385775375365679946495850000504`15.954589770191003, 
      "Hour"^(-1)], rateconst["ADNK1", True] -> 
     Unit[0.22881938062474225176906381651675365255`15.954589770191003, 
      "Liter"/("Hour"*"Millimole")], rateconst["ADNt", True] -> 
     Unit[0.39446590922196576922974842611570997889`15.954589770191003, 
      "Liter"/"Hour"], rateconst["ADPT", True] -> 
     Unit[0.13884478689809856815615031868533907796`15.954589770191003, 
      "Liter"/("Hour"*"Millimole")], rateconst["AHC", True] -> 
     Unit[0.04390819875532080398724030239895473085`15.954589770191003, 
      "Hour"^(-1)], rateconst["ALAt4", True] -> 
     Unit[0.0378313915108079228814291470048298349`15.954589770191003, 
      "Liter"^2/("Hour"*"Millimole")], rateconst["AMPDA", True] -> 
     Unit[0.12658331316903671383222509154694775951`15.954589770191003, 
      "Hour"^(-1)], rateconst["ARD1_hs", True] -> 
     Unit[0.04712629352459944649911614042077459724`15.954589770191003, 
      "Liter"/("Hour"*"Millimole")], rateconst["ARGN", True] -> 
     Unit[0.44363247672484503398514823667562453016`15.954589770191003, 
      "Hour"^(-1)], rateconst["ARGt5r", True] -> 
     Unit[0.6245851369597432937473436085498038575`15.954589770191003, 
      "Liter"/"Hour"], rateconst["ARS_hs", True] -> 
     Unit[0.04712628850613188593478288688435261954`15.954589770191003, 
      "Hour"^(-1)], rateconst["ASCBt", True] -> 
     Unit[
      0.0001155634795601952281526214004038126193214826842967235011`15.9545897\
70191003, "Liter"/"Hour"], rateconst["BANDMT", True] -> 
     Unit[0.04229664953502283567931317327094887655`15.954589770191003, 
      "Hour"^(-1)], rateconst["CA2t", True] -> 
     Unit[0.61923597562808576471259898121357034707`15.954589770191003, 
      "Liter"/"Hour"], rateconst["CAATPS", True] -> 
     Unit[0.12654373207841809745310968082776525989`15.954589770191003, 
      "Liter"^3/("Hour"*"Millimole"^2)], rateconst["CAMPt", True] -> 
     Unit[0.01805114278074589907603055790774945568`15.954589770191003, 
      "Liter"^2/("Hour"*"Millimole")], rateconst["CAT", True] -> 
     Unit[1.73518628784146411447864011279307305813`15.954589770191003, 
      "Liter"/("Hour"*"Millimole")], rateconst["CGMPt", True] -> 
     Unit[0.01418099066929875755662766834563681043`15.954589770191003, 
      "Liter"^2/("Hour"*"Millimole")], rateconst["CO2t", True] -> 
     Unit[0.35706345471351787371529026388912239964`15.954589770191003, 
      "Liter"/"Hour"], rateconst["CYStec", True] -> 
     Unit[0.11108162814759513223284074532754316231`15.954589770191003, 
      "Liter"/"Hour"], rateconst["DHAAt1r", True] -> 
     Unit[
      0.000365385186814131828059195078325894516439805382642106368`15.95458977\
0191003, "Liter"/"Hour"], rateconst["DM_nadh", True] -> 
     Unit[2.10705445250325880687536600778298582536`15.954589770191003, 
      "Hour"^(-1)], rateconst["DPGM", True] -> 
     Unit[0.64736505078553315574024806807379386738`15.954589770191003, 
      "Hour"^(-1)], rateconst["DPGase", True] -> 
     Unit[0.51136417146616446621218996740586029641`15.954589770191003, 
      "Hour"^(-1)], rateconst["ENO", True] -> 
     Unit[4.74280279772382874778176671659054928599`15.954589770191003, 
      "Hour"^(-1)], rateconst["FBA", True] -> 
     Unit[15.8295941998859546062299086477132523575`15.954589770191003, 
      "Hour"^(-1)], rateconst["FRUt1r", True] -> 
     Unit[0.09667004313323291949322014422131456747`15.954589770191003, 
      "Liter"/"Hour"], rateconst["GGLUCT", True] -> 
     Unit[0.02614907320768204020535467075792807019`15.954589770191003, 
      "Liter"/"Hour"], rateconst["GK1", True] -> 
     Unit[0.0846116979526583788542261227568536439`15.954589770191003, 
      "Liter"/("Hour"*"Millimole")], rateconst["GLCt1r", True] -> 
     Unit[5349.99999999897225824884110532363046618147`15.954589770191003, 
      "Liter"/"Hour"], rateconst["GLNS", True] -> 
     Unit[0.13033754317529078495817219198228347435`15.954589770191003, 
      "Liter"^2/("Hour"*"Millimole"^2)], rateconst["GLNt4", True] -> 
     Unit[0.52634587475963278589207431980614377152`15.954589770191003, 
      "Liter"^2/("Hour"*"Millimole")], rateconst["GLUCYS", True] -> 
     Unit[0.20701162847721603580602443708289911797`15.954589770191003, 
      "Liter"^2/("Hour"*"Millimole"^2)], rateconst["GLYt7(211)r", True] -> 
     Unit[0.55537947157339309798698916797012518743`15.954589770191003, 
      "Liter"^4/("Hour"*"Millimole"^3)], rateconst["GMPR", True] -> 
     Unit[0.04381818783264078900862626129489121062`15.954589770191003, 
      "Liter"/("Hour"*"Millimole")], rateconst["GMPS2", True] -> 
     Unit[0.05799916984942761642631501062887522659`15.954589770191003, 
      "Liter"^2/("Hour"*"Millimole"^2)], rateconst["GTHDH", True] -> 
     Unit[
      0.000360101078989220912442148492260685089240552252230336512`15.95458977\
0191003, "Liter"^2/("Hour"*"Millimole"^2)], rateconst["GTHO", True] -> 
     Unit[0.33356262458922231184388351721281651407`15.954589770191003, 
      "Liter"/("Hour"*"Millimole")], rateconst["GTHOXti2", True] -> 
     Unit[0.02641160128169685781303644923889606462`15.954589770191003, 
      "Liter"^2/("Hour"*"Millimole")], rateconst["GTHS", True] -> 
     Unit[0.05282854099529315973923333618163746817`15.954589770191003, 
      "Liter"^2/("Hour"*"Millimole"^2)], rateconst["GUACYC", True] -> 
     Unit[0.07824338625665395568574569170784407598`15.954589770191003, 
      "Hour"^(-1)], rateconst["GUAPRT", True] -> 
     Unit[0.0595775394903073135917941146577384868`15.954589770191003, 
      "Liter"/("Hour"*"Millimole")], rateconst["H2O2t", True] -> 
     Unit[3.68033725217107821703277536620884956101`15.954589770191003, 
      "Liter"/"Hour"], rateconst["H2Ot", True] -> 
     Unit[
      5.500000008288924899874349392369820524145767846`15.954589770191003*^7, 
      "Millimole"/"Hour"], rateconst["HCO3E", True] -> 
     Unit[2.30160220588854950174821657696429796665`15.954589770191003, 
      "Hour"^(-1)], rateconst["HCO3_CLt", True] -> 
     Unit[104.82166764476162631817596823405937108927`15.954589770191003, 
      "Liter"^2/("Hour"*"Millimole")], rateconst["HCYSte", True] -> 
     Unit[0.04207049596040493893647740559893497971`15.954589770191003, 
      "Liter"/"Hour"], rateconst["HEX4", True] -> 
     Unit[0.00818677583276913573142422203937486774`15.954589770191003, 
      "Liter"/("Hour"*"Millimole")], rateconst["HEX7", True] -> 
     Unit[0.29136185332262601995916492274592091751`15.954589770191003, 
      "Liter"/("Hour"*"Millimole")], rateconst["HXPRT", True] -> 
     Unit[0.06591655157744076276313681110133535136`15.954589770191003, 
      "Liter"/("Hour"*"Millimole")], rateconst["HYXNt", True] -> 
     Unit[0.13818202496182713330817307467171842658`15.954589770191003, 
      "Liter"/"Hour"], rateconst["Ht", True] -> 
     Unit[22.92922821001846914830033308071203057876`15.954589770191003, 
      "Millimole"/"Hour"], rateconst["IMPD", True] -> 
     Unit[0.05803512122554679544511849303842009939`15.954589770191003, 
      "Liter"/("Hour"*"Millimole")], rateconst["INSt", True] -> 
     Unit[0.0264486818767688041243145867472448237`15.954589770191003, 
      "Liter"/"Hour"], rateconst["KCCt", True] -> 
     Unit[0.05139948546925250279559945487452325863`15.954589770191003, 
      "Liter"^2/("Hour"*"Millimole")], rateconst["L-LACt2r", True] -> 
     Unit[3.29664232717889898222328984034999259632`15.954589770191003, 
      "Liter"/"Hour"], rateconst["MAN6PI", True] -> 
     Unit[0.15665036532288994473946389379509102963`15.954589770191003, 
      "Hour"^(-1)], rateconst["MANt1r", True] -> 
     Unit[0.0082045043766838775531250639733282851`15.954589770191003, 
      "Liter"/"Hour"], rateconst["MDRPD", True] -> 
     Unit[0.04712634486141728882221862191325946969`15.954589770191003, 
      "Hour"^(-1)], rateconst["METAT", True] -> 
     Unit[0.08940724444892436719889684702056091303`15.954589770191003, 
      "Liter"/("Hour"*"Millimole")], rateconst["METtec", True] -> 
     Unit[0.10531933682609812265605880481021228664`15.954589770191003, 
      "Liter"/"Hour"], rateconst["MTAP", True] -> 
     Unit[0.05784242846840459321730100898633260384`15.954589770191003, 
      "Liter"/("Hour"*"Millimole")], rateconst["MTRI", True] -> 
     Unit[0.04713512331661717817789148608516382206`15.954589770191003, 
      "Hour"^(-1)], rateconst["NAt", True] -> 
     Unit[142.60000000000001220985004280511151015228`15.954589770191003, 
      "Liter"/"Hour"], rateconst["NDPK1", True] -> 
     Unit[1.07706883374082346712843936918712039146`15.954589770191003, 
      "Liter"/("Hour"*"Millimole")], rateconst["NH4t3r", True] -> 
     Unit[0.79147950955399071051163762807487542035`15.954589770191003, 
      "Liter"/"Hour"], rateconst["NTD11", True] -> 
     Unit[0.17831879229413946125314087774830759247`15.954589770191003, 
      "Hour"^(-1)], rateconst["NTD7", True] -> 
     Unit[0.13339358981802417592930471437731919469`15.954589770191003, 
      "Hour"^(-1)], rateconst["NTD9", True] -> 
     Unit[0.05955715637224098662256113728887973905`15.954589770191003, 
      "Hour"^(-1)], rateconst["NaKt", True] -> 
     Unit[1.25262225429291418343780151190003380179`15.954589770191003, 
      "Liter"^6/("Hour"*"Millimole"^5)], rateconst["O2t", True] -> 
     Unit[100.00000000000023200183336358631086786611`15.954589770191003, 
      "Liter"/"Hour"], rateconst["OPAHir", True] -> 
     Unit[0.06162738171532467540657152808717025057`15.954589770191003, 
      "Liter"/("Hour"*"Millimole")], rateconst["ORNDC", True] -> 
     Unit[0.42634929481910961398889661047980418689`15.954589770191003, 
      "Hour"^(-1)], rateconst["PDE1", True] -> 
     Unit[0.06259482699185741303739336781432138253`15.954589770191003, 
      "Hour"^(-1)], rateconst["PGL", True] -> 
     Unit[0.27398485129578879353386818665837888202`15.954589770191003, 
      "Hour"^(-1)], rateconst["PGM", True] -> 
     Unit[14.26718187600590926298318614881801789091`15.954589770191003, 
      "Hour"^(-1)], rateconst["PIt", True] -> 
     Unit[0.05862658205736931187094624382505094242`15.954589770191003, 
      "Liter"/"Hour"], rateconst["PPA", True] -> 
     Unit[0.57074043925869177851240010568290017545`15.954589770191003, 
      "Hour"^(-1)], rateconst["PPM", True] -> 
     Unit[0.5487143700949534593913435364173056288`15.954589770191003, 
      "Hour"^(-1)], rateconst["PRPPS", True] -> 
     Unit[0.26431838029077736084754659537898116329`15.954589770191003, 
      "Liter"/("Hour"*"Millimole")], rateconst["PTRCt", True] -> 
     Unit[0.10342653816726481750801677277554858142`15.954589770191003, 
      "Liter"/"Hour"], rateconst["PUNP3", True] -> 
     Unit[0.06389600744031751418037071940675310829`15.954589770191003, 
      "Liter"/("Hour"*"Millimole")], rateconst["PUNP5", True] -> 
     Unit[3.77481549328338935061812455622388237729`15.954589770191003, 
      "Liter"/("Hour"*"Millimole")], rateconst["PYRt2r", True] -> 
     Unit[2.90498715888430889313460349779287704783`15.954589770191003, 
      "Liter"/"Hour"], rateconst["RPE", True] -> 
     Unit[279.59892641806253334693089788133529616201`15.954589770191003, 
      "Hour"^(-1)], rateconst["RPI", True] -> 
     Unit[311.30548724974989351784297501705076946122`15.954589770191003, 
      "Hour"^(-1)], rateconst["SBTD_D2", True] -> 
     Unit[0.20050899641237495034514333073861974711`15.954589770191003, 
      "Liter"/("Hour"*"Millimole")], rateconst["SBTR", True] -> 
     Unit[0.18793450808727795211375726266979832998`15.954589770191003, 
      "Liter"/("Hour"*"Millimole")], rateconst["SPMDt", True] -> 
     Unit[
      0.000087128711019797476437947229143767183427072011908622931`15.95458977\
0191003, "Liter"/"Hour"], rateconst["SPMS", True] -> 
     Unit[0.02386689880899656093006754488436419767`15.954589770191003, 
      "Liter"/("Hour"*"Millimole")], rateconst["SPRMS", True] -> 
     Unit[0.02326482314837728256335853366099998539`15.954589770191003, 
      "Liter"/("Hour"*"Millimole")], rateconst["SPRMt2r", True] -> 
     Unit[0.01067380937163426176001022995705724997`15.954589770191003, 
      "Liter"/"Hour"], rateconst["TALA", True] -> 
     Unit[0.41316510821160412633954763374506847769`15.954589770191003, 
      "Liter"/("Hour"*"Millimole")], rateconst["TKT1", True] -> 
     Unit[0.82619224897933801868968737991070893836`15.954589770191003, 
      "Liter"/("Hour"*"Millimole")], rateconst["TKT2", True] -> 
     Unit[0.23584974943399771184499996976931651681`15.954589770191003, 
      "Liter"/("Hour"*"Millimole")], rateconst["TPI", True] -> 
     Unit[50217.1892250057245243396828445164260519117`15.954589770191003, 
      "Hour"^(-1)], rateconst["UREAt", True] -> 
     Unit[0.23705323615686018663934006066136231063`15.954589770191003, 
      "Liter"/"Hour"], rateconst["Kt1r", True] -> 
     Unit[1.40407873906812142133492908210359257041`15.954589770191003, 
      "Liter"/"Hour"], rateconst["AKGtr", True] -> 
     Unit[0.00695320527215714258521288216225312627`15.954589770191003, 
      "Liter"/"Hour"], rateconst["ALATA_L", True] -> 
     Unit[0.6697763683125566240373634175271883036`15.954589770191003, 
      "Liter"/("Hour"*"Millimole")], rateconst["GLUN", True] -> 
     Unit[0.21050692455235909718329338601384188028`15.954589770191003, 
      "Hour"^(-1)], rateconst["GGCT", True] -> 
     Unit[0.15415598820617427362557684229023429988`15.954589770191003, 
      "Hour"^(-1)], rateconst["R_5OXPROt", True] -> 
     Unit[0.03716581369317275412865545797519237511`15.954589770191003, 
      "Liter"/"Hour"], rateconst["XAO", True] -> 
     Unit[0.09835929353946439025227850030668324457`15.954589770191003, 
      "Liter"/("Hour"*"Millimole")], rateconst["XAO2", True] -> 
     Unit[0.0412883408591364908790666277127456851`15.954589770191003, 
      "Liter"/("Hour"*"Millimole")], rateconst["XANt", True] -> 
     Unit[0.01943435516914288863565891045836530682`15.954589770191003, 
      "Liter"/"Hour"], rateconst["URATEt", True] -> 
     Unit[0.0412888254944916185248986977179359164`15.954589770191003, 
      "Liter"^2/("Hour"*"Millimole")], rateconst["FUM", True] -> 
     Unit[
      8.3282754281103605874435967188561758698787280212899651`15.9545897701910\
03*^-6, "Hour"^(-1)], rateconst["MDH", True] -> 
     Unit[
      0.0001310806521700464469835758976308174644151904312256338468`15.9545897\
70191003, "Liter"/("Hour"*"Millimole")], rateconst["ACITL", True] -> 
     Unit[0.00051799235469979359765071038167047622`15.954589770191003, 
      "Liter"^2/("Hour"*"Millimole"^2)], rateconst["PEPCK", True] -> 
     Unit[0.00124352633704568367825171310939052772`15.954589770191003, 
      "Liter"/("Hour"*"Millimole")], rateconst["CITt4", True] -> 
     Unit[0.00116201398645041570626941604302827073`15.954589770191003, 
      "Liter"/"Hour"], rateconst["MALt", True] -> 
     Unit[
      0.0000969810147503190964475244617935059152494739170347114326`15.9545897\
70191003, "Liter"/"Hour"], rateconst["FUMtr", True] -> 
     Unit[
      8.4404727907675384787208576266007893959965140028397562`15.9545897701910\
03*^-6, "Liter"/"Hour"], rateconst["PDE4", True] -> 
     Unit[0.06406489782270404718173835001284379959`15.954589770191003, 
      "Hour"^(-1)], rateconst["GTHP", True] -> Unit[0.3422981270076211, 
      "Liter"^2/("Hour"*"Millimole"^2)], rateconst["PHETA1", True] -> 
     Unit[1.27592130972307102725522308025430878132`15.47746851547134, 
      "Liter"/("Hour"*"Millimole")], rateconst["PHEtec", True] -> 
     Unit[52.99999999999999850119891675603867043104`15.653559774527022, 
      "Liter"/"Hour"], rateconst["URIt", True] -> 
     Unit[3.09999999999999989105936570865651447093`15.653559774527022, 
      "Liter"/"Hour"], rateconst["ASNt5r", True] -> 
     Unit[61.99999999999999955591079014993738383055`15.653559774527022, 
      "Liter"/"Hour"], rateconst["HISt5r", True] -> 
     Unit[82.00000000000000344169137633798527531032`15.653559774527022, 
      "Liter"/"Hour"], rateconst["ILEtec", True] -> 
     Unit[61.99999999999999955591079014993738383055`15.653559774527022, 
      "Liter"/"Hour"], rateconst["LEUtec", True] -> 
     Unit[132.0000000000000062172489379008766263694`15.653559774527022, 
      "Liter"/"Hour"], rateconst["LYSt5r", True] -> 
     Unit[167.00000000000000954791801177634624764029`15.653559774527022, 
      "Liter"/"Hour"], rateconst["SERt5r", True] -> 
     Unit[121.99999999999999733546474089962430298035`15.653559774527022, 
      "Liter"/"Hour"], rateconst["THRt5r", True] -> 
     Unit[141.9999999999999873434575192732154391706`15.653559774527022, 
      "Liter"/"Hour"], rateconst["TRPt", True] -> 
     Unit[44.99999999999999833466546306226518935868`15.653559774527022, 
      "Liter"/"Hour"], rateconst["TYRt", True] -> 
     Unit[53.99999999999999938937733645616390276994`15.653559774527022, 
      "Liter"/"Hour"], rateconst["VALtec", True] -> 
     Unit[234.99999999999998667732370449812151491936`15.653559774527022, 
      "Liter"/"Hour"], parameter["Volume", "c"] -> Unit[1, "Liter"], 
    parameter["Volume", "e"] -> Unit[1, "Liter"], 
    Keq["ADMDC"] -> 
     Unit[2941.682515797539963386952877044677734375`15.954589770191003, 
      "Millimole"/"Liter"], Keq["ADNK1"] -> 
     16778.29148676275144680403172969818115234375`15.954589770191003, 
    Keq["ADPT"] -> 956031.58389984630048274993896484375`15.954589770191003, 
    Keq["DPGM"] -> 
     53550.0689948993167490698397159576416015625`15.954589770191003, 
    Keq["ENO"] -> 
     4.94670656906303563005167234223335981369`15.954589770191003, 
    Keq["FBA"] -> 
     Unit[0.09252834748957666777258168622211087495`15.954589770191003, 
      "Millimole"/"Liter"], Keq["GK1"] -> 
     0.31470604457329404146648244022799190134`15.954589770191003, 
    Keq["GLUCYS"] -> 
     22255.9594286203864612616598606109619140625`15.954589770191003, 
    Keq["GMPR"] -> 
     Unit[3.7820095423469357192516326904296875`15.954589770191003*^6, 
      "Millimole"/"Liter"], Keq["GTHOXti2"] -> 
     Unit[3.5697179242214304395020008087158203125`15.954589770191003*^6, 
      "Millimole"/"Liter"], Keq["GUACYC"] -> 
     Unit[15.80323441374260973191212542587891221046`15.954589770191003, 
      "Millimole"/"Liter"], Keq["GUAPRT"] -> 
     397.41689475950147425464820116758346557617`15.954589770191003, 
    Keq["HEX4"] -> 
     78886.844315568116144277155399322509765625`15.954589770191003, 
    Keq["HXPRT"] -> 
     25784.9190103989021736197173595428466796875`15.954589770191003, 
    Keq["MAN6PI"] -> 
     1.43838318592548009000608999485848471522`15.954589770191003, 
    Keq["MDRPD"] -> 5.98169933589686453342437744140625`15.954589770191003*^6, 
    Keq["MTAP"] -> 
     0.00666435787484587899287546974846918602`15.954589770191003, 
    Keq["MTRI"] -> 
     9.32049331897298571902865660376846790314`15.954589770191003, 
    Keq["NDPK1"] -> 
     0.99756098071301235741259461065055802464`15.954589770191003, 
    Keq["ORNDC"] -> 
     Unit[2.910753845007247291505336761474609375`15.954589770191003*^6, 
      "Millimole"/"Liter"], Keq["PGL"] -> 
     459029.932093572220765054225921630859375`15.954589770191003, 
    Keq["PHETA1"] -> 
     0.52454095828906788234746727539459243417`15.954589770191003, 
    Keq["PPM"] -> 
     26.03473484951391725417124689556658267975`15.954589770191003, 
    Keq["PUNP3"] -> 
     0.00789185645203937212455169714075964293`15.954589770191003, 
    Keq["PUNP5"] -> 
     0.05098504317084837089701920831430470571`15.954589770191003, 
    Keq["TPI"] -> 
     0.04550169495029604549429791404691059142`15.954589770191003, 
    Keq["ALATA_L"] -> 
     4.42984794044045493421890569152310490608`15.954589770191003, 
    Keq["GLUN"] -> 
     Unit[36858.222152202506549656391143798828125`15.954589770191003, 
      "Millimole"/"Liter"], Keq["GGCT"] -> 
     Unit[113945.17968646538793109357357025146484375`15.954589770191003, 
      "Millimole"/"Liter"], Keq["XAO"] -> 
     4.08115573965968359375`15.954589770191003*^13, 
    Keq["XAO2"] -> 4.9298622086604433424798380457984`15.954589770191003*^31, 
    Keq["MDH"] -> 
     0.000017747186767495245823464400380942151969065889716148376`15.954589770\
191003, Keq["ACITL"] -> 
     Unit[24.30682427183052851660249871201813220978`15.954589770191003, 
      "Millimole"/"Liter"], Keq["PEPCK"] -> 
     Unit[3.28800245320229800327638258750084787607`15.954589770191003, 
      "Millimole"/"Liter"], Keq["PDE4"] -> 
     9.5885643145005881786346435546875`15.954589770191003*^8, 
    Keq["HYXNt"] -> 1.`15.954589770191003, Keq["INSt"] -> 
     0.5`15.954589770191003, Keq["PYRt2r"] -> 
     0.69999999999999995559107901499373838305`15.954589770191003, 
    Keq["ALAt4"] -> 2.5`15.954589770191003, Keq["CYStec"] -> 
     0.95820300000000002693667511266539804637`15.954589770191003, 
    Keq["GLNt4"] -> 
     1.58621900000000004560263278108322992921`15.954589770191003, 
    Keq["GLYt7(211)r"] -> 
     1.58467399999999991599963777844095602632`15.954589770191003, 
    Keq["ARGt5r"] -> 
     1.59529999999999994031441019615158438683`15.954589770191003, 
    Keq["CA2t"] -> 
     0.01000000000000000020816681711721685133`15.954589770191003, 
    Keq["CO2t"] -> 1.`15.954589770191003, Keq["DHAAt1r"] -> 
     1.`15.954589770191003, Keq["FRUt1r"] -> 1.`15.954589770191003, 
    Keq["H2O2t"] -> 
     0.99999599999999999599964439767063595355`15.954589770191003, 
    Keq["KCCt"] -> 1.`15.954589770191003, Keq["METtec"] -> 
     1.`15.954589770191003, Keq["NH4t3r"] -> 1.`15.954589770191003, 
    Keq["Kt1r"] -> 
     0.62684200000000001029576424116385169327`15.954589770191003, 
    Keq["XANt"] -> 
     0.91139400000000003743139131984207779169`15.954589770191003, 
    Keq["R_5OXPROt"] -> 
     0.62685299999999999354116653194068931043`15.954589770191003, 
    Keq["MALt"] -> 0.5`15.954589770191003, Keq["FUMtr"] -> 
     0.39299200000000000798650034994352608919`15.954589770191003, 
    Keq["CITt4"] -> 
     1.60000000000000008881784197001252323389`15.954589770191003, 
    Keq["ADEt"] -> 
     1.10000000000000008881784197001252323389`15.954589770191003, 
    Keq["L-LACt2r"] -> 0.5`15.954589770191003, Keq["GLCt1r"] -> 
     1.0002502837145261147425481188545464531`15.954589770191003, 
    Keq["ADNt"] -> 1000.`15.954589770191003, Keq["ASCBt"] -> 
     0.10000000000000000555111512312578270212`15.954589770191003, 
    Keq["HCYSte"] -> 
     0.10000000000000000555111512312578270212`15.954589770191003, 
    Keq["PTRCt"] -> 
     0.10000000000000000555111512312578270212`15.954589770191003, 
    Keq["SPMDt"] -> 
     0.10000000000000000555111512312578270212`15.954589770191003, 
    Keq["SPRMt2r"] -> 
     0.10000000000000000555111512312578270212`15.954589770191003, 
    Keq["UREAt"] -> 
     0.10000000000000000555111512312578270212`15.954589770191003, 
    Keq["PIt"] -> 
     0.10000000000000000555111512312578270212`15.954589770191003, 
    Keq["MANt1r"] -> 1000.`15.954589770191003, 
    Keq["AKGtr"] -> 1000.`15.954589770191003, Keq["HCO3_CLt"] -> 
     0.83999999999999996891375531049561686814`15.954589770191003, 
    Keq["URATEt"] -> Unit[1.`15.954589770191003*^6, "Millimole"/"Liter"], 
    Keq["Ht"] -> 1.`15.954589770191003, Keq["H2Ot"] -> 
     0.99999997071701865567465664732253438502`15.954589770191003, 
    Keq["O2t"] -> 
     0.98476206529361998297146532218993708086`15.954589770191003, 
    Keq["NAt"] -> 
     0.07168357350055303312766339741228573886`15.954589770191003, 
    Keq["R_2KMBTA"] -> 
     1.89999999999999991118215802998747676611`15.954589770191003, 
    Keq["ARD1_hs"] -> 1.`15.954589770191003*^6, 
    Keq["BANDMT"] -> 1000.`15.954589770191003, Keq["GGLUCT"] -> 
     Unit[110000.000000000014551915228366851806640625`15.954589770191003, 
      "Millimole"/"Liter"], Keq["GTHDH"] -> Unit[1.7*^6, 
      "Liter"/"Millimole"], Keq["GTHS"] -> 1.`15.954589770191003*^6, 
    Keq["SPMS"] -> 1.`15.954589770191003*^6, Keq["SPRMS"] -> 
     1.`15.954589770191003*^6, Keq["TKT1"] -> 
     1.19999999999999995559107901499373838305`15.954589770191003, 
    Keq["RPE"] -> 3.`15.954589770191003, Keq["SBTD_D2"] -> 
     0.01499999999999999944488848768742172979`15.954589770191003, 
    Keq["ADNCYC"] -> Unit[65.`15.954589770191003, "Millimole"/"Liter"], 
    Keq["SBTR"] -> 
     23.10399999999999920419213594868779182434`15.954589770191003, 
    Keq["PRPPS"] -> 
     64626.800000000002910383045673370361328125`15.954589770191003, 
    Keq["DM_nadh"] -> 1.`15.954589770191003*^6, 
    Keq["PGM"] -> 
     5.55555555555555535818257339997217059135`15.954589770191003, 
    Keq["RPI"] -> 
     0.38910505836575876026373066451924387366`15.954589770191003, 
    Keq["TALA"] -> 
     1.05000000000000004440892098500626161695`15.954589770191003, 
    Keq["TKT2"] -> 
     10.30000000000000071054273576010018587112`15.954589770191003, 
    Keq["GLNS"] -> 3200.`15.954589770191003, Keq["OPAHir"] -> 
     Unit[1.`15.954589770191003*^6, "Millimole"/"Liter"], 
    Keq["HEX7"] -> 660.`15.954589770191003, Keq["PHEtec"] -> 
     0.92452830188679251458609740038473276855`15.954589770191003, 
    Keq["URIt"] -> 
     1.03225806451612911800142050873916740921`15.954589770191003, 
    Keq["ASNt5r"] -> 
     1.95161290322580640828994440848764769605`15.954589770191003, 
    Keq["HISt5r"] -> 
     1.04878048780487792081754252163945825182`15.954589770191003, 
    Keq["ILEtec"] -> 
     0.93548387096774198963756948939044037994`15.954589770191003, 
    Keq["LEUtec"] -> 
     0.83333333333333329828841462673117146049`15.954589770191003, 
    Keq["LYSt5r"] -> 
     0.83233532934131739214028977811971106674`15.954589770191003, 
    Keq["SERt5r"] -> 
     1.22131147540983603946667168645493162893`15.954589770191003, 
    Keq["THRt5r"] -> 
     0.816901408450704339600911331938108843`15.954589770191003, 
    Keq["TRPt"] -> 
     0.53333333333333336417286179514323837528`15.954589770191003, 
    Keq["TYRt"] -> 
     1.09259259259259254738032092790214654797`15.954589770191003, 
    Keq["VALtec"] -> 
     0.72765957446808520338299852994804185124`15.954589770191003, 
    Keq["IMPD"] -> 
     0.08331455000000000110649267526241601445`15.954589770191003, 
    Keq["PPA"] -> Unit[7.24603*^8, "Millimole"/"Liter"], 
    Keq["NTD9"] -> Unit[1.0258105`15.954589770191003*^7, 
      "Millimole"/"Liter"], Keq["PDE1"] -> 1.908654`15.954589770191003*^10, 
    Keq["GMPS2"] -> Unit[3.69805`15.954589770191003*^7, "Millimole"/"Liter"], 
    Keq["ADA"] -> Unit[790091.5`15.954589770191003, "Millimole"/"Liter"], 
    Keq["NTD7"] -> Unit[1.170169`15.954589770191003*^7, "Millimole"/"Liter"], 
    Keq["AHC"] -> 
     Unit[0.04509999999999999426014696268794068601`15.954589770191003, 
      "Millimole"/"Liter"], Keq["ARGN"] -> Unit[132.`15.954589770191003, 
      "Millimole"/"Liter"], Keq["NTD11"] -> 
     Unit[1.0396265`15.954589770191003*^7, "Millimole"/"Liter"], 
    Keq["ARS_hs"] -> Unit[1.045`15.954589770191003*^7, "Millimole"/"Liter"], 
    Keq["DPGase"] -> 
     Unit[3.7508679999999995343387126922607421875`15.954589770191003*^6, 
      "Millimole"/"Liter"], Keq["CAT"] -> Unit[6.191305784999999*^29, 
      "Liter"/"Millimole"], Keq["METAT"] -> Unit[1.`15.954589770191003*^6, 
      "Millimole"/"Liter"], Keq["CAMPt"] -> Unit[1.`15.954589770191003*^6, 
      "Millimole"/"Liter"], Keq["CGMPt"] -> Unit[1.`15.954589770191003*^6, 
      "Millimole"/"Liter"], Keq["AMPDA"] -> 
     Unit[884032.599999999976716935634613037109375`15.954589770191003, 
      "Millimole"/"Liter"], Keq["HCO3E"] -> 
     16.98959999999999936903805064503103494644`15.954589770191003, 
    Keq["GTHO"] -> Unit[5.1, "Millimole"/"Liter"], 
    Keq["FUM"] -> 236.5`15.954589770191003, Keq["GTHP"] -> 
     Unit[73.52941176470588, "Liter"^2/"Millimole"^2], 
    Keq["NaKt"] -> Unit[1.*^6, "Millimole"/"Liter"], 
    Keq["CAATPS"] -> Unit[1.*^6, "Millimole"/"Liter"]}, 
  "BoundaryConditions" -> {metabolite["35cgmp", "e"], 
    metabolite["5oxpro", "e"], metabolite["accoa", "c"], 
    metabolite["ade", "e"], metabolite["adn", "e"], metabolite["akg", "e"], 
    metabolite["ala-L", "e"], metabolite["arg-L", "e"], 
    metabolite["ascb-L", "e"], metabolite["asn-L", "e"], 
    metabolite["band", "c"], metabolite["bandmt", "c"], 
    metabolite["ca2", "e"], metabolite["camp", "e"], metabolite["cit", "e"], 
    metabolite["cl", "e"], metabolite["co2", "e"], metabolite["coa", "c"], 
    metabolite["cys-L", "e"], metabolite["dhdascb", "e"], 
    metabolite["for", "c"], metabolite["fru", "e"], metabolite["fum", "e"], 
    metabolite["glc-D", "e"], metabolite["gln-L", "e"], 
    metabolite["gluala", "e"], metabolite["gly", "e"], 
    metabolite["gthox", "e"], metabolite["h", "e"], metabolite["h2o", "e"], 
    metabolite["h2o2", "e"], metabolite["hco3", "e"], 
    metabolite["hcys-L", "e"], metabolite["his-L", "e"], 
    metabolite["hxan", "e"], metabolite["ile-L", "e"], 
    metabolite["ins", "e"], metabolite["k", "e"], metabolite["lac-L", "e"], 
    metabolite["leu-L", "e"], metabolite["lys-L", "e"], 
    metabolite["mal-L", "e"], metabolite["man", "e"], 
    metabolite["met-L", "e"], metabolite["na1", "e"], metabolite["nh4", "e"], 
    metabolite["o2", "e"], metabolite["phe-L", "e"], metabolite["pi", "e"], 
    metabolite["ptrc", "e"], metabolite["pyr", "e"], 
    metabolite["ser-L", "e"], metabolite["spmd", "e"], 
    metabolite["sprm", "e"], metabolite["thr-L", "e"], 
    metabolite["trp-L", "e"], metabolite["tyr-L", "e"], 
    metabolite["urate", "e"], metabolite["urea", "e"], 
    metabolite["uri", "e"], metabolite["val-L", "e"], 
    metabolite["xan", "e"]}, "Constant" -> {}, "UnitChecking" -> False, 
  "Objective" -> Automatic}]
