# Supplementary material for: Topological and kinetic determinants of the modal matrices of dynamic models of metabolism
Source: PLoS One. 2017 Dec 21;12(12):e0189880. doi: 10.1371/journal.pone.0189880 (PMC5739448; doi:10.1371/journal.pone.0189880)
Supplement: S1 Model Files — (GZ) [file pone.0189880.s002.tar.gz › S1 model files/mathematical_models/massmodel.m]

(* Created with the Wolfram Language : www.wolfram.com *)
MASSmodel[{"Notes" -> "", "Synonyms" -> {}, "Events" -> {}, 
  "Ignore" -> {metabolite["h2o", "e"], metabolite["h2o", "c"], 
    metabolite["h", "e"], metabolite["h", "c"], metabolite["band", "c"], 
    metabolite["bandmt", "c"]}, "ID" -> "exportModel", 
  "Name" -> "rbc_storageMet_update", "Constraints" -> 
   {v["R_2KMBTA"] -> {-1000., 1000.}, v["ADA"] -> {-1000., 1000.}, 
    v["ADEt"] -> {-1000., 1000.}, v["ADK1"] -> {-1000., 1000.}, 
    v["ADMDC"] -> {-1000., 1000.}, v["ADNCYC"] -> {-1000., 1000.}, 
    v["ADNK1"] -> {-1000., 1000.}, v["ADNt"] -> {-1000., 1000.}, 
    v["ADPT"] -> {-1000., 1000.}, v["AHC"] -> {-1000., 1000.}, 
    v["ALAt4"] -> {-1000., 1000.}, v["AMPDA"] -> {-1000., 1000.}, 
    v["ARD1_hs"] -> {-1000., 1000.}, v["ARGN"] -> {-1000., 1000.}, 
    v["ARGt5r"] -> {-1000., 1000.}, v["ARS_hs"] -> {-1000., 1000.}, 
    v["ASCBt"] -> {-1000., 1000.}, v["BANDMT"] -> {-1000., 1000.}, 
    v["CA2t"] -> {-1000., 1000.}, v["CAATPS"] -> {-1000., 1000.}, 
    v["CAMPt"] -> {-1000., 1000.}, v["CAT"] -> {-1000., 1000.}, 
    v["CGMPt"] -> {-1000., 1000.}, v["CO2t"] -> {-1000., 1000.}, 
    v["CYStec"] -> {-1000., 1000.}, v["DHAAt1r"] -> {-1000., 1000.}, 
    v["DM_nadh"] -> {-1000., 1000.}, v["DPGM"] -> {-1000., 1000.}, 
    v["DPGase"] -> {-1000., 1000.}, v["ENO"] -> {-1000., 1000.}, 
    v["FBA"] -> {-1000., 1000.}, v["FRUt1r"] -> {-1000., 1000.}, 
    v["G6PDH2r"] -> {-1000., 1000.}, v["GAPD"] -> {-1000., 1000.}, 
    v["GGLUCT"] -> {-1000., 1000.}, v["GK1"] -> {-1000., 1000.}, 
    v["GLCt1r"] -> {-1000., 1000.}, v["GLNS"] -> {-1000., 1000.}, 
    v["GLNt4"] -> {-1000., 1000.}, v["GLUCYS"] -> {-1000., 1000.}, 
    v["GLYt7(211)r"] -> {-1000., 1000.}, v["GMPR"] -> {-1000., 1000.}, 
    v["GMPS2"] -> {-1000., 1000.}, v["GND"] -> {-1000., 1000.}, 
    v["GTHDH"] -> {-1000., 1000.}, v["GTHO"] -> {-1000., 1000.}, 
    v["GTHOXti2"] -> {-1000., 1000.}, v["GTHP"] -> {-1000., 1000.}, 
    v["GTHS"] -> {-1000., 1000.}, v["GUACYC"] -> {-1000., 1000.}, 
    v["GUAPRT"] -> {-1000., 1000.}, v["H2O2t"] -> {-1000., 1000.}, 
    v["H2Ot"] -> {-1000., 1000.}, v["HCO3E"] -> {-1000., 1000.}, 
    v["HCO3_CLt"] -> {-1000., 1000.}, v["HCYSte"] -> {-1000., 1000.}, 
    v["HEX1"] -> {-1000., 1000.}, v["HEX4"] -> {-1000., 1000.}, 
    v["HEX7"] -> {-1000., 1000.}, v["HXPRT"] -> {-1000., 1000.}, 
    v["HYXNt"] -> {-1000., 1000.}, v["Ht"] -> {-1000., 1000.}, 
    v["IMPD"] -> {-1000., 1000.}, v["INSt"] -> {-1000., 1000.}, 
    v["KCCt"] -> {-1000., 1000.}, v["L-LACt2r"] -> {-1000., 1000.}, 
    v["LDH_L"] -> {-1000., 1000.}, v["MAN6PI"] -> {-1000., 1000.}, 
    v["MANt1r"] -> {-1000., 1000.}, v["MDRPD"] -> {-1000., 1000.}, 
    v["METAT"] -> {-1000., 1000.}, v["METtec"] -> {-1000., 1000.}, 
    v["MTAP"] -> {-1000., 1000.}, v["MTRI"] -> {-1000., 1000.}, 
    v["NAt"] -> {-1000., 1000.}, v["NDPK1"] -> {-1000., 1000.}, 
    v["NH4t3r"] -> {-1000., 1000.}, v["NTD11"] -> {-1000., 1000.}, 
    v["NTD7"] -> {-1000., 1000.}, v["NTD9"] -> {-1000., 1000.}, 
    v["NaKt"] -> {-1000., 1000.}, v["O2t"] -> {-1000., 1000.}, 
    v["OPAHir"] -> {-1000., 1000.}, v["ORNDC"] -> {-1000., 1000.}, 
    v["PDE1"] -> {-1000., 1000.}, v["PFK"] -> {-1000., 1000.}, 
    v["PGI"] -> {-1000., 1000.}, v["PGK"] -> {-1000., 1000.}, 
    v["PGL"] -> {-1000., 1000.}, v["PGM"] -> {-1000., 1000.}, 
    v["PHETA1"] -> {-1000., 1000.}, v["PHEtec"] -> {-1000., 1000.}, 
    v["PIt"] -> {-1000., 1000.}, v["PPA"] -> {-1000., 1000.}, 
    v["PPM"] -> {-1000., 1000.}, v["PRPPS"] -> {-1000., 1000.}, 
    v["PTRCt"] -> {-1000., 1000.}, v["PUNP3"] -> {-1000., 1000.}, 
    v["PUNP5"] -> {-1000., 1000.}, v["PYK"] -> {-1000., 1000.}, 
    v["PYRt2r"] -> {-1000., 1000.}, v["RPE"] -> {-1000., 1000.}, 
    v["RPI"] -> {-1000., 1000.}, v["SBTD_D2"] -> {-1000., 1000.}, 
    v["SBTR"] -> {-1000., 1000.}, v["SPMDt"] -> {-1000., 1000.}, 
    v["SPMS"] -> {-1000., 1000.}, v["SPRMS"] -> {-1000., 1000.}, 
    v["SPRMt2r"] -> {-1000., 1000.}, v["TALA"] -> {-1000., 1000.}, 
    v["TKT1"] -> {-1000., 1000.}, v["TKT2"] -> {-1000., 1000.}, 
    v["TPI"] -> {-1000., 1000.}, v["UREAt"] -> {-1000., 1000.}, 
    v["URIt"] -> {-1000., 1000.}, v["Kt1r"] -> {-1000., 1000.}, 
    v["AKGtr"] -> {-1000., 1000.}, v["ALATA_L"] -> {-1000., 1000.}, 
    v["ASNt5r"] -> {-1000., 1000.}, v["GLUN"] -> {-1000., 1000.}, 
    v["HISt5r"] -> {-1000., 1000.}, v["ILEtec"] -> {-1000., 1000.}, 
    v["LEUtec"] -> {-1000., 1000.}, v["LYSt5r"] -> {-1000., 1000.}, 
    v["SERt5r"] -> {-1000., 1000.}, v["THRt5r"] -> {-1000., 1000.}, 
    v["TRPt"] -> {-1000., 1000.}, v["TYRt"] -> {-1000., 1000.}, 
    v["VALtec"] -> {-1000., 1000.}}, "CustomODE" -> {}, "GPR" -> {}, 
  "ElementalComposition" -> {metabolite["13dpg", "c"] -> "&13dpg&", 
    metabolite["23dpg", "c"] -> "&23dpg&", metabolite["2kmb", "c"] -> 
     "&2kmb&", metabolite["2pg", "c"] -> "&2pg&", 
    metabolite["35cgmp", "c"] -> "&35cgmp&", metabolite["3pg", "c"] -> 
     "&3pg&", metabolite["5mdr1p", "c"] -> "&5mdr1p&", 
    metabolite["5mdru1p", "c"] -> "&5mdru1p&", metabolite["5mta", "c"] -> 
     "&5mta&", metabolite["5oxpro", "c"] -> "&5oxpro&", 
    metabolite["6pgc", "c"] -> "&6pgc&", metabolite["6pgl", "c"] -> "&6pgl&", 
    metabolite["ade", "c"] -> "&ade&", metabolite["adn", "c"] -> "&adn&", 
    metabolite["adp", "c"] -> "&adp&", metabolite["ahcys", "c"] -> "&ahcys&", 
    metabolite["akg", "c"] -> "&akg&", metabolite["ala-L", "c"] -> "&ala-L&", 
    metabolite["amet", "c"] -> "&amet&", metabolite["ametam", "c"] -> 
     "&ametam&", metabolite["amp", "c"] -> "&amp&", 
    metabolite["arg-L", "c"] -> "&arg-L&", metabolite["ascb-L", "c"] -> 
     "&ascb-L&", metabolite["atp", "c"] -> "&atp&", 
    metabolite["band", "c"] -> "&band&", metabolite["bandmt", "c"] -> 
     "&bandmt&", metabolite["ca2", "c"] -> "&ca2&", 
    metabolite["camp", "c"] -> "&camp&", metabolite["cl", "c"] -> "&cl&", 
    metabolite["co2", "c"] -> "&co2&", metabolite["cys-L", "c"] -> "&cys-L&", 
    metabolite["dhap", "c"] -> "&dhap&", metabolite["dhdascb", "c"] -> 
     "&dhdascb&", metabolite["dhmtp", "c"] -> "&dhmtp&", 
    metabolite["dkmpp", "c"] -> "&dkmpp&", metabolite["e4p", "c"] -> "&e4p&", 
    metabolite["f6p", "c"] -> "&f6p&", metabolite["fdp", "c"] -> "&fdp&", 
    metabolite["for", "c"] -> "&for&", metabolite["fru", "c"] -> "&fru&", 
    metabolite["g3p", "c"] -> "&g3p&", metabolite["g6p", "c"] -> "&g6p&", 
    metabolite["gdp", "c"] -> "&gdp&", metabolite["glc-D", "c"] -> "&glc-D&", 
    metabolite["gln-L", "c"] -> "&gln-L&", metabolite["glu-L", "c"] -> 
     "&glu-L&", metabolite["glucys", "c"] -> "&glucys&", 
    metabolite["gly", "c"] -> "&gly&", metabolite["gmp", "c"] -> "&gmp&", 
    metabolite["gsn", "c"] -> "&gsn&", metabolite["gthox", "c"] -> "&gthox&", 
    metabolite["gthrd", "c"] -> "&gthrd&", metabolite["gtp", "c"] -> "&gtp&", 
    metabolite["gua", "c"] -> "&gua&", metabolite["h", "c"] -> "&h&", 
    metabolite["h2o", "c"] -> "&h2o&", metabolite["h2o2", "c"] -> "&h2o2&", 
    metabolite["hco3", "c"] -> "&hco3&", metabolite["hcys-L", "c"] -> 
     "&hcys-L&", metabolite["hxan", "c"] -> "&hxan&", 
    metabolite["imp", "c"] -> "&imp&", metabolite["ins", "c"] -> "&ins&", 
    metabolite["k", "c"] -> "&k&", metabolite["lac-L", "c"] -> "&lac-L&", 
    metabolite["man", "c"] -> "&man&", metabolite["man6p", "c"] -> "&man6p&", 
    metabolite["met-L", "c"] -> "&met-L&", metabolite["na1", "c"] -> "&na1&", 
    metabolite["nad", "c"] -> "&nad&", metabolite["nadh", "c"] -> "&nadh&", 
    metabolite["nadp", "c"] -> "&nadp&", metabolite["nadph", "c"] -> 
     "&nadph&", metabolite["nh4", "c"] -> "&nh4&", 
    metabolite["o2", "c"] -> "&o2&", metabolite["orn", "c"] -> "&orn&", 
    metabolite["pep", "c"] -> "&pep&", metabolite["phe-L", "c"] -> "&phe-L&", 
    metabolite["phpyr", "c"] -> "&phpyr&", metabolite["pi", "c"] -> "&pi&", 
    metabolite["ppi", "c"] -> "&ppi&", metabolite["prpp", "c"] -> "&prpp&", 
    metabolite["ptrc", "c"] -> "&ptrc&", metabolite["pyr", "c"] -> "&pyr&", 
    metabolite["r1p", "c"] -> "&r1p&", metabolite["r5p", "c"] -> "&r5p&", 
    metabolite["ru5p-D", "c"] -> "&ru5p-D&", metabolite["s7p", "c"] -> 
     "&s7p&", metabolite["sbt-D", "c"] -> "&sbt-D&", 
    metabolite["spmd", "c"] -> "&spmd&", metabolite["sprm", "c"] -> "&sprm&", 
    metabolite["urea", "c"] -> "&urea&", metabolite["uri", "c"] -> "&uri&", 
    metabolite["xmp", "c"] -> "&xmp&", metabolite["xu5p-D", "c"] -> 
     "&xu5p-D&", metabolite["35cgmp", "e"] -> "&35cgmp&", 
    metabolite["ade", "e"] -> "&ade&", metabolite["adn", "e"] -> "&adn&", 
    metabolite["ala-L", "e"] -> "&ala-L&", metabolite["arg-L", "e"] -> 
     "&arg-L&", metabolite["ascb-L", "e"] -> "&ascb-L&", 
    metabolite["ca2", "e"] -> "&ca2&", metabolite["camp", "e"] -> "&camp&", 
    metabolite["cl", "e"] -> "&cl&", metabolite["co2", "e"] -> "&co2&", 
    metabolite["cys-L", "e"] -> "&cys-L&", metabolite["dhdascb", "e"] -> 
     "&dhdascb&", metabolite["fru", "e"] -> "&fru&", 
    metabolite["glc-D", "e"] -> "&glc-D&", metabolite["gln-L", "e"] -> 
     "&gln-L&", metabolite["gluala", "e"] -> "&gluala&", 
    metabolite["gly", "e"] -> "&gly&", metabolite["gthox", "e"] -> "&gthox&", 
    metabolite["h", "e"] -> "&h&", metabolite["h2o", "e"] -> "&h2o&", 
    metabolite["h2o2", "e"] -> "&h2o2&", metabolite["hco3", "e"] -> "&hco3&", 
    metabolite["hcys-L", "e"] -> "&hcys-L&", metabolite["hxan", "e"] -> 
     "&hxan&", metabolite["ins", "e"] -> "&ins&", metabolite["k", "e"] -> 
     "&k&", metabolite["lac-L", "e"] -> "&lac-L&", 
    metabolite["man", "e"] -> "&man&", metabolite["met-L", "e"] -> "&met-L&", 
    metabolite["na1", "e"] -> "&na1&", metabolite["nh4", "e"] -> "&nh4&", 
    metabolite["o2", "e"] -> "&o2&", metabolite["phe-L", "e"] -> "&phe-L&", 
    metabolite["pi", "e"] -> "&pi&", metabolite["ptrc", "e"] -> "&ptrc&", 
    metabolite["pyr", "e"] -> "&pyr&", metabolite["spmd", "e"] -> "&spmd&", 
    metabolite["sprm", "e"] -> "&sprm&", metabolite["urea", "e"] -> "&urea&", 
    metabolite["uri", "e"] -> "&uri&", metabolite["akg", "e"] -> "&akg&", 
    metabolite["asn-L", "c"] -> "&asn-L&", metabolite["asn-L", "e"] -> 
     "&asn-L&", metabolite["his-L", "e"] -> "&his-L&", 
    metabolite["ile-L", "e"] -> "&ile-L&", metabolite["leu-L", "e"] -> 
     "&leu-L&", metabolite["lys-L", "e"] -> "&lys-L&", 
    metabolite["ser-L", "e"] -> "&ser-L&", metabolite["thr-L", "e"] -> 
     "&thr-L&", metabolite["trp-L", "e"] -> "&trp-L&", 
    metabolite["tyr-L", "e"] -> "&tyr-L&", metabolite["val-L", "e"] -> 
     "&val-L&", metabolite["his-L", "c"] -> "&his-L&", 
    metabolite["ile-L", "c"] -> "&ile-L&", metabolite["leu-L", "c"] -> 
     "&leu-L&", metabolite["lys-L", "c"] -> "&lys-L&", 
    metabolite["ser-L", "c"] -> "&ser-L&", metabolite["thr-L", "c"] -> 
     "&thr-L&", metabolite["trp-L", "c"] -> "&trp-L&", 
    metabolite["tyr-L", "c"] -> "&tyr-L&", metabolite["val-L", "c"] -> 
     "&val-L&"}, "Constant" -> {}, "UnitChecking" -> True, 
  "Objective" -> Automatic, "Stoichiometry" -> SparseArray[Automatic, {169, 
    143}, 0, {1, {{0, 3, 5, 7, 9, 12, 13, 16, 18, 20, 23, 27, 29, 31, 34, 35, 
      40, 41, 62, 64, 68, 69, 72, 73, 76, 79, 87, 89, 90, 92, 93, 94, 119, 
      120, 122, 125, 126, 129, 135, 136, 139, 140, 142, 144, 146, 148, 150, 
      156, 158, 159, 162, 168, 171, 174, 177, 178, 182, 183, 184, 187, 189, 
      195, 197, 201, 202, 205, 207, 253, 259, 292, 293, 298, 299, 301, 302, 
      303, 307, 308, 309, 314, 318, 319, 322, 324, 325, 326, 327, 329, 330, 
      332, 335, 340, 346, 351, 357, 362, 363, 365, 368, 370, 393, 394, 395, 
      398, 402, 405, 407, 409, 410, 411, 414, 415, 417, 418, 419, 420, 421, 
      422, 423, 424, 426, 427, 428, 429, 430, 431, 433, 436, 437, 438, 440, 
      443, 444, 445, 453, 454, 458, 460, 461, 462, 463, 466, 467, 468, 469, 
      474, 480, 485, 486, 487, 488, 496, 500, 503, 504, 508, 509, 512, 514, 
      515, 516, 518, 521, 524, 526, 527, 528, 529, 530, 531}, {{28}, {34}, 
      {88}, {28}, {29}, {1}, {13}, {30}, {90}, {23}, {50}, {143}, {23}, {29}, 
      {88}, {90}, {73}, {74}, {70}, {74}, {73}, {107}, {108}, {35}, {83}, 
      {130}, {131}, {44}, {89}, {33}, {89}, {3}, {9}, {73}, {3}, {2}, {7}, 
      {8}, {10}, {79}, {8}, {4}, {7}, {20}, {21}, {23}, {36}, {38}, {40}, 
      {47}, {49}, {57}, {58}, {59}, {76}, {81}, {83}, {86}, {88}, {100}, 
      {135}, {138}, {10}, {18}, {1}, {91}, {117}, {118}, {117}, {11}, {35}, 
      {118}, {11}, {5}, {18}, {71}, {5}, {107}, {108}, {4}, {7}, {9}, {12}, 
      {43}, {79}, {85}, {96}, {14}, {15}, {15}, {17}, {45}, {17}, {119}, {4}, 
      {6}, {7}, {20}, {21}, {23}, {36}, {38}, {40}, {43}, {47}, {49}, {57}, 
      {58}, {59}, {71}, {76}, {81}, {83}, {86}, {88}, {96}, {100}, {135}, 
      {138}, {18}, {19}, {20}, {6}, {21}, {85}, {21}, {41}, {55}, {65}, {5}, 
      {24}, {44}, {54}, {84}, {139}, {24}, {25}, {40}, {130}, {25}, {31}, 
      {113}, {26}, {45}, {13}, {16}, {16}, {70}, {110}, {112}, {59}, {68}, 
      {86}, {87}, {110}, {112}, {31}, {86}, {13}, {32}, {59}, {104}, {31}, 
      {34}, {110}, {111}, {112}, {113}, {33}, {57}, {87}, {36}, {76}, {139}, 
      {37}, {57}, {105}, {37}, {38}, {39}, {43}, {120}, {39}, {35}, {40}, 
      {49}, {130}, {41}, {49}, {36}, {42}, {43}, {51}, {80}, {143}, {80}, 
      {98}, {45}, {46}, {47}, {48}, {47}, {50}, {76}, {139}, {51}, {98}, {2}, 
      {5}, {7}, {12}, {13}, {18}, {21}, {23}, {27}, {28}, {33}, {34}, {38}, 
      {40}, {42}, {43}, {46}, {47}, {49}, {54}, {57}, {58}, {59}, {62}, {63}, 
      {66}, {67}, {77}, {81}, {83}, {84}, {85}, {86}, {89}, {94}, {96}, 
      {100}, {101}, {104}, {105}, {107}, {108}, {109}, {135}, {137}, {143}, 
      {20}, {62}, {66}, {77}, {101}, {109}, {2}, {10}, {12}, {14}, {16}, 
      {20}, {21}, {22}, {23}, {29}, {30}, {43}, {47}, {48}, {53}, {54}, {63}, 
      {70}, {71}, {78}, {79}, {80}, {81}, {83}, {85}, {89}, {94}, {120}, 
      {132}, {133}, {135}, {136}, {143}, {53}, {22}, {48}, {52}, {132}, 
      {133}, {52}, {54}, {55}, {55}, {121}, {60}, {61}, {99}, {132}, {61}, 
      {122}, {12}, {42}, {60}, {63}, {78}, {2}, {64}, {78}, {99}, {64}, {65}, 
      {81}, {116}, {66}, {67}, {66}, {123}, {124}, {58}, {69}, {69}, {58}, 
      {68}, {1}, {71}, {72}, {11}, {39}, {41}, {75}, {81}, {27}, {34}, {63}, 
      {67}, {104}, {137}, {33}, {42}, {44}, {46}, {105}, {2}, {12}, {38}, 
      {42}, {77}, {120}, {13}, {22}, {82}, {132}, {133}, {82}, {14}, {84}, 
      {30}, {100}, {139}, {91}, {92}, {16}, {20}, {21}, {23}, {29}, {34}, 
      {38}, {40}, {47}, {49}, {71}, {73}, {78}, {79}, {80}, {81}, {83}, {93}, 
      {94}, {98}, {99}, {135}, {138}, {93}, {101}, {95}, {98}, {99}, {95}, 
      {96}, {103}, {111}, {44}, {102}, {103}, {110}, {111}, {104}, {105}, 
      {125}, {125}, {106}, {107}, {108}, {106}, {108}, {109}, {109}, {126}, 
      {126}, {127}, {127}, {128}, {128}, {14}, {114}, {114}, {115}, {115}, 
      {129}, {129}, {43}, {63}, {102}, {111}, {112}, {119}, {18}, {19}, {20}, 
      {41}, {55}, {65}, {26}, {32}, {1}, {38}, {40}, {43}, {83}, {91}, {118}, 
      {120}, {41}, {45}, {46}, {48}, {49}, {10}, {56}, {56}, {121}, {122}, 
      {65}, {81}, {116}, {123}, {124}, {72}, {11}, {39}, {41}, {75}, {81}, 
      {27}, {34}, {63}, {67}, {104}, {137}, {33}, {42}, {44}, {46}, {105}, 
      {77}, {92}, {91}, {6}, {9}, {43}, {50}, {51}, {60}, {71}, {94}, {9}, 
      {51}, {60}, {96}, {84}, {97}, {107}, {97}, {67}, {100}, {101}, {118}, 
      {131}, {132}, {133}, {134}, {133}, {135}, {134}, {135}, {136}, {142}, 
      {136}, {137}, {141}, {137}, {138}, {139}, {138}, {140}, {138}, {138}, 
      {140}, {141}, {142}}}, {-1, 1, 1, 1, -1, -1, 1, -1, -1, -1, 1, -1, 1, 
      1, -1, 1, 1, -1, -1, 1, -1, 1, 1, 1, -1, 1, 1, -1, 1, 1, -1, 1, -1, 1, 
      -1, -1, -1, 1, 1, 1, -1, 2., 1, 1, 1, 1, 1, 1, 1, 1, 1, 1, 1, 1, 1, 1, 
      1, 1, 1, -1, 1, 1, -1, 1, 1, -1, 1, -1, -1, 1, 1, -1, -1, -1, -1, 1, 1, 
      -1, -1, -1, 1, 1, -1, 1, -1, 1, 1, -1, 1, -1, 1, 1, -1, 1, -1, -1, -1, 
      -1, -1, -1, -1, -1, -1, -1, -1, -1, -1, -1, -1, -1, -1, -1, -1, -1, -1, 
      -1, 1, -1, -1, -1, 1, -2., 1, -1, -1, 1, 1, -1, 1, 1, 1, 1, -1, 1, 1, 
      -1, 1, -1, 1, -1, 1, -1, 1, -1, -1, 1, -1, 1, 1, -1, 1, 1, -1, 1, 1, 1, 
      -1, 1, 1, 1, -1, 1, 1, -1, -1, 1, 1, 1, -1, 1, -1, 1, -1, 1, 1, -1, -1, 
      -1, 1, 1, -1, -1, -1, -1, 1, -1, -1, 1, -1, -1, -1, 1, 1, -1, 1, 1, -1, 
      1, -1, -1, 1, 1, -1, 1, -1, -1, 1, -1, -1, 1, -1, 2., 1, 1, 1, 1, 1, 1, 
      1, 1, 1, -2., 2., -1, 1, 1, 1, 1, 1, 1, -1, 1, 1, 1, 1, 1, 1, -1, 1, 1, 
      1, 1, 1, -1, 1, 1, -1, 1, 1, -1, 1, 1, 1, 1, 1, -1, -1, -1, 1, -1, -1, 
      -1, -1, -1, -1, -1, 2., -1, -1, 1, -1, -1, 2., 1, -1, -1, 1, -1, -1, 
      -1, -1, -1, -2., -1, -1, -1, -1, -1, -1, -1, -1, -1, -1, -2., -1, 1, 1, 
      1, -1, 1, 1, -1, 1, -1, 1, 1, -1, -1, 1, 1, 1, 1, -1, -1, 1, 1, 1, -1, 
      -1, 1, 2., -1, 1, -1, -1, 1, 1, -1, 1, -1, 1, -1, 1, -1, 1, 1, 1, 2., 
      1, -3., 1, -1, -1, -1, -1, -1, -1, 1, -1, 1, 1, 1, 1, -1, 1, -1, 1, -1, 
      1, 1, -1, -1, -1, 1, -1, 1, -1, 1, -1, 1, 1, 1, 1, 1, 1, -1, 1, 1, 1, 
      1, 1, -1, 1, 1, 1, 1, 1, -1, 2., -1, -1, 1, 1, 1, -1, -1, 1, 1, 1, -1, 
      -1, -1, 1, -1, 1, -1, 1, -1, 1, 1, -1, 1, 1, -1, -1, 1, 1, -1, 1, -1, 
      1, -1, 1, -1, 1, 1, -1, 1, -1, 1, -1, -1, 1, 1, -1, -1, -1, 1, -1, 2., 
      -1, 1, -1, -1, -1, -1, -1, -1, 1, 1, 1, 1, 1, -1, -2., 2., -2., 1, 1, 
      1, -1, -1, -1, -1, -2., 1, -1, -1, -1, -1, -1, -2., -1, 3., -1, 1, 1, 
      1, 1, 1, 1, -1, 1, -1, -1, 1, -1, 1, 1, 1, 1, 1, 1, 1, 1, -1, -1, -1, 
      -1, 1, 1, 1, -1, -1, 1, 1, 1, 1, -1, 1, -1, 1, 1, -1, -1, 1, -1, 1, 1, 
      -1, 1, 1, 1, -1, -1, 1, -1, 1, -1, -1, -1}}], 
  "Species" -> {metabolite["13dpg", "c"], metabolite["23dpg", "c"], 
    metabolite["2kmb", "c"], metabolite["2pg", "c"], 
    metabolite["35cgmp", "c"], metabolite["35cgmp", "e"], 
    metabolite["3pg", "c"], metabolite["5mdr1p", "c"], 
    metabolite["5mdru1p", "c"], metabolite["5mta", "c"], 
    metabolite["5oxpro", "c"], metabolite["6pgc", "c"], 
    metabolite["6pgl", "c"], metabolite["ade", "c"], metabolite["ade", "e"], 
    metabolite["adn", "c"], metabolite["adn", "e"], metabolite["adp", "c"], 
    metabolite["ahcys", "c"], metabolite["akg", "c"], metabolite["akg", "e"], 
    metabolite["ala-L", "c"], metabolite["ala-L", "e"], 
    metabolite["amet", "c"], metabolite["ametam", "c"], 
    metabolite["amp", "c"], metabolite["arg-L", "c"], 
    metabolite["arg-L", "e"], metabolite["ascb-L", "c"], 
    metabolite["ascb-L", "e"], metabolite["asn-L", "c"], 
    metabolite["atp", "c"], metabolite["band", "c"], metabolite["ca2", "c"], 
    metabolite["camp", "c"], metabolite["camp", "e"], metabolite["cl", "c"], 
    metabolite["co2", "c"], metabolite["co2", "e"], metabolite["cys-L", "c"], 
    metabolite["cys-L", "e"], metabolite["dhap", "c"], 
    metabolite["dhdascb", "c"], metabolite["dhmtp", "c"], 
    metabolite["dkmpp", "c"], metabolite["e4p", "c"], metabolite["f6p", "c"], 
    metabolite["fdp", "c"], metabolite["for", "c"], metabolite["fru", "c"], 
    metabolite["g3p", "c"], metabolite["g6p", "c"], metabolite["gdp", "c"], 
    metabolite["glc-D", "c"], metabolite["glc-D", "e"], 
    metabolite["gln-L", "c"], metabolite["gln-L", "e"], 
    metabolite["gluala", "e"], metabolite["glucys", "c"], 
    metabolite["gly", "c"], metabolite["gmp", "c"], metabolite["gsn", "c"], 
    metabolite["gthox", "c"], metabolite["gthox", "e"], 
    metabolite["gtp", "c"], metabolite["gua", "c"], metabolite["h", "c"], 
    metabolite["h", "e"], metabolite["h2o", "c"], metabolite["h2o", "e"], 
    metabolite["h2o2", "c"], metabolite["h2o2", "e"], 
    metabolite["hco3", "c"], metabolite["hco3", "e"], 
    metabolite["his-L", "c"], metabolite["hxan", "c"], 
    metabolite["hxan", "e"], metabolite["ile-L", "c"], 
    metabolite["imp", "c"], metabolite["ins", "c"], metabolite["ins", "e"], 
    metabolite["k", "c"], metabolite["lac-L", "c"], metabolite["lac-L", "e"], 
    metabolite["leu-L", "c"], metabolite["lys-L", "c"], 
    metabolite["man", "c"], metabolite["man", "e"], metabolite["man6p", "c"], 
    metabolite["met-L", "c"], metabolite["na1", "c"], metabolite["nad", "c"], 
    metabolite["nadp", "c"], metabolite["nh4", "c"], metabolite["o2", "c"], 
    metabolite["o2", "e"], metabolite["orn", "c"], metabolite["pep", "c"], 
    metabolite["phe-L", "c"], metabolite["pi", "c"], metabolite["pi", "e"], 
    metabolite["pyr", "e"], metabolite["r1p", "c"], metabolite["r5p", "c"], 
    metabolite["ru5p-D", "c"], metabolite["s7p", "c"], 
    metabolite["sbt-D", "c"], metabolite["ser-L", "c"], 
    metabolite["ser-L", "e"], metabolite["spmd", "c"], 
    metabolite["spmd", "e"], metabolite["sprm", "c"], 
    metabolite["sprm", "e"], metabolite["thr-L", "c"], 
    metabolite["thr-L", "e"], metabolite["trp-L", "c"], 
    metabolite["trp-L", "e"], metabolite["tyr-L", "c"], 
    metabolite["tyr-L", "e"], metabolite["urea", "c"], 
    metabolite["urea", "e"], metabolite["uri", "c"], metabolite["uri", "e"], 
    metabolite["val-L", "c"], metabolite["val-L", "e"], 
    metabolite["xmp", "c"], metabolite["xu5p-D", "c"], 
    metabolite["asn-L", "e"], metabolite["bandmt", "c"], 
    metabolite["ca2", "e"], metabolite["cl", "e"], 
    metabolite["dhdascb", "e"], metabolite["fru", "e"], 
    metabolite["glu-L", "c"], metabolite["gly", "e"], 
    metabolite["gthrd", "c"], metabolite["hcys-L", "c"], 
    metabolite["hcys-L", "e"], metabolite["his-L", "e"], 
    metabolite["ile-L", "e"], metabolite["k", "e"], metabolite["leu-L", "e"], 
    metabolite["lys-L", "e"], metabolite["met-L", "e"], 
    metabolite["na1", "e"], metabolite["nadh", "c"], 
    metabolite["nadph", "c"], metabolite["nh4", "e"], 
    metabolite["phe-L", "e"], metabolite["phpyr", "c"], 
    metabolite["ppi", "c"], metabolite["prpp", "c"], metabolite["ptrc", "c"], 
    metabolite["ptrc", "e"], metabolite["pyr", "c"], 
    metabolite["5oxpro", "e"], metabolite["xan", "c"], 
    metabolite["urate", "c"], metabolite["xan", "e"], 
    metabolite["urate", "e"], metabolite["fum", "c"], 
    metabolite["mal-L", "c"], metabolite["oaa", "c"], metabolite["cit", "c"], 
    metabolite["coa", "c"], metabolite["accoa", "c"], metabolite["cit", "e"], 
    metabolite["mal-L", "e"], metabolite["fum", "e"]}, 
  "Fluxes" -> {v["R_2KMBTA"], v["ADA"], v["ADEt"], v["ADK1"], v["ADMDC"], 
    v["ADNCYC"], v["ADNK1"], v["ADNt"], v["ADPT"], v["AHC"], v["ALAt4"], 
    v["AMPDA"], v["ARD1_hs"], v["ARGN"], v["ARGt5r"], v["ARS_hs"], 
    v["ASCBt"], v["BANDMT"], v["CA2t"], v["CAATPS"], v["CAMPt"], v["CAT"], 
    v["CGMPt"], v["CO2t"], v["CYStec"], v["DHAAt1r"], v["DM_nadh"], 
    v["DPGM"], v["DPGase"], v["ENO"], v["FBA"], v["FRUt1r"], v["G6PDH2r"], 
    v["GAPD"], v["GGLUCT"], v["GK1"], v["GLCt1r"], v["GLNS"], v["GLNt4"], 
    v["GLUCYS"], v["GLYt7(211)r"], v["GMPR"], v["GMPS2"], v["GND"], 
    v["GTHDH"], v["GTHO"], v["GTHOXti2"], v["GTHP"], v["GTHS"], v["GUACYC"], 
    v["GUAPRT"], v["H2O2t"], v["H2Ot"], v["HCO3E"], v["HCO3_CLt"], 
    v["HCYSte"], v["HEX1"], v["HEX4"], v["HEX7"], v["HXPRT"], v["HYXNt"], 
    v["Ht"], v["IMPD"], v["INSt"], v["KCCt"], v["L-LACt2r"], v["LDH_L"], 
    v["MAN6PI"], v["MANt1r"], v["MDRPD"], v["METAT"], v["METtec"], v["MTAP"], 
    v["MTRI"], v["NAt"], v["NDPK1"], v["NH4t3r"], v["NTD11"], v["NTD7"], 
    v["NTD9"], v["NaKt"], v["O2t"], v["OPAHir"], v["ORNDC"], v["PDE1"], 
    v["PFK"], v["PGI"], v["PGK"], v["PGL"], v["PGM"], v["PHETA1"], 
    v["PHEtec"], v["PIt"], v["PPA"], v["PPM"], v["PRPPS"], v["PTRCt"], 
    v["PUNP3"], v["PUNP5"], v["PYK"], v["PYRt2r"], v["RPE"], v["RPI"], 
    v["SBTD_D2"], v["SBTR"], v["SPMDt"], v["SPMS"], v["SPRMS"], v["SPRMt2r"], 
    v["TALA"], v["TKT1"], v["TKT2"], v["TPI"], v["UREAt"], v["URIt"], 
    v["Kt1r"], v["AKGtr"], v["ALATA_L"], v["ASNt5r"], v["GLUN"], v["HISt5r"], 
    v["ILEtec"], v["LEUtec"], v["LYSt5r"], v["SERt5r"], v["THRt5r"], 
    v["TRPt"], v["TYRt"], v["VALtec"], v["GGCT"], v["R_5OXPROt"], v["XAO"], 
    v["XAO2"], v["XANt"], v["URATEt"], v["FUM"], v["MDH"], v["ACITL"], 
    v["PEPCK"], v["CITt4"], v["MALt"], v["FUMtr"], v["PDE4"]}, 
  "ReversibleColumnIndices" -> {1, 2, 3, 4, 5, 6, 7, 8, 9, 10, 11, 12, 13, 
    14, 15, 16, 17, 18, 19, 20, 21, 22, 23, 24, 25, 26, 27, 28, 29, 30, 31, 
    32, 33, 34, 35, 36, 37, 38, 39, 40, 41, 42, 43, 44, 45, 46, 47, 48, 49, 
    50, 51, 52, 53, 54, 55, 56, 57, 58, 59, 60, 61, 62, 63, 64, 65, 66, 67, 
    68, 69, 70, 71, 72, 73, 74, 75, 76, 77, 78, 79, 80, 81, 82, 83, 84, 85, 
    86, 87, 88, 89, 90, 91, 92, 93, 94, 95, 96, 97, 98, 99, 100, 101, 102, 
    103, 104, 105, 106, 107, 108, 109, 110, 111, 112, 113, 114, 115, 116, 
    117, 118, 119, 120, 121, 122, 123, 124, 125, 126, 127, 128, 129, 130, 
    131, 132, 133, 134, 135, 136, 137, 138, 139, 140, 141, 142, 143}, 
  "BoundaryConditions" -> {metabolite["35cgmp", "e"], 
    metabolite["5oxpro", "e"], metabolite["accoa", "c"], 
    metabolite["ade", "e"], metabolite["adn", "e"], metabolite["akg", "e"], 
    metabolite["ala-L", "e"], metabolite["arg-L", "e"], 
    metabolite["ascb-L", "e"], metabolite["asn-L", "e"], 
    metabolite["band", "c"], metabolite["bandmt", "c"], 
    metabolite["ca2", "e"], metabolite["camp", "e"], metabolite["cit", "e"], 
    metabolite["cl", "e"], metabolite["co2", "e"], metabolite["coa", "c"], 
    metabolite["cys-L", "e"], metabolite["dhdascb", "e"], 
    metabolite["for", "c"], metabolite["fru", "e"], metabolite["fum", "e"], 
    metabolite["glc-D", "e"], metabolite["gln-L", "e"], 
    metabolite["gluala", "e"], metabolite["gly", "e"], 
    metabolite["gthox", "e"], metabolite["h", "e"], metabolite["h2o", "e"], 
    metabolite["h2o2", "e"], metabolite["hco3", "e"], 
    metabolite["hcys-L", "e"], metabolite["his-L", "e"], 
    metabolite["hxan", "e"], metabolite["ile-L", "e"], 
    metabolite["ins", "e"], metabolite["k", "e"], metabolite["lac-L", "e"], 
    metabolite["leu-L", "e"], metabolite["lys-L", "e"], 
    metabolite["mal-L", "e"], metabolite["man", "e"], 
    metabolite["met-L", "e"], metabolite["na1", "e"], metabolite["nh4", "e"], 
    metabolite["o2", "e"], metabolite["phe-L", "e"], metabolite["pi", "e"], 
    metabolite["ptrc", "e"], metabolite["pyr", "e"], 
    metabolite["ser-L", "e"], metabolite["spmd", "e"], 
    metabolite["sprm", "e"], metabolite["thr-L", "e"], 
    metabolite["trp-L", "e"], metabolite["tyr-L", "e"], 
    metabolite["urate", "e"], metabolite["urea", "e"], 
    metabolite["uri", "e"], metabolite["val-L", "e"], 
    metabolite["xan", "e"]}, "InitialConditions" -> 
   {metabolite["mnl", "e"] -> 
     Unit[0.03400000000000000244249065417534438893`15.954589770191003, 
      "Millimole"/"Liter"], v[""] -> ""*Unit[1.`15.954589770191003, 
       "Millimole"/("Hour"*"Liter")], metabolite["13dpg", "c"] -> 
     Unit[
      0.000353259628002140118382262690133188698382582515478134155`15.95458977\
0191003, "Millimole"/"Liter"], metabolite["23dpg", "c"] -> 
     Unit[3.97417081673897154558972033555619418621`15.954589770191003, 
      "Millimole"/"Liter"], metabolite["2kmb", "c"] -> 
     Unit[0.04549501526749580304631592753139557317`15.954589770191003, 
      "Millimole"/"Liter"], metabolite["2pg", "c"] -> 
     Unit[0.01135206298851553982642847984152467689`15.954589770191003, 
      "Millimole"/"Liter"], metabolite["35cgmp", "c"] -> 
     Unit[
      4.469401007555764454473156560565527684047992806881666`15.95458977019100\
3*^-6, "Millimole"/"Liter"], metabolite["35cgmp", "e"] -> 
     Unit[
      5.4999999999999998569937334491619651544169755652546879`15.9545897701910\
03*^-6, "Millimole"/"Liter"], metabolite["3pg", "c"] -> 
     Unit[0.07868102558953933567398308923657168634`15.954589770191003, 
      "Millimole"/"Liter"], metabolite["5mdr1p", "c"] -> 
     Unit[0.00522104320590668132678890955844508426`15.954589770191003, 
      "Millimole"/"Liter"], metabolite["5mdru1p", "c"] -> 
     Unit[
      9.1347851500790831286635471086832183118531247600913049`15.9545897701910\
03*^-6, "Millimole"/"Liter"], metabolite["5mta", "c"] -> 
     Unit[0.0016373817410295259718727711728547547`15.954589770191003, 
      "Millimole"/"Liter"], metabolite["5oxpro", "c"] -> 
     Unit[0.05256501703003371023248391225024533924`15.954589770191003, 
      "Millimole"/"Liter"], metabolite["5oxpro", "e"] -> 
     Unit[0.02000000000000000041633363423443370266`15.954589770191003, 
      "Millimole"/"Liter"], metabolite["6pgc", "c"] -> 
     Unit[0.03634303003285366956420787687420670409`15.954589770191003, 
      "Millimole"/"Liter"], metabolite["6pgl", "c"] -> 
     Unit[0.00172459111836028417506783139145909445`15.954589770191003, 
      "Millimole"/"Liter"], metabolite["accoa", "c"] -> 
     Unit[0.00500000000000000010408340855860842566`15.954589770191003, 
      "Millimole"/"Liter"], metabolite["ade", "c"] -> 
     Unit[0.00094716404763945641256256413598180188`15.954589770191003, 
      "Millimole"/"Liter"], metabolite["ade", "e"] -> 
     Unit[0.00129999999999999994032551242639783595`15.954589770191003, 
      "Millimole"/"Liter"], metabolite["adn", "c"] -> 
     Unit[0.00118157772638567042447488297796098777`15.954589770191003, 
      "Millimole"/"Liter"], metabolite["adn", "e"] -> 
     Unit[
      0.000200000000000000009584347204771859196625882759690284729`15.95458977\
0191003, "Millimole"/"Liter"], metabolite["adp", "c"] -> 
     Unit[0.36982621811591098737181937394780106843`15.954589770191003, 
      "Millimole"/"Liter"], metabolite["ahcys", "c"] -> 
     Unit[0.00138906835132502227275752559876309533`15.954589770191003, 
      "Millimole"/"Liter"], metabolite["akg", "c"] -> 
     Unit[0.02603921040251165261447674481587455375`15.954589770191003, 
      "Millimole"/"Liter"], metabolite["akg", "e"] -> 
     Unit[0.00700000000000000014571677198205179593`15.954589770191003, 
      "Millimole"/"Liter"], metabolite["ala-L", "c"] -> 
     Unit[0.20958208397374364362342191725474549457`15.954589770191003, 
      "Millimole"/"Liter"], metabolite["ala-L", "e"] -> 
     Unit[0.32000000000000000666133814775093924254`15.954589770191003, 
      "Millimole"/"Liter"], metabolite["amet", "c"] -> 
     Unit[0.00374691023036176481739167876128249191`15.954589770191003, 
      "Millimole"/"Liter"], metabolite["ametam", "c"] -> 
     Unit[0.00050787113286766231035757046541334603`15.954589770191003, 
      "Millimole"/"Liter"], metabolite["amp", "c"] -> 
     Unit[0.09586782097230574228863275720868841745`15.954589770191003, 
      "Millimole"/"Liter"], metabolite["arg-L", "c"] -> 
     Unit[0.03999999999999993838262213330381200649`15.954589770191003, 
      "Millimole"/"Liter"], metabolite["arg-L", "e"] -> 
     Unit[0.0790000000000000007771561172376095783`15.954589770191003, 
      "Millimole"/"Liter"], metabolite["ascb-L", "c"] -> 
     Unit[0.01852046642145101923437877644573745783`15.954589770191003, 
      "Millimole"/"Liter"], metabolite["ascb-L", "e"] -> 
     Unit[0.04499999999999999833466546306226518936`15.954589770191003, 
      "Millimole"/"Liter"], metabolite["asn-L", "c"] -> 
     Unit[0.12100000000000001032507412901395582594`15.954589770191003, 
      "Millimole"/"Liter"], metabolite["asn-L", "e"] -> 
     Unit[0.06199999999999999955591079014993738383`15.954589770191003, 
      "Millimole"/"Liter"], metabolite["atp", "c"] -> 
     Unit[1.78858072302552173482581565622240304947`15.954589770191003, 
      "Millimole"/"Liter"], metabolite["band", "c"] -> 
     Unit[1.`15.954589770191003, "Millimole"/"Liter"], 
    metabolite["bandmt", "c"] -> Unit[1.`15.954589770191003, 
      "Millimole"/"Liter"], metabolite["ca2", "c"] -> 
     Unit[0.01398107493954467948904518692643250688`15.954589770191003, 
      "Millimole"/"Liter"], metabolite["ca2", "e"] -> 
     Unit[2.36450000000000004618527782440651208162`15.954589770191003, 
      "Millimole"/"Liter"], metabolite["camp", "c"] -> 
     Unit[
      0.0000109148145915266844239175161868082852834049845114350321`15.9545897\
70191003, "Millimole"/"Liter"], metabolite["camp", "e"] -> 
     Unit[
      8.4999999999999999329963057403958259783394169062376021`15.9545897701910\
03*^-6, "Millimole"/"Liter"], metabolite["cit", "c"] -> 
     Unit[0.08867662135446564841689820468673133291`15.954589770191003, 
      "Millimole"/"Liter"], metabolite["cit", "e"] -> 
     Unit[0.10000000000000000555111512312578270212`15.954589770191003, 
      "Millimole"/"Liter"], metabolite["cl", "c"] -> 
     Unit[61.80197221030029197663679951801896095276`15.954589770191003, 
      "Millimole"/"Liter"], metabolite["cl", "e"] -> 
     Unit[103.7000000000000028421709430404007434845`15.954589770191003, 
      "Millimole"/"Liter"], metabolite["co2", "c"] -> 
     Unit[
      0.0000259310739411845583358203620738535732925811316817998889`15.9545897\
70191003, "Millimole"/"Liter"], metabolite["co2", "e"] -> 
     Unit[0.69999999999999995559107901499373838305`15.954589770191003, 
      "Millimole"/"Liter"], metabolite["coa", "c"] -> 
     Unit[
      0.000349999999999999996443816874247545456455554813146591187`15.95458977\
0191003, "Millimole"/"Liter"], metabolite["cys-L", "c"] -> 
     Unit[0.02613228450697826360515918509008770343`15.954589770191003, 
      "Millimole"/"Liter"], metabolite["cys-L", "e"] -> 
     Unit[0.05199999999999999761302049705591343809`15.954589770191003, 
      "Millimole"/"Liter"], metabolite["dhap", "c"] -> 
     Unit[0.19346335282059401450283075973857194185`15.954589770191003, 
      "Millimole"/"Liter"], metabolite["dhdascb", "c"] -> 
     Unit[
      1.0223365626343573775853786414491430889484036015346649`15.9545897701910\
03*^-6, "Millimole"/"Liter"], metabolite["dhdascb", "e"] -> 
     Unit[
      0.000070099999999999996298447046960689021943835541605949402`15.95458977\
0191003, "Millimole"/"Liter"], metabolite["dhmtp", "c"] -> 
     Unit[
      0.000096708905045835296017397997303532974910922348499298096`15.95458977\
0191003, "Millimole"/"Liter"], metabolite["dkmpp", "c"] -> 
     Unit[
      0.000080674828885892818598410403119203238020418211817741394`15.95458977\
0191003, "Millimole"/"Liter"], metabolite["e4p", "c"] -> 
     Unit[0.0051683328320456054655318567370159144`15.954589770191003, 
      "Millimole"/"Liter"], metabolite["f6p", "c"] -> 
     Unit[0.01916507284290878271315605729796516243`15.954589770191003, 
      "Millimole"/"Liter"], metabolite["fdp", "c"] -> 
     Unit[0.02058119831965632071102412226082378766`15.954589770191003, 
      "Millimole"/"Liter"], metabolite["for", "c"] -> 
     Unit[
      0.0000822855000000000103271141638217045510828029364347457891`15.9545897\
70191003, "Millimole"/"Liter"], metabolite["fru", "c"] -> 
     Unit[
      0.000233672405431306347105280263320992162334732711315155029`15.95458977\
0191003, "Millimole"/"Liter"], metabolite["fru", "e"] -> 
     Unit[0.03099999999999999977795539507496869192`15.954589770191003, 
      "Millimole"/"Liter"], metabolite["fum", "c"] -> 
     Unit[
      0.000082169963199133603539391079717546517713344655930995941`15.95458977\
0191003, "Millimole"/"Liter"], metabolite["fum", "e"] -> 
     Unit[0.0015000000000000000312250225675825277`15.954589770191003, 
      "Millimole"/"Liter"], metabolite["g3p", "c"] -> 
     Unit[0.0088026170558020144785160709943738766`15.954589770191003, 
      "Millimole"/"Liter"], metabolite["g6p", "c"] -> 
     Unit[0.04710056665908307627077533652482088655`15.954589770191003, 
      "Millimole"/"Liter"], metabolite["gdp", "c"] -> 
     Unit[0.01910679200065942481834291299946926301`15.954589770191003, 
      "Millimole"/"Liter"], metabolite["glc-D", "c"] -> 
     Unit[5.34986438418406518024994511506520211697`15.954589770191003, 
      "Millimole"/"Liter"], metabolite["glc-D", "e"] -> 
     Unit[5.34999999999999964472863211994990706444`15.954589770191003, 
      "Millimole"/"Liter"], metabolite["gln-L", "c"] -> 
     Unit[0.62895246097743595647955316962907090783`15.954589770191003, 
      "Millimole"/"Liter"], metabolite["gln-L", "e"] -> 
     Unit[0.53800000000000003375077994860475882888`15.954589770191003, 
      "Millimole"/"Liter"], metabolite["gluala", "e"] -> 
     Unit[
      0.0001649999999999999990979437924920603109057992696762084959`15.9545897\
70191003, "Millimole"/"Liter"], metabolite["glucys", "c"] -> 
     Unit[0.04602068260499785068429190459937672131`15.954589770191003, 
      "Millimole"/"Liter"], metabolite["glu-L", "c"] -> 
     Unit[0.25509571774450623404817406481015495956`15.954589770191003, 
      "Millimole"/"Liter"], metabolite["gly", "c"] -> 
     Unit[0.3441486308968464968849332308309385553`15.954589770191003, 
      "Millimole"/"Liter"], metabolite["gly", "e"] -> 
     Unit[0.23999999999999999111821580299874767661`15.954589770191003, 
      "Millimole"/"Liter"], metabolite["gmp", "c"] -> 
     Unit[0.1667930460404683234987288642514613457`15.954589770191003, 
      "Millimole"/"Liter"], metabolite["gsn", "c"] -> 
     Unit[0.36457944499792699355467107125150505453`15.954589770191003, 
      "Millimole"/"Liter"], metabolite["gthox", "c"] -> 
     Unit[0.11653351047039346710665341788626392372`15.954589770191003, 
      "Millimole"/"Liter"], metabolite["gthox", "e"] -> 
     Unit[0.00169000000000000009589551375199789618`15.954589770191003, 
      "Millimole"/"Liter"], metabolite["gthrd", "c"] -> 
     Unit[3.16433189463533404151007744076196104288`15.954589770191003, 
      "Millimole"/"Liter"], metabolite["gtp", "c"] -> 
     Unit[0.08543406018372529109328183949401136488`15.954589770191003, 
      "Millimole"/"Liter"], metabolite["gua", "c"] -> 
     Unit[0.00783098075504811037828023501106144977`15.954589770191003, 
      "Millimole"/"Liter"], metabolite["h", "c"] -> 
     Unit[
      0.0000505947669636010242781576362602891094866208732128143311`15.9545897\
70191003, "Millimole"/"Liter"], metabolite["h", "e"] -> 
     Unit[
      0.0000398110000000000022017665468609948220546357333660125729`15.9545897\
70191003, "Millimole"/"Liter"], metabolite["h2o", "c"] -> 
     Unit[55000.0000252284444286487996578216552734375`15.954589770191003, 
      "Millimole"/"Liter"], metabolite["h2o", "e"] -> 
     Unit[55000.`15.954589770191003, "Millimole"/"Liter"], 
    metabolite["h2o2", "c"] -> 
     Unit[
      2.00208100597619603291965097169313736458207131363451`15.954589770191003\
*^-7, "Millimole"/"Liter"], metabolite["h2o2", "e"] -> 
     Unit[
      0.000100000000000000004792173602385929598312941379845142365`15.95458977\
0191003, "Millimole"/"Liter"], metabolite["hco3", "c"] -> 
     Unit[12.59669996113626133649177063489332795143`15.954589770191003, 
      "Millimole"/"Liter"], metabolite["hco3", "e"] -> 
     Unit[24.89999999999999857891452847979962825775`15.954589770191003, 
      "Millimole"/"Liter"], metabolite["hcys-L", "c"] -> 
     Unit[0.00196490281220170360382271113053320732`15.954589770191003, 
      "Millimole"/"Liter"], metabolite["hcys-L", "e"] -> 
     Unit[0.00979999999999999968358643798183038598`15.954589770191003, 
      "Millimole"/"Liter"], metabolite["his-L", "c"] -> 
     Unit[0.08599999999999999311661724732402944937`15.954589770191003, 
      "Millimole"/"Liter"], metabolite["his-L", "e"] -> 
     Unit[0.08200000000000000344169137633798527531`15.954589770191003, 
      "Millimole"/"Liter"], metabolite["hxan", "c"] -> 
     Unit[0.00199187316927745394073978602023089479`15.954589770191003, 
      "Millimole"/"Liter"], metabolite["hxan", "e"] -> 
     Unit[0.00059999999999999994743787867790274504`15.954589770191003, 
      "Millimole"/"Liter"], metabolite["ile-L", "c"] -> 
     Unit[0.05800000000000000294209101525666483212`15.954589770191003, 
      "Millimole"/"Liter"], metabolite["ile-L", "e"] -> 
     Unit[0.06199999999999999955591079014993738383`15.954589770191003, 
      "Millimole"/"Liter"], metabolite["imp", "c"] -> 
     Unit[0.01115332501436013673545843971623980906`15.954589770191003, 
      "Millimole"/"Liter"], metabolite["ins", "c"] -> 
     Unit[0.00111835532915992253918946452984073403`15.954589770191003, 
      "Millimole"/"Liter"], metabolite["ins", "e"] -> 
     Unit[0.00100000000000000002081668171172168513`15.954589770191003, 
      "Millimole"/"Liter"], metabolite["k", "c"] -> 
     Unit[165.80667810654728100416832603514194488525`15.954589770191003, 
      "Millimole"/"Liter"], metabolite["k", "e"] -> 
     Unit[4.20000000000000017763568394002504646778`15.954589770191003, 
      "Millimole"/"Liter"], metabolite["lac-L", "c"] -> 
     Unit[1.130202367122641327057408489054068923`15.954589770191003, 
      "Millimole"/"Liter"], metabolite["lac-L", "e"] -> 
     Unit[1.5`15.954589770191003, "Millimole"/"Liter"], 
    metabolite["leu-L", "c"] -> 
     Unit[0.11000000000000000055511151231257827021`15.954589770191003, 
      "Millimole"/"Liter"], metabolite["leu-L", "e"] -> 
     Unit[0.13200000000000000621724893790087662637`15.954589770191003, 
      "Millimole"/"Liter"], metabolite["lys-L", "c"] -> 
     Unit[0.13900000000000004019007349143066676334`15.954589770191003, 
      "Millimole"/"Liter"], metabolite["lys-L", "e"] -> 
     Unit[0.16700000000000000954791801177634624764`15.954589770191003, 
      "Millimole"/"Liter"], metabolite["mal-L", "c"] -> 
     Unit[0.00248352553509332499986905773425860389`15.954589770191003, 
      "Millimole"/"Liter"], metabolite["mal-L", "e"] -> 
     Unit[0.0120000000000000002498001805406602216`15.954589770191003, 
      "Millimole"/"Liter"], metabolite["man", "c"] -> 
     Unit[0.0842894055717998968990656294408836402`15.954589770191003, 
      "Millimole"/"Liter"], metabolite["man", "e"] -> 
     Unit[0.03899999999999999994448884876874217298`15.954589770191003, 
      "Millimole"/"Liter"], metabolite["man6p", "c"] -> 
     Unit[0.01405876985807187964927500445355690317`15.954589770191003, 
      "Millimole"/"Liter"], metabolite["met-L", "c"] -> 
     Unit[0.0143650811849879364578974616506457096`15.954589770191003, 
      "Millimole"/"Liter"], metabolite["met-L", "e"] -> 
     Unit[0.02400000000000000049960036108132044319`15.954589770191003, 
      "Millimole"/"Liter"], metabolite["na1", "c"] -> 
     Unit[9.97219771455134029736200318438932299614`15.954589770191003, 
      "Millimole"/"Liter"], metabolite["na1", "e"] -> 
     Unit[142.59999999999999431565811391919851303101`15.954589770191003, 
      "Millimole"/"Liter"], metabolite["nad", "c"] -> 
     Unit[0.06038633281724508500287740275780379307`15.954589770191003, 
      "Millimole"/"Liter"], metabolite["nadh", "c"] -> 
     Unit[0.02861366717407611351409180144855781691`15.954589770191003, 
      "Millimole"/"Liter"], metabolite["nadp", "c"] -> 
     Unit[
      0.000203370783657071363100324323802681192319141700863838196`15.95458977\
0191003, "Millimole"/"Liter"], metabolite["nadph", "c"] -> 
     Unit[0.06579662920961605598879629042130545713`15.954589770191003, 
      "Millimole"/"Liter"], metabolite["nh4", "c"] -> 
     Unit[0.19803374523356195857637374047044431791`15.954589770191003, 
      "Millimole"/"Liter"], metabolite["nh4", "e"] -> 
     Unit[0.05040000000000000035527136788005009294`15.954589770191003, 
      "Millimole"/"Liter"], metabolite["o2", "c"] -> 
     Unit[0.10000102430080559656744298990815877914`15.954589770191003, 
      "Millimole"/"Liter"], metabolite["o2", "e"] -> 
     Unit[0.10000000000000000555111512312578270212`15.954589770191003, 
      "Millimole"/"Liter"], metabolite["oaa", "c"] -> 
     Unit[
      4.75289230596865540557633799789022388537773622374521`15.954589770191003\
*^-8, "Millimole"/"Liter"], metabolite["orn", "c"] -> 
     Unit[0.12099999999999998256949851338504231535`15.954589770191003, 
      "Millimole"/"Liter"], metabolite["pep", "c"] -> 
     Unit[0.01433318857592671274892026644920406397`15.954589770191003, 
      "Millimole"/"Liter"], metabolite["phe-L", "c"] -> 
     Unit[0.04900000000000000188737914186276611872`15.954589770191003, 
      "Millimole"/"Liter"], metabolite["phe-L", "e"] -> 
     Unit[0.05299999999999999850119891675603867043`15.954589770191003, 
      "Millimole"/"Liter"], metabolite["phpyr", "c"] -> 
     Unit[0.00262361513717725147731840706910588779`15.954589770191003, 
      "Millimole"/"Liter"], metabolite["pi", "c"] -> 
     Unit[2.44614300699393361071543040452525019646`15.954589770191003, 
      "Millimole"/"Liter"], metabolite["pi", "e"] -> 
     Unit[0.37909999999999999253930127451894804835`15.954589770191003, 
      "Millimole"/"Liter"], metabolite["ppi", "c"] -> 
     Unit[
      0.000037278919463887695388837340004783982294611632823944092`15.95458977\
0191003, "Millimole"/"Liter"], metabolite["prpp", "c"] -> 
     Unit[0.0058308222298367124239448777700545179`15.954589770191003, 
      "Millimole"/"Liter"], metabolite["ptrc", "c"] -> 
     Unit[
      0.000104678811176254249232404902603121854554046876728534698`15.95458977\
0191003, "Millimole"/"Liter"], metabolite["ptrc", "e"] -> 
     Unit[
      0.0002139999999999999975158759824012122408021241426467895509`15.9545897\
70191003, "Millimole"/"Liter"], metabolite["pyr", "c"] -> 
     Unit[0.08712102934138200860392231561490916647`15.954589770191003, 
      "Millimole"/"Liter"], metabolite["pyr", "e"] -> 
     Unit[0.07499999999999999722444243843710864894`15.954589770191003, 
      "Millimole"/"Liter"], metabolite["r1p", "c"] -> 
     Unit[0.06102969106314409808433651960513088852`15.954589770191003, 
      "Millimole"/"Liter"], metabolite["r5p", "c"] -> 
     Unit[0.01253359524657143148074212035680830013`15.954589770191003, 
      "Millimole"/"Liter"], metabolite["ru5p-D", "c"] -> 
     Unit[0.00487539097432156728201269046962806897`15.954589770191003, 
      "Millimole"/"Liter"], metabolite["s7p", "c"] -> 
     Unit[0.01937874082722467958261880482950800797`15.954589770191003, 
      "Millimole"/"Liter"], metabolite["sbt-D", "c"] -> 
     Unit[0.11769973161742798561935074985740357079`15.954589770191003, 
      "Millimole"/"Liter"], metabolite["ser-L", "c"] -> 
     Unit[0.14899999999999999356070645717409206554`15.954589770191003, 
      "Millimole"/"Liter"], metabolite["ser-L", "e"] -> 
     Unit[0.12199999999999999733546474089962430298`15.954589770191003, 
      "Millimole"/"Liter"], metabolite["spmd", "c"] -> 
     Unit[0.00736573722392503283523668144994189788`15.954589770191003, 
      "Millimole"/"Liter"], metabolite["spmd", "e"] -> 
     Unit[0.00938499999999999924560345476720613078`15.954589770191003, 
      "Millimole"/"Liter"], metabolite["sprm", "c"] -> 
     Unit[0.00317007576770318840950202421424819477`15.954589770191003, 
      "Millimole"/"Liter"], metabolite["sprm", "e"] -> 
     Unit[0.00996999999999999969579889125270710792`15.954589770191003, 
      "Millimole"/"Liter"], metabolite["thr-L", "c"] -> 
     Unit[0.11600000000000000588418203051332966425`15.954589770191003, 
      "Millimole"/"Liter"], metabolite["thr-L", "e"] -> 
     Unit[0.14199999999999998734345751927321543917`15.954589770191003, 
      "Millimole"/"Liter"], metabolite["trp-L", "c"] -> 
     Unit[0.02400000000000000049960036108132044319`15.954589770191003, 
      "Millimole"/"Liter"], metabolite["trp-L", "e"] -> 
     Unit[0.04499999999999999833466546306226518936`15.954589770191003, 
      "Millimole"/"Liter"], metabolite["tyr-L", "c"] -> 
     Unit[0.05899999999999999689137553104956168681`15.954589770191003, 
      "Millimole"/"Liter"], metabolite["tyr-L", "e"] -> 
     Unit[0.05399999999999999938937733645616390277`15.954589770191003, 
      "Millimole"/"Liter"], metabolite["urate", "c"] -> 
     Unit[0.01292735526604758648783199959098055842`15.954589770191003, 
      "Millimole"/"Liter"], metabolite["urate", "e"] -> 
     Unit[0.29999999999999998889776975374843459576`15.954589770191003, 
      "Millimole"/"Liter"], metabolite["urea", "c"] -> 
     Unit[1.69999999999999285016372141399187967181`15.954589770191003, 
      "Millimole"/"Liter"], metabolite["urea", "e"] -> 
     Unit[6.07460000000000022168933355715125799179`15.954589770191003, 
      "Millimole"/"Liter"], metabolite["uri", "c"] -> 
     Unit[0.00320000000000000015334955527634974715`15.954589770191003, 
      "Millimole"/"Liter"], metabolite["uri", "e"] -> 
     Unit[0.00309999999999999989105936570865651447`15.954589770191003, 
      "Millimole"/"Liter"], metabolite["val-L", "c"] -> 
     Unit[0.171000000000000013100631690576847177`15.954589770191003, 
      "Millimole"/"Liter"], metabolite["val-L", "e"] -> 
     Unit[0.23499999999999998667732370449812151492`15.954589770191003, 
      "Millimole"/"Liter"], metabolite["xan", "c"] -> 
     Unit[0.00358779480642967699491330257899335265`15.954589770191003, 
      "Millimole"/"Liter"], metabolite["xan", "e"] -> 
     Unit[0.00100000000000000002081668171172168513`15.954589770191003, 
      "Millimole"/"Liter"], metabolite["xmp", "c"] -> 
     Unit[
      1.214834387539113506998523193958217092358609079383314`15.95458977019100\
3*^-6, "Millimole"/"Liter"], metabolite["xu5p-D", "c"] -> 
     Unit[0.01460685123625521560086770733732919325`15.954589770191003, 
      "Millimole"/"Liter"], v["R_2KMBTA"] -> 
     Unit[0.04712627528230350221205569027915771585`15.954589770191003, 
      "Millimole"/"Hour"], v["ADA"] -> 
     Unit[0.33921942065565358070955426228465512395`15.954589770191003, 
      "Millimole"/"Hour"], v["ADEt"] -> 
     Unit[0.09171841763513208234392948270397027954`15.954589770191003, 
      "Millimole"/"Hour"], v["ADK1"] -> 
     Unit[0.49237062628664035601744330961082596332`15.954589770191003, 
      "Millimole"/"Hour"], v["ADMDC"] -> 
     Unit[0.04712627528230351608984349809361447114`15.954589770191003, 
      "Millimole"/"Hour"], v["ADNCYC"] -> 
     Unit[0.08064593385747149956177537433177349158`15.954589770191003, 
      "Millimole"/"Hour"], v["ADNK1"] -> 
     Unit[0.22859058654530980958519137402618071064`15.954589770191003, 
      "Millimole"/"Hour"], v["ADNt"] -> 
     Unit[0.39213544856119003645389398116094525903`15.954589770191003, 
      "Millimole"/"Hour"], v["ADPT"] -> 
     Unit[0.13884469291743556373930346126144286245`15.954589770191003, 
      "Millimole"/"Hour"], v["AHC"] -> 
     Unit[0.04228096916543188504844508202040742617`15.954589770191003, 
      "Millimole"/"Hour"], v["ALAt4"] -> 
     Unit[0.02792041417023077495840333028809254756`15.954589770191003, 
      "Millimole"/"Hour"], v["AMPDA"] -> 
     Unit[0.1265833098700628045474303462469833903`15.954589770191003, 
      "Millimole"/"Hour"], v["ARD1_hs"] -> 
     Unit[0.0471262752823035091509495941863860935`15.954589770191003, 
      "Millimole"/"Hour"], v["ARGN"] -> 
     Unit[0.42634929481910632809160688339034095407`15.954589770191003, 
      "Millimole"/"Hour"], v["ARGt5r"] -> 
     Unit[0.42634929481910632809160688339034095407`15.954589770191003, 
      "Millimole"/"Hour"], v["ARS_hs"] -> 
     Unit[0.04712627528230352302873740200084284879`15.954589770191003, 
      "Millimole"/"Hour"], v["ASCBt"] -> 
     Unit[
      -0.0003600564188266129682196303729568853668752126395702362061`15.954589\
770191003, "Millimole"/"Hour"], v["BANDMT"] -> 
     Unit[0.04228096916543188504844508202040742617`15.954589770191003, 
      "Millimole"/"Hour"], v["CA2t"] -> 
     Unit[0.25308733614750511531354959515738300979`15.954589770191003, 
      "Millimole"/"Hour"], v["CAATPS"] -> 
     Unit[0.1265436680737525336201973489282904369`15.65355955486478, 
      "Millimole"/"Hour"], v["CAMPt"] -> 
     Unit[0.01805113567060416188136962034604948713`15.954589770191003, 
      "Millimole"/"Hour"], v["CAT"] -> 
     Unit[1.7351862878414642897341802526915271475`15.653559774527023, 
      "Millimole"/"Hour"], v["CGMPt"] -> 
     Unit[0.01418098184274984609187786332995528937`15.954589770191003, 
      "Millimole"/"Hour"], v["CO2t"] -> 
     Unit[0.35705022751516662937731894089665729553`15.954589770191003, 
      "Millimole"/"Hour"], v["CYStec"] -> 
     Unit[0.05282320245485166987364777924085501581`15.954589770191003, 
      "Millimole"/"Hour"], v["DHAAt1r"] -> 
     Unit[
      0.0003600564188266129682196303729568853668752126395702362061`15.9545897\
70191003, "Millimole"/"Hour"], v["DM_nadh"] -> 
     Unit[2.1070500057718888342606078367680311203`15.954589770191003, 
      "Millimole"/"Hour"], v["DPGM"] -> 
     Unit[0.51136416486373215128935498796636238694`15.954589770191003, 
      "Millimole"/"Hour"], v["DPGase"] -> 
     Unit[0.51136416486373392764619438821682706475`15.954589770191003, 
      "Millimole"/"Hour"], v["ENO"] -> 
     Unit[3.53224106713761631937131824088282883167`15.954589770191003, 
      "Millimole"/"Hour"], v["FBA"] -> 
     Unit[1.67378053989766995002241856127511709929`15.954589770191003, 
      "Millimole"/"Hour"], v["FRUt1r"] -> 
     Unit[0.0959413617941332202976312260034319479`15.954589770191003, 
      "Millimole"/"Hour"], v["G6PDH2r"] -> 
     Unit[0.27397227303677906817824805330019444227`15.954589770191003, 
      "Millimole"/"Hour"], v["GAPD"] -> 
     Unit[3.53224106713761454301447884063236415386`15.954589770191003, 
      "Millimole"/"Hour"], v["GGLUCT"] -> 
     Unit[0.02613320124493618765160185546392312972`15.954589770191003, 
      "Millimole"/"Hour"], v["GK1"] -> 
     Unit[0.07824338624699832267506138805401860736`15.954589770191003, 
      "Millimole"/"Hour"], v["GLCt1r"] -> 
     Unit[1.47426470420253252768816309981048107147`15.954589770191003, 
      "Millimole"/"Hour"], v["GLNS"] -> 
     Unit[0.13008105579745884994302684845024487004`15.954589770191003, 
      "Millimole"/"Hour"], v["GLNt4"] -> 
     Unit[0.13842457970044172443913055303710279986`15.954589770191003, 
      "Millimole"/"Hour"], v["GLUCYS"] -> 
     Unit[0.20697915027923524666775279001740273088`15.954589770191003, 
      "Millimole"/"Hour"], v["GLYt7(211)r"] -> 
     Unit[0.05282320245485165599585997142639826052`15.954589770191003, 
      "Millimole"/"Hour"], v["GMPR"] -> 
     Unit[0.04381818783216656632006902327702846378`15.954589770191003, 
      "Millimole"/"Hour"], v["GMPS2"] -> 
     Unit[0.05799916967491660496625272003257123288`15.954589770191003, 
      "Millimole"/"Hour"], v["GND"] -> 
     Unit[0.27397227303677901266709682204236742109`15.954589770191003, 
      "Millimole"/"Hour"], v["GTHDH"] -> 
     Unit[0.00036005641882661308723808520404728566`15.653505909470377, 
      "Millimole"/"Hour"], v["GTHO"] -> 
     Unit[0.31619240329654223315067309836963306845`15.630333823713718, 
      "Millimole"/"Hour"], v["GTHOXti2"] -> 
     Unit[0.02641160122742587310074036111018358497`15.954589770191003, 
      "Millimole"/"Hour"], v["GTHP"] -> 
     Unit[0.34224394810514163288188321363128034913`15.65349102901294, 
      "Millimole"/"Hour"], v["GTHS"] -> 
     Unit[0.05282320245485166293475387533362663817`15.954589770191003, 
      "Millimole"/"Hour"], v["GUACYC"] -> 
     Unit[0.07824338624699826716391015679619158618`15.954589770191003, 
      "Millimole"/"Hour"], v["GUAPRT"] -> 
     Unit[0.05955712532929721692021018952800659463`15.954589770191003, 
      "Millimole"/"Hour"], v["H2O2t"] -> 
     Unit[3.67296888938946874958446642267517745495`15.954589770191003, 
      "Millimole"/"Hour"], v["H2Ot"] -> 
     Unit[-1.6357924687326885759830474853515625`15.954589770191003, 
      "Millimole"/"Hour"], v["HCO3E"] -> 
     Unit[1.10508016540684672612826489057624712586`15.954589770191003, 
      "Millimole"/"Hour"], v["HCO3_CLt"] -> 
     Unit[-1.10508016540685671813548651698511093855`15.954589770191003, 
      "Millimole"/"Hour"], v["HCYSte"] -> 
     Unit[-0.04228096916543187117065727420595067088`15.954589770191003, 
      "Millimole"/"Hour"], v["HEX1"] -> 
     Unit[1.28633074925725177095614526479039341211`15.954589770191003, 
      "Millimole"/"Hour"], v["HEX4"] -> 
     Unit[0.00818677225368591617027380635818190058`15.954589770191003, 
      "Millimole"/"Hour"], v["HEX7"] -> 
     Unit[0.2838753167389825304844919173774542287`15.954589770191003, 
      "Millimole"/"Hour"], v["HXPRT"] -> 
     Unit[0.06591646005978253619606022084553842433`15.954589770191003, 
      "Millimole"/"Hour"], v["HYXNt"] -> 
     Unit[-0.32055308836799101257497568440157920122`15.954589770191003, 
      "Millimole"/"Hour"], v["Ht"] -> 
     Unit[4.8871349452000139024221425643190741539`15.954589770191003, 
      "Millimole"/"Hour"], v["IMPD"] -> 
     Unit[0.05799916967491659108846491221811447758`15.954589770191003, 
      "Millimole"/"Hour"], v["INSt"] -> 
     Unit[-0.03270936677551090215887441559061699081`15.954589770191003, 
      "Millimole"/"Hour"], v["KCCt"] -> 
     Unit[-1.15790336786175496186501732154283672571`15.954589770191003, 
      "Millimole"/"Hour"], v["L-LACt2r"] -> 
     Unit[-1.67118828846681388711203908314928412437`15.954589770191003, 
      "Millimole"/"Hour"], v["LDH_L"] -> 
     Unit[-1.6711882884668141091566440081805922091`15.954589770191003, 
      "Millimole"/"Hour"], v["MAN6PI"] -> 
     Unit[0.00818677225368592657861466221902446705`15.954589770191003, 
      "Millimole"/"Hour"], v["MANt1r"] -> 
     Unit[0.00818677225368587974108081084523291793`15.954589770191003, 
      "Millimole"/"Hour"], v["MDRPD"] -> 
     Unit[0.04712627528230351608984349809361447114`15.954589770191003, 
      "Millimole"/"Hour"], v["METAT"] -> 
     Unit[0.08940724444773538726050077229956514202`15.954589770191003, 
      "Millimole"/"Hour"], v["METtec"] -> 
     Unit[0.04228096916543190586512679374209255911`15.954589770191003, 
      "Millimole"/"Hour"], v["MTAP"] -> 
     Unit[0.04712627528230351608984349809361447114`15.954589770191003, 
      "Millimole"/"Hour"], v["MTRI"] -> 
     Unit[0.0471262752823035091509495941863860935`15.954589770191003, 
      "Millimole"/"Hour"], v["NAt"] -> 
     Unit[3.48587346340363524177519138902425765991`15.954589770191003, 
      "Millimole"/"Hour"], v["NDPK1"] -> 
     Unit[0.07882548100048961114971746155788423494`15.954589770191003, 
      "Millimole"/"Hour"], v["NH4t3r"] -> 
     Unit[0.59004632838340786982200825150357559323`15.954589770191003, 
      "Millimole"/"Hour"], v["NTD11"] -> 
     Unit[0.17831878808709530903620077424420742318`15.954589770191003, 
      "Millimole"/"Hour"], v["NTD7"] -> 
     Unit[0.13339358947434148960908828485116828233`15.954589770191003, 
      "Millimole"/"Hour"], v["NTD9"] -> 
     Unit[0.05955712532929735569808826767257414758`15.954589770191003, 
      "Millimole"/"Hour"], v["NaKt"] -> 
     Unit[1.25262162072800237406154997902163172844`15.65355955486478, 
      "Millimole"/"Hour"], v["O2t"] -> 
     Unit[-1.54841237816055743437004821316804736853`15.954589770191003, 
      "Millimole"/"Hour"], v["OPAHir"] -> 
     Unit[0.06162723044592981896938610475444875192`15.954589770191003, 
      "Millimole"/"Hour"], v["ORNDC"] -> 
     Unit[0.42634929481910632809160688339034095407`15.954589770191003, 
      "Millimole"/"Hour"], v["PDE1"] -> 
     Unit[0.06259479818686733421095880203210981563`15.954589770191003, 
      "Millimole"/"Hour"], v["PFK"] -> 
     Unit[1.67378053989767372478070228680735453963`15.954589770191003, 
      "Millimole"/"Hour"], v["PGI"] -> 
     Unit[1.01235847622048069638367451261729001999`15.954589770191003, 
      "Millimole"/"Hour"], v["PGK"] -> 
     Unit[-3.02087690227388216968051892763469368219`15.954589770191003, 
      "Millimole"/"Hour"], v["PGL"] -> 
     Unit[0.27397227303677906817824805330019444227`15.954589770191003, 
      "Millimole"/"Hour"], v["PGM"] -> 
     Unit[-3.53224106713761187847921974025666713715`15.954589770191003, 
      "Millimole"/"Hour"], v["PHETA1"] -> 
     Unit[
      2.168404344971008868014905601739883422851559`15.954589770191003*^-16, 
      "Millimole"/"Hour"], v["PHEtec"] -> Unit[0, "Millimole"/"Hour"], 
    v["PIt"] -> 
     Unit[-0.03223211751335379460225993852873216383`15.954589770191003, 
      "Millimole"/"Hour"], v["PPA"] -> 
     Unit[0.5706140125336371704975515390461289241`15.653463561769986, 
      "Millimole"/"Hour"], v["PPM"] -> 
     Unit[0.54438596729653510042368225185782648623`15.954589770191003, 
      "Millimole"/"Hour"], v["PRPPS"] -> 
     Unit[0.2643182783065153307333616794494446367`15.954589770191003, 
      "Millimole"/"Hour"], v["PTRCt"] -> 
     Unit[-0.40248781040398595720830599020700901747`15.954589770191003, 
      "Millimole"/"Hour"], v["PUNP3"] -> 
     Unit[0.05955712532929723079799799734246334992`15.954589770191003, 
      "Millimole"/"Hour"], v["PUNP5"] -> 
     Unit[0.48482884196723868841516491556831169873`15.954589770191003, 
      "Millimole"/"Hour"], v["PYK"] -> 
     Unit[3.53282316189110678905649365333374589682`15.954589770191003, 
      "Millimole"/"Hour"], v["PYRt2r"] -> 
     Unit[-1.91568848883945985761556585202924907207`15.954589770191003, 
      "Millimole"/"Hour"], v["RPE"] -> 
     Unit[0.36935997468457792969331876520300284028`15.954589770191003, 
      "Millimole"/"Hour"], v["RPI"] -> 
     Unit[0.09538770164771451232077481563464971259`15.954589770191003, 
      "Millimole"/"Hour"], v["SBTD_D2"] -> 
     Unit[0.18793395494484932406464849918847903609`15.954589770191003, 
      "Millimole"/"Hour"], v["SBTR"] -> 
     Unit[0.18793395494484932406464849918847903609`15.954589770191003, 
      "Millimole"/"Hour"], v["SPMDt"] -> 
     Unit[-0.00059669354793718653705986154633933438`15.954589770191003, 
      "Millimole"/"Hour"], v["SPMS"] -> 
     Unit[0.02386148441512035006661918146164680365`15.954589770191003, 
      "Millimole"/"Hour"], v["SPRMS"] -> 
     Unit[0.02326479086718316255377736467835347867`15.954589770191003, 
      "Millimole"/"Hour"], v["SPRMt2r"] -> 
     Unit[-0.02326479086718315908433041272473928984`15.954589770191003, 
      "Millimole"/"Hour"], v["TALA"] -> 
     Unit[0.18467998734226634405253264503699028865`15.954589770191003, 
      "Millimole"/"Hour"], v["TKT1"] -> 
     Unit[0.18467998734226623303023018252133624628`15.954589770191003, 
      "Millimole"/"Hour"], v["TKT2"] -> 
     Unit[0.18467998734226634405253264503699028865`15.954589770191003, 
      "Millimole"/"Hour"], v["TPI"] -> 
     Unit[1.6737805398971279391417965598520822823`15.954589770191003, 
      "Millimole"/"Hour"], v["UREAt"] -> 
     Unit[-0.42634929481910627258045565213251393288`15.954589770191003, 
      "Millimole"/"Hour"], v["URIt"] -> Unit[0, "Millimole"/"Hour"], 
    v["Kt1r"] -> 
     Unit[1.34733987359411977458023557119304314256`15.954589770191003, 
      "Millimole"/"Hour"], v["AKGtr"] -> 
     Unit[0.00692734013286377785234559922855623881`15.954589770191003, 
      "Millimole"/"Hour"], v["ALATA_L"] -> 
     Unit[0.05405361541516710138788326389658323023`15.954589770191003, 
      "Millimole"/"Hour"], v["ASNt5r"] -> Unit[0, "Millimole"/"Hour"], 
    v["GLUN"] -> 
     Unit[0.21050646582298390696585954628972103819`15.954589770191003, 
      "Millimole"/"Hour"], v["HISt5r"] -> Unit[0, "Millimole"/"Hour"], 
    v["ILEtec"] -> Unit[0, "Millimole"/"Hour"], 
    v["LEUtec"] -> Unit[0, "Millimole"/"Hour"], 
    v["LYSt5r"] -> 
     Unit[-2.77555756156289135105907917022705078125`15.954589770191003*^-14, 
      "Millimole"/"Hour"], v["SERt5r"] -> Unit[0, "Millimole"/"Hour"], 
    v["THRt5r"] -> Unit[0, "Millimole"/"Hour"], 
    v["TRPt"] -> Unit[0, "Millimole"/"Hour"], 
    v["TYRt"] -> Unit[0, "Millimole"/"Hour"], 
    v["VALtec"] -> Unit[0, "Millimole"/"Hour"], 
    v["GGCT"] -> 
     Unit[0.15415594782438360454968062640546122566`15.954589770191003, 
      "Millimole"/"Hour"], v["R_5OXPROt"] -> 
     Unit[-0.11866191862338996976244942516132141463`15.954589770191003, 
      "Millimole"/"Hour"], v["XAO"] -> 
     Unit[0.09835929353946439024358738834052928723`15.954589770191003, 
      "Millimole"/"Hour"], v["XAO2"] -> 
     Unit[0.04128834085913649087906662771274568513`15.954589770191003, 
      "Millimole"/"Hour"], v["XANt"] -> 
     Unit[-0.05707095268032792018120247234946873505`15.954589770191003, 
      "Millimole"/"Hour"], v["URATEt"] -> 
     Unit[0.04128834085913649781796053161997406278`15.954589770191003, 
      "Millimole"/"Hour"], v["FUM"] -> 
     Unit[
      7.263937664351634998245038632447290183336008340120316`15.95458977019100\
3*^-6, "Millimole"/"Hour"], v["MDH"] -> 
     Unit[
      0.0000641024813227237063749039402971163781330687925219535829`15.9545897\
70191003, "Millimole"/"Hour"], v["ACITL"] -> 
     Unit[0.00051799227216882946268905474340726869`15.954589770191003, 
      "Millimole"/"Hour"], v["PEPCK"] -> 
     Unit[0.00058209475349155312840637721549796879`15.954589770191003, 
      "Millimole"/"Hour"], v["CITt4"] -> 
     Unit[0.00051799227216881146493299148403366416`15.954589770191003, 
      "Millimole"/"Hour"], v["MALt"] -> 
     Unit[
      0.0000568385436583724508474192715912209905582130886614322661`15.9545897\
70191003, "Millimole"/"Hour"], v["FUMtr"] -> 
     Unit[
      7.26393766435163669231093314104796831998100969940424`15.954589770191003\
*^-6, "Millimole"/"Hour"], v["PDE4"] -> 
     Unit[0.06406240440424842974564967335027176887`15.954589770191003, 
      "Millimole"/"Hour"]}, "CustomRateLaws" -> 
   {v["R_2KMBTA"] -> parameter["Volume", "c"]*rateconst["R_2KMBTA", True]*
      (1 - (metabolite["akg", "c"][t]*metabolite["met-L", "c"][t])/
        (Keq["R_2KMBTA"]*metabolite["2kmb", "c"][t]*metabolite["glu-L", "c"][
          t])), v["ADA"] -> parameter["Volume", "c"]*rateconst["ADA", True]*
      (1 - (metabolite["ins", "c"][t]*metabolite["nh4", "c"][t])/
        (Keq["ADA"]*metabolite["adn", "c"][t])), 
    v["ADEt"] -> parameter["Volume", "c"]*rateconst["ADEt", True]*
      (1 - metabolite["ade", "c"][t]/(Keq["ADEt"]*metabolite["ade", "e"][
          t])), v["ADK1"] -> parameter["Volume", "c"]*rateconst["ADK1", True]*
      (1 - metabolite["adp", "c"][t]^2/(Keq["ADK1"]*metabolite["amp", "c"][t]*
         metabolite["atp", "c"][t])), v["ADMDC"] -> 
     parameter["Volume", "c"]*rateconst["ADMDC", True]*
      (1 - (metabolite["ametam", "c"][t]*metabolite["co2", "c"][t])/
        (Keq["ADMDC"]*metabolite["amet", "c"][t])), 
    v["ADNCYC"] -> parameter["Volume", "c"]*rateconst["ADNCYC", True]*
      (1 - (metabolite["camp", "c"][t]*metabolite["ppi", "c"][t])/
        (Keq["ADNCYC"]*metabolite["atp", "c"][t])), 
    v["ADNK1"] -> parameter["Volume", "c"]*rateconst["ADNK1", True]*
      (1 - (metabolite["adp", "c"][t]*metabolite["amp", "c"][t])/
        (Keq["ADNK1"]*metabolite["adn", "c"][t]*metabolite["atp", "c"][t])), 
    v["ADNt"] -> parameter["Volume", "c"]*rateconst["ADNt", True]*
      (1 - metabolite["adn", "c"][t]/(Keq["ADNt"]*metabolite["adn", "e"][
          t])), v["ADPT"] -> parameter["Volume", "c"]*rateconst["ADPT", True]*
      (1 - (metabolite["amp", "c"][t]*metabolite["ppi", "c"][t])/
        (Keq["ADPT"]*metabolite["ade", "c"][t]*metabolite["prpp", "c"][t])), 
    v["AHC"] -> parameter["Volume", "c"]*rateconst["AHC", True]*
      (1 - (metabolite["adn", "c"][t]*metabolite["hcys-L", "c"][t])/
        (Keq["AHC"]*metabolite["ahcys", "c"][t])), 
    v["AMPDA"] -> parameter["Volume", "c"]*rateconst["AMPDA", True]*
      (1 - (metabolite["imp", "c"][t]*metabolite["nh4", "c"][t])/
        (Keq["AMPDA"]*metabolite["amp", "c"][t])), 
    v["ARD1_hs"] -> parameter["Volume", "c"]*rateconst["ARD1_hs", True]*
      (1 - (metabolite["2kmb", "c"][t]*metabolite["for", "c"][t])/
        (Keq["ARD1_hs"]*metabolite["dhmtp", "c"][t]*metabolite["o2", "c"][
          t])), v["ARGN"] -> parameter["Volume", "c"]*rateconst["ARGN", True]*
      (1 - (metabolite["orn", "c"][t]*metabolite["urea", "c"][t])/
        (Keq["ARGN"]*metabolite["arg-L", "c"][t])), 
    v["ARGt5r"] -> parameter["Volume", "c"]*rateconst["ARGt5r", True]*
      (1 - metabolite["arg-L", "c"][t]/(Keq["ARGt5r"]*
         metabolite["arg-L", "e"][t])), v["ARS_hs"] -> 
     parameter["Volume", "c"]*rateconst["ARS_hs", True]*
      (1 - (metabolite["dhmtp", "c"][t]*metabolite["pi", "c"][t])/
        (Keq["ARS_hs"]*metabolite["dkmpp", "c"][t])), 
    v["ASCBt"] -> parameter["Volume", "c"]*rateconst["ASCBt", True]*
      (1 - metabolite["ascb-L", "c"][t]/(Keq["ASCBt"]*
         metabolite["ascb-L", "e"][t])), v["BANDMT"] -> 
     parameter["Volume", "c"]*rateconst["BANDMT", True]*
      (1 - metabolite["ahcys", "c"][t]/(Keq["BANDMT"]*metabolite["amet", "c"][
          t])), v["CA2t"] -> parameter["Volume", "c"]*rateconst["CA2t", True]*
      (1 - metabolite["ca2", "c"][t]/(Keq["CA2t"]*metabolite["ca2", "e"][
          t])), v["CAMPt"] -> parameter["Volume", "c"]*
      rateconst["CAMPt", True]*(1 - (metabolite["adp", "c"][t]*
         metabolite["camp", "e"][t]*metabolite["pi", "c"][t])/
        (Keq["CAMPt"]*metabolite["atp", "c"][t]*metabolite["camp", "c"][t])), 
    v["CAT"] -> parameter["Volume", "c"]*rateconst["CAT", True]*
      (1 - metabolite["o2", "c"][t]/(Keq["CAT"]*metabolite["h2o2", "c"][t]^
          2)), v["CGMPt"] -> parameter["Volume", "c"]*
      rateconst["CGMPt", True]*(1 - (metabolite["35cgmp", "e"][t]*
         metabolite["adp", "c"][t]*metabolite["pi", "c"][t])/
        (Keq["CGMPt"]*metabolite["35cgmp", "c"][t]*metabolite["atp", "c"][
          t])), v["CO2t"] -> parameter["Volume", "c"]*rateconst["CO2t", True]*
      (1 - metabolite["co2", "c"][t]/(Keq["CO2t"]*metabolite["co2", "e"][
          t])), v["CYStec"] -> parameter["Volume", "c"]*
      rateconst["CYStec", True]*(1 - metabolite["cys-L", "c"][t]/
        (Keq["CYStec"]*metabolite["cys-L", "e"][t])), 
    v["DHAAt1r"] -> parameter["Volume", "c"]*rateconst["DHAAt1r", True]*
      (1 - metabolite["dhdascb", "c"][t]/(Keq["DHAAt1r"]*
         metabolite["dhdascb", "e"][t])), v["DM_nadh"] -> 
     parameter["Volume", "c"]*rateconst["DM_nadh", True]*
      (1 - metabolite["nad", "c"][t]/(Keq["DM_nadh"]*metabolite["nadh", "c"][
          t])), v["DPGM"] -> parameter["Volume", "c"]*rateconst["DPGM", True]*
      (1 - metabolite["23dpg", "c"][t]/(Keq["DPGM"]*metabolite["13dpg", "c"][
          t])), v["DPGase"] -> parameter["Volume", "c"]*
      rateconst["DPGase", True]*(1 - (metabolite["3pg", "c"][t]*
         metabolite["pi", "c"][t])/(Keq["DPGase"]*metabolite["23dpg", "c"][
          t])), v["ENO"] -> parameter["Volume", "c"]*rateconst["ENO", True]*
      (1 - metabolite["pep", "c"][t]/(Keq["ENO"]*metabolite["2pg", "c"][t])), 
    v["FBA"] -> parameter["Volume", "c"]*rateconst["FBA", True]*
      (1 - (metabolite["dhap", "c"][t]*metabolite["g3p", "c"][t])/
        (Keq["FBA"]*metabolite["fdp", "c"][t])), 
    v["FRUt1r"] -> parameter["Volume", "c"]*rateconst["FRUt1r", True]*
      (1 - metabolite["fru", "c"][t]/(Keq["FRUt1r"]*metabolite["fru", "e"][
          t])), v["G6PDH2r"] -> parameter["Volume", "c"]*
      rateconst["G6PDH2r", True]*(1 - (metabolite["6pgl", "c"][t]*
         metabolite["nadph", "c"][t])/(Keq["G6PDH2r"]*metabolite["g6p", "c"][
          t]*metabolite["nadp", "c"][t])), 
    v["GAPD"] -> parameter["Volume", "c"]*rateconst["GAPD", True]*
      (1 - (metabolite["13dpg", "c"][t]*metabolite["nadh", "c"][t])/
        (Keq["GAPD"]*metabolite["g3p", "c"][t]*metabolite["nad", "c"][t]*
         metabolite["pi", "c"][t])), v["GGLUCT"] -> 
     parameter["Volume", "c"]*rateconst["GGLUCT", True]*
      (1 - (metabolite["5oxpro", "c"][t]*metabolite["ala-L", "c"][t])/
        (Keq["GGLUCT"]*metabolite["gluala", "e"][t])), 
    v["GK1"] -> parameter["Volume", "c"]*rateconst["GK1", True]*
      (1 - (metabolite["adp", "c"][t]*metabolite["gdp", "c"][t])/
        (Keq["GK1"]*metabolite["atp", "c"][t]*metabolite["gmp", "c"][t])), 
    v["GLCt1r"] -> parameter["Volume", "c"]*rateconst["GLCt1r", True]*
      (1 - metabolite["glc-D", "c"][t]/(Keq["GLCt1r"]*
         metabolite["glc-D", "e"][t])), v["GLNS"] -> 
     parameter["Volume", "c"]*rateconst["GLNS", True]*
      (1 - (metabolite["adp", "c"][t]*metabolite["gln-L", "c"][t]*
         metabolite["pi", "c"][t])/(Keq["GLNS"]*metabolite["atp", "c"][t]*
         metabolite["glu-L", "c"][t]*metabolite["nh4", "c"][t])), 
    v["GLUCYS"] -> parameter["Volume", "c"]*rateconst["GLUCYS", True]*
      (1 - (metabolite["adp", "c"][t]*metabolite["glucys", "c"][t]*
         metabolite["pi", "c"][t])/(Keq["GLUCYS"]*metabolite["atp", "c"][t]*
         metabolite["cys-L", "c"][t]*metabolite["glu-L", "c"][t])), 
    v["GMPR"] -> parameter["Volume", "c"]*rateconst["GMPR", True]*
      (1 - (metabolite["imp", "c"][t]*metabolite["nadp", "c"][t]*
         metabolite["nh4", "c"][t])/(Keq["GMPR"]*metabolite["gmp", "c"][t]*
         metabolite["nadph", "c"][t])), v["GMPS2"] -> 
     parameter["Volume", "c"]*rateconst["GMPS2", True]*
      (1 - (metabolite["amp", "c"][t]*metabolite["glu-L", "c"][t]*
         metabolite["gmp", "c"][t]*metabolite["ppi", "c"][t])/
        (Keq["GMPS2"]*metabolite["atp", "c"][t]*metabolite["gln-L", "c"][t]*
         metabolite["xmp", "c"][t])), v["GND"] -> parameter["Volume", "c"]*
      rateconst["GND", True]*(1 - (metabolite["co2", "c"][t]*
         metabolite["nadph", "c"][t]*metabolite["ru5p-D", "c"][t])/
        (Keq["GND"]*metabolite["6pgc", "c"][t]*metabolite["nadp", "c"][t])), 
    v["GTHDH"] -> parameter["Volume", "c"]*rateconst["GTHDH", True]*
      (1 - (metabolite["ascb-L", "c"][t]*metabolite["gthox", "c"][t])/
        (Keq["GTHDH"]*metabolite["dhdascb", "c"][t]*
         metabolite["gthrd", "c"][t]^2)), v["GTHO"] -> 
     parameter["Volume", "c"]*rateconst["GTHO", True]*
      (1 - (metabolite["gthrd", "c"][t]^2*metabolite["nadp", "c"][t])/
        (Keq["GTHO"]*metabolite["gthox", "c"][t]*metabolite["nadph", "c"][
          t])), v["GTHOXti2"] -> parameter["Volume", "c"]*
      rateconst["GTHOXti2", True]*(1 - (metabolite["adp", "c"][t]*
         metabolite["gthox", "e"][t]*metabolite["pi", "c"][t])/
        (Keq["GTHOXti2"]*metabolite["atp", "c"][t]*metabolite["gthox", "c"][
          t])), v["GTHS"] -> parameter["Volume", "c"]*rateconst["GTHS", True]*
      (1 - (metabolite["adp", "c"][t]*metabolite["gthrd", "c"][t]*
         metabolite["pi", "c"][t])/(Keq["GTHS"]*metabolite["atp", "c"][t]*
         metabolite["glucys", "c"][t]*metabolite["gly", "c"][t])), 
    v["GUACYC"] -> parameter["Volume", "c"]*rateconst["GUACYC", True]*
      (1 - (metabolite["35cgmp", "c"][t]*metabolite["ppi", "c"][t])/
        (Keq["GUACYC"]*metabolite["gtp", "c"][t])), 
    v["GUAPRT"] -> parameter["Volume", "c"]*rateconst["GUAPRT", True]*
      (1 - (metabolite["gmp", "c"][t]*metabolite["ppi", "c"][t])/
        (Keq["GUAPRT"]*metabolite["gua", "c"][t]*metabolite["prpp", "c"][
          t])), v["H2O2t"] -> parameter["Volume", "c"]*
      rateconst["H2O2t", True]*(1 - metabolite["h2o2", "c"][t]/
        (Keq["H2O2t"]*metabolite["h2o2", "e"][t])), 
    v["H2Ot"] -> parameter["Volume", "c"]*rateconst["H2Ot", True]*
      (1 - metabolite["h2o", "c"][t]/(Keq["H2Ot"]*metabolite["h2o", "e"][
          t])), v["HCO3_CLt"] -> parameter["Volume", "c"]*
      rateconst["HCO3_CLt", True]*(1 - (metabolite["cl", "e"][t]*
         metabolite["hco3", "c"][t])/(Keq["HCO3_CLt"]*metabolite["cl", "c"][
          t]*metabolite["hco3", "e"][t])), v["HCYSte"] -> 
     parameter["Volume", "c"]*rateconst["HCYSte", True]*
      (1 - metabolite["hcys-L", "c"][t]/(Keq["HCYSte"]*
         metabolite["hcys-L", "e"][t])), v["HEX1"] -> 
     parameter["Volume", "c"]*rateconst["HEX1", True]*
      (1 - (metabolite["adp", "c"][t]*metabolite["g6p", "c"][t])/
        (Keq["HEX1"]*metabolite["atp", "c"][t]*metabolite["glc-D", "c"][t])), 
    v["HEX4"] -> parameter["Volume", "c"]*rateconst["HEX4", True]*
      (1 - (metabolite["adp", "c"][t]*metabolite["man6p", "c"][t])/
        (Keq["HEX4"]*metabolite["atp", "c"][t]*metabolite["man", "c"][t])), 
    v["HEX7"] -> parameter["Volume", "c"]*rateconst["HEX7", True]*
      (1 - (metabolite["adp", "c"][t]*metabolite["f6p", "c"][t])/
        (Keq["HEX7"]*metabolite["atp", "c"][t]*metabolite["fru", "c"][t])), 
    v["HXPRT"] -> parameter["Volume", "c"]*rateconst["HXPRT", True]*
      (1 - (metabolite["imp", "c"][t]*metabolite["ppi", "c"][t])/
        (Keq["HXPRT"]*metabolite["hxan", "c"][t]*metabolite["prpp", "c"][
          t])), v["HYXNt"] -> parameter["Volume", "c"]*
      rateconst["HYXNt", True]*(1 - metabolite["hxan", "c"][t]/
        (Keq["HYXNt"]*metabolite["hxan", "e"][t])), 
    v["Ht"] -> parameter["Volume", "c"]*rateconst["Ht", True]*
      (1 - metabolite["h", "e"][t]/(Keq["Ht"]*metabolite["h", "c"][t])), 
    v["IMPD"] -> parameter["Volume", "c"]*rateconst["IMPD", True]*
      (1 - (metabolite["nadh", "c"][t]*metabolite["xmp", "c"][t])/
        (Keq["IMPD"]*metabolite["imp", "c"][t]*metabolite["nad", "c"][t])), 
    v["INSt"] -> parameter["Volume", "c"]*rateconst["INSt", True]*
      (1 - metabolite["ins", "c"][t]/(Keq["INSt"]*metabolite["ins", "e"][
          t])), v["KCCt"] -> parameter["Volume", "c"]*rateconst["KCCt", True]*
      (1 - (metabolite["cl", "c"][t]*metabolite["k", "c"][t])/
        (Keq["KCCt"]*metabolite["cl", "e"][t]*metabolite["k", "e"][t])), 
    v["L-LACt2r"] -> parameter["Volume", "c"]*rateconst["L-LACt2r", True]*
      (1 - metabolite["lac-L", "c"][t]/(Keq["L-LACt2r"]*
         metabolite["lac-L", "e"][t])), v["LDH_L"] -> 
     parameter["Volume", "c"]*rateconst["LDH_L", True]*
      (1 - (metabolite["nadh", "c"][t]*metabolite["pyr", "c"][t])/
        (Keq["LDH_L"]*metabolite["lac-L", "c"][t]*metabolite["nad", "c"][
          t])), v["MAN6PI"] -> parameter["Volume", "c"]*
      rateconst["MAN6PI", True]*(1 - metabolite["f6p", "c"][t]/
        (Keq["MAN6PI"]*metabolite["man6p", "c"][t])), 
    v["MANt1r"] -> parameter["Volume", "c"]*rateconst["MANt1r", True]*
      (1 - metabolite["man", "c"][t]/(Keq["MANt1r"]*metabolite["man", "e"][
          t])), v["MDRPD"] -> parameter["Volume", "c"]*
      rateconst["MDRPD", True]*(1 - metabolite["dkmpp", "c"][t]/
        (Keq["MDRPD"]*metabolite["5mdru1p", "c"][t])), 
    v["METAT"] -> parameter["Volume", "c"]*rateconst["METAT", True]*
      (1 - (metabolite["amet", "c"][t]*metabolite["pi", "c"][t]*
         metabolite["ppi", "c"][t])/(Keq["METAT"]*metabolite["atp", "c"][t]*
         metabolite["met-L", "c"][t])), v["METtec"] -> 
     parameter["Volume", "c"]*rateconst["METtec", True]*
      (1 - metabolite["met-L", "c"][t]/(Keq["METtec"]*
         metabolite["met-L", "e"][t])), v["MTAP"] -> 
     parameter["Volume", "c"]*rateconst["MTAP", True]*
      (1 - (metabolite["5mdr1p", "c"][t]*metabolite["ade", "c"][t])/
        (Keq["MTAP"]*metabolite["5mta", "c"][t]*metabolite["pi", "c"][t])), 
    v["MTRI"] -> parameter["Volume", "c"]*rateconst["MTRI", True]*
      (1 - metabolite["5mdru1p", "c"][t]/(Keq["MTRI"]*
         metabolite["5mdr1p", "c"][t])), 
    v["NAt"] -> parameter["Volume", "c"]*rateconst["NAt", True]*
      (1 - metabolite["na1", "c"][t]/(Keq["NAt"]*metabolite["na1", "e"][t])), 
    v["NDPK1"] -> parameter["Volume", "c"]*rateconst["NDPK1", True]*
      (1 - (metabolite["adp", "c"][t]*metabolite["gtp", "c"][t])/
        (Keq["NDPK1"]*metabolite["atp", "c"][t]*metabolite["gdp", "c"][t])), 
    v["NH4t3r"] -> parameter["Volume", "c"]*rateconst["NH4t3r", True]*
      (1 - metabolite["nh4", "e"][t]/(Keq["NH4t3r"]*metabolite["nh4", "c"][
          t])), v["NTD11"] -> parameter["Volume", "c"]*
      rateconst["NTD11", True]*(1 - (metabolite["ins", "c"][t]*
         metabolite["pi", "c"][t])/(Keq["NTD11"]*metabolite["imp", "c"][t])), 
    v["NTD7"] -> parameter["Volume", "c"]*rateconst["NTD7", True]*
      (1 - (metabolite["adn", "c"][t]*metabolite["pi", "c"][t])/
        (Keq["NTD7"]*metabolite["amp", "c"][t])), 
    v["NTD9"] -> parameter["Volume", "c"]*rateconst["NTD9", True]*
      (1 - (metabolite["gsn", "c"][t]*metabolite["pi", "c"][t])/
        (Keq["NTD9"]*metabolite["gmp", "c"][t])), 
    v["O2t"] -> parameter["Volume", "c"]*rateconst["O2t", True]*
      (1 - metabolite["o2", "c"][t]/(Keq["O2t"]*metabolite["o2", "e"][t])), 
    v["OPAHir"] -> parameter["Volume", "c"]*rateconst["OPAHir", True]*
      (1 - (metabolite["adp", "c"][t]*metabolite["glu-L", "c"][t]*
         metabolite["pi", "c"][t])/(Keq["OPAHir"]*metabolite["5oxpro", "c"][
          t]*metabolite["atp", "c"][t])), v["ORNDC"] -> 
     parameter["Volume", "c"]*rateconst["ORNDC", True]*
      (1 - (metabolite["co2", "c"][t]*metabolite["ptrc", "c"][t])/
        (Keq["ORNDC"]*metabolite["orn", "c"][t])), 
    v["PDE1"] -> parameter["Volume", "c"]*rateconst["PDE1", True]*
      (1 - metabolite["amp", "c"][t]/(Keq["PDE1"]*metabolite["camp", "c"][
          t])), v["PFK"] -> parameter["Volume", "c"]*rateconst["PFK", True]*
      (1 - (metabolite["adp", "c"][t]*metabolite["fdp", "c"][t])/
        (Keq["PFK"]*metabolite["atp", "c"][t]*metabolite["f6p", "c"][t])), 
    v["PGI"] -> parameter["Volume", "c"]*rateconst["PGI", True]*
      (1 - metabolite["f6p", "c"][t]/(Keq["PGI"]*metabolite["g6p", "c"][t])), 
    v["PGK"] -> parameter["Volume", "c"]*rateconst["PGK", True]*
      (1 - (metabolite["13dpg", "c"][t]*metabolite["adp", "c"][t])/
        (Keq["PGK"]*metabolite["3pg", "c"][t]*metabolite["atp", "c"][t])), 
    v["PGL"] -> parameter["Volume", "c"]*rateconst["PGL", True]*
      (1 - metabolite["6pgc", "c"][t]/(Keq["PGL"]*metabolite["6pgl", "c"][
          t])), v["PGM"] -> parameter["Volume", "c"]*rateconst["PGM", True]*
      (1 - metabolite["3pg", "c"][t]/(Keq["PGM"]*metabolite["2pg", "c"][t])), 
    v["PHETA1"] -> parameter["Volume", "c"]*rateconst["PHETA1", True]*
      (1 - (metabolite["glu-L", "c"][t]*metabolite["phpyr", "c"][t])/
        (Keq["PHETA1"]*metabolite["akg", "c"][t]*metabolite["phe-L", "c"][
          t])), v["PHEtec"] -> parameter["Volume", "c"]*
      rateconst["PHEtec", True]*(1 - metabolite["phe-L", "c"][t]/
        (Keq["PHEtec"]*metabolite["phe-L", "e"][t])), 
    v["PIt"] -> parameter["Volume", "c"]*rateconst["PIt", True]*
      (1 - metabolite["pi", "e"][t]/(Keq["PIt"]*metabolite["pi", "c"][t])), 
    v["PPA"] -> parameter["Volume", "c"]*rateconst["PPA", True]*
      (1 - metabolite["pi", "c"][t]^2/(Keq["PPA"]*metabolite["ppi", "c"][
          t])), v["PPM"] -> parameter["Volume", "c"]*rateconst["PPM", True]*
      (1 - metabolite["r5p", "c"][t]/(Keq["PPM"]*metabolite["r1p", "c"][t])), 
    v["PRPPS"] -> parameter["Volume", "c"]*rateconst["PRPPS", True]*
      (1 - (metabolite["amp", "c"][t]*metabolite["prpp", "c"][t])/
        (Keq["PRPPS"]*metabolite["atp", "c"][t]*metabolite["r5p", "c"][t])), 
    v["PTRCt"] -> parameter["Volume", "c"]*rateconst["PTRCt", True]*
      (1 - metabolite["ptrc", "c"][t]/(Keq["PTRCt"]*metabolite["ptrc", "e"][
          t])), v["PUNP3"] -> parameter["Volume", "c"]*
      rateconst["PUNP3", True]*(1 - (metabolite["gua", "c"][t]*
         metabolite["r1p", "c"][t])/(Keq["PUNP3"]*metabolite["gsn", "c"][t]*
         metabolite["pi", "c"][t])), v["PUNP5"] -> parameter["Volume", "c"]*
      rateconst["PUNP5", True]*(1 - (metabolite["hxan", "c"][t]*
         metabolite["r1p", "c"][t])/(Keq["PUNP5"]*metabolite["ins", "c"][t]*
         metabolite["pi", "c"][t])), v["PYK"] -> parameter["Volume", "c"]*
      rateconst["PYK", True]*(1 - (metabolite["atp", "c"][t]*
         metabolite["pyr", "c"][t])/(Keq["PYK"]*metabolite["adp", "c"][t]*
         metabolite["pep", "c"][t])), v["PYRt2r"] -> 
     parameter["Volume", "c"]*rateconst["PYRt2r", True]*
      (1 - metabolite["pyr", "c"][t]/(Keq["PYRt2r"]*metabolite["pyr", "e"][
          t])), v["RPE"] -> parameter["Volume", "c"]*rateconst["RPE", True]*
      (1 - metabolite["xu5p-D", "c"][t]/(Keq["RPE"]*metabolite["ru5p-D", "c"][
          t])), v["RPI"] -> parameter["Volume", "c"]*rateconst["RPI", True]*
      (1 - metabolite["ru5p-D", "c"][t]/(Keq["RPI"]*metabolite["r5p", "c"][
          t])), v["SBTD_D2"] -> parameter["Volume", "c"]*
      rateconst["SBTD_D2", True]*(1 - (metabolite["fru", "c"][t]*
         metabolite["nadh", "c"][t])/(Keq["SBTD_D2"]*metabolite["nad", "c"][
          t]*metabolite["sbt-D", "c"][t])), 
    v["SBTR"] -> parameter["Volume", "c"]*rateconst["SBTR", True]*
      (1 - (metabolite["nadp", "c"][t]*metabolite["sbt-D", "c"][t])/
        (Keq["SBTR"]*metabolite["glc-D", "c"][t]*metabolite["nadph", "c"][
          t])), v["SPMDt"] -> parameter["Volume", "c"]*
      rateconst["SPMDt", True]*(1 - metabolite["spmd", "c"][t]/
        (Keq["SPMDt"]*metabolite["spmd", "e"][t])), 
    v["SPMS"] -> parameter["Volume", "c"]*rateconst["SPMS", True]*
      (1 - (metabolite["5mta", "c"][t]*metabolite["spmd", "c"][t])/
        (Keq["SPMS"]*metabolite["ametam", "c"][t]*metabolite["ptrc", "c"][
          t])), v["SPRMS"] -> parameter["Volume", "c"]*
      rateconst["SPRMS", True]*(1 - (metabolite["5mta", "c"][t]*
         metabolite["sprm", "c"][t])/(Keq["SPRMS"]*metabolite["ametam", "c"][
          t]*metabolite["spmd", "c"][t])), v["SPRMt2r"] -> 
     parameter["Volume", "c"]*rateconst["SPRMt2r", True]*
      (1 - metabolite["sprm", "c"][t]/(Keq["SPRMt2r"]*metabolite["sprm", "e"][
          t])), v["TALA"] -> parameter["Volume", "c"]*rateconst["TALA", True]*
      (1 - (metabolite["e4p", "c"][t]*metabolite["f6p", "c"][t])/
        (Keq["TALA"]*metabolite["g3p", "c"][t]*metabolite["s7p", "c"][t])), 
    v["TKT1"] -> parameter["Volume", "c"]*rateconst["TKT1", True]*
      (1 - (metabolite["g3p", "c"][t]*metabolite["s7p", "c"][t])/
        (Keq["TKT1"]*metabolite["r5p", "c"][t]*metabolite["xu5p-D", "c"][
          t])), v["TKT2"] -> parameter["Volume", "c"]*rateconst["TKT2", True]*
      (1 - (metabolite["f6p", "c"][t]*metabolite["g3p", "c"][t])/
        (Keq["TKT2"]*metabolite["e4p", "c"][t]*metabolite["xu5p-D", "c"][
          t])), v["TPI"] -> parameter["Volume", "c"]*rateconst["TPI", True]*
      (1 - metabolite["g3p", "c"][t]/(Keq["TPI"]*metabolite["dhap", "c"][
          t])), v["UREAt"] -> parameter["Volume", "c"]*
      rateconst["UREAt", True]*(1 - metabolite["urea", "c"][t]/
        (Keq["UREAt"]*metabolite["urea", "e"][t])), 
    v["URIt"] -> parameter["Volume", "c"]*rateconst["URIt", True]*
      (1 - metabolite["uri", "c"][t]/(Keq["URIt"]*metabolite["uri", "e"][
          t])), v["Kt1r"] -> parameter["Volume", "c"]*rateconst["Kt1r", True]*
      (1 - metabolite["k", "e"][t]/(Keq["Kt1r"]*metabolite["k", "c"][t])), 
    v["AKGtr"] -> parameter["Volume", "c"]*rateconst["AKGtr", True]*
      (1 - metabolite["akg", "c"][t]/(Keq["AKGtr"]*metabolite["akg", "e"][
          t])), v["ALATA_L"] -> parameter["Volume", "c"]*
      rateconst["ALATA_L", True]*(1 - (metabolite["glu-L", "c"][t]*
         metabolite["pyr", "c"][t])/(Keq["ALATA_L"]*metabolite["akg", "c"][t]*
         metabolite["ala-L", "c"][t])), v["ASNt5r"] -> 
     parameter["Volume", "c"]*rateconst["ASNt5r", True]*
      (1 - metabolite["asn-L", "c"][t]/(Keq["ASNt5r"]*
         metabolite["asn-L", "e"][t])), v["GLUN"] -> 
     parameter["Volume", "c"]*rateconst["GLUN", True]*
      (1 - (metabolite["glu-L", "c"][t]*metabolite["nh4", "c"][t])/
        (Keq["GLUN"]*metabolite["gln-L", "c"][t])), 
    v["HISt5r"] -> parameter["Volume", "c"]*rateconst["HISt5r", True]*
      (1 - metabolite["his-L", "c"][t]/(Keq["HISt5r"]*
         metabolite["his-L", "e"][t])), v["ILEtec"] -> 
     parameter["Volume", "c"]*rateconst["ILEtec", True]*
      (1 - metabolite["ile-L", "c"][t]/(Keq["ILEtec"]*
         metabolite["ile-L", "e"][t])), v["LEUtec"] -> 
     parameter["Volume", "c"]*rateconst["LEUtec", True]*
      (1 - metabolite["leu-L", "c"][t]/(Keq["LEUtec"]*
         metabolite["leu-L", "e"][t])), v["LYSt5r"] -> 
     parameter["Volume", "c"]*rateconst["LYSt5r", True]*
      (1 - metabolite["lys-L", "c"][t]/(Keq["LYSt5r"]*
         metabolite["lys-L", "e"][t])), v["SERt5r"] -> 
     parameter["Volume", "c"]*rateconst["SERt5r", True]*
      (1 - metabolite["ser-L", "c"][t]/(Keq["SERt5r"]*
         metabolite["ser-L", "e"][t])), v["THRt5r"] -> 
     parameter["Volume", "c"]*rateconst["THRt5r", True]*
      (1 - metabolite["thr-L", "c"][t]/(Keq["THRt5r"]*
         metabolite["thr-L", "e"][t])), v["TRPt"] -> 
     parameter["Volume", "c"]*rateconst["TRPt", True]*
      (1 - metabolite["trp-L", "c"][t]/(Keq["TRPt"]*metabolite["trp-L", "e"][
          t])), v["TYRt"] -> parameter["Volume", "c"]*rateconst["TYRt", True]*
      (1 - metabolite["tyr-L", "c"][t]/(Keq["TYRt"]*metabolite["tyr-L", "e"][
          t])), v["VALtec"] -> parameter["Volume", "c"]*
      rateconst["VALtec", True]*(1 - metabolite["val-L", "c"][t]/
        (Keq["VALtec"]*metabolite["val-L", "e"][t])), 
    v["GGCT"] -> parameter["Volume", "c"]*rateconst["GGCT", True]*
      (1 - (metabolite["5oxpro", "c"][t]*metabolite["cys-L", "c"][t])/
        (Keq["GGCT"]*metabolite["glucys", "c"][t])), 
    v["R_5OXPROt"] -> parameter["Volume", "c"]*rateconst["R_5OXPROt", True]*
      (1 - metabolite["5oxpro", "c"][t]/(Keq["R_5OXPROt"]*
         metabolite["5oxpro", "e"][t])), 
    v["XAO"] -> parameter["Volume", "c"]*rateconst["XAO", True]*
      (1 - (metabolite["h2o2", "c"][t]*metabolite["xan", "c"][t])/
        (Keq["XAO"]*metabolite["hxan", "c"][t]*metabolite["o2", "c"][t])), 
    v["XAO2"] -> parameter["Volume", "c"]*rateconst["XAO2", True]*
      (1 - (metabolite["h2o2", "c"][t]*metabolite["urate", "c"][t])/
        (Keq["XAO2"]*metabolite["o2", "c"][t]*metabolite["xan", "c"][t])), 
    v["XANt"] -> parameter["Volume", "c"]*rateconst["XANt", True]*
      (1 - metabolite["xan", "c"][t]/(Keq["XANt"]*metabolite["xan", "e"][
          t])), v["URATEt"] -> parameter["Volume", "c"]*
      rateconst["URATEt", True]*(1 - (metabolite["adp", "c"][t]*
         metabolite["pi", "c"][t]*metabolite["urate", "e"][t])/
        (Keq["URATEt"]*metabolite["atp", "c"][t]*metabolite["urate", "c"][
          t])), v["FUM"] -> parameter["Volume", "c"]*rateconst["FUM", True]*
      (1 - metabolite["mal-L", "c"][t]/(Keq["FUM"]*metabolite["fum", "c"][
          t])), v["MDH"] -> parameter["Volume", "c"]*rateconst["MDH", True]*
      (1 - (metabolite["nadh", "c"][t]*metabolite["oaa", "c"][t])/
        (Keq["MDH"]*metabolite["mal-L", "c"][t]*metabolite["nad", "c"][t])), 
    v["ACITL"] -> parameter["Volume", "c"]*rateconst["ACITL", True]*
      (1 - (metabolite["accoa", "c"][t]*metabolite["adp", "c"][t]*
         metabolite["oaa", "c"][t]*metabolite["pi", "c"][t])/
        (Keq["ACITL"]*metabolite["atp", "c"][t]*metabolite["cit", "c"][t]*
         metabolite["coa", "c"][t])), v["PEPCK"] -> 
     parameter["Volume", "c"]*rateconst["PEPCK", True]*
      (1 - (metabolite["co2", "c"][t]*metabolite["gdp", "c"][t]*
         metabolite["pep", "c"][t])/(Keq["PEPCK"]*metabolite["gtp", "c"][t]*
         metabolite["oaa", "c"][t])), v["CITt4"] -> 
     parameter["Volume", "c"]*rateconst["CITt4", True]*
      (1 - metabolite["cit", "c"][t]/(Keq["CITt4"]*metabolite["cit", "e"][
          t])), v["MALt"] -> parameter["Volume", "c"]*rateconst["MALt", True]*
      (1 - metabolite["mal-L", "c"][t]/(Keq["MALt"]*metabolite["mal-L", "e"][
          t])), v["FUMtr"] -> parameter["Volume", "c"]*
      rateconst["FUMtr", True]*(1 - metabolite["fum", "c"][t]/
        (Keq["FUMtr"]*metabolite["fum", "e"][t])), 
    v["PDE4"] -> parameter["Volume", "c"]*rateconst["PDE4", True]*
      (1 - metabolite["gmp", "c"][t]/(Keq["PDE4"]*metabolite["35cgmp", "c"][
          t])), v["ALAt4"] -> parameter["Volume", "c"]*
      rateconst["ALAt4", True]*(1 - metabolite["ala-L", "c"][t]/
        (Keq["ALAt4"]*metabolite["ala-L", "e"][t])), 
    v["CAATPS"] -> parameter["Volume", "c"]*rateconst["CAATPS", True]*
      (1 - (metabolite["adp", "c"][t]*metabolite["pi", "c"][t])/
        (Keq["CAATPS"]*metabolite["atp", "c"][t])), 
    v["GLNt4"] -> parameter["Volume", "c"]*rateconst["GLNt4", True]*
      (1 - metabolite["gln-L", "c"][t]/(Keq["GLNt4"]*metabolite["gln-L", "e"][
          t])), v["GLYt7(211)r"] -> parameter["Volume", "c"]*
      rateconst["GLYt7(211)r", True]*(1 - metabolite["gly", "c"][t]/
        (Keq["GLYt7(211)r"]*metabolite["gly", "e"][t])), 
    v["GTHP"] -> parameter["Volume", "c"]*rateconst["GTHP", True]*
      (1 - metabolite["gthox", "c"][t]/(Keq["GTHP"]*
         metabolite["gthrd", "c"][t]^2)), v["HCO3E"] -> 
     parameter["Volume", "c"]*rateconst["HCO3E", True]*
      (1 - metabolite["hco3", "c"][t]/(Keq["HCO3E"]*metabolite["co2", "c"][t]*
         metabolite["h2o", "c"][t])), v["NaKt"] -> parameter["Volume", "c"]*
      rateconst["NaKt", True]*(1 - (metabolite["adp", "c"][t]*
         metabolite["pi", "c"][t])/(Keq["NaKt"]*metabolite["atp", "c"][t]))}, 
  "Parameters" -> {rateconst["R_2KMBTA", True] -> 
     Unit[0.04793949664939796101755670921098850962`15.954589770191003, 
      "Liter"/("Hour"*"Millimole")], rateconst["ADA", True] -> 
     Unit[0.33921950113049665588261948188889830836`15.954589770191003, 
      "Hour"^(-1)], rateconst["ADEt", True] -> 
     Unit[0.27163954253410892160078990389764180175`15.954589770191003, 
      "Liter"/"Hour"], rateconst["ADK1", True] -> 
     Unit[0.75148722217339693156187313571873501006`15.954589770191003, 
      "Liter"/("Hour"*"Millimole")], rateconst["ADMDC", True] -> 
     Unit[0.04712627533861125145307292323967616064`15.954589770191003, 
      "Hour"^(-1)], rateconst["ADNCYC", True] -> 
     Unit[0.08064593385775375365679946495850000504`15.954589770191003, 
      "Hour"^(-1)], rateconst["ADNK1", True] -> 
     Unit[0.22881938062474225176906381651675365255`15.954589770191003, 
      "Liter"/("Hour"*"Millimole")], rateconst["ADNt", True] -> 
     Unit[0.39446590922196576922974842611570997889`15.954589770191003, 
      "Liter"/"Hour"], rateconst["ADPT", True] -> 
     Unit[0.13884478689809856815615031868533907796`15.954589770191003, 
      "Liter"/("Hour"*"Millimole")], rateconst["AHC", True] -> 
     Unit[0.04390819875532080398724030239895473085`15.954589770191003, 
      "Hour"^(-1)], rateconst["ALAt4", True] -> 
     Unit[0.0378313915108079228814291470048298349`15.954589770191003, 
      "Liter"^2/("Hour"*"Millimole")], rateconst["AMPDA", True] -> 
     Unit[0.12658331316903671383222509154694775951`15.954589770191003, 
      "Hour"^(-1)], rateconst["ARD1_hs", True] -> 
     Unit[0.04712629352459944649911614042077459724`15.954589770191003, 
      "Liter"/("Hour"*"Millimole")], rateconst["ARGN", True] -> 
     Unit[0.44363247672484503398514823667562453016`15.954589770191003, 
      "Hour"^(-1)], rateconst["ARGt5r", True] -> 
     Unit[0.6245851369597432937473436085498038575`15.954589770191003, 
      "Liter"/"Hour"], rateconst["ARS_hs", True] -> 
     Unit[0.04712628850613188593478288688435261954`15.954589770191003, 
      "Hour"^(-1)], rateconst["ASCBt", True] -> 
     Unit[
      0.0001155634795601952281526214004038126193214826842967235011`15.9545897\
70191003, "Liter"/"Hour"], rateconst["BANDMT", True] -> 
     Unit[0.04229664953502283567931317327094887655`15.954589770191003, 
      "Hour"^(-1)], rateconst["CA2t", True] -> 
     Unit[0.61923597562808576471259898121357034707`15.954589770191003, 
      "Liter"/"Hour"], rateconst["CAATPS", True] -> 
     Unit[0.12654373207841809745310968082776525989`15.954589770191003, 
      "Liter"^3/("Hour"*"Millimole"^2)], rateconst["CAMPt", True] -> 
     Unit[0.01805114278074589907603055790774945568`15.954589770191003, 
      "Liter"^2/("Hour"*"Millimole")], rateconst["CAT", True] -> 
     Unit[1.73518628784146411447864011279307305813`15.954589770191003, 
      "Liter"/("Hour"*"Millimole")], rateconst["CGMPt", True] -> 
     Unit[0.01418099066929875755662766834563681043`15.954589770191003, 
      "Liter"^2/("Hour"*"Millimole")], rateconst["CO2t", True] -> 
     Unit[0.35706345471351787371529026388912239964`15.954589770191003, 
      "Liter"/"Hour"], rateconst["CYStec", True] -> 
     Unit[0.11108162814759513223284074532754316231`15.954589770191003, 
      "Liter"/"Hour"], rateconst["DHAAt1r", True] -> 
     Unit[
      0.000365385186814131828059195078325894516439805382642106368`15.95458977\
0191003, "Liter"/"Hour"], rateconst["DM_nadh", True] -> 
     Unit[2.10705445250325880687536600778298582536`15.954589770191003, 
      "Hour"^(-1)], rateconst["DPGM", True] -> 
     Unit[0.64736505078553315574024806807379386738`15.954589770191003, 
      "Hour"^(-1)], rateconst["DPGase", True] -> 
     Unit[0.51136417146616446621218996740586029641`15.954589770191003, 
      "Hour"^(-1)], rateconst["ENO", True] -> 
     Unit[4.74280279772382874778176671659054928599`15.954589770191003, 
      "Hour"^(-1)], rateconst["FBA", True] -> 
     Unit[15.8295941998859546062299086477132523575`15.954589770191003, 
      "Hour"^(-1)], rateconst["FRUt1r", True] -> 
     Unit[0.09667004313323291949322014422131456747`15.954589770191003, 
      "Liter"/"Hour"], rateconst["G6PDH2r", True] -> 
     Unit[0.27401138103666421311286122172771544631`15.954589770191003, 
      "Liter"/("Hour"*"Millimole")], rateconst["GAPD", True] -> 
     Unit[3.72530717892677886431895518220280484248`15.954589770191003, 
      "Liter"^2/("Hour"*"Millimole"^2)], rateconst["GGLUCT", True] -> 
     Unit[0.02614907320768204020535467075792807019`15.954589770191003, 
      "Liter"/"Hour"], rateconst["GK1", True] -> 
     Unit[0.0846116979526583788542261227568536439`15.954589770191003, 
      "Liter"/("Hour"*"Millimole")], rateconst["GLCt1r", True] -> 
     Unit[5349.99999999897225824884110532363046618147`15.954589770191003, 
      "Liter"/"Hour"], rateconst["GLNS", True] -> 
     Unit[0.13033754317529078495817219198228347435`15.954589770191003, 
      "Liter"^2/("Hour"*"Millimole"^2)], rateconst["GLNt4", True] -> 
     Unit[0.52634587475963278589207431980614377152`15.954589770191003, 
      "Liter"^2/("Hour"*"Millimole")], rateconst["GLUCYS", True] -> 
     Unit[0.20701162847721603580602443708289911797`15.954589770191003, 
      "Liter"^2/("Hour"*"Millimole"^2)], rateconst["GLYt7(211)r", True] -> 
     Unit[0.55537947157339309798698916797012518743`15.954589770191003, 
      "Liter"^4/("Hour"*"Millimole"^3)], rateconst["GMPR", True] -> 
     Unit[0.04381818783264078900862626129489121062`15.954589770191003, 
      "Liter"/("Hour"*"Millimole")], rateconst["GMPS2", True] -> 
     Unit[0.05799916984942761642631501062887522659`15.954589770191003, 
      "Liter"^2/("Hour"*"Millimole"^2)], rateconst["GND", True] -> 
     Unit[0.27397227741016689442736164650146162606`15.954589770191003, 
      "Liter"/("Hour"*"Millimole")], rateconst["GTHDH", True] -> 
     Unit[
      0.000360101078989220912442148492260685089240552252230336512`15.95458977\
0191003, "Liter"^2/("Hour"*"Millimole"^2)], rateconst["GTHO", True] -> 
     Unit[0.33356262458922231184388351721281651407`15.954589770191003, 
      "Liter"/("Hour"*"Millimole")], rateconst["GTHOXti2", True] -> 
     Unit[0.02641160128169685781303644923889606462`15.954589770191003, 
      "Liter"^2/("Hour"*"Millimole")], rateconst["GTHS", True] -> 
     Unit[0.05282854099529315973923333618163746817`15.954589770191003, 
      "Liter"^2/("Hour"*"Millimole"^2)], rateconst["GUACYC", True] -> 
     Unit[0.07824338625665395568574569170784407598`15.954589770191003, 
      "Hour"^(-1)], rateconst["GUAPRT", True] -> 
     Unit[0.0595775394903073135917941146577384868`15.954589770191003, 
      "Liter"/("Hour"*"Millimole")], rateconst["H2O2t", True] -> 
     Unit[3.68033725217107821703277536620884956101`15.954589770191003, 
      "Liter"/"Hour"], rateconst["H2Ot", True] -> 
     Unit[
      5.500000008288924899874349392369820524145767846`15.954589770191003*^7, 
      "Millimole"/"Hour"], rateconst["HCO3E", True] -> 
     Unit[2.30160220588854950174821657696429796665`15.954589770191003, 
      "Hour"^(-1)], rateconst["HCO3_CLt", True] -> 
     Unit[104.82166764476162631817596823405937108927`15.954589770191003, 
      "Liter"^2/("Hour"*"Millimole")], rateconst["HCYSte", True] -> 
     Unit[0.04207049596040493893647740559893497971`15.954589770191003, 
      "Liter"/"Hour"], rateconst["HEX1", True] -> 
     Unit[1.28633133467430249056371480922467813905`15.954589770191003, 
      "Liter"/("Hour"*"Millimole")], rateconst["HEX4", True] -> 
     Unit[0.00818677583276913573142422203937486774`15.954589770191003, 
      "Liter"/("Hour"*"Millimole")], rateconst["HEX7", True] -> 
     Unit[0.29136185332262601995916492274592091751`15.954589770191003, 
      "Liter"/("Hour"*"Millimole")], rateconst["HXPRT", True] -> 
     Unit[0.06591655157744076276313681110133535136`15.954589770191003, 
      "Liter"/("Hour"*"Millimole")], rateconst["HYXNt", True] -> 
     Unit[0.13818202496182713330817307467171842658`15.954589770191003, 
      "Liter"/"Hour"], rateconst["Ht", True] -> 
     Unit[22.92922821001846914830033308071203057876`15.954589770191003, 
      "Millimole"/"Hour"], rateconst["IMPD", True] -> 
     Unit[0.05803512122554679544511849303842009939`15.954589770191003, 
      "Liter"/("Hour"*"Millimole")], rateconst["INSt", True] -> 
     Unit[0.0264486818767688041243145867472448237`15.954589770191003, 
      "Liter"/"Hour"], rateconst["KCCt", True] -> 
     Unit[0.05139948546925250279559945487452325863`15.954589770191003, 
      "Liter"^2/("Hour"*"Millimole")], rateconst["L-LACt2r", True] -> 
     Unit[3.29664232717889898222328984034999259632`15.954589770191003, 
      "Liter"/"Hour"], rateconst["LDH_L", True] -> 
     Unit[0.0014837275163893598173494332960343724`15.954589770191003, 
      "Liter"/("Hour"*"Millimole")], rateconst["MAN6PI", True] -> 
     Unit[0.15665036532288994473946389379509102963`15.954589770191003, 
      "Hour"^(-1)], rateconst["MANt1r", True] -> 
     Unit[0.0082045043766838775531250639733282851`15.954589770191003, 
      "Liter"/"Hour"], rateconst["MDRPD", True] -> 
     Unit[0.04712634486141728882221862191325946969`15.954589770191003, 
      "Hour"^(-1)], rateconst["METAT", True] -> 
     Unit[0.08940724444892436719889684702056091303`15.954589770191003, 
      "Liter"/("Hour"*"Millimole")], rateconst["METtec", True] -> 
     Unit[0.10531933682609812265605880481021228664`15.954589770191003, 
      "Liter"/"Hour"], rateconst["MTAP", True] -> 
     Unit[0.05784242846840459321730100898633260384`15.954589770191003, 
      "Liter"/("Hour"*"Millimole")], rateconst["MTRI", True] -> 
     Unit[0.04713512331661717817789148608516382206`15.954589770191003, 
      "Hour"^(-1)], rateconst["NAt", True] -> 
     Unit[142.60000000000001220985004280511151015228`15.954589770191003, 
      "Liter"/"Hour"], rateconst["NDPK1", True] -> 
     Unit[1.07706883374082346712843936918712039146`15.954589770191003, 
      "Liter"/("Hour"*"Millimole")], rateconst["NH4t3r", True] -> 
     Unit[0.79147950955399071051163762807487542035`15.954589770191003, 
      "Liter"/"Hour"], rateconst["NTD11", True] -> 
     Unit[0.17831879229413946125314087774830759247`15.954589770191003, 
      "Hour"^(-1)], rateconst["NTD7", True] -> 
     Unit[0.13339358981802417592930471437731919469`15.954589770191003, 
      "Hour"^(-1)], rateconst["NTD9", True] -> 
     Unit[0.05955715637224098662256113728887973905`15.954589770191003, 
      "Hour"^(-1)], rateconst["NaKt", True] -> 
     Unit[1.25262225429291418343780151190003380179`15.954589770191003, 
      "Liter"^6/("Hour"*"Millimole"^5)], rateconst["O2t", True] -> 
     Unit[100.00000000000023200183336358631086786611`15.954589770191003, 
      "Liter"/"Hour"], rateconst["OPAHir", True] -> 
     Unit[0.06162738171532467540657152808717025057`15.954589770191003, 
      "Liter"/("Hour"*"Millimole")], rateconst["ORNDC", True] -> 
     Unit[0.42634929481910961398889661047980418689`15.954589770191003, 
      "Hour"^(-1)], rateconst["PDE1", True] -> 
     Unit[0.06259482699185741303739336781432138253`15.954589770191003, 
      "Hour"^(-1)], rateconst["PFK", True] -> 
     Unit[1.67415228417671698625169950811771862535`15.954589770191003, 
      "Liter"/("Hour"*"Millimole")], rateconst["PGI", True] -> 
     Unit[133.75724077079359274535579952175548066018`15.954589770191003, 
      "Hour"^(-1)], rateconst["PGK", True] -> 
     Unit[2.65207366490525196021536619872300789402`15.954589770191003, 
      "Liter"/("Hour"*"Millimole")], rateconst["PGL", True] -> 
     Unit[0.27398485129578879353386818665837888202`15.954589770191003, 
      "Hour"^(-1)], rateconst["PGM", True] -> 
     Unit[14.26718187600590926298318614881801789091`15.954589770191003, 
      "Hour"^(-1)], rateconst["PIt", True] -> 
     Unit[0.05862658205736931187094624382505094242`15.954589770191003, 
      "Liter"/"Hour"], rateconst["PPA", True] -> 
     Unit[0.57074043925869177851240010568290017545`15.954589770191003, 
      "Hour"^(-1)], rateconst["PPM", True] -> 
     Unit[0.5487143700949534593913435364173056288`15.954589770191003, 
      "Hour"^(-1)], rateconst["PRPPS", True] -> 
     Unit[0.26431838029077736084754659537898116329`15.954589770191003, 
      "Liter"/("Hour"*"Millimole")], rateconst["PTRCt", True] -> 
     Unit[0.10342653816726481750801677277554858142`15.954589770191003, 
      "Liter"/"Hour"], rateconst["PUNP3", True] -> 
     Unit[0.06389600744031751418037071940675310829`15.954589770191003, 
      "Liter"/("Hour"*"Millimole")], rateconst["PUNP5", True] -> 
     Unit[3.77481549328338935061812455622388237729`15.954589770191003, 
      "Liter"/("Hour"*"Millimole")], rateconst["PYK", True] -> 
     Unit[3.5345923937665392285501081489624106659`15.954589770191003, 
      "Liter"/("Hour"*"Millimole")], rateconst["PYRt2r", True] -> 
     Unit[2.90498715888430889313460349779287704783`15.954589770191003, 
      "Liter"/"Hour"], rateconst["RPE", True] -> 
     Unit[279.59892641806253334693089788133529616201`15.954589770191003, 
      "Hour"^(-1)], rateconst["RPI", True] -> 
     Unit[311.30548724974989351784297501705076946122`15.954589770191003, 
      "Hour"^(-1)], rateconst["SBTD_D2", True] -> 
     Unit[0.20050899641237495034514333073861974711`15.954589770191003, 
      "Liter"/("Hour"*"Millimole")], rateconst["SBTR", True] -> 
     Unit[0.18793450808727795211375726266979832998`15.954589770191003, 
      "Liter"/("Hour"*"Millimole")], rateconst["SPMDt", True] -> 
     Unit[
      0.000087128711019797476437947229143767183427072011908622931`15.95458977\
0191003, "Liter"/"Hour"], rateconst["SPMS", True] -> 
     Unit[0.02386689880899656093006754488436419767`15.954589770191003, 
      "Liter"/("Hour"*"Millimole")], rateconst["SPRMS", True] -> 
     Unit[0.02326482314837728256335853366099998539`15.954589770191003, 
      "Liter"/("Hour"*"Millimole")], rateconst["SPRMt2r", True] -> 
     Unit[0.01067380937163426176001022995705724997`15.954589770191003, 
      "Liter"/"Hour"], rateconst["TALA", True] -> 
     Unit[0.41316510821160412633954763374506847769`15.954589770191003, 
      "Liter"/("Hour"*"Millimole")], rateconst["TKT1", True] -> 
     Unit[0.82619224897933801868968737991070893836`15.954589770191003, 
      "Liter"/("Hour"*"Millimole")], rateconst["TKT2", True] -> 
     Unit[0.23584974943399771184499996976931651681`15.954589770191003, 
      "Liter"/("Hour"*"Millimole")], rateconst["TPI", True] -> 
     Unit[50217.1892250057245243396828445164260519117`15.954589770191003, 
      "Hour"^(-1)], rateconst["UREAt", True] -> 
     Unit[0.23705323615686018663934006066136231063`15.954589770191003, 
      "Liter"/"Hour"], rateconst["Kt1r", True] -> 
     Unit[1.40407873906812142133492908210359257041`15.954589770191003, 
      "Liter"/"Hour"], rateconst["AKGtr", True] -> 
     Unit[0.00695320527215714258521288216225312627`15.954589770191003, 
      "Liter"/"Hour"], rateconst["ALATA_L", True] -> 
     Unit[0.6697763683125566240373634175271883036`15.954589770191003, 
      "Liter"/("Hour"*"Millimole")], rateconst["GLUN", True] -> 
     Unit[0.21050692455235909718329338601384188028`15.954589770191003, 
      "Hour"^(-1)], rateconst["GGCT", True] -> 
     Unit[0.15415598820617427362557684229023429988`15.954589770191003, 
      "Hour"^(-1)], rateconst["R_5OXPROt", True] -> 
     Unit[0.03716581369317275412865545797519237511`15.954589770191003, 
      "Liter"/"Hour"], rateconst["XAO", True] -> 
     Unit[0.09835929353946439025227850030668324457`15.954589770191003, 
      "Liter"/("Hour"*"Millimole")], rateconst["XAO2", True] -> 
     Unit[0.0412883408591364908790666277127456851`15.954589770191003, 
      "Liter"/("Hour"*"Millimole")], rateconst["XANt", True] -> 
     Unit[0.01943435516914288863565891045836530682`15.954589770191003, 
      "Liter"/"Hour"], rateconst["URATEt", True] -> 
     Unit[0.0412888254944916185248986977179359164`15.954589770191003, 
      "Liter"^2/("Hour"*"Millimole")], rateconst["FUM", True] -> 
     Unit[
      8.3282754281103605874435967188561758698787280212899651`15.9545897701910\
03*^-6, "Hour"^(-1)], rateconst["MDH", True] -> 
     Unit[
      0.0001310806521700464469835758976308174644151904312256338468`15.9545897\
70191003, "Liter"/("Hour"*"Millimole")], rateconst["ACITL", True] -> 
     Unit[0.00051799235469979359765071038167047622`15.954589770191003, 
      "Liter"^2/("Hour"*"Millimole"^2)], rateconst["PEPCK", True] -> 
     Unit[0.00124352633704568367825171310939052772`15.954589770191003, 
      "Liter"/("Hour"*"Millimole")], rateconst["CITt4", True] -> 
     Unit[0.00116201398645041570626941604302827073`15.954589770191003, 
      "Liter"/"Hour"], rateconst["MALt", True] -> 
     Unit[
      0.0000969810147503190964475244617935059152494739170347114326`15.9545897\
70191003, "Liter"/"Hour"], rateconst["FUMtr", True] -> 
     Unit[
      8.4404727907675384787208576266007893959965140028397562`15.9545897701910\
03*^-6, "Liter"/"Hour"], rateconst["PDE4", True] -> 
     Unit[0.06406489782270404718173835001284379959`15.954589770191003, 
      "Hour"^(-1)], rateconst["GTHP", True] -> Unit[0.3422981270076211, 
      "Liter"^2/("Hour"*"Millimole"^2)], rateconst["PHETA1", True] -> 
     Unit[1.27592130972307102725522308025430878132`15.47746851547134, 
      "Liter"/("Hour"*"Millimole")], rateconst["PHEtec", True] -> 
     Unit[52.99999999999999850119891675603867043104`15.653559774527022, 
      "Liter"/"Hour"], rateconst["URIt", True] -> 
     Unit[3.09999999999999989105936570865651447093`15.653559774527022, 
      "Liter"/"Hour"], rateconst["ASNt5r", True] -> 
     Unit[61.99999999999999955591079014993738383055`15.653559774527022, 
      "Liter"/"Hour"], rateconst["HISt5r", True] -> 
     Unit[82.00000000000000344169137633798527531032`15.653559774527022, 
      "Liter"/"Hour"], rateconst["ILEtec", True] -> 
     Unit[61.99999999999999955591079014993738383055`15.653559774527022, 
      "Liter"/"Hour"], rateconst["LEUtec", True] -> 
     Unit[132.0000000000000062172489379008766263694`15.653559774527022, 
      "Liter"/"Hour"], rateconst["LYSt5r", True] -> 
     Unit[167.00000000000000954791801177634624764029`15.653559774527022, 
      "Liter"/"Hour"], rateconst["SERt5r", True] -> 
     Unit[121.99999999999999733546474089962430298035`15.653559774527022, 
      "Liter"/"Hour"], rateconst["THRt5r", True] -> 
     Unit[141.9999999999999873434575192732154391706`15.653559774527022, 
      "Liter"/"Hour"], rateconst["TRPt", True] -> 
     Unit[44.99999999999999833466546306226518935868`15.653559774527022, 
      "Liter"/"Hour"], rateconst["TYRt", True] -> 
     Unit[53.99999999999999938937733645616390276994`15.653559774527022, 
      "Liter"/"Hour"], rateconst["VALtec", True] -> 
     Unit[234.99999999999998667732370449812151491936`15.653559774527022, 
      "Liter"/"Hour"], parameter["Volume", "c"] -> Unit[1, "Liter"], 
    parameter["Volume", "e"] -> Unit[1, "Liter"], 
    Keq["ADK1"] -> 
     2.31334476491322549307483313896227627993`15.954589770191003, 
    Keq["ADMDC"] -> 
     Unit[2941.682515797539963386952877044677734375`15.954589770191003, 
      "Millimole"/"Liter"], Keq["ADNK1"] -> 
     16778.29148676275144680403172969818115234375`15.954589770191003, 
    Keq["ADPT"] -> 956031.58389984630048274993896484375`15.954589770191003, 
    Keq["DPGM"] -> 
     53550.0689948993167490698397159576416015625`15.954589770191003, 
    Keq["ENO"] -> 
     4.94670656906303563005167234223335981369`15.954589770191003, 
    Keq["FBA"] -> 
     Unit[0.09252834748957666777258168622211087495`15.954589770191003, 
      "Millimole"/"Liter"], Keq["GK1"] -> 
     0.31470604457329404146648244022799190134`15.954589770191003, 
    Keq["GLUCYS"] -> 
     22255.9594286203864612616598606109619140625`15.954589770191003, 
    Keq["GMPR"] -> 
     Unit[3.7820095423469357192516326904296875`15.954589770191003*^6, 
      "Millimole"/"Liter"], Keq["GTHOXti2"] -> 
     Unit[3.5697179242214304395020008087158203125`15.954589770191003*^6, 
      "Millimole"/"Liter"], Keq["GUACYC"] -> 
     Unit[15.80323441374260973191212542587891221046`15.954589770191003, 
      "Millimole"/"Liter"], Keq["GUAPRT"] -> 
     397.41689475950147425464820116758346557617`15.954589770191003, 
    Keq["HEX4"] -> 
     78886.844315568116144277155399322509765625`15.954589770191003, 
    Keq["HXPRT"] -> 
     25784.9190103989021736197173595428466796875`15.954589770191003, 
    Keq["MAN6PI"] -> 
     1.43838318592548009000608999485848471522`15.954589770191003, 
    Keq["MDRPD"] -> 5.98169933589686453342437744140625`15.954589770191003*^6, 
    Keq["MTAP"] -> 
     0.00666435787484587899287546974846918602`15.954589770191003, 
    Keq["MTRI"] -> 
     9.32049331897298571902865660376846790314`15.954589770191003, 
    Keq["NDPK1"] -> 
     0.99756098071301235741259461065055802464`15.954589770191003, 
    Keq["ORNDC"] -> 
     Unit[2.910753845007247291505336761474609375`15.954589770191003*^6, 
      "Millimole"/"Liter"], Keq["PGL"] -> 
     459029.932093572220765054225921630859375`15.954589770191003, 
    Keq["PHETA1"] -> 
     0.52454095828906788234746727539459243417`15.954589770191003, 
    Keq["PPM"] -> 
     26.03473484951391725417124689556658267975`15.954589770191003, 
    Keq["PUNP3"] -> 
     0.00789185645203937212455169714075964293`15.954589770191003, 
    Keq["PUNP5"] -> 
     0.05098504317084837089701920831430470571`15.954589770191003, 
    Keq["PYK"] -> 
     58728.0547399022834724746644496917724609375`15.954589770191003, 
    Keq["TPI"] -> 
     0.04550169495029604549429791404691059142`15.954589770191003, 
    Keq["ALATA_L"] -> 
     4.42984794044045493421890569152310490608`15.954589770191003, 
    Keq["GLUN"] -> 
     Unit[36858.222152202506549656391143798828125`15.954589770191003, 
      "Millimole"/"Liter"], Keq["GGCT"] -> 
     Unit[113945.17968646538793109357357025146484375`15.954589770191003, 
      "Millimole"/"Liter"], Keq["XAO"] -> 
     4.08115573965968359375`15.954589770191003*^13, 
    Keq["XAO2"] -> 4.9298622086604433424798380457984`15.954589770191003*^31, 
    Keq["MDH"] -> 
     0.000017747186767495245823464400380942151969065889716148376`15.954589770\
191003, Keq["ACITL"] -> 
     Unit[24.30682427183052851660249871201813220978`15.954589770191003, 
      "Millimole"/"Liter"], Keq["PEPCK"] -> 
     Unit[3.28800245320229800327638258750084787607`15.954589770191003, 
      "Millimole"/"Liter"], Keq["PDE4"] -> 
     9.5885643145005881786346435546875`15.954589770191003*^8, 
    Keq["HYXNt"] -> 1.`15.954589770191003, Keq["INSt"] -> 
     0.5`15.954589770191003, Keq["PYRt2r"] -> 
     0.69999999999999995559107901499373838305`15.954589770191003, 
    Keq["ALAt4"] -> 2.5`15.954589770191003, Keq["CYStec"] -> 
     0.95820300000000002693667511266539804637`15.954589770191003, 
    Keq["GLNt4"] -> 
     1.58621900000000004560263278108322992921`15.954589770191003, 
    Keq["GLYt7(211)r"] -> 
     1.58467399999999991599963777844095602632`15.954589770191003, 
    Keq["ARGt5r"] -> 
     1.59529999999999994031441019615158438683`15.954589770191003, 
    Keq["CA2t"] -> 
     0.01000000000000000020816681711721685133`15.954589770191003, 
    Keq["CO2t"] -> 1.`15.954589770191003, Keq["DHAAt1r"] -> 
     1.`15.954589770191003, Keq["FRUt1r"] -> 1.`15.954589770191003, 
    Keq["H2O2t"] -> 
     0.99999599999999999599964439767063595355`15.954589770191003, 
    Keq["KCCt"] -> 1.`15.954589770191003, Keq["METtec"] -> 
     1.`15.954589770191003, Keq["NH4t3r"] -> 1.`15.954589770191003, 
    Keq["Kt1r"] -> 
     0.62684200000000001029576424116385169327`15.954589770191003, 
    Keq["XANt"] -> 
     0.91139400000000003743139131984207779169`15.954589770191003, 
    Keq["R_5OXPROt"] -> 
     0.62685299999999999354116653194068931043`15.954589770191003, 
    Keq["MALt"] -> 0.5`15.954589770191003, Keq["FUMtr"] -> 
     0.39299200000000000798650034994352608919`15.954589770191003, 
    Keq["CITt4"] -> 
     1.60000000000000008881784197001252323389`15.954589770191003, 
    Keq["ADEt"] -> 
     1.10000000000000008881784197001252323389`15.954589770191003, 
    Keq["L-LACt2r"] -> 0.5`15.954589770191003, Keq["GLCt1r"] -> 
     1.0002502837145261147425481188545464531`15.954589770191003, 
    Keq["ADNt"] -> 1000.`15.954589770191003, Keq["ASCBt"] -> 
     0.10000000000000000555111512312578270212`15.954589770191003, 
    Keq["HCYSte"] -> 
     0.10000000000000000555111512312578270212`15.954589770191003, 
    Keq["PTRCt"] -> 
     0.10000000000000000555111512312578270212`15.954589770191003, 
    Keq["SPMDt"] -> 
     0.10000000000000000555111512312578270212`15.954589770191003, 
    Keq["SPRMt2r"] -> 
     0.10000000000000000555111512312578270212`15.954589770191003, 
    Keq["UREAt"] -> 
     0.10000000000000000555111512312578270212`15.954589770191003, 
    Keq["PIt"] -> 
     0.10000000000000000555111512312578270212`15.954589770191003, 
    Keq["MANt1r"] -> 1000.`15.954589770191003, 
    Keq["AKGtr"] -> 1000.`15.954589770191003, Keq["HCO3_CLt"] -> 
     0.83999999999999996891375531049561686814`15.954589770191003, 
    Keq["URATEt"] -> Unit[1.`15.954589770191003*^6, "Millimole"/"Liter"], 
    Keq["Ht"] -> 1.`15.954589770191003, Keq["H2Ot"] -> 
     0.99999997071701865567465664732253438502`15.954589770191003, 
    Keq["O2t"] -> 
     0.98476206529361998297146532218993708086`15.954589770191003, 
    Keq["NAt"] -> 
     0.07168357350055303312766339741228573886`15.954589770191003, 
    Keq["R_2KMBTA"] -> 
     1.89999999999999991118215802998747676611`15.954589770191003, 
    Keq["ARD1_hs"] -> 1.`15.954589770191003*^6, 
    Keq["BANDMT"] -> 1000.`15.954589770191003, Keq["GGLUCT"] -> 
     Unit[110000.000000000014551915228366851806640625`15.954589770191003, 
      "Millimole"/"Liter"], Keq["GTHDH"] -> Unit[1.7*^6, 
      "Liter"/"Millimole"], Keq["GTHS"] -> 1.`15.954589770191003*^6, 
    Keq["SPMS"] -> 1.`15.954589770191003*^6, Keq["SPRMS"] -> 
     1.`15.954589770191003*^6, Keq["TKT1"] -> 
     1.19999999999999995559107901499373838305`15.954589770191003, 
    Keq["RPE"] -> 3.`15.954589770191003, Keq["SBTD_D2"] -> 
     0.01499999999999999944488848768742172979`15.954589770191003, 
    Keq["ADNCYC"] -> Unit[65.`15.954589770191003, "Millimole"/"Liter"], 
    Keq["SBTR"] -> 
     23.10399999999999920419213594868779182434`15.954589770191003, 
    Keq["G6PDH2r"] -> 83000.`15.954589770191003, 
    Keq["GND"] -> 
     Unit[70503.800000000002910383045673370361328125`15.954589770191003, 
      "Millimole"/"Liter"], Keq["PRPPS"] -> 
     64626.800000000002910383045673370361328125`15.954589770191003, 
    Keq["DM_nadh"] -> 1.`15.954589770191003*^6, 
    Keq["LDH_L"] -> 
     0.000032400000000000001498454138548765968153020367026329041`15.954589770\
191003, Keq["GAPD"] -> 
     Unit[0.14999999999999999444888487687421729788`15.954589770191003, 
      "Liter"/"Millimole"], Keq["HEX1"] -> 4000.`15.954589770191003, 
    Keq["PGM"] -> 
     5.55555555555555535818257339997217059135`15.954589770191003, 
    Keq["PFK"] -> 1000.`15.954589770191003, Keq["RPI"] -> 
     0.38910505836575876026373066451924387366`15.954589770191003, 
    Keq["TALA"] -> 
     1.05000000000000004440892098500626161695`15.954589770191003, 
    Keq["TKT2"] -> 
     10.30000000000000071054273576010018587112`15.954589770191003, 
    Keq["GLNS"] -> 3200.`15.954589770191003, Keq["OPAHir"] -> 
     Unit[1.`15.954589770191003*^6, "Millimole"/"Liter"], 
    Keq["HEX7"] -> 660.`15.954589770191003, Keq["PHEtec"] -> 
     0.92452830188679251458609740038473276855`15.954589770191003, 
    Keq["URIt"] -> 
     1.03225806451612911800142050873916740921`15.954589770191003, 
    Keq["ASNt5r"] -> 
     1.95161290322580640828994440848764769605`15.954589770191003, 
    Keq["HISt5r"] -> 
     1.04878048780487792081754252163945825182`15.954589770191003, 
    Keq["ILEtec"] -> 
     0.93548387096774198963756948939044037994`15.954589770191003, 
    Keq["LEUtec"] -> 
     0.83333333333333329828841462673117146049`15.954589770191003, 
    Keq["LYSt5r"] -> 
     0.83233532934131739214028977811971106674`15.954589770191003, 
    Keq["SERt5r"] -> 
     1.22131147540983603946667168645493162893`15.954589770191003, 
    Keq["THRt5r"] -> 
     0.816901408450704339600911331938108843`15.954589770191003, 
    Keq["TRPt"] -> 
     0.53333333333333336417286179514323837528`15.954589770191003, 
    Keq["TYRt"] -> 
     1.09259259259259254738032092790214654797`15.954589770191003, 
    Keq["VALtec"] -> 
     0.72765957446808520338299852994804185124`15.954589770191003, 
    Keq["IMPD"] -> 
     0.08331455000000000110649267526241601445`15.954589770191003, 
    Keq["PPA"] -> Unit[7.24603*^8, "Millimole"/"Liter"], 
    Keq["NTD9"] -> Unit[1.0258105`15.954589770191003*^7, 
      "Millimole"/"Liter"], Keq["PDE1"] -> 1.908654`15.954589770191003*^10, 
    Keq["GMPS2"] -> Unit[3.69805`15.954589770191003*^7, "Millimole"/"Liter"], 
    Keq["ADA"] -> Unit[790091.5`15.954589770191003, "Millimole"/"Liter"], 
    Keq["NTD7"] -> Unit[1.170169`15.954589770191003*^7, "Millimole"/"Liter"], 
    Keq["AHC"] -> 
     Unit[0.04509999999999999426014696268794068601`15.954589770191003, 
      "Millimole"/"Liter"], Keq["ARGN"] -> Unit[132.`15.954589770191003, 
      "Millimole"/"Liter"], Keq["NTD11"] -> 
     Unit[1.0396265`15.954589770191003*^7, "Millimole"/"Liter"], 
    Keq["ARS_hs"] -> Unit[1.045`15.954589770191003*^7, "Millimole"/"Liter"], 
    Keq["DPGase"] -> 
     Unit[3.7508679999999995343387126922607421875`15.954589770191003*^6, 
      "Millimole"/"Liter"], Keq["CAT"] -> Unit[6.191305784999999*^29, 
      "Liter"/"Millimole"], Keq["METAT"] -> Unit[1.`15.954589770191003*^6, 
      "Millimole"/"Liter"], Keq["CAMPt"] -> Unit[1.`15.954589770191003*^6, 
      "Millimole"/"Liter"], Keq["CGMPt"] -> Unit[1.`15.954589770191003*^6, 
      "Millimole"/"Liter"], Keq["AMPDA"] -> 
     Unit[884032.599999999976716935634613037109375`15.954589770191003, 
      "Millimole"/"Liter"], Keq["HCO3E"] -> 
     16.98959999999999936903805064503103494644`15.954589770191003, 
    Keq["PGI"] -> 
     0.40999999999999997557509345824655611068`15.954589770191003, 
    Keq["PGK"] -> 
     0.0004340000000000000324532067885741071222582831978797912599`15.95458977\
0191003, Keq["GTHO"] -> Unit[5.1, "Millimole"/"Liter"], 
    Keq["FUM"] -> 236.5`15.954589770191003, Keq["GTHP"] -> 
     Unit[73.52941176470588, "Liter"^2/"Millimole"^2], 
    Keq["NaKt"] -> Unit[1.*^6, "Millimole"/"Liter"], 
    Keq["CAATPS"] -> Unit[1.*^6, "Millimole"/"Liter"]}}]
