# Supplementary material for: Topological and kinetic determinants of the modal matrices of dynamic models of metabolism
Source: PLoS One. 2017 Dec 21;12(12):e0189880. doi: 10.1371/journal.pone.0189880 (PMC5739448; doi:10.1371/journal.pone.0189880)
Supplement: S1 Model Files — (GZ) [file pone.0189880.s002.tar.gz › S1 model files/mathematical_models/HEX1.m]

(* Created with the Wolfram Language : www.wolfram.com *)
MASSmodel[{"ID" -> "MASSmodel", "Stoichiometry" -> 
   SparseArray[Automatic, {10, 6}, 0, {1, {{0, 3, 5, 8, 11, 12, 14, 15, 17, 
      18, 19}, {{1}, {2}, {6}, {2}, {5}, {1}, {3}, {4}, {4}, {5}, {6}, {6}, 
      {2}, {4}, {6}, {1}, {5}, {3}, {3}}}, {-1, -1, 1, 1, -1, 1, -1, -1, 1, 
     1, -1, 1, -1, -1, 1, -1, -1, 1, -1}}], 
  "Species" -> {enzyme[{"ID" -> "HEX1", "Compartment" -> "c", 
      "BoundCatalytic" -> {}, "BoundActivators" -> {}, 
      "BoundInhibitors" -> {}, "CatalyticSites" -> Infinity, 
      "ActivationSites" -> 0, "InhibitionSites" -> 0}], 
    enzyme[{"ID" -> "HEX1", "Compartment" -> "c", "BoundCatalytic" -> 
       {Toolbox`Private`wrap[metabolite]["atp", "c"]}, 
      "BoundActivators" -> {}, "BoundInhibitors" -> {}, 
      "CatalyticSites" -> Infinity, "ActivationSites" -> 0, 
      "InhibitionSites" -> 0}], enzyme[{"ID" -> "HEX1", "Compartment" -> "c", 
      "BoundCatalytic" -> {Toolbox`Private`wrap[metabolite]["glc-D", "c"]}, 
      "BoundActivators" -> {}, "BoundInhibitors" -> {}, 
      "CatalyticSites" -> Infinity, "ActivationSites" -> 0, 
      "InhibitionSites" -> 0}], enzyme[{"ID" -> "HEX1", "Compartment" -> "c", 
      "BoundCatalytic" -> {Toolbox`Private`wrap[metabolite]["atp", "c"], 
        Toolbox`Private`wrap[metabolite]["glc-D", "c"]}, 
      "BoundActivators" -> {}, "BoundInhibitors" -> {}, 
      "CatalyticSites" -> Infinity, "ActivationSites" -> 0, 
      "InhibitionSites" -> 0}], metabolite["adp", "c"], 
    metabolite["atp", "c"], metabolite["g6p", "c"], metabolite["glc-D", "c"], 
    enzyme[{"ID" -> "HEX1", "Compartment" -> "c", "BoundCatalytic" -> 
       {Toolbox`Private`wrap[metabolite]["glc-D", "c"], 
        Toolbox`Private`wrap[metabolite]["23dpg", "c"]}, 
      "BoundActivators" -> {}, "BoundInhibitors" -> {}, 
      "CatalyticSites" -> Infinity, "ActivationSites" -> 0, 
      "InhibitionSites" -> 0}], metabolite["23dpg", "c"]}, 
  "Fluxes" -> {v["HEX11"], v["HEX12"], v["HEX13"], v["HEX14"], v["HEX15"], 
    v["HEX16"]}, "Constraints" -> {}, "GPR" -> {}, 
  "BoundaryConditions" -> {}, "Constant" -> {}, 
  "ReversibleColumnIndices" -> {1, 2, 3, 4, 5, 6}, "CustomODE" -> {}, 
  "Name" -> "MASSmodel", "ElementalComposition" -> 
   {enzyme[{"ID" -> "HEX1", "Compartment" -> "c", "BoundCatalytic" -> {}, 
       "BoundActivators" -> {}, "BoundInhibitors" -> {}, 
       "CatalyticSites" -> Infinity, "ActivationSites" -> 0, 
       "InhibitionSites" -> 0}] -> "&HEX1&", 
    enzyme[{"ID" -> "HEX1", "Compartment" -> "c", "BoundCatalytic" -> 
        {Toolbox`Private`wrap[metabolite]["atp", "c"]}, 
       "BoundActivators" -> {}, "BoundInhibitors" -> {}, 
       "CatalyticSites" -> Infinity, "ActivationSites" -> 0, 
       "InhibitionSites" -> 0}] -> "&HEX1&", 
    enzyme[{"ID" -> "HEX1", "Compartment" -> "c", "BoundCatalytic" -> 
        {Toolbox`Private`wrap[metabolite]["glc-D", "c"]}, 
       "BoundActivators" -> {}, "BoundInhibitors" -> {}, 
       "CatalyticSites" -> Infinity, "ActivationSites" -> 0, 
       "InhibitionSites" -> 0}] -> "&HEX1&", 
    enzyme[{"ID" -> "HEX1", "Compartment" -> "c", "BoundCatalytic" -> 
        {Toolbox`Private`wrap[metabolite]["atp", "c"], 
         Toolbox`Private`wrap[metabolite]["glc-D", "c"]}, 
       "BoundActivators" -> {}, "BoundInhibitors" -> {}, 
       "CatalyticSites" -> Infinity, "ActivationSites" -> 0, 
       "InhibitionSites" -> 0}] -> "&HEX1&", 
    enzyme[{"ID" -> "HEX1", "Compartment" -> "c", "BoundCatalytic" -> 
        {Toolbox`Private`wrap[metabolite]["glc-D", "c"], 
         Toolbox`Private`wrap[metabolite]["23dpg", "c"]}, 
       "BoundActivators" -> {}, "BoundInhibitors" -> {}, 
       "CatalyticSites" -> Infinity, "ActivationSites" -> 0, 
       "InhibitionSites" -> 0}] -> "&HEX1&", metabolite["23dpg", "c"] -> 
     "&23dpg&", metabolite["adp", "c"] -> "&adp&", 
    metabolite["atp", "c"] -> "&atp&", metabolite["g6p", "c"] -> "&g6p&", 
    metabolite["glc-D", "c"] -> "&glc-D&"}, "Notes" -> "", "Ignore" -> {}, 
  "UnitChecking" -> False, "Synonyms" -> {}, "Events" -> {}, 
  "CustomRateLaws" -> {v["HEX11"] -> parameter["Volume", "c"]*
      rateconst["HEX11", True]*
      (-(enzyme[{"ID" -> "HEX1", "Compartment" -> "c", "BoundCatalytic" -> 
             {Toolbox`Private`wrap[metabolite]["glc-D", "c"]}, 
            "BoundActivators" -> {}, "BoundInhibitors" -> {}, 
            "CatalyticSites" -> Infinity, "ActivationSites" -> 0, 
            "InhibitionSites" -> 0}][t]/Keq["HEX11"]) + 
       enzyme[{"ID" -> "HEX1", "Compartment" -> "c", "BoundCatalytic" -> {}, 
           "BoundActivators" -> {}, "BoundInhibitors" -> {}, 
           "CatalyticSites" -> Infinity, "ActivationSites" -> 0, 
           "InhibitionSites" -> 0}][t]*metabolite["glc-D", "c"][t]), 
    v["HEX12"] -> parameter["Volume", "c"]*rateconst["HEX12", True]*
      (-(enzyme[{"ID" -> "HEX1", "Compartment" -> "c", "BoundCatalytic" -> 
             {Toolbox`Private`wrap[metabolite]["atp", "c"]}, 
            "BoundActivators" -> {}, "BoundInhibitors" -> {}, 
            "CatalyticSites" -> Infinity, "ActivationSites" -> 0, 
            "InhibitionSites" -> 0}][t]/Keq["HEX12"]) + 
       enzyme[{"ID" -> "HEX1", "Compartment" -> "c", "BoundCatalytic" -> {}, 
           "BoundActivators" -> {}, "BoundInhibitors" -> {}, 
           "CatalyticSites" -> Infinity, "ActivationSites" -> 0, 
           "InhibitionSites" -> 0}][t]*metabolite["atp", "c"][t]), 
    v["HEX13"] -> parameter["Volume", "c"]*rateconst["HEX13", True]*
      (-(enzyme[{"ID" -> "HEX1", "Compartment" -> "c", "BoundCatalytic" -> 
             {Toolbox`Private`wrap[metabolite]["glc-D", "c"], 
              Toolbox`Private`wrap[metabolite]["23dpg", "c"]}, 
            "BoundActivators" -> {}, "BoundInhibitors" -> {}, 
            "CatalyticSites" -> Infinity, "ActivationSites" -> 0, 
            "InhibitionSites" -> 0}][t]/Keq["HEX13"]) + 
       enzyme[{"ID" -> "HEX1", "Compartment" -> "c", "BoundCatalytic" -> 
            {Toolbox`Private`wrap[metabolite]["glc-D", "c"]}, 
           "BoundActivators" -> {}, "BoundInhibitors" -> {}, 
           "CatalyticSites" -> Infinity, "ActivationSites" -> 0, 
           "InhibitionSites" -> 0}][t]*metabolite["23dpg", "c"][t]), 
    v["HEX14"] -> parameter["Volume", "c"]*rateconst["HEX14", True]*
      (-(enzyme[{"ID" -> "HEX1", "Compartment" -> "c", "BoundCatalytic" -> 
             {Toolbox`Private`wrap[metabolite]["atp", "c"], 
              Toolbox`Private`wrap[metabolite]["glc-D", "c"]}, 
            "BoundActivators" -> {}, "BoundInhibitors" -> {}, 
            "CatalyticSites" -> Infinity, "ActivationSites" -> 0, 
            "InhibitionSites" -> 0}][t]/Keq["HEX14"]) + 
       enzyme[{"ID" -> "HEX1", "Compartment" -> "c", "BoundCatalytic" -> 
            {Toolbox`Private`wrap[metabolite]["glc-D", "c"]}, 
           "BoundActivators" -> {}, "BoundInhibitors" -> {}, 
           "CatalyticSites" -> Infinity, "ActivationSites" -> 0, 
           "InhibitionSites" -> 0}][t]*metabolite["atp", "c"][t]), 
    v["HEX15"] -> parameter["Volume", "c"]*rateconst["HEX15", True]*
      (-(enzyme[{"ID" -> "HEX1", "Compartment" -> "c", "BoundCatalytic" -> 
             {Toolbox`Private`wrap[metabolite]["atp", "c"], 
              Toolbox`Private`wrap[metabolite]["glc-D", "c"]}, 
            "BoundActivators" -> {}, "BoundInhibitors" -> {}, 
            "CatalyticSites" -> Infinity, "ActivationSites" -> 0, 
            "InhibitionSites" -> 0}][t]/Keq["HEX15"]) + 
       enzyme[{"ID" -> "HEX1", "Compartment" -> "c", "BoundCatalytic" -> 
            {Toolbox`Private`wrap[metabolite]["atp", "c"]}, 
           "BoundActivators" -> {}, "BoundInhibitors" -> {}, 
           "CatalyticSites" -> Infinity, "ActivationSites" -> 0, 
           "InhibitionSites" -> 0}][t]*metabolite["glc-D", "c"][t]), 
    v["HEX16"] -> parameter["Volume", "c"]*rateconst["HEX16", True]*
      (enzyme[{"ID" -> "HEX1", "Compartment" -> "c", "BoundCatalytic" -> 
           {Toolbox`Private`wrap[metabolite]["atp", "c"], 
            Toolbox`Private`wrap[metabolite]["glc-D", "c"]}, 
          "BoundActivators" -> {}, "BoundInhibitors" -> {}, 
          "CatalyticSites" -> Infinity, "ActivationSites" -> 0, 
          "InhibitionSites" -> 0}][t] - 
       (enzyme[{"ID" -> "HEX1", "Compartment" -> "c", "BoundCatalytic" -> {}, 
            "BoundActivators" -> {}, "BoundInhibitors" -> {}, 
            "CatalyticSites" -> Infinity, "ActivationSites" -> 0, 
            "InhibitionSites" -> 0}][t]*metabolite["adp", "c"][t]*
         metabolite["g6p", "c"][t])/Keq["HEX16"])}, 
  "Parameters" -> {parameter["Volume", "c"] -> 1, 
    Keq["HEX11"] -> 26.315789473684212, Keq["HEX12"] -> 0.4854368932038835, 
    Keq["HEX13"] -> 0.18181818181818182, Keq["HEX14"] -> 0.4854368932038835, 
    Keq["HEX15"] -> 26.315789473684212, Keq["HEX16"] -> 313.11999999999995, 
    rateconst["HEX11", True] -> 10136., rateconst["HEX12", True] -> 
     2.812948*^6, rateconst["HEX16", True] -> 1.3475515440713382*^8, 
    rateconst["HEX14", True] -> 2.812948*^6, rateconst["HEX15", True] -> 
     10136., rateconst["HEX13", True] -> 1000000}, 
  "InitialConditions" -> 
   {enzyme[{"ID" -> "HEX1", "Compartment" -> "c", "BoundCatalytic" -> {}, 
       "BoundActivators" -> {}, "BoundInhibitors" -> {}, 
       "CatalyticSites" -> Infinity, "ActivationSites" -> 0, 
       "InhibitionSites" -> 0}] -> 0.000012752810324141062, 
    enzyme[{"ID" -> "HEX1", "Compartment" -> "c", "BoundCatalytic" -> 
        {Toolbox`Private`wrap[metabolite]["atp", "c"]}, 
       "BoundActivators" -> {}, "BoundInhibitors" -> {}, 
       "CatalyticSites" -> Infinity, "ActivationSites" -> 0, 
       "InhibitionSites" -> 0}] -> 0.000010969884296348174, 
    enzyme[{"ID" -> "HEX1", "Compartment" -> "c", "BoundCatalytic" -> 
        {Toolbox`Private`wrap[metabolite]["glc-D", "c"]}, 
       "BoundActivators" -> {}, "BoundInhibitors" -> {}, 
       "CatalyticSites" -> Infinity, "ActivationSites" -> 0, 
       "InhibitionSites" -> 0}] -> 1.492500259814243*^-7, 
    enzyme[{"ID" -> "HEX1", "Compartment" -> "c", "BoundCatalytic" -> 
        {Toolbox`Private`wrap[metabolite]["atp", "c"], 
         Toolbox`Private`wrap[metabolite]["glc-D", "c"]}, 
       "BoundActivators" -> {}, "BoundInhibitors" -> {}, 
       "CatalyticSites" -> Infinity, "ActivationSites" -> 0, 
       "InhibitionSites" -> 0}] -> 1.0255133967219595*^-8, 
    enzyme[{"ID" -> "HEX1", "Compartment" -> "c", "BoundCatalytic" -> 
        {Toolbox`Private`wrap[metabolite]["glc-D", "c"], 
         Toolbox`Private`wrap[metabolite]["23dpg", "c"]}, 
       "BoundActivators" -> {}, "BoundInhibitors" -> {}, 
       "CatalyticSites" -> Infinity, "ActivationSites" -> 0, 
       "InhibitionSites" -> 0}] -> 1.0784456320961998*^-7}}]
