# Supplementary material for: Topological and kinetic determinants of the modal matrices of dynamic models of metabolism
Source: PLoS One. 2017 Dec 21;12(12):e0189880. doi: 10.1371/journal.pone.0189880 (PMC5739448; doi:10.1371/journal.pone.0189880)
Supplement: S1 Model Files — (GZ) [file pone.0189880.s002.tar.gz › S1 model files/GND.xml]

<?xml version='1.0' encoding='UTF-8'?>
<!-- Generated 18-Nov-2017 14:57:50 (TimeZone) -->
<!-- Generated by MathSBML 2.7.5 [2-May-2008] -->
<!-- Generated using Mathematica Version 10.2.0 for Mac OS X x86 (64-bit) (July 29, 2015) -->
<sbml xmlns='http://www.sbml.org/sbml/level2/version3'
    level='2'
    version='3'>
 <model id='MASSmodel'
     name='MASSmodel'
     metaid='_MASSmodel'>
  <notes>
   <body xmlns='http://www.w3.org/1999/xhtml'>
    <p style='font-size:x-small;'>This is a Systems Biology Markup Language (SBML) file, generated by MathSBML 2.7.5 [2-May-2008] 18-Nov-2017 14:57:49 (TimeZone). SBML is a form of XML, and most XML files will not display properly in an internet browser. To view the contents of an XML file use the &quot;Page Source&quot; or equivalent button on you browser.</p>
   </body>
  </notes>
  <listOfCompartments>
   <compartment id='c'
       name='c'
       spatialDimensions='3'
       units='volume' />
  </listOfCompartments>
  <listOfSpecies>
   <species id='E_GND_Char91_c_Char93_'
       name='E_GND_Char91_c_Char93_'
       compartment='c'
       boundaryCondition='false'
       constant='false'
       initialConcentration='2.550288263091837e-6'
       substanceUnits='substance'
       hasOnlySubstanceUnits='false' />
   <species id='E_GND_Char91_c_Char93__Char38_6pgc'
       name='E_GND_Char91_c_Char93__Char38_6pgc'
       compartment='c'
       boundaryCondition='false'
       constant='false'
       initialConcentration='2.239904164965467e-6'
       substanceUnits='substance'
       hasOnlySubstanceUnits='false' />
   <species id='E_GND_Char91_c_Char93__Char38_nadp'
       name='E_GND_Char91_c_Char93__Char38_nadp'
       compartment='c'
       boundaryCondition='false'
       constant='false'
       initialConcentration='5.1271822955136513e-8'
       substanceUnits='substance'
       hasOnlySubstanceUnits='false' />
   <species id='E_GND_Char91_c_Char93__Char38_nadph'
       name='E_GND_Char91_c_Char93__Char38_nadph'
       compartment='c'
       boundaryCondition='false'
       constant='false'
       initialConcentration='0.00033560348217130903'
       substanceUnits='substance'
       hasOnlySubstanceUnits='false' />
   <species id='E_GND_Char91_c_Char93__Char38_nadp_Char38_6pgc'
       name='E_GND_Char91_c_Char93__Char38_nadp_Char38_6pgc'
       compartment='c'
       boundaryCondition='false'
       constant='false'
       initialConcentration='2.739724310228457e-9'
       substanceUnits='substance'
       hasOnlySubstanceUnits='false' />
   <species id='E_GND_Char91_c_Char93__Char38_nadph_Char38_6pgc'
       name='E_GND_Char91_c_Char93__Char38_nadph_Char38_6pgc'
       compartment='c'
       boundaryCondition='false'
       constant='false'
       initialConcentration='4.912604793576917e-6'
       substanceUnits='substance'
       hasOnlySubstanceUnits='false' />
   <species id='E_GND_Char91_c_Char93__Char38_ru5p_Char45_D_Char38_nadph'
       name='E_GND_Char91_c_Char93__Char38_ru5p_Char45_D_Char38_nadph'
       compartment='c'
       boundaryCondition='false'
       constant='false'
       initialConcentration='0.00005454267932036002'
       substanceUnits='substance'
       hasOnlySubstanceUnits='false' />
   <species id='E_GND_Char91_c_Char93__Char38_co2_Char38_ru5p_Char45_D_Char38_nadph'
       name='E_GND_Char91_c_Char93__Char38_co2_Char38_ru5p_Char45_D_Char38_nadph'
       compartment='c'
       boundaryCondition='false'
       constant='false'
       initialConcentration='9.702973945788054e-8'
       substanceUnits='substance'
       hasOnlySubstanceUnits='false' />
   <species id='M_6pgc_c'
       name='M_6pgc_c'
       compartment='c'
       boundaryCondition='false'
       constant='false'
       substanceUnits='substance'
       hasOnlySubstanceUnits='false' />
   <species id='M_co2_c'
       name='M_co2_c'
       compartment='c'
       boundaryCondition='false'
       constant='false'
       substanceUnits='substance'
       hasOnlySubstanceUnits='false' />
   <species id='M_nadp_c'
       name='M_nadp_c'
       compartment='c'
       boundaryCondition='false'
       constant='false'
       substanceUnits='substance'
       hasOnlySubstanceUnits='false' />
   <species id='M_nadph_c'
       name='M_nadph_c'
       compartment='c'
       boundaryCondition='false'
       constant='false'
       substanceUnits='substance'
       hasOnlySubstanceUnits='false' />
   <species id='M_ru5p_Char45_D_c'
       name='M_ru5p_Char45_D_c'
       compartment='c'
       boundaryCondition='false'
       constant='false'
       substanceUnits='substance'
       hasOnlySubstanceUnits='false' />
  </listOfSpecies>
  <listOfReactions>
   <reaction id='GND1'
       name='GND1'
       reversible='true'
       fast='false'>
    <listOfReactants>
     <speciesReference species='E_GND_Char91_c_Char93_' />
     <speciesReference species='M_6pgc_c' />
    </listOfReactants>
    <listOfProducts>
     <speciesReference species='E_GND_Char91_c_Char93__Char38_6pgc' />
    </listOfProducts>
    <kineticLaw>
     <math xmlns='http://www.w3.org/1998/Math/MathML'>
      <mrow>
       <ci>c</ci>
       <mtext />
       <ci>k_GND1_fwd</ci>
       <mtext />
       <mrow>
        <mo>(</mo>
        <mrow>
         <mrow>
          <ci>E_GND_Char91_c_Char93_</ci>
          <mtext />
          <ci>M_6pgc_c</ci>
         </mrow>
         <mo>-</mo>
         <mfrac>
          <ci>E_GND_Char91_c_Char93__Char38_6pgc</ci>
          <ci>Keq_GND1</ci>
         </mfrac>
        </mrow>
        <mo>)</mo>
       </mrow>
      </mrow>
     </math>
     <listOfParameters>
      <parameter id='Keq_GND1'
          value='50.' />
      <parameter id='k_GND1_fwd'
          value='5.512997724325619e6' />
     </listOfParameters>
    </kineticLaw>
   </reaction>
   <reaction id='GND2'
       name='GND2'
       reversible='true'
       fast='false'>
    <listOfReactants>
     <speciesReference species='E_GND_Char91_c_Char93_' />
     <speciesReference species='M_nadp_c' />
    </listOfReactants>
    <listOfProducts>
     <speciesReference species='E_GND_Char91_c_Char93__Char38_nadp' />
    </listOfProducts>
    <kineticLaw>
     <math xmlns='http://www.w3.org/1998/Math/MathML'>
      <mrow>
       <ci>c</ci>
       <mtext />
       <ci>k_GND2_fwd</ci>
       <mtext />
       <mrow>
        <mo>(</mo>
        <mrow>
         <mrow>
          <ci>E_GND_Char91_c_Char93_</ci>
          <mtext />
          <ci>M_nadp_c</ci>
         </mrow>
         <mo>-</mo>
         <mfrac>
          <ci>E_GND_Char91_c_Char93__Char38_nadp</ci>
          <ci>Keq_GND2</ci>
         </mfrac>
        </mrow>
        <mo>)</mo>
       </mrow>
      </mrow>
     </math>
     <listOfParameters>
      <parameter id='Keq_GND2'
          value='102.04081632653062' />
      <parameter id='k_GND2_fwd'
          value='6.15845137e8' />
     </listOfParameters>
    </kineticLaw>
   </reaction>
   <reaction id='GND3'
       name='GND3'
       reversible='true'
       fast='false'>
    <listOfReactants>
     <speciesReference species='E_GND_Char91_c_Char93__Char38_nadph' />
    </listOfReactants>
    <listOfProducts>
     <speciesReference species='E_GND_Char91_c_Char93_' />
     <speciesReference species='M_nadph_c' />
    </listOfProducts>
    <kineticLaw>
     <math xmlns='http://www.w3.org/1998/Math/MathML'>
      <mrow>
       <ci>c</ci>
       <mtext />
       <ci>k_GND3_fwd</ci>
       <mtext />
       <mrow>
        <mo>(</mo>
        <mrow>
         <ci>E_GND_Char91_c_Char93__Char38_nadph</ci>
         <mo>-</mo>
         <mfrac>
          <mrow>
           <ci>E_GND_Char91_c_Char93_</ci>
           <mtext />
           <ci>M_nadph_c</ci>
          </mrow>
          <ci>Keq_GND3</ci>
         </mfrac>
        </mrow>
        <mo>)</mo>
       </mrow>
      </mrow>
     </math>
     <listOfParameters>
      <parameter id='Keq_GND3'
          value='0.0005' />
      <parameter id='k_GND3_fwd'
          value='100000000' />
     </listOfParameters>
    </kineticLaw>
   </reaction>
   <reaction id='GND4'
       name='GND4'
       reversible='true'
       fast='false'>
    <listOfReactants>
     <speciesReference species='E_GND_Char91_c_Char93__Char38_6pgc' />
     <speciesReference species='M_nadph_c' />
    </listOfReactants>
    <listOfProducts>
     <speciesReference species='E_GND_Char91_c_Char93__Char38_nadph_Char38_6pgc' />
    </listOfProducts>
    <kineticLaw>
     <math xmlns='http://www.w3.org/1998/Math/MathML'>
      <mrow>
       <ci>c</ci>
       <mtext />
       <ci>k_GND4_fwd</ci>
       <mtext />
       <mrow>
        <mo>(</mo>
        <mrow>
         <mrow>
          <ci>E_GND_Char91_c_Char93__Char38_6pgc</ci>
          <mtext />
          <ci>M_nadph_c</ci>
         </mrow>
         <mo>-</mo>
         <mfrac>
          <ci>E_GND_Char91_c_Char93__Char38_nadph_Char38_6pgc</ci>
          <ci>Keq_GND4</ci>
         </mfrac>
        </mrow>
        <mo>)</mo>
       </mrow>
      </mrow>
     </math>
     <listOfParameters>
      <parameter id='Keq_GND4'
          value='33.333333333333336' />
      <parameter id='k_GND4_fwd'
          value='100000000' />
     </listOfParameters>
    </kineticLaw>
   </reaction>
   <reaction id='GND5'
       name='GND5'
       reversible='true'
       fast='false'>
    <listOfReactants>
     <speciesReference species='E_GND_Char91_c_Char93__Char38_6pgc' />
     <speciesReference species='M_nadp_c' />
    </listOfReactants>
    <listOfProducts>
     <speciesReference species='E_GND_Char91_c_Char93__Char38_nadp_Char38_6pgc' />
    </listOfProducts>
    <kineticLaw>
     <math xmlns='http://www.w3.org/1998/Math/MathML'>
      <mrow>
       <ci>c</ci>
       <mtext />
       <ci>k_GND5_fwd</ci>
       <mtext />
       <mrow>
        <mo>(</mo>
        <mrow>
         <mrow>
          <ci>E_GND_Char91_c_Char93__Char38_6pgc</ci>
          <mtext />
          <ci>M_nadp_c</ci>
         </mrow>
         <mo>-</mo>
         <mfrac>
          <ci>E_GND_Char91_c_Char93__Char38_nadp_Char38_6pgc</ci>
          <ci>Keq_GND5</ci>
         </mfrac>
        </mrow>
        <mo>)</mo>
       </mrow>
      </mrow>
     </math>
     <listOfParameters>
      <parameter id='Keq_GND5'
          value='102.04081632653062' />
      <parameter id='k_GND5_fwd'
          value='6.15845137e8' />
     </listOfParameters>
    </kineticLaw>
   </reaction>
   <reaction id='GND6'
       name='GND6'
       reversible='true'
       fast='false'>
    <listOfReactants>
     <speciesReference species='E_GND_Char91_c_Char93__Char38_nadp' />
     <speciesReference species='M_6pgc_c' />
    </listOfReactants>
    <listOfProducts>
     <speciesReference species='E_GND_Char91_c_Char93__Char38_nadp_Char38_6pgc' />
    </listOfProducts>
    <kineticLaw>
     <math xmlns='http://www.w3.org/1998/Math/MathML'>
      <mrow>
       <ci>c</ci>
       <mtext />
       <ci>k_GND6_fwd</ci>
       <mtext />
       <mrow>
        <mo>(</mo>
        <mrow>
         <mrow>
          <ci>E_GND_Char91_c_Char93__Char38_nadp</ci>
          <mtext />
          <ci>M_6pgc_c</ci>
         </mrow>
         <mo>-</mo>
         <mfrac>
          <ci>E_GND_Char91_c_Char93__Char38_nadp_Char38_6pgc</ci>
          <ci>Keq_GND6</ci>
         </mfrac>
        </mrow>
        <mo>)</mo>
       </mrow>
      </mrow>
     </math>
     <listOfParameters>
      <parameter id='Keq_GND6'
          value='50.' />
      <parameter id='k_GND6_fwd'
          value='5.512997724325619e6' />
     </listOfParameters>
    </kineticLaw>
   </reaction>
   <reaction id='GND7'
       name='GND7'
       reversible='true'
       fast='false'>
    <listOfReactants>
     <speciesReference species='E_GND_Char91_c_Char93__Char38_ru5p_Char45_D_Char38_nadph' />
    </listOfReactants>
    <listOfProducts>
     <speciesReference species='E_GND_Char91_c_Char93__Char38_nadph' />
     <speciesReference species='M_ru5p_Char45_D_c' />
    </listOfProducts>
    <kineticLaw>
     <math xmlns='http://www.w3.org/1998/Math/MathML'>
      <mrow>
       <ci>c</ci>
       <mtext />
       <ci>k_GND7_fwd</ci>
       <mtext />
       <mrow>
        <mo>(</mo>
        <mrow>
         <ci>E_GND_Char91_c_Char93__Char38_ru5p_Char45_D_Char38_nadph</ci>
         <mo>-</mo>
         <mfrac>
          <mrow>
           <ci>E_GND_Char91_c_Char93__Char38_nadph</ci>
           <mtext />
           <ci>M_ru5p_Char45_D_c</ci>
          </mrow>
          <ci>Keq_GND7</ci>
         </mfrac>
        </mrow>
        <mo>)</mo>
       </mrow>
      </mrow>
     </math>
     <listOfParameters>
      <parameter id='Keq_GND7'
          value='0.03' />
      <parameter id='k_GND7_fwd'
          value='100000000' />
     </listOfParameters>
    </kineticLaw>
   </reaction>
   <reaction id='GND8'
       name='GND8'
       reversible='true'
       fast='false'>
    <listOfReactants>
     <speciesReference species='E_GND_Char91_c_Char93__Char38_nadp_Char38_6pgc' />
    </listOfReactants>
    <listOfProducts>
     <speciesReference species='E_GND_Char91_c_Char93__Char38_co2_Char38_ru5p_Char45_D_Char38_nadph' />
    </listOfProducts>
    <kineticLaw>
     <math xmlns='http://www.w3.org/1998/Math/MathML'>
      <mrow>
       <ci>c</ci>
       <mtext />
       <ci>k_GND8_fwd</ci>
       <mtext />
       <mrow>
        <mo>(</mo>
        <mrow>
         <ci>E_GND_Char91_c_Char93__Char38_nadp_Char38_6pgc</ci>
         <mo>-</mo>
         <mfrac>
          <ci>E_GND_Char91_c_Char93__Char38_co2_Char38_ru5p_Char45_D_Char38_nadph</ci>
          <ci>Keq_GND8</ci>
         </mfrac>
        </mrow>
        <mo>)</mo>
       </mrow>
      </mrow>
     </math>
     <listOfParameters>
      <parameter id='Keq_GND8'
          value='6.141664355555556e7' />
      <parameter id='k_GND8_fwd'
          value='100000000' />
     </listOfParameters>
    </kineticLaw>
   </reaction>
   <reaction id='GND9'
       name='GND9'
       reversible='true'
       fast='false'>
    <listOfReactants>
     <speciesReference species='E_GND_Char91_c_Char93__Char38_co2_Char38_ru5p_Char45_D_Char38_nadph' />
    </listOfReactants>
    <listOfProducts>
     <speciesReference species='E_GND_Char91_c_Char93__Char38_ru5p_Char45_D_Char38_nadph' />
     <speciesReference species='M_co2_c' />
    </listOfProducts>
    <kineticLaw>
     <math xmlns='http://www.w3.org/1998/Math/MathML'>
      <mrow>
       <ci>c</ci>
       <mtext />
       <ci>k_GND9_fwd</ci>
       <mtext />
       <mrow>
        <mo>(</mo>
        <mrow>
         <ci>E_GND_Char91_c_Char93__Char38_co2_Char38_ru5p_Char45_D_Char38_nadph</ci>
         <mo>-</mo>
         <mfrac>
          <mrow>
           <ci>E_GND_Char91_c_Char93__Char38_ru5p_Char45_D_Char38_nadph</ci>
           <mtext />
           <ci>M_co2_c</ci>
          </mrow>
          <ci>Keq_GND9</ci>
         </mfrac>
        </mrow>
        <mo>)</mo>
       </mrow>
      </mrow>
     </math>
     <listOfParameters>
      <parameter id='Keq_GND9'
          value='0.015' />
      <parameter id='k_GND9_fwd'
          value='100000000' />
     </listOfParameters>
    </kineticLaw>
   </reaction>
  </listOfReactions>
 </model>
</sbml>
