# Supplementary material for: Topological and kinetic determinants of the modal matrices of dynamic models of metabolism
Source: PLoS One. 2017 Dec 21;12(12):e0189880. doi: 10.1371/journal.pone.0189880 (PMC5739448; doi:10.1371/journal.pone.0189880)
Supplement: S1 Model Files — (GZ) [file pone.0189880.s002.tar.gz › S1 model files/HEX.xml]

<?xml version='1.0' encoding='UTF-8'?>
<!-- Generated 18-Nov-2017 14:57:57 (TimeZone) -->
<!-- Generated by MathSBML 2.7.5 [2-May-2008] -->
<!-- Generated using Mathematica Version 10.2.0 for Mac OS X x86 (64-bit) (July 29, 2015) -->
<sbml xmlns='http://www.sbml.org/sbml/level2/version3'
    level='2'
    version='3'>
 <model id='MASSmodel'
     name='MASSmodel'
     metaid='_MASSmodel'>
  <notes>
   <body xmlns='http://www.w3.org/1999/xhtml'>
    <p style='font-size:x-small;'>This is a Systems Biology Markup Language (SBML) file, generated by MathSBML 2.7.5 [2-May-2008] 18-Nov-2017 14:57:56 (TimeZone). SBML is a form of XML, and most XML files will not display properly in an internet browser. To view the contents of an XML file use the &quot;Page Source&quot; or equivalent button on you browser.</p>
   </body>
  </notes>
  <listOfCompartments>
   <compartment id='c'
       name='c'
       spatialDimensions='3'
       units='volume' />
  </listOfCompartments>
  <listOfSpecies>
   <species id='E_HEX1_Char91_c_Char93_'
       name='E_HEX1_Char91_c_Char93_'
       compartment='c'
       boundaryCondition='false'
       constant='false'
       initialConcentration='0.000012752810324141062'
       substanceUnits='substance'
       hasOnlySubstanceUnits='false' />
   <species id='E_HEX1_Char91_c_Char93__Char38_atp'
       name='E_HEX1_Char91_c_Char93__Char38_atp'
       compartment='c'
       boundaryCondition='false'
       constant='false'
       initialConcentration='0.000010969884296348174'
       substanceUnits='substance'
       hasOnlySubstanceUnits='false' />
   <species id='E_HEX1_Char91_c_Char93__Char38_glc_Char45_D'
       name='E_HEX1_Char91_c_Char93__Char38_glc_Char45_D'
       compartment='c'
       boundaryCondition='false'
       constant='false'
       initialConcentration='1.492500259814243e-7'
       substanceUnits='substance'
       hasOnlySubstanceUnits='false' />
   <species id='E_HEX1_Char91_c_Char93__Char38_atp_Char38_glc_Char45_D'
       name='E_HEX1_Char91_c_Char93__Char38_atp_Char38_glc_Char45_D'
       compartment='c'
       boundaryCondition='false'
       constant='false'
       initialConcentration='1.0255133967219595e-8'
       substanceUnits='substance'
       hasOnlySubstanceUnits='false' />
   <species id='E_HEX1_Char91_c_Char93__Char38_glc_Char45_D_Char38_23dpg'
       name='E_HEX1_Char91_c_Char93__Char38_glc_Char45_D_Char38_23dpg'
       compartment='c'
       boundaryCondition='false'
       constant='false'
       initialConcentration='1.0784456320961998e-7'
       substanceUnits='substance'
       hasOnlySubstanceUnits='false' />
   <species id='M_23dpg_c'
       name='M_23dpg_c'
       compartment='c'
       boundaryCondition='false'
       constant='false'
       substanceUnits='substance'
       hasOnlySubstanceUnits='false' />
   <species id='M_adp_c'
       name='M_adp_c'
       compartment='c'
       boundaryCondition='false'
       constant='false'
       substanceUnits='substance'
       hasOnlySubstanceUnits='false' />
   <species id='M_atp_c'
       name='M_atp_c'
       compartment='c'
       boundaryCondition='false'
       constant='false'
       substanceUnits='substance'
       hasOnlySubstanceUnits='false' />
   <species id='M_g6p_c'
       name='M_g6p_c'
       compartment='c'
       boundaryCondition='false'
       constant='false'
       substanceUnits='substance'
       hasOnlySubstanceUnits='false' />
   <species id='M_glc_Char45_D_c'
       name='M_glc_Char45_D_c'
       compartment='c'
       boundaryCondition='false'
       constant='false'
       substanceUnits='substance'
       hasOnlySubstanceUnits='false' />
  </listOfSpecies>
  <listOfReactions>
   <reaction id='HEX11'
       name='HEX11'
       reversible='true'
       fast='false'>
    <listOfReactants>
     <speciesReference species='E_HEX1_Char91_c_Char93_' />
     <speciesReference species='M_glc_Char45_D_c' />
    </listOfReactants>
    <listOfProducts>
     <speciesReference species='E_HEX1_Char91_c_Char93__Char38_glc_Char45_D' />
    </listOfProducts>
    <kineticLaw>
     <math xmlns='http://www.w3.org/1998/Math/MathML'>
      <mrow>
       <ci>c</ci>
       <mtext />
       <ci>k_HEX11_fwd</ci>
       <mtext />
       <mrow>
        <mo>(</mo>
        <mrow>
         <mrow>
          <ci>E_HEX1_Char91_c_Char93_</ci>
          <mtext />
          <ci>M_glc_Char45_D_c</ci>
         </mrow>
         <mo>-</mo>
         <mfrac>
          <ci>E_HEX1_Char91_c_Char93__Char38_glc_Char45_D</ci>
          <ci>Keq_HEX11</ci>
         </mfrac>
        </mrow>
        <mo>)</mo>
       </mrow>
      </mrow>
     </math>
     <listOfParameters>
      <parameter id='Keq_HEX11'
          value='26.315789473684212' />
      <parameter id='k_HEX11_fwd'
          value='10136.' />
     </listOfParameters>
    </kineticLaw>
   </reaction>
   <reaction id='HEX12'
       name='HEX12'
       reversible='true'
       fast='false'>
    <listOfReactants>
     <speciesReference species='E_HEX1_Char91_c_Char93_' />
     <speciesReference species='M_atp_c' />
    </listOfReactants>
    <listOfProducts>
     <speciesReference species='E_HEX1_Char91_c_Char93__Char38_atp' />
    </listOfProducts>
    <kineticLaw>
     <math xmlns='http://www.w3.org/1998/Math/MathML'>
      <mrow>
       <ci>c</ci>
       <mtext />
       <ci>k_HEX12_fwd</ci>
       <mtext />
       <mrow>
        <mo>(</mo>
        <mrow>
         <mrow>
          <ci>E_HEX1_Char91_c_Char93_</ci>
          <mtext />
          <ci>M_atp_c</ci>
         </mrow>
         <mo>-</mo>
         <mfrac>
          <ci>E_HEX1_Char91_c_Char93__Char38_atp</ci>
          <ci>Keq_HEX12</ci>
         </mfrac>
        </mrow>
        <mo>)</mo>
       </mrow>
      </mrow>
     </math>
     <listOfParameters>
      <parameter id='Keq_HEX12'
          value='0.4854368932038835' />
      <parameter id='k_HEX12_fwd'
          value='2.812948e6' />
     </listOfParameters>
    </kineticLaw>
   </reaction>
   <reaction id='HEX13'
       name='HEX13'
       reversible='true'
       fast='false'>
    <listOfReactants>
     <speciesReference species='E_HEX1_Char91_c_Char93__Char38_glc_Char45_D' />
     <speciesReference species='M_23dpg_c' />
    </listOfReactants>
    <listOfProducts>
     <speciesReference species='E_HEX1_Char91_c_Char93__Char38_glc_Char45_D_Char38_23dpg' />
    </listOfProducts>
    <kineticLaw>
     <math xmlns='http://www.w3.org/1998/Math/MathML'>
      <mrow>
       <ci>c</ci>
       <mtext />
       <ci>k_HEX13_fwd</ci>
       <mtext />
       <mrow>
        <mo>(</mo>
        <mrow>
         <mrow>
          <ci>E_HEX1_Char91_c_Char93__Char38_glc_Char45_D</ci>
          <mtext />
          <ci>M_23dpg_c</ci>
         </mrow>
         <mo>-</mo>
         <mfrac>
          <ci>E_HEX1_Char91_c_Char93__Char38_glc_Char45_D_Char38_23dpg</ci>
          <ci>Keq_HEX13</ci>
         </mfrac>
        </mrow>
        <mo>)</mo>
       </mrow>
      </mrow>
     </math>
     <listOfParameters>
      <parameter id='Keq_HEX13'
          value='0.18181818181818182' />
      <parameter id='k_HEX13_fwd'
          value='1000000' />
     </listOfParameters>
    </kineticLaw>
   </reaction>
   <reaction id='HEX14'
       name='HEX14'
       reversible='true'
       fast='false'>
    <listOfReactants>
     <speciesReference species='E_HEX1_Char91_c_Char93__Char38_glc_Char45_D' />
     <speciesReference species='M_atp_c' />
    </listOfReactants>
    <listOfProducts>
     <speciesReference species='E_HEX1_Char91_c_Char93__Char38_atp_Char38_glc_Char45_D' />
    </listOfProducts>
    <kineticLaw>
     <math xmlns='http://www.w3.org/1998/Math/MathML'>
      <mrow>
       <ci>c</ci>
       <mtext />
       <ci>k_HEX14_fwd</ci>
       <mtext />
       <mrow>
        <mo>(</mo>
        <mrow>
         <mrow>
          <ci>E_HEX1_Char91_c_Char93__Char38_glc_Char45_D</ci>
          <mtext />
          <ci>M_atp_c</ci>
         </mrow>
         <mo>-</mo>
         <mfrac>
          <ci>E_HEX1_Char91_c_Char93__Char38_atp_Char38_glc_Char45_D</ci>
          <ci>Keq_HEX14</ci>
         </mfrac>
        </mrow>
        <mo>)</mo>
       </mrow>
      </mrow>
     </math>
     <listOfParameters>
      <parameter id='Keq_HEX14'
          value='0.4854368932038835' />
      <parameter id='k_HEX14_fwd'
          value='2.812948e6' />
     </listOfParameters>
    </kineticLaw>
   </reaction>
   <reaction id='HEX15'
       name='HEX15'
       reversible='true'
       fast='false'>
    <listOfReactants>
     <speciesReference species='E_HEX1_Char91_c_Char93__Char38_atp' />
     <speciesReference species='M_glc_Char45_D_c' />
    </listOfReactants>
    <listOfProducts>
     <speciesReference species='E_HEX1_Char91_c_Char93__Char38_atp_Char38_glc_Char45_D' />
    </listOfProducts>
    <kineticLaw>
     <math xmlns='http://www.w3.org/1998/Math/MathML'>
      <mrow>
       <ci>c</ci>
       <mtext />
       <ci>k_HEX15_fwd</ci>
       <mtext />
       <mrow>
        <mo>(</mo>
        <mrow>
         <mrow>
          <ci>E_HEX1_Char91_c_Char93__Char38_atp</ci>
          <mtext />
          <ci>M_glc_Char45_D_c</ci>
         </mrow>
         <mo>-</mo>
         <mfrac>
          <ci>E_HEX1_Char91_c_Char93__Char38_atp_Char38_glc_Char45_D</ci>
          <ci>Keq_HEX15</ci>
         </mfrac>
        </mrow>
        <mo>)</mo>
       </mrow>
      </mrow>
     </math>
     <listOfParameters>
      <parameter id='Keq_HEX15'
          value='26.315789473684212' />
      <parameter id='k_HEX15_fwd'
          value='10136.' />
     </listOfParameters>
    </kineticLaw>
   </reaction>
   <reaction id='HEX16'
       name='HEX16'
       reversible='true'
       fast='false'>
    <listOfReactants>
     <speciesReference species='E_HEX1_Char91_c_Char93__Char38_atp_Char38_glc_Char45_D' />
    </listOfReactants>
    <listOfProducts>
     <speciesReference species='E_HEX1_Char91_c_Char93_' />
     <speciesReference species='M_adp_c' />
     <speciesReference species='M_g6p_c' />
    </listOfProducts>
    <kineticLaw>
     <math xmlns='http://www.w3.org/1998/Math/MathML'>
      <mrow>
       <ci>c</ci>
       <mtext />
       <ci>k_HEX16_fwd</ci>
       <mtext />
       <mrow>
        <mo>(</mo>
        <mrow>
         <ci>E_HEX1_Char91_c_Char93__Char38_atp_Char38_glc_Char45_D</ci>
         <mo>-</mo>
         <mfrac>
          <mrow>
           <ci>E_HEX1_Char91_c_Char93_</ci>
           <mtext />
           <ci>M_adp_c</ci>
           <mtext />
           <ci>M_g6p_c</ci>
          </mrow>
          <ci>Keq_HEX16</ci>
         </mfrac>
        </mrow>
        <mo>)</mo>
       </mrow>
      </mrow>
     </math>
     <listOfParameters>
      <parameter id='Keq_HEX16'
          value='313.11999999999995' />
      <parameter id='k_HEX16_fwd'
          value='1.3475515440713382e8' />
     </listOfParameters>
    </kineticLaw>
   </reaction>
  </listOfReactions>
 </model>
</sbml>
